# Supplementary material for: Transcriptome and weighted gene co-enrichment analysis revealed modules and candidate genes associated with barley response to low potassium stress
Source: Front Plant Sci. 2026 Mar 17;17:1779943. doi: 10.3389/fpls.2026.1779943 (PMC13035491; doi:10.3389/fpls.2026.1779943)
Supplement: Supplementary Table 1 — Sequencing output statistics table. [file Table1.xlsx]

## Sheet: Sheet1
Sample	Raw Reads	Clean Reads	Clean Base(G)	Error Rate(%)	Q20(%)	Q30(%)	GC Content(%)
LKGS1	60872526	54349390	8.15	0.01	98.3	95.25	52.94
LKGS2	52384302	47364342	7.1	0.01	98.35	95.36	53.25
LKGS3	63678530	56163994	8.42	0.01	98.52	95.81	53.24
LKGR1	47774410	43222650	6.48	0.01	98.32	95.3	52.17
LKGR2	53736426	49365026	7.4	0.01	98.36	95.39	52.08
LKGR3	48026510	44619788	6.69	0.01	98.29	95.21	52.56
NKGS1	52100490	48930858	7.34	0.01	98.73	96.33	54.13
NKGS2	54564074	48747648	7.31	0.01	98.23	95.07	54.08
NKGS3	57747260	52655322	7.9	0.01	98.58	95.93	54.29
NKGR1	52340518	47815334	7.17	0.01	98.33	95.26	52.09
NKGR2	52652228	48376838	7.26	0.01	98.29	95.17	52.18
NKGR3	54962202	49377880	7.41	0.01	98.26	95.11	52.04
LKFS1	80081574	71041802	10.66	0.01	98.59	95.97	52.61
LKFS2	66402262	59362690	8.9	0.01	98.63	96.08	52.16
LKFS3	67878734	57963460	8.69	0.01	98.65	96.08	52.62
LKFR1	59321170	53579356	8.04	0.01	98.26	95.07	51.78
LKFR2	83238346	76698166	11.5	0.01	98.71	96.3	52.24
LKFR3	52067134	47121432	7.07	0.01	98.51	95.74	52.22
NKFS1	52051298	48662900	7.3	0.01	98.18	94.87	54.74
NKFS2	58184958	51906506	7.79	0.01	98.55	95.84	54.36
NKFS3	50191548	44336194	6.65	0.01	98.36	95.3	54.33
NKFR1	54828454	50895340	7.63	0.01	98.03	94.47	52.28
NKFR2	67313130	61301082	9.2	0.01	98.61	96.03	51.84
NKFR3	48369740	43552098	6.53	0.01	98.01	94.44	51.71
LKOS1	57935570	52195610	7.83	0.01	97.95	94.29	52.34
LKOS2	53031780	48251798	7.24	0.01	98.16	94.8	52.16
LKOS3	61912954	55909230	8.39	0.01	98.38	95.39	52.57
LKOR1	51830590	47124826	7.07	0.01	97.98	94.33	52.26
LKOR2	54800528	50711500	7.61	0.01	98.11	94.7	52.5
LKOR3	49678820	45698236	6.85	0.01	98.14	94.7	52.62
NKOS1	58082862	53612858	8.04	0.01	98.08	94.63	52.76
NKOS2	50460296	46535648	6.98	0.01	97.91	94.15	52.85
NKOS3	55761014	51020192	7.65	0.01	98.2	94.88	52.88
NKOR1	74118360	69250060	10.39	0.01	98.59	95.89	53
NKOR2	82804916	77203404	11.58	0.01	98.49	95.68	52.76
NKOR3	91059622	83812070	12.57	0.01	98.55	95.82	52.5
