# Supplementary material for: Transcriptome and weighted gene co-enrichment analysis revealed modules and candidate genes associated with barley response to low potassium stress
Source: Front Plant Sci. 2026 Mar 17;17:1779943. doi: 10.3389/fpls.2026.1779943 (PMC13035491; doi:10.3389/fpls.2026.1779943)
Supplement: Supplementary Table 2 — Sequence alignment efficiency statistics table. [file Table2.xlsx]

## Sheet: Sheet1
Sample	Total Reads	Reads mapped	Unique mapped	Multi mapped	Read1 mapped	Read2 mapped	+' mapped	-' mapped
LKFR1	53579356	44943311(83.88%)	43883229(81.90%)	1060082(1.98%)	21998404(41.06%)	21884825(40.85%)	21927756(40.93%)	21955473(40.98%)
LKFR2	76698166	63500112(82.79%)	61650792(80.38%)	1849320(2.41%)	30875290(40.26%)	30775502(40.13%)	30800174(40.16%)	30850618(40.22%)
LKFR3	47121432	44870435(95.22%)	43606856(92.54%)	1263579(2.68%)	21847453(46.36%)	21759403(46.18%)	21787167(46.24%)	21819689(46.31%)
LKFS1	71041802	67762663(95.38%)	63723067(89.70%)	4039596(5.69%)	31947015(44.97%)	31776052(44.73%)	31873987(44.87%)	31849080(44.83%)
LKFS2	59362690	56669735(95.46%)	53651358(90.38%)	3018377(5.08%)	26913206(45.34%)	26738152(45.04%)	26838304(45.21%)	26813054(45.17%)
LKFS3	57963460	55349185(95.49%)	51912487(89.56%)	3436698(5.93%)	26022396(44.89%)	25890091(44.67%)	25974476(44.81%)	25938011(44.75%)
LKGR1	43222650	39641878(91.72%)	38690058(89.51%)	951820(2.20%)	19375293(44.83%)	19314765(44.69%)	19320837(44.70%)	19369221(44.81%)
LKGR2	49365026	38391820(77.77%)	37390462(75.74%)	1001358(2.03%)	18724882(37.93%)	18665580(37.81%)	18675915(37.83%)	18714547(37.91%)
LKGR3	44619788	41727494(93.52%)	40516914(90.80%)	1210580(2.71%)	20303632(45.50%)	20213282(45.30%)	20232159(45.34%)	20284755(45.46%)
LKGS1	54349390	51824320(95.35%)	48919042(90.01%)	2905278(5.35%)	24501863(45.08%)	24417179(44.93%)	24476134(45.03%)	24442908(44.97%)
LKGS2	47364342	45077718(95.17%)	42819095(90.40%)	2258623(4.77%)	21447671(45.28%)	21371424(45.12%)	21415157(45.21%)	21403938(45.19%)
LKGS3	56163994	52042451(92.66%)	49487624(88.11%)	2554827(4.55%)	24786067(44.13%)	24701557(43.98%)	24752839(44.07%)	24734785(44.04%)
LKOR1	47124826	43940070(93.24%)	42739751(90.69%)	1200319(2.55%)	21381879(45.37%)	21357872(45.32%)	21365814(45.34%)	21373937(45.36%)
LKOR2	50711500	46990631(92.66%)	45542393(89.81%)	1448238(2.86%)	22826094(45.01%)	22716299(44.80%)	22767709(44.90%)	22774684(44.91%)
LKOR3	45698236	42361134(92.70%)	40545932(88.73%)	1815202(3.97%)	20295277(44.41%)	20250655(44.31%)	20268472(44.35%)	20277460(44.37%)
LKOS1	52195610	49381533(94.61%)	47221094(90.47%)	2160439(4.14%)	23620786(45.25%)	23600308(45.22%)	23600915(45.22%)	23620179(45.25%)
LKOS2	48251798	45443592(94.18%)	43749596(90.67%)	1693996(3.51%)	21894617(45.38%)	21854979(45.29%)	21868170(45.32%)	21881426(45.35%)
LKOS3	55909230	52990914(94.78%)	50645379(90.59%)	2345535(4.20%)	25357637(45.36%)	25287742(45.23%)	25314873(45.28%)	25330506(45.31%)
NKFR1	50895340	48061115(94.43%)	46743928(91.84%)	1317187(2.59%)	23386077(45.95%)	23357851(45.89%)	23350099(45.88%)	23393829(45.96%)
NKFR2	61301082	56213101(91.70%)	54303160(88.58%)	1909941(3.12%)	27256288(44.46%)	27046872(44.12%)	27129360(44.26%)	27173800(44.33%)
NKFR3	43552098	35955703(82.56%)	34915290(80.17%)	1040413(2.39%)	17455214(40.08%)	17460076(40.09%)	17441665(40.05%)	17473625(40.12%)
NKFS1	48662900	46553043(95.66%)	43158218(88.69%)	3394825(6.98%)	21646010(44.48%)	21512208(44.21%)	21579938(44.35%)	21578280(44.34%)
NKFS2	51906506	49543510(95.45%)	46296372(89.19%)	3247138(6.26%)	23241747(44.78%)	23054625(44.42%)	23149375(44.60%)	23146997(44.59%)
NKFS3	44336194	42454231(95.76%)	39710137(89.57%)	2744094(6.19%)	19898721(44.88%)	19811416(44.68%)	19862668(44.80%)	19847469(44.77%)
NKGR1	47815334	44296552(92.64%)	43028705(89.99%)	1267847(2.65%)	21564511(45.10%)	21464194(44.89%)	21491054(44.95%)	21537651(45.04%)
NKGR2	48376838	45566052(94.19%)	44155747(91.27%)	1410305(2.92%)	22123763(45.73%)	22031984(45.54%)	22052380(45.58%)	22103367(45.69%)
NKGR3	49377880	46178333(93.52%)	44771575(90.67%)	1406758(2.85%)	22424528(45.41%)	22347047(45.26%)	22361864(45.29%)	22409711(45.38%)
NKGS1	48930858	46855732(95.76%)	43524003(88.95%)	3331729(6.81%)	21841581(44.64%)	21682422(44.31%)	21776677(44.50%)	21747326(44.45%)
NKGS2	48747648	46608898(95.61%)	43916453(90.09%)	2692445(5.52%)	21992573(45.12%)	21923880(44.97%)	21966918(45.06%)	21949535(45.03%)
NKGS3	52655322	50409021(95.73%)	46730205(88.75%)	3678816(6.99%)	23442660(44.52%)	23287545(44.23%)	23385154(44.41%)	23345051(44.34%)
NKOR1	69250060	64072104(92.52%)	61917214(89.41%)	2154890(3.11%)	31058996(44.85%)	30858218(44.56%)	30953881(44.70%)	30963333(44.71%)
NKOR2	77203404	72138269(93.44%)	69749808(90.35%)	2388461(3.09%)	34943198(45.26%)	34806610(45.08%)	34869713(45.17%)	34880095(45.18%)
NKOR3	83812070	77995715(93.06%)	75653459(90.27%)	2342256(2.79%)	37899865(45.22%)	37753594(45.05%)	37823028(45.13%)	37830431(45.14%)
NKOS1	53612858	50627959(94.43%)	48403252(90.28%)	2224707(4.15%)	24238627(45.21%)	24164625(45.07%)	24191051(45.12%)	24212201(45.16%)
NKOS2	46535648	43976430(94.50%)	42151467(90.58%)	1824963(3.92%)	21093852(45.33%)	21057615(45.25%)	21071213(45.28%)	21080254(45.30%)
NKOS3	51020192	48369573(94.80%)	46560029(91.26%)	1809544(3.55%)	23313175(45.69%)	23246854(45.56%)	23270296(45.61%)	23289733(45.65%)
