# Supplementary material for: Transcriptome and weighted gene co-enrichment analysis revealed modules and candidate genes associated with barley response to low potassium stress
Source: Front Plant Sci. 2026 Mar 17;17:1779943. doi: 10.3389/fpls.2026.1779943 (PMC13035491; doi:10.3389/fpls.2026.1779943)
Supplement: Supplementary Table 3 — Sequencing data filtering statistics table. [file Table3.xlsx]

## Sheet: Sheet1
index	Clean Reads	containing too many N	Low Quality	Adapter Related
LKFR1	0.903208	6.23049e-05	0.00528068	0.091449
LKFR2	0.921428	2.0159e-05	0.00362763	0.0749239
LKFR3	0.905013	5.26244e-06	0.00372342	0.0912583
LKFS1	0.887118	5.04236e-05	0.00456784	0.108264
LKFS2	0.893986	5.17452e-05	0.00453972	0.101427
LKFS3	0.853927	6.48215e-07	0.0035546	0.142518
LKGR1	0.904724	2.86346e-05	0.00427949	0.090968
LKGR2	0.918651	3.10032e-05	0.00455497	0.0767629
LKGR3	0.929066	3.03999e-05	0.00483466	0.0660691
LKGS1	0.892839	2.97014e-05	0.00426458	0.102866
LKGS2	0.904171	3.01235e-05	0.00445187	0.0913475
LKGS3	0.881993	2.6037e-05	0.00428597	0.113695
LKOR1	0.909209	7.13092e-05	0.00553395	0.085186
LKOR2	0.925383	5.45615e-05	0.00616125	0.0684008
LKOR3	0.919874	3.62327e-07	0.00413174	0.0759943
LKOS1	0.900925	7.11135e-05	0.00550788	0.0934959
LKOS2	0.909866	5.72864e-05	0.00505312	0.0850239
LKOS3	0.90303	3.16573e-05	0.00442525	0.0925135
NKFR1	0.928265	6.49663e-05	0.00545739	0.0662126
NKFR2	0.910685	5.08667e-05	0.00446662	0.0847972
NKFR3	0.9004	6.43791e-05	0.00525043	0.0942855
NKFS1	0.934903	6.38985e-05	0.00591394	0.0591194
NKFS2	0.892095	4.93255e-05	0.00534575	0.10251
NKFS3	0.88334	0	0.00406614	0.112594
NKGR1	0.913543	6.51121e-05	0.0050387	0.0813528
NKGR2	0.918799	6.73856e-05	0.00529554	0.0758376
NKGR3	0.898397	6.71007e-05	0.00535692	0.0961789
NKGS1	0.939163	3.7159e-05	0.0048608	0.0559389
NKGS2	0.893402	2.96532e-05	0.00467659	0.101892
NKGS3	0.911824	4.82101e-05	0.00484238	0.0832857
NKOR1	0.934317	0	0.00350043	0.0621824
NKOR2	0.932353	4.27511e-06	0.00420806	0.0634348
NKOR3	0.920409	4.3488e-06	0.003771	0.0758159
NKOS1	0.923041	6.18427e-05	0.00581562	0.0710816
NKOS2	0.922223	6.85688e-05	0.00590397	0.0718044
NKOS3	0.91498	2.51071e-07	0.00404358	0.0809765
