# Supplementary material for: Transcriptome and weighted gene co-enrichment analysis revealed modules and candidate genes associated with barley response to low potassium stress
Source: Front Plant Sci. 2026 Mar 17;17:1779943. doi: 10.3389/fpls.2026.1779943 (PMC13035491; doi:10.3389/fpls.2026.1779943)
Supplement: Supplementary Table 4 — Statistical analysis of regional distribution table. [file Table4.xlsx]

## Sheet: Sheet1
Sample	exon	intron	intergenic
LKFR1	0.880136	0.015306	0.104558
LKFR2	0.878643	0.013476	0.107881
LKFR3	0.867506	0.0112485	0.121245
LKFS1	0.83837	0.0135762	0.148054
LKFS2	0.845777	0.0174019	0.136821
LKFS3	0.831169	0.0113086	0.157522
LKGR1	0.876894	0.0127557	0.110351
LKGR2	0.873745	0.0133079	0.112947
LKGR3	0.880287	0.0124368	0.107276
LKGS1	0.841196	0.0171447	0.141659
LKGS2	0.840447	0.0163897	0.143163
LKGS3	0.846999	0.0172501	0.135751
LKOR1	0.880429	0.0120656	0.107506
LKOR2	0.880138	0.0121594	0.107702
LKOR3	0.879659	0.011783	0.108558
LKOS1	0.865254	0.0130805	0.121665
LKOS2	0.853765	0.0128788	0.133357
LKOS3	0.855089	0.0121335	0.132777
NKFR1	0.880376	0.013517	0.106107
NKFR2	0.875621	0.0119825	0.112397
NKFR3	0.873969	0.0131803	0.11285
NKFS1	0.850877	0.00841824	0.140704
NKFS2	0.846537	0.00685457	0.146609
NKFS3	0.844412	0.00771785	0.14787
NKGR1	0.883667	0.0135088	0.102824
NKGR2	0.878167	0.0140725	0.107761
NKGR3	0.879271	0.0131414	0.107587
NKGS1	0.833776	0.00840028	0.157824
NKGS2	0.835451	0.00874056	0.155808
NKGS3	0.831165	0.0078332	0.161002
NKOR1	0.883443	0.0104628	0.106094
NKOR2	0.880898	0.00972598	0.109376
NKOR3	0.877921	0.0106368	0.111442
NKOS1	0.862452	0.0097862	0.127762
NKOS2	0.973289	0.0112986	0.0154127
NKOS3	0.862689	0.00929514	0.128016
