# Supplementary material for: Transcriptome and weighted gene co-enrichment analysis revealed modules and candidate genes associated with barley response to low potassium stress
Source: Front Plant Sci. 2026 Mar 17;17:1779943. doi: 10.3389/fpls.2026.1779943 (PMC13035491; doi:10.3389/fpls.2026.1779943)
Supplement: Supplementary Table 5 — Gene FPKM Statistics table. [file Table5.xlsx]

## Sheet: Sheet1
ID	LKGS1	LKGS2	LKGS3	LKGR1	LKGR2	LKGR3	NKGS1	NKGS2	NKGS3	NKGR1	NKGR2	NKGR3	LKFS1	LKFS2	LKFS3	LKFR1	LKFR2	LKFR3	NKFS1	NKFS2	NKFS3	NKFR1	NKFR2	NKFR3	LKOS1	LKOS2	LKOS3	LKOR1	LKOR2	LKOR3	NKOS1	NKOS2	NKOS3	NKOR1	NKOR2	NKOR3	chr	start	end	strand	gene_name	gene_description	KEGG	KEGG pathway	NR	Swissprot	Tremble	KOG	GO
HORVU.MOREX.r3.1HG0000030	0	0.2326	0.2008	2.2498	2.4179	4.6071	0.0763	0.0754	0	4.8736	5.0489	4.8332	0.1567	0.1853	0	4.1961	3.8832	1.7735	0.077	0.0716	0.0839	2.5465	3.6825	2.9606	5.3598	2.3796	1.6758	2.4049	4.3622	4.6894	4.0784	1.8551	6.1242	4.2457	3.8205	4.6739	1H	76744	77373	+	HORVU.MOREX.r3.1HG0000030	--	--	--	uncharacterized protein LOC123394902 [Hordeum vulgare subsp. vulgare]	--	M0WXY8_HORVV SubName: Full=Uncharacterized protein {ECO:0000313|EnsemblPlants:HORVU.MOREX.r3.1HG0000030.1.CDS1};	--	--
HORVU.MOREX.r3.1HG0000040	43.4619	46.9423	52.3449	34.6788	31.3911	34.3802	29.943	32.2214	31.5409	39.6492	40.2922	42.5464	47.2574	41.4124	40.2619	37.3729	37.6054	30.9086	36.0112	33.799	32.1025	30.7184	29.1033	31.0025	24.4792	28.4495	28.2092	32.1112	36.3286	35.0619	25.4861	26.4371	24.5989	38.4332	35.1564	37.3551	1H	78284	81892	-	HORVU.MOREX.r3.1HG0000040	--	K13343 peroxin-14 | (RefSeq) peroxisomal membrane protein PEX14-like isoform X1 (A)	ko04146: Peroxisome	peroxisomal membrane protein PEX14-like isoform X2 [Hordeum vulgare subsp. vulgare]	PEX14_ARATH RecName: Full=Peroxisomal membrane protein PEX14; AltName: Full=Peroxin-14; Short=AtPEX14; AltName: Full=Peroxisome biogenesis protein 14; AltName: Full=Pex14p; AltName: Full=Protein PEROXISOME DEFECTIVE 2;	A0A8I6WCE8_HORVV RecName: Full=Peroxisomal membrane protein PEX14 {ECO:0000256|ARBA:ARBA00029502, ECO:0000256|RuleBase:RU367032}; AltName: Full=Peroxin-14 {ECO:0000256|ARBA:ARBA00029691, ECO:0000256|RuleBase:RU367032};	Peroxisomal membrane anchor protein (peroxin)	--
HORVU.MOREX.r3.1HG0000050	21.2068	23.3001	25.5109	23.0844	25.331	26.3631	17.0813	18.5839	15.7071	26.5237	28.6482	28.7586	27.5901	24.0569	23.9549	30.8115	31.3699	20.7368	18.3578	16.8221	17.3435	22.3496	26.8658	23.0938	27.3403	30.74	27.7447	20.5218	22.3167	21.0084	29.6578	23.8409	28.8789	23.441	21.9918	25.2485	1H	84091	87063	-	HORVU.MOREX.r3.1HG0000050	--	K16284 E3 ubiquitin-protein ligase SIS3 [EC:2.3.2.27] | (RefSeq) E3 ubiquitin-protein ligase SIS3-like (A)	--	E3 ubiquitin-protein ligase SIS3 [Hordeum vulgare subsp. vulgare]	SIS3_ARATH RecName: Full=E3 ubiquitin-protein ligase SIS3; EC=2.3.2.27; AltName: Full=Protein SUGAR INSENSITIVE 3; AltName: Full=RING-type E3 ubiquitin transferase SIS3 {ECO:0000305}; Flags: Precursor;	A0A8I6X0I0_HORVV RecName: Full=RING-type domain-containing protein {ECO:0000259|PROSITE:PS50089};	FOG: Predicted E3 ubiquitin ligase	GO:0016021,integral component of membrane; GO:0046872,metal ion binding; GO:0004842,ubiquitin-protein transferase activity; GO:0016567,protein ubiquitination; GO:0010182,sugar mediated signaling pathway; GO:0003674,molecular_function; GO:0005488,binding; GO:0043167,ion binding; GO:0043169,cation binding; GO:0003824,catalytic activity; GO:0016740,transferase activity; GO:0019787,ubiquitin-like pro…
HORVU.MOREX.r3.1HG0000060	7.1346	7.3964	8.7961	8.8292	8.2995	9.6001	4.5484	4.7654	4.6618	7.08	6.3821	7.245	12.0851	13.0288	6.5025	11.3204	9.9607	10.2982	6.1035	5.7297	6.1897	10.2196	9.5758	7.7581	12.0693	11.2566	9.4931	8.7759	9.1627	9.243	9.5745	7.2059	9.3641	7.564	7.9853	7.4017	1H	132221	138736	+	HORVU.MOREX.r3.1HG0000060	--	K17302 coatomer subunit beta' | (RefSeq) receptor-like cytoplasmic kinase 185 isoform X1 (A)	--	uncharacterized protein LOC123415192 isoform X3 [Hordeum vulgare subsp. vulgare]	--	A0A8I6WDA2_HORVV SubName: Full=Uncharacterized protein {ECO:0000313|EnsemblPlants:HORVU.MOREX.r3.1HG0000060.1};	--	--
HORVU.MOREX.r3.1HG0000070	93.7681	86.8199	102.726	316.399	304.72	327.608	79.2369	95.6658	87.5786	319.38	335.055	343.067	126.645	92.0979	113.911	337.822	345.282	361.013	81.064	91.8706	71.1867	325.584	345.739	292.159	210.011	221.84	189.69	348.373	298.493	294.633	223.531	163.96	215.782	348.846	379.066	365.572	1H	146607	148562	+	HORVU.MOREX.r3.1HG0000070	--	--	--	hypothetical protein ZWY2020_060098 [Hordeum vulgare]	Y4844_ARATH RecName: Full=Uncharacterized protein At4g28440;	F2D351_HORVV SubName: Full=Predicted protein {ECO:0000313|EMBL:BAJ89522.1};	--	GO:0005886,plasma membrane; GO:0003729,mRNA binding; GO:0003674,molecular_function; GO:0003676,nucleic acid binding; GO:0003723,RNA binding; GO:0005488,binding; GO:0097159,organic cyclic compound binding; GO:1901363,heterocyclic compound binding; GO:0005575,cellular_component; GO:0016020,membrane; GO:0071944,cell periphery; GO:0110165,cellular anatomical entity
HORVU.MOREX.r3.1HG0000080	8.1448	11.4496	11.8232	16.3475	14.8466	15.6075	7.883	6.6053	6.5223	14.5103	14.8539	14.7289	8.655	11.4039	10.3937	17.5361	17.6865	12.9672	7.2435	7.0565	6.307	16.0279	15.0799	15.0848	25.6818	22.7533	21.6281	13.499	18.6755	19.2388	20.2595	15.5533	19.2551	13.8661	12.0274	12.2212	1H	152919	156330	+	HORVU.MOREX.r3.1HG0000080	--	K13430 serine/threonine-protein kinase PBS1 [EC:2.7.11.1] | (RefSeq) probable serine/threonine-protein kinase PBL7 (A)	ko04626: Plant-pathogen interaction	proline-rich receptor-like protein kinase PERK8 [Hordeum vulgare subsp. vulgare]	PERK8_ARATH RecName: Full=Proline-rich receptor-like protein kinase PERK8; EC=2.7.11.1; AltName: Full=Proline-rich extensin-like receptor kinase 8; Short=AtPERK8;	F2CTJ3_HORVV SubName: Full=Predicted protein {ECO:0000313|EMBL:BAJ86164.1};	Serine/threonine protein kinase	GO:0016021,integral component of membrane; GO:0005886,plasma membrane; GO:0005524,ATP binding; GO:0019901,protein kinase binding; GO:0106310,protein serine kinase activity; GO:0004674,protein serine/threonine kinase activity; GO:0006468,protein phosphorylation; GO:0000166,nucleotide binding; GO:0003674,molecular_function; GO:0005488,binding; GO:0017076,purine nucleotide binding; GO:0030554,adenyl…
HORVU.MOREX.r3.1HG0000090	15.8552	23.6618	22.6038	9.9842	9.9075	8.682	24.0702	24.6248	19.031	8.2205	8.271	8.9374	17.0374	24.2758	26.7767	10.1202	10.2954	8.9046	18.5253	18.571	15.6372	7.6625	9.8183	10.0179	33.308	36.4745	36.2077	8.2142	9.744	10.3869	37.2876	32.2189	34.9617	9.2622	8.5154	9.7497	1H	156767	159868	-	HORVU.MOREX.r3.1HG0000090	--	--	--	uncharacterized protein At4g37920 [Hordeum vulgare subsp. vulgare]	Y4920_ARATH RecName: Full=Uncharacterized protein At4g37920;	A0A8I6WXT4_HORVV SubName: Full=Uncharacterized protein {ECO:0000313|EnsemblPlants:HORVU.MOREX.r3.1HG0000090.1};	--	GO:0009941,chloroplast envelope; GO:0009535,chloroplast thylakoid membrane; GO:0005575,cellular_component; GO:0005622,intracellular anatomical structure; GO:0005737,cytoplasm; GO:0009507,chloroplast; GO:0009526,plastid envelope; GO:0009536,plastid; GO:0031967,organelle envelope; GO:0031975,envelope; GO:0043226,organelle; GO:0043227,membrane-bounded organelle; GO:0043229,intracellular organelle; G…
HORVU.MOREX.r3.1HG0000110	8.0283	8.3023	8.9214	14.3155	14.0015	13.988	4.8358	5.1708	5.4709	13.4106	12.4367	12.9135	9.3178	7.181	9.2644	17.5824	16.4451	13.75	7.0848	6.2944	5.9596	20.0483	22.8228	16.2213	6.2507	5.2245	5.329	13.684	12.5519	12.4603	5.8049	5.8335	5.658	11.6437	10.5914	9.7245	1H	173586	179073	-	HORVU.MOREX.r3.1HG0000110	--	K01530 phospholipid-translocating ATPase [EC:7.6.2.1] | (RefSeq) putative phospholipid-transporting ATPase 9 (A)	--	putative phospholipid-transporting ATPase 9 [Hordeum vulgare subsp. vulgare]	ALA9_ARATH RecName: Full=Putative phospholipid-transporting ATPase 9 {ECO:0000303|PubMed:11402198}; Short=AtALA9 {ECO:0000303|PubMed:11402198}; EC=7.6.2.1 {ECO:0000305|PubMed:11402198}; AltName: Full=Aminophospholipid flippase 9 {ECO:0000303|PubMed:11402198};	A0A8I6W3G3_HORVV RecName: Full=Phospholipid-transporting ATPase {ECO:0000256|RuleBase:RU362033}; EC=7.6.2.1 {ECO:0000256|RuleBase:RU362033};	P-type ATPase	GO:0016021,integral component of membrane; GO:0005886,plasma membrane; GO:0005524,ATP binding; GO:0016887,ATP hydrolysis activity; GO:0140326,ATPase-coupled intramembrane lipid transporter activity; GO:0000287,magnesium ion binding; GO:0045332,phospholipid translocation; GO:1901703,protein localization involved in auxin polar transport; GO:0000166,nucleotide binding; GO:0003674,molecular_function…
HORVU.MOREX.r3.1HG0000130	19.1835	17.104	19.1533	28.2753	28.4337	29.1656	10.6662	11.8878	11.933	33.5917	35.7308	33.0554	15.6925	18.1238	13.9157	30.0984	26.7396	26.8642	13.039	11.1586	11.2325	30.5456	26.1116	28.3407	27.3548	20.408	14.6139	30.0856	29.3865	27.182	21.1169	16.8986	20.8317	30.3312	27.5184	27.547	1H	376513	387660	-	HORVU.MOREX.r3.1HG0000130	--	K11644 paired amphipathic helix protein Sin3a | (RefSeq) paired amphipathic helix protein Sin3-like 4 (A)	--	paired amphipathic helix protein Sin3-like 4 [Hordeum vulgare subsp. vulgare]	SNL4_ARATH RecName: Full=Paired amphipathic helix protein Sin3-like 4;	A0A8I6WAA6_HORVV RecName: Full=HDAC_interact domain-containing protein {ECO:0000259|SMART:SM00761};	Histone deacetylase complex, SIN3 component	GO:0000785,chromatin; GO:0000118,histone deacetylase complex; GO:0003714,transcription corepressor activity; GO:0016575,histone deacetylation; GO:0000122,negative regulation of transcription by RNA polymerase II; GO:0003674,molecular_function; GO:0003712,transcription coregulator activity; GO:0140110,transcription regulator activity; GO:0006476,protein deacetylation; GO:0006807,nitrogen compound …
HORVU.MOREX.r3.1HG0000140	7.1438	7.0464	7.4406	15.7349	16.5019	15.2048	4.4276	5.2005	5.9535	17.8796	18.3453	19.7824	3.9889	3.9207	8.2468	14.3523	13.4436	12.5258	3.324	3	2.4066	12.5973	14.6995	17.1728	5.6467	5.0563	4.5278	11.0677	10.3162	11.5769	5.4726	3.9853	5.3151	10.1113	11.2585	11.0634	1H	409649	413586	-	HORVU.MOREX.r3.1HG0000140	--	--	--	glycosyltransferase-like At2g41451 [Hordeum vulgare subsp. vulgare]	ELD1_ARATH RecName: Full=Glycosyltransferase-like KOBITO 1 {ECO:0000303|PubMed:12215501, ECO:0000303|PubMed:22457425}; EC=2.4.1.- {ECO:0000305|PubMed:22457425}; AltName: Full=Protein ABA INSENSITIVE 8 {ECO:0000303|PubMed:14742875}; AltName: Full=Protein ELONGATION DEFECTIVE 1 {ECO:0000303|PubMed:10859181}; Flags: Precursor;	A0A8I6WNB7_HORVV SubName: Full=Uncharacterized protein {ECO:0000313|EnsemblPlants:HORVU.MOREX.r3.1HG0000140.1};	--	GO:0005737,cytoplasm; GO:0005768,endosome; GO:0005576,extracellular region; GO:0005794,Golgi apparatus; GO:0000138,Golgi trans cisterna; GO:0009505,plant-type cell wall; GO:0005886,plasma membrane; GO:0005802,trans-Golgi network; GO:0016757,glycosyltransferase activity; GO:0009738,abscisic acid-activated signaling pathway; GO:0007049,cell cycle; GO:0030154,cell differentiation; GO:0051301,cell di…
HORVU.MOREX.r3.1HG0000210	0	0	0	0	0	0	0	0	0	0	0	0	0	0	0	0	0	0	0	0	0	0	0	0	0.0125	0	0	0	0	0	0.0242	0	0	0.0094	0	0	1H	539356	543436	+	HORVU.MOREX.r3.1HG0000210	--	K13457 disease resistance protein RPM1 | (RefSeq) disease resistance protein RPM1-like (A)	ko04626: Plant-pathogen interaction	disease resistance protein RGA2-like [Hordeum vulgare subsp. vulgare]	DRL21_ARATH RecName: Full=Putative disease resistance protein At3g14460;	A0A287EEL4_HORVV SubName: Full=Uncharacterized protein {ECO:0000313|EnsemblPlants:HORVU.MOREX.r3.1HG0000210.1};	Apoptotic ATPase	GO:0004016,adenylate cyclase activity; GO:0043531,ADP binding; GO:0005524,ATP binding; GO:0042742,defense response to bacterium; GO:0050832,defense response to fungus; GO:0003674,molecular_function; GO:0003824,catalytic activity; GO:0009975,cyclase activity; GO:0016829,lyase activity; GO:0016849,phosphorus-oxygen lyase activity; GO:0000166,nucleotide binding; GO:0005488,binding; GO:0017076,purine…
HORVU.MOREX.r3.1HG0000220	0.0248	0.0851	0.049	0	0	0	0	0	0.0391	0	0	0	0	0	0.0819	0	0	0.0135	0	0	0	0	0	0.0338	0.0628	0.0136	0	0.1512	0.1287	0.2035	0.0489	0	0	0.0095	0.101	0.0933	1H	579618	585987	+	HORVU.MOREX.r3.1HG0000220	--	K13457 disease resistance protein RPM1 | (RefSeq) disease resistance protein RPM1-like (A)	ko04626: Plant-pathogen interaction	putative disease resistance protein RGA3 [Hordeum vulgare subsp. vulgare]	DRL21_ARATH RecName: Full=Putative disease resistance protein At3g14460;	A0A287EEL0_HORVV SubName: Full=Uncharacterized protein {ECO:0000313|EnsemblPlants:HORVU.MOREX.r3.1HG0000220.1};	Apoptotic ATPase	GO:0004016,adenylate cyclase activity; GO:0043531,ADP binding; GO:0005524,ATP binding; GO:0042742,defense response to bacterium; GO:0050832,defense response to fungus; GO:0003674,molecular_function; GO:0003824,catalytic activity; GO:0009975,cyclase activity; GO:0016829,lyase activity; GO:0016849,phosphorus-oxygen lyase activity; GO:0000166,nucleotide binding; GO:0005488,binding; GO:0017076,purine…
HORVU.MOREX.r3.1HG0000230	0.8898	1.2213	1.5811	6.1244	4.987	2.9192	0.6011	0.9898	0	5.5109	2.6891	3.0297	0.1371	0	1.8474	0	0	0	0	0	0	0	0	6.5572	0	0	0	0	0	0	0	0	0	0	0	0	1H	592132	592473	-	HORVU.MOREX.r3.1HG0000230	--	--	--	hypothetical protein ZWY2020_029086 [Hordeum vulgare]	--	A0A8I6WG92_HORVV SubName: Full=Uncharacterized protein {ECO:0000313|EnsemblPlants:HORVU.MOREX.r3.1HG0000230.1};	--	--
HORVU.MOREX.r3.1HG0000240	0	0	0	0.0349	0.1264	0.0498	0	0	0	0.0627	0.0459	0.0453	0	0	0	0.0924	0.0659	0	0	0	0	0.0144	0.0248	0.0968	0	0	0	0.1572	0.1324	0.2494	0	0	0	0.0108	0.0193	0.0178	1H	593582	596593	-	HORVU.MOREX.r3.1HG0000240	--	K00924 kinase [EC:2.7.1.-] | (RefSeq) receptor-like protein kinase 5 (A)	--	receptor-like protein EIX2 [Hordeum vulgare subsp. vulgare]	EIX2_SOLLC RecName: Full=Receptor-like protein EIX2 {ECO:0000305}; AltName: Full=EIX receptor 2 {ECO:0000312|EMBL:AAR28378.1}; Flags: Precursor;	A0A8I6WCF5_HORVV RecName: Full=LRRNT_2 domain-containing protein {ECO:0000259|Pfam:PF08263};	FOG: Leucine rich repeat	GO:0016021,integral component of membrane; GO:0005886,plasma membrane; GO:0050832,defense response to fungus; GO:0006950,response to stress; GO:0006952,defense response; GO:0008150,biological_process; GO:0009605,response to external stimulus; GO:0009607,response to biotic stimulus; GO:0009620,response to fungus; GO:0043207,response to external biotic stimulus; GO:0044419,biological process involv…
HORVU.MOREX.r3.1HG0000250	0.9793	0.448	0.4471	0	0	0.0143	0.4411	0.5991	0.541	0	0	0	0	0	0.543	0	0	0.0267	0	0	0	0	0.0214	0	0.0248	0.0134	0	0.1221	0.0254	0.0574	0.0121	0	0.0251	0.0187	0.0499	0	1H	603056	607068	+	HORVU.MOREX.r3.1HG0000250	--	K13457 disease resistance protein RPM1 | (RefSeq) disease resistance protein RPM1-like (A)	ko04626: Plant-pathogen interaction	putative disease resistance protein RGA3 [Hordeum vulgare subsp. vulgare]	DRL21_ARATH RecName: Full=Putative disease resistance protein At3g14460;	M0V4I1_HORVV SubName: Full=Uncharacterized protein {ECO:0000313|EnsemblPlants:HORVU.MOREX.r3.1HG0000250.1};	Apoptotic ATPase	GO:0004016,adenylate cyclase activity; GO:0043531,ADP binding; GO:0005524,ATP binding; GO:0042742,defense response to bacterium; GO:0050832,defense response to fungus; GO:0003674,molecular_function; GO:0003824,catalytic activity; GO:0009975,cyclase activity; GO:0016829,lyase activity; GO:0016849,phosphorus-oxygen lyase activity; GO:0000166,nucleotide binding; GO:0005488,binding; GO:0017076,purine…
HORVU.MOREX.r3.1HG0000260	0	1.7708	1.423	0	0	0	0.2404	0.5345	0	0	0	0	0.1645	0.1945	2.368	0.058	0	0	0.1212	0.0564	0.1322	0	0	0	0.2165	0.2928	0.1523	0	0	0	0.2633	0.1826	0.3288	0	0	0	1H	669249	670359	+	HORVU.MOREX.r3.1HG0000260	--	K17302 coatomer subunit beta' | (RefSeq) leucine-rich repeat receptor protein kinase HPCA1-like isoform X1 (A)	--	horcolin [Hordeum vulgare subsp. vulgare]	LECH_HORVU RecName: Full=Horcolin {ECO:0000312|EMBL:AAV39531.1}; AltName: Full=Agglutinin {ECO:0000250|UniProtKB:P82953}; AltName: Full=Mannose-specific lectin {ECO:0000250|UniProtKB:P82953};	M0Z2D5_HORVV SubName: Full=Uncharacterized protein {ECO:0000313|EnsemblPlants:HORVU.MOREX.r3.1HG0000260.1};	--	GO:0048046,apoplast; GO:0005537,mannose binding; GO:0003674,molecular_function; GO:0005488,binding; GO:0030246,carbohydrate binding; GO:0036094,small molecule binding; GO:0048029,monosaccharide binding; GO:0005575,cellular_component; GO:0005576,extracellular region; GO:0110165,cellular anatomical entity
HORVU.MOREX.r3.1HG0000270	0	0.7057	0.6091	0	0	0	0	0.5338	0	0	0	0	12.8872	20.1724	1.488	0.2233	0.0531	0	0.5449	4.7794	3.7336	0.2088	0	0	3.6134	3.1584	5.8007	0	0.0711	0.3215	2.8397	3.9082	2.9558	0.1571	0.0465	0	1H	673211	673833	-	HORVU.MOREX.r3.1HG0000270	--	--	--	hypothetical protein D1007_61727 [Hordeum vulgare]	--	A0A8I6WP83_HORVV SubName: Full=Uncharacterized protein {ECO:0000313|EnsemblPlants:HORVU.MOREX.r3.1HG0000270.1.CDS1};	--	--
HORVU.MOREX.r3.1HG0000280	0	0	0	0	0	0	0	0	0	0	0	0	0	0	0	0	0	0	0	0	0	0	0	0	0	0	0	0	0	0	0	0	0	0	0	0	1H	710859	715963	-	HORVU.MOREX.r3.1HG0000280	--	K13356 alcohol-forming fatty acyl-CoA reductase [EC:1.2.1.84] | (RefSeq) probable fatty acyl-CoA reductase 5 (A)	ko00073: Cutin, suberine and wax biosynthesis; ko04146: Peroxisome	fatty acyl-CoA reductase 1-like [Hordeum vulgare subsp. vulgare]	FACR4_ARATH RecName: Full=Probable fatty acyl-CoA reductase 4 {ECO:0000305}; EC=1.2.1.84 {ECO:0000269|PubMed:20571114};	A0A8I6WLP6_HORVV RecName: Full=Fatty acyl-CoA reductase {ECO:0000256|RuleBase:RU363097}; EC=1.2.1.84 {ECO:0000256|RuleBase:RU363097};	Acyl-CoA reductase	GO:0043231,intracellular membrane-bounded organelle; GO:0102965,alcohol-forming fatty acyl-CoA reductase activity; GO:0080019,fatty-acyl-CoA reductase (alcohol-forming) activity; GO:0050062,long-chain-fatty-acyl-CoA reductase activity; GO:0006629,lipid metabolic process; GO:0035336,long-chain fatty-acyl-CoA metabolic process; GO:0009651,response to salt stress; GO:0009611,response to wounding; GO…
HORVU.MOREX.r3.1HG0000340	0	0	0	0	0	0	0	0	0	0.0919	0	0	0	0	0	0	0	0	0	0	0	0	0	0	0	0	0	0	0	0	0	0	0	0	0	0	1H	1141088	1148147	+	HORVU.MOREX.r3.1HG0000340	--	--	--	acyltransferase-like protein At1g54570, chloroplastic [Hordeum vulgare subsp. vulgare]	PES1_ARATH RecName: Full=Phytyl ester synthase 1, chloroplastic {ECO:0000303|PubMed:22623494}; EC=2.3.1.- {ECO:0000269|PubMed:22623494}; Flags: Precursor;	A0A8I6W3H4_HORVV RecName: Full=Hydrolase_4 domain-containing protein {ECO:0000259|Pfam:PF12146};	--	GO:0009507,chloroplast; GO:0010287,plastoglobule; GO:0004144,diacylglycerol O-acyltransferase activity; GO:0006995,cellular response to nitrogen starvation; GO:0010150,leaf senescence; GO:0033306,phytol metabolic process; GO:0090693,plant organ senescence; GO:1904963,regulation of phytol biosynthetic process; GO:0010866,regulation of triglyceride biosynthetic process; GO:0019432,triglyceride bios…
HORVU.MOREX.r3.1HG0000350	27.4629	32.1248	38.7746	52.7686	57.2427	49.468	25.8514	27.2259	31.5694	63.1622	68.571	76.6132	42.5218	34.1159	37.7398	77.6035	79.0939	46.5064	29.2591	35.3197	29.7983	59.3806	76.2822	57.4951	58.2938	59.5148	46.9205	52.8324	63.3423	67.0076	59.3131	48.5431	59.5417	65.2396	61.4493	71.7272	1H	1155323	1159598	-	HvSnRK1beta3	--	K07199 5'-AMP-activated protein kinase, regulatory beta subunit | (RefSeq) SNF1-related protein kinase regulatory subunit beta-1-like (A)	--	hypothetical protein CFC21_000053 [Triticum aestivum]	KINB3_ARATH RecName: Full=SNF1-related protein kinase regulatory subunit beta-3; Short=AKIN subunit beta-3; Short=AKINB3; Short=AKINbeta3;	W5AND3_WHEAT RecName: Full=AMPKBI domain-containing protein {ECO:0000259|SMART:SM01010};	Protein involved in Snf1 protein kinase complex assembly	GO:0009507,chloroplast; GO:0009569,chloroplast starch grain; GO:0005737,cytoplasm; GO:0031588,nucleotide-activated protein kinase complex; GO:1901982,maltose binding; GO:0019887,protein kinase regulator activity; GO:0005975,carbohydrate metabolic process; GO:0043562,cellular response to nitrogen levels; GO:0009744,response to sucrose; GO:0003674,molecular_function; GO:0005488,binding; GO:0030246,…
HORVU.MOREX.r3.1HG0000360	0	0	0	0	0	0	0	0	0	0	0	0	0	0	0	0	0	0	0	0	0	0	0	0	0	0	0	0	0	0	0	0	0	0	0	0	1H	1166807	1169702	+	HORVU.MOREX.r3.1HG0000360	--	--	--	uncharacterized protein LOC123403273 [Hordeum vulgare subsp. vulgare]	--	A0A8I6WNC6_HORVV RecName: Full=Neprosin domain-containing protein {ECO:0000259|Pfam:PF03080};	--	--
HORVU.MOREX.r3.1HG0000370	0	0	0	0	0	0	0	0	0	0	0	0	0	0	0	0	0	0	0	0	0	0	0	0	0	0	0.3076	0.7174	0.1679	0.569	0.1596	0.1845	0	0	0.1098	0	1H	1178784	1179047	+	HORVU.MOREX.r3.1HG0000370	--	--	--	hypothetical protein D1007_16367 [Hordeum vulgare]	--	A0A8I7B092_HORVV SubName: Full=Uncharacterized protein {ECO:0000313|EnsemblPlants:HORVU.MOREX.r3.1HG0000370.1.CDS1};	--	--
HORVU.MOREX.r3.1HG0000380	2.9085	1.1209	1.0611	17.1744	10.027	19.9281	0.6763	0.2813	0.4989	3.1118	3.7534	1.4465	4.9686	2.304	2.2376	18.9151	21.7296	14.094	1.2564	1.1354	1.8782	9.8207	5.5948	20.4929	111.352	76.1859	102.64	32.4872	27.0679	37.2488	70.7742	27.8982	29.1103	4.2254	3.8422	5.1516	1H	1180899	1185074	-	HORVU.MOREX.r3.1HG0000380	--	--	--	uncharacterized protein LOC123403279 [Hordeum vulgare subsp. vulgare]	--	A0A8I7B1W1_HORVV SubName: Full=Uncharacterized protein {ECO:0000313|EnsemblPlants:HORVU.MOREX.r3.1HG0000380.1};	--	--
HORVU.MOREX.r3.1HG0000390	0.0931	0.1596	0.0459	0.8578	0.1185	1.5809	0	0	0	0.1029	0.2511	0	0	0	0	1.4146	2.7369	0.8621	0	0	0	1.2753	0.0815	1.1429	8.0169	5.9709	3.8482	0.2579	1.6417	1.0364	6.0567	1.9627	2.9611	0.0711	0.0316	0.0875	1H	1199200	1201478	-	HORVU.MOREX.r3.1HG0000390	--	--	--	23 kDa jasmonate-induced protein-like [Hordeum vulgare subsp. vulgare]	JI23_HORVU RecName: Full=23 kDa jasmonate-induced protein;	F2CQF7_HORVV SubName: Full=Predicted protein {ECO:0000313|EMBL:BAJ85078.1};	--	--
HORVU.MOREX.r3.1HG0000410	0	0	0	0	0	0	0	0	0	0	0	0	0	0	0	0	0	0	0	0	0	0	0	0	0	0	0.4496	0	0	0	0	0	0	0	0	0	1H	1308204	1310237	+	HORVU.MOREX.r3.1HG0000410	--	--	--	uncharacterized protein LOC123403300 [Hordeum vulgare subsp. vulgare]	--	A0A287EEV2_HORVV SubName: Full=Uncharacterized protein {ECO:0000313|EnsemblPlants:HORVU.MOREX.r3.1HG0000450.1};	--	GO:0016021,integral component of membrane; GO:0005575,cellular_component; GO:0016020,membrane; GO:0031224,intrinsic component of membrane; GO:0110165,cellular anatomical entity
HORVU.MOREX.r3.1HG0000420	1.5927	0.0372	0.0642	0.9988	1.8631	3.2752	0.5856	0	0	0.3954	0.4912	0	0.025	0.0296	0.9202	0.3177	0.8051	0.0709	0	0	0	0.33	0.0854	15.2591	6.4245	3.1732	4.6662	1.5494	3.3059	1.8672	4.7443	2.6683	3.6036	4.2699	0.7062	1.589	1H	1317064	1321214	-	HORVU.MOREX.r3.1HG0000420	--	--	--	uncharacterized protein LOC123435512 [Hordeum vulgare subsp. vulgare]	--	F2D6D8_HORVV SubName: Full=Predicted protein {ECO:0000313|EMBL:BAJ90659.1};	--	--
HORVU.MOREX.r3.1HG0000430	0	0	0	0	0	0	0	0	0	0	0	0	0	0	0	0	0	0	0	0	0	0	0	0	0.7821	0.5477	0.1295	0	0.0471	0	0.0448	0.0517	0.0466	0	0	0.0284	1H	1335336	1337433	-	HORVU.MOREX.r3.1HG0000430	--	--	--	23 kDa jasmonate-induced protein-like [Hordeum vulgare subsp. vulgare]	JI23_HORVU RecName: Full=23 kDa jasmonate-induced protein;	F2CQF7_HORVV SubName: Full=Predicted protein {ECO:0000313|EMBL:BAJ85078.1};	--	--
HORVU.MOREX.r3.1HG0000440	0	0	0	0	0	0	0	0	0	0	0	0	0	0	0	0	0	0	0	0	0	0	0	0	0	0	0	0	0	0	0.1243	0	0	0	0	0	1H	1402196	1402803	+	HORVU.MOREX.r3.1HG0000440	--	K02699 photosystem I subunit XI | (RefSeq) photosystem I reaction center subunit XI, chloroplastic-like (A)	ko00195: Photosynthesis; ko01100: Metabolic pathways	hypothetical protein D1007_35067 [Hordeum vulgare]	--	A0A8I6WXZ2_HORVV RecName: Full=zf-XS domain-containing protein {ECO:0000259|Pfam:PF03470};	--	--
HORVU.MOREX.r3.1HG0000450	0.2665	0.3048	0.4885	1.1697	0.4849	3.0775	0.6858	0	0.2003	0.5052	0.2465	0.4861	0	0	1.5806	0	0	0	0	0	0	0	0	3.4805	3.241	2.0877	3.1485	0.0422	0.2765	14.9058	2.6279	1.2586	1.1332	0.5233	1.1631	0.0716	1H	1444203	1445966	+	HORVU.MOREX.r3.1HG0000450	--	--	--	uncharacterized protein LOC123403300 [Hordeum vulgare subsp. vulgare]	--	A0A287EEV2_HORVV SubName: Full=Uncharacterized protein {ECO:0000313|EnsemblPlants:HORVU.MOREX.r3.1HG0000450.1};	--	GO:0016021,integral component of membrane; GO:0005575,cellular_component; GO:0016020,membrane; GO:0031224,intrinsic component of membrane; GO:0110165,cellular anatomical entity
HORVU.MOREX.r3.1HG0000460	0.0767	0.0878	0.1136	1.6979	1.5153	6.3396	0.1728	0.0854	0	0.5942	0.7041	0.0817	0.2661	0.1398	0.1086	3.2502	2.7624	0.8366	0.0436	0	0.095	0.5064	0.3698	3.1421	31.0388	14.0589	27.7268	7.019	13.0627	7.5582	23.691	7.219	9.6906	2.3446	0.7556	3.7038	1H	1453026	1457443	-	HORVU.MOREX.r3.1HG0000460	--	--	--	uncharacterized protein LOC123437092 [Hordeum vulgare subsp. vulgare]	--	A0A8I6WAC3_HORVV SubName: Full=Uncharacterized protein {ECO:0000313|EnsemblPlants:HORVU.MOREX.r3.1HG0000460.1};	--	--
HORVU.MOREX.r3.1HG0000470	1.3563	0.7922	0.7977	13.8685	6.8739	24.8522	0.13	0.0321	0.0911	4.1491	3.5509	0.6141	1.623	0.7624	0.5991	7.8028	14.698	3.0827	0.1311	0.0305	0.1786	3.457	0.4804	13.8232	33.3458	25.577	32.8956	3.9669	8.4758	7.9507	23.3945	6.8766	15.5824	0.5731	0.4311	1.8449	1H	1474564	1476642	-	HORVU.MOREX.r3.1HG0000470	--	--	--	uncharacterized protein LOC123438681 [Hordeum vulgare subsp. vulgare]	--	A0A8I6WND5_HORVV SubName: Full=Uncharacterized protein {ECO:0000313|EnsemblPlants:HORVU.MOREX.r3.1HG0000470.1};	--	--
HORVU.MOREX.r3.1HG0000480	0.8439	0	0.2777	12.2449	5.3448	25.3234	0.4223	0	0.0493	3.5259	3.947	0.2494	0.3431	0.2776	0.1549	13.0327	22.7895	7.1544	0.2928	0	0.1451	9.3999	0.6983	13.148	90.9539	46.3347	71.9392	15.2798	33.8403	32.8688	57.0791	13.4969	35.2291	3.7776	1.4961	6.8317	1H	1499093	1501176	+	HORVU.MOREX.r3.1HG0000480	--	--	--	23 kDa jasmonate-induced protein-like [Hordeum vulgare subsp. vulgare]	JI23_HORVU RecName: Full=23 kDa jasmonate-induced protein;	A0A8I7B1W3_HORVV SubName: Full=Uncharacterized protein {ECO:0000313|EnsemblPlants:HORVU.MOREX.r3.1HG0000480.2};	--	--
HORVU.MOREX.r3.1HG0000490	115.618	119.624	106.591	0.0935	0	0.1782	94.9782	89.5182	88.7161	0	0.041	0	81.7781	110.246	99.3837	0.0826	0.0883	0.0829	83.0851	69.7013	83.1332	0.0386	0.1	0.1038	71.8947	85.5213	105.617	0	2.6445	4.1021	69.1274	80.3499	64.3409	0.2033	0.3357	0.0238	1H	1511418	1513470	+	HORVU.MOREX.r3.1HG0000490	--	--	--	fatty-acid-binding protein 3, chloroplastic [Hordeum vulgare subsp. vulgare]	FAP3_ARATH RecName: Full=Fatty-acid-binding protein 3, chloroplastic; Short=AtFAP3; AltName: Full=Chalcone-flavanone isomerase family protein 3; Flags: Precursor;	F2CSQ0_HORVV RecName: Full=Chalcone-flavonone isomerase family protein {ECO:0000256|RuleBase:RU361158};	--	GO:0009507,chloroplast; GO:0009570,chloroplast stroma; GO:0005504,fatty acid binding; GO:0016872,intramolecular lyase activity; GO:0006631,fatty acid metabolic process; GO:0003674,molecular_function; GO:0005488,binding; GO:0008289,lipid binding; GO:0031406,carboxylic acid binding; GO:0033293,monocarboxylic acid binding; GO:0043167,ion binding; GO:0043168,anion binding; GO:0003824,catalytic activi…
HORVU.MOREX.r3.1HG0000520	0	0	0	0	0.0208	0	0	0	0	0	0	0	0	0	0	0	0	0	0	0	0	0	0	0	0	0	0	0	0	0	0	0	0	0.0125	0	0	1H	1549952	1552881	+	HORVU.MOREX.r3.1HG0000520	--	K13457 disease resistance protein RPM1 | (RefSeq) disease resistance protein RPM1-like (A)	ko04626: Plant-pathogen interaction	hypothetical protein D1007_16358 [Hordeum vulgare]	RGA4R_ORYSJ RecName: Full=Disease resistance protein RGA4 {ECO:0000305}; AltName: Full=Os11gRGA4 {ECO:0000312|EMBL:BAK39922.1}; AltName: Full=SasRGA4 {ECO:0000303|PubMed:21251109};	A0A8I6WCG5_HORVV RecName: Full=NB-ARC domain-containing protein {ECO:0000259|Pfam:PF00931};	Apoptotic ATPase	GO:0005737,cytoplasm; GO:0043531,ADP binding; GO:0005524,ATP binding; GO:0043621,protein self-association; GO:0042742,defense response to bacterium; GO:0002758,innate immune response-activating signal transduction; GO:0009626,plant-type hypersensitive response; GO:0010942,positive regulation of cell death; GO:0000166,nucleotide binding; GO:0003674,molecular_function; GO:0005488,binding; GO:001707…
HORVU.MOREX.r3.1HG0000540	0	0	0	0.0233	0	0	0	0	0	0.0209	0.0204	0	0.0146	0	0	0.0822	0	0.0619	0	0	0	0.0961	0.0498	0	0	0	0	0.0839	0.1375	0.0222	0	0	0	0.0578	0.0514	0.0949	1H	1560608	1565524	+	HORVU.MOREX.r3.1HG0000540	--	K20718 LRR receptor-like serine/threonine-protein kinase ERECTA [EC:2.7.11.1] | (RefSeq) LRR receptor-like serine/threonine-protein kinase SIK1 (A)	ko04016: MAPK signaling pathway - plant	putative wall-associated receptor kinase-like 16 [Hordeum vulgare subsp. vulgare]	WAK5_ARATH RecName: Full=Wall-associated receptor kinase 5; EC=2.7.11.-; Flags: Precursor;	A0A8I6WDD2_HORVV SubName: Full=Uncharacterized protein {ECO:0000313|EnsemblPlants:HORVU.MOREX.r3.1HG0000540.1};	--	GO:0016021,integral component of membrane; GO:0005886,plasma membrane; GO:0005524,ATP binding; GO:0005509,calcium ion binding; GO:0030247,polysaccharide binding; GO:0106310,protein serine kinase activity; GO:0004674,protein serine/threonine kinase activity; GO:0007166,cell surface receptor signaling pathway; GO:0006468,protein phosphorylation; GO:0000166,nucleotide binding; GO:0003674,molecular_f…
HORVU.MOREX.r3.1HG0000580	0	0	0	0.0493	0.1022	0	0	0	0	0.1331	0.0866	0	0	0	0	0	0	0	0	0	0	0	0	0	0	0	0	0	0	0	0	0	0	0.0306	0	0.0754	1H	1585712	1593597	+	HORVU.MOREX.r3.1HG0000580	--	--	--	probable leucine-rich repeat receptor-like protein kinase At1g35710 [Hordeum vulgare subsp. vulgare]	RLK90_ARATH RecName: Full=Probable inactive receptor kinase RLK902; AltName: Full=Receptor-like kinase 902; Flags: Precursor;	A0A8I6WPB0_HORVV RecName: Full=LRRNT_2 domain-containing protein {ECO:0000259|Pfam:PF08263};	--	GO:0005829,cytosol; GO:0016021,integral component of membrane; GO:0005886,plasma membrane; GO:0009506,plasmodesma; GO:0005524,ATP binding; GO:0004672,protein kinase activity; GO:0006468,protein phosphorylation; GO:0000166,nucleotide binding; GO:0003674,molecular_function; GO:0005488,binding; GO:0017076,purine nucleotide binding; GO:0030554,adenyl nucleotide binding; GO:0032553,ribonucleotide bind…
HORVU.MOREX.r3.1HG0000590	6.7948	4.996	4.951	3.9769	4.3275	2.8433	3.2788	3.2392	2.0427	3.9363	3.4923	4.4758	2.9913	5.8952	3.9696	2.1081	5.1342	1.5871	5.3271	2.0507	4.4054	2.2993	4.3938	6.4026	0.328	2.4844	1.2305	1.2554	1.679	1.8967	0.4787	0.3689	0	0.6178	0.9886	1.1154	1H	1596612	1596974	-	HORVU.MOREX.r3.1HG0000590	--	--	--	--	--	A0A8I6WLQ6_HORVV SubName: Full=Uncharacterized protein {ECO:0000313|EnsemblPlants:HORVU.MOREX.r3.1HG0000590.1};	--	--
HORVU.MOREX.r3.1HG0000600	0	0	0	0.0477	0.1235	0.0227	0.0437	0.0216	0	0.0858	0.1465	0.0413	0.0299	0	0.0549	0.9899	0.4804	0.148	0	0	0	0.3544	0.4588	0.2118	0.0197	0	0	0.301	0.2013	0.2274	0.0956	0	0.0199	0.0889	0.0922	0.0973	1H	1599491	1601784	+	HORVU.MOREX.r3.1HG0000600	--	K13415 protein brassinosteroid insensitive 1 [EC:2.7.10.1 2.7.11.1] | (RefSeq) brassinosteroid LRR receptor kinase BRI1-like (A)	ko04075: Plant hormone signal transduction	MDIS1-interacting receptor like kinase 2-like [Hordeum vulgare subsp. vulgare]	MIK2_ARATH RecName: Full=MDIS1-interacting receptor like kinase 2 {ECO:0000303|PubMed:26863186}; Short=AtMIK2 {ECO:0000303|PubMed:26863186}; AltName: Full=Probable LRR receptor-like serine/threonine-protein kinase At4g08850; EC=2.7.11.1 {ECO:0000305}; Flags: Precursor;	A0A8I6WY17_HORVV RecName: Full=Protein kinase domain-containing protein {ECO:0000259|PROSITE:PS50011};	--	GO:0016021,integral component of membrane; GO:0005886,plasma membrane; GO:0009506,plasmodesma; GO:0090406,pollen tube; GO:0005524,ATP binding; GO:0106310,protein serine kinase activity; GO:0004674,protein serine/threonine kinase activity; GO:0009755,hormone-mediated signaling pathway; GO:0010183,pollen tube guidance; GO:0006468,protein phosphorylation; GO:0000166,nucleotide binding; GO:0003674,mo…
HORVU.MOREX.r3.1HG0000610	24.9231	23.7144	26.3916	23.8255	26.0485	24.0022	22.4254	23.6557	26.0739	23.0487	17.9721	21.382	39.9888	33.1514	29.1156	30.9958	27.9754	22.3294	30.1129	31.4267	30.0576	26.8154	26.532	28.7312	30.0842	31.2716	38.0399	34.398	31.3559	31.0926	29.7267	32.4233	30.2862	31.3996	30.8554	33.8222	1H	1602945	1606151	-	HORVU.MOREX.r3.1HG0000610	--	K12198 charged multivesicular body protein 5 | (RefSeq) vacuolar protein sorting-associated protein 60.1-like (A)	ko04144: Endocytosis	vacuolar protein sorting-associated protein 60.1-like [Hordeum vulgare subsp. vulgare]	VP601_ARATH RecName: Full=Vacuolar protein sorting-associated protein 60.1 {ECO:0000305};	F2DA66_HORVV SubName: Full=Predicted protein {ECO:0000313|EMBL:BAJ91987.1};	Protein involved in vacuolar protein sorting	GO:0005771,multivesicular body; GO:0032585,multivesicular body membrane; GO:0032511,late endosome to vacuole transport via multivesicular body sorting pathway; GO:0015031,protein transport; GO:0006900,vesicle budding from membrane; GO:0006810,transport; GO:0007034,vacuolar transport; GO:0008150,biological_process; GO:0009987,cellular process; GO:0016192,vesicle-mediated transport; GO:0016197,endo…
HORVU.MOREX.r3.1HG0000620	9.3922	8.4252	9.0755	17.0712	16.9908	17.3304	6.7775	6.1878	5.397	20.8657	21.4126	23.0657	8.9412	11.4581	8.6094	24.963	20.8762	14.5907	6.6752	6.8161	6.3055	20.9244	21.4436	19.9454	23.3608	17.8943	15.1532	21.1742	23.992	23.2858	18.0174	12.4977	18.3094	24.3642	20.9602	23.1866	1H	1613941	1621779	+	HORVU.MOREX.r3.1HG0000620	--	K13126 polyadenylate-binding protein | (RefSeq) polyadenylate-binding protein 2-like (A)	ko03015: mRNA surveillance pathway; ko03018: RNA degradation	protein MEI2-like 3 [Hordeum vulgare subsp. vulgare]	OML3_ORYSJ RecName: Full=Protein MEI2-like 3; Short=OML3; AltName: Full=MEI2-like protein 3;	A0A8I6WNE2_HORVV SubName: Full=Uncharacterized protein {ECO:0000313|EnsemblPlants:HORVU.MOREX.r3.1HG0000620.2};	Protein Mei2, essential for commitment to meiosis, and related proteins	GO:0016607,nuclear speck; GO:0003723,RNA binding; GO:0000398,mRNA splicing, via spliceosome; GO:0003674,molecular_function; GO:0003676,nucleic acid binding; GO:0005488,binding; GO:0097159,organic cyclic compound binding; GO:1901363,heterocyclic compound binding; GO:0000375,RNA splicing, via transesterification reactions; GO:0000377,RNA splicing, via transesterification reactions with bulged adeno…
HORVU.MOREX.r3.1HG0000630	3.4063	0.5619	1.2934	59.5999	54.7371	54.974	1.1432	0.674	0.3446	55.5495	61.8659	52.3989	1.5645	2.3273	0.9273	47.3028	58.2341	76.2231	2.2686	2.318	2.5946	68.7289	61.6516	46.2176	74.3649	55.8846	37.2888	89.3012	89.0763	83.9986	66.784	34.8413	61.2268	101.399	86.7642	94.367	1H	1630936	1636720	-	HORVU.MOREX.r3.1HG0000630	--	K10638 E3 ubiquitin-protein ligase UHRF1 [EC:2.3.2.27] | (RefSeq) E3 ubiquitin-protein ligase ORTHRUS 2-like (A)	--	E3 ubiquitin-protein ligase ORTHRUS 2-like [Hordeum vulgare subsp. vulgare]	ORTH2_ARATH RecName: Full=E3 ubiquitin-protein ligase ORTHRUS 2; EC=2.3.2.27; AltName: Full=Protein VARIANT IN METHYLATION 1; AltName: Full=RING-type E3 ubiquitin transferase ORTHRUS 2 {ECO:0000305};	A0A8I7B1W5_HORVV RecName: Full=RING-type E3 ubiquitin transferase {ECO:0000256|ARBA:ARBA00012483}; EC=2.3.2.27 {ECO:0000256|ARBA:ARBA00012483};	--	GO:0010369,chromocenter; GO:0005634,nucleus; GO:0003682,chromatin binding; GO:0010385,double-stranded methylated DNA binding; GO:0042393,histone binding; GO:0046872,metal ion binding; GO:0008327,methyl-CpG binding; GO:0010428,methyl-CpNpG binding; GO:0010429,methyl-CpNpN binding; GO:0061630,ubiquitin protein ligase activity; GO:0004842,ubiquitin-protein transferase activity; GO:0051301,cell divis…
HORVU.MOREX.r3.1HG0000660	7.4158	8.3231	10.0809	24.2001	24.6507	24.2546	5.626	5.889	4.9445	26.7978	30.3902	34.0529	10.5863	12.1566	6.437	24.6747	24.8022	23.4936	8.2401	8.9434	8.7126	22.3839	26.4744	23.9476	27.7553	26.7304	20.0575	22.9039	26.2579	25.3386	25.8713	17.2944	25.3823	27.8192	25.2969	27.5141	1H	1706754	1712567	+	HORVU.MOREX.r3.1HG0000660	--	K03131 transcription initiation factor TFIID subunit 6 | (RefSeq) transcription initiation factor TFIID subunit 6-like isoform X1 (A)	ko03022: Basal transcription factors	transcription initiation factor TFIID subunit 6 [Hordeum vulgare subsp. vulgare]	TAF6_ARATH RecName: Full=Transcription initiation factor TFIID subunit 6; AltName: Full=Protein EMBRYO DEFECTIVE 2781; AltName: Full=TATA box associated factor II 59; AltName: Full=TBP-associated factor 6; Short=AtTAF6; AltName: Full=Transcription initiation factor TFIID subunit D5;	A0A8I6WGA7_HORVV RecName: Full=TAF domain-containing protein {ECO:0000259|SMART:SM00803};	Transcription initiation factor TFIID, subunit TAF6 (also component of histone acetyltransferase SAGA)	GO:0000124,SAGA complex; GO:0046695,SLIK (SAGA-like) complex; GO:0005669,transcription factor TFIID complex; GO:0046982,protein heterodimerization activity; GO:0016251,RNA polymerase II general transcription initiation factor activity; GO:0003713,transcription coactivator activity; GO:0009860,pollen tube growth; GO:0051123,RNA polymerase II preinitiation complex assembly; GO:0003674,molecular_fun…
HORVU.MOREX.r3.1HG0000670	18.5492	18.8713	21.1647	38.9476	41.8619	37.6402	12.2208	12.8584	12.8698	33.3737	30.9382	35.3629	26.4065	27.9491	17.5369	47.1809	42.4491	36.7751	18.7723	18.0318	19.1327	33.1246	37.5657	34.7607	38.8972	32.4736	34.7268	31.1049	33.7238	31.2019	34.2341	27.5469	32.7018	28.3338	27.3337	31.2966	1H	1725335	1728063	+	HORVU.MOREX.r3.1HG0000670	--	--	--	uncharacterized protein LOC123447868 isoform X2 [Hordeum vulgare subsp. vulgare]	--	A0A8I6WCG9_HORVV SubName: Full=Uncharacterized protein {ECO:0000313|EnsemblPlants:HORVU.MOREX.r3.1HG0000670.1};	--	--
HORVU.MOREX.r3.1HG0000680	0	0	0	0.491	1.2297	0.312	0	0	0	0.2577	0.3952	0.0708	0.0513	0	0.377	0.5061	0.9276	0.0363	0	0.0352	0	0	0.3791	1.5446	0.0337	0.0365	0.0316	0.2952	0.2418	0.3903	0.197	0.1139	0	0.3305	0.7685	0.3338	1H	1728977	1730259	-	HORVU.MOREX.r3.1HG0000680	--	--	--	protein NEN3-like [Hordeum vulgare subsp. vulgare]	NEN4_ARATH RecName: Full=Protein NEN4 {ECO:0000303|PubMed:25081480}; AltName: Full=NAC45/NAC86-dependent exonuclease-domain protein 4 {ECO:0000303|PubMed:25081480}; EC=3.1.11.-;	A0A8I6X0L3_HORVV RecName: Full=Exonuclease domain-containing protein {ECO:0000259|SMART:SM00479};	--	GO:0005634,nucleus; GO:0008408,3'-5' exonuclease activity; GO:0046872,metal ion binding; GO:0003676,nucleic acid binding; GO:0003674,molecular_function; GO:0003824,catalytic activity; GO:0004518,nuclease activity; GO:0004527,exonuclease activity; GO:0016787,hydrolase activity; GO:0016788,hydrolase activity, acting on ester bonds; GO:0005488,binding; GO:0043167,ion binding; GO:0043169,cation bindi…
HORVU.MOREX.r3.1HG0000690	0.1089	0.0311	0.0672	0	0	0	0.2605	0.4693	0.7304	0	0	0	0.0524	0.186	0.0257	0	0	0	2.3645	1.4377	0.5728	0	0	0	0.1518	0.4479	0.2976	0	0.0706	0	0.2282	0.6052	0.1118	0	0	0.0085	1H	1753936	1757170	-	HORVU.MOREX.r3.1HG0000690	--	K20718 LRR receptor-like serine/threonine-protein kinase ERECTA [EC:2.7.11.1] | (RefSeq) LRR receptor-like serine/threonine-protein kinase ER1 isoform X1 (A)	ko04016: MAPK signaling pathway - plant	probable leucine-rich repeat receptor-like protein kinase At1g35710 [Hordeum vulgare subsp. vulgare]	MIK2_ARATH RecName: Full=MDIS1-interacting receptor like kinase 2 {ECO:0000303|PubMed:26863186}; Short=AtMIK2 {ECO:0000303|PubMed:26863186}; AltName: Full=Probable LRR receptor-like serine/threonine-protein kinase At4g08850; EC=2.7.11.1 {ECO:0000305}; Flags: Precursor;	A0A8I6WDE5_HORVV RecName: Full=Protein kinase domain-containing protein {ECO:0000259|PROSITE:PS50011};	--	GO:0016021,integral component of membrane; GO:0005886,plasma membrane; GO:0009506,plasmodesma; GO:0090406,pollen tube; GO:0005524,ATP binding; GO:0106310,protein serine kinase activity; GO:0004674,protein serine/threonine kinase activity; GO:0009755,hormone-mediated signaling pathway; GO:0010183,pollen tube guidance; GO:0006468,protein phosphorylation; GO:0000166,nucleotide binding; GO:0003674,mo…
HORVU.MOREX.r3.1HG0000710	0	0	0	0.0285	0.1183	0	0	0	0	0	0	0	0	0	0	0.1009	0	0	0	0	0	0	0.0203	0.0317	0	0	0	0	0.0241	0	0	0	0	0	0	0.0146	1H	1765837	1771516	+	HORVU.MOREX.r3.1HG0000710	--	K00465 carotenoid 9,10(9',10')-cleavage dioxygenase 1 [EC:1.13.11.-] | (RefSeq) carotenoid 9,10(9',10')-cleavage dioxygenase-like (A)	--	hypothetical protein ZWY2020_005771 [Hordeum vulgare]	CCD_CROSA RecName: Full=Carotenoid 9,10(9',10')-cleavage dioxygenase; EC=1.14.99.n4; AltName: Full=CsCCD;	A0A8I6WPC1_HORVV SubName: Full=Uncharacterized protein {ECO:0000313|EnsemblPlants:HORVU.MOREX.r3.1HG0000710.1};	Beta, beta-carotene 15,15'-dioxygenase and related enzymes	GO:0005737,cytoplasm; GO:0046872,metal ion binding; GO:0016702,oxidoreductase activity, acting on single donors with incorporation of molecular oxygen, incorporation of two atoms of oxygen; GO:0003674,molecular_function; GO:0005488,binding; GO:0043167,ion binding; GO:0043169,cation binding; GO:0003824,catalytic activity; GO:0016491,oxidoreductase activity; GO:0016701,oxidoreductase activity, acti…
HORVU.MOREX.r3.1HG0000720	0	0	0	0.0305	0	0.1162	0	0	0	1.5636	0.1339	0.5278	0	0	0	0	0	0	0	0	0	0	0	0.1015	0	0	0	0	0.0257	0	0	0	0	0	0	0	1H	1778343	1780152	-	HORVU.MOREX.r3.1HG0000720	--	K20718 LRR receptor-like serine/threonine-protein kinase ERECTA [EC:2.7.11.1] | (RefSeq) LRR receptor-like serine/threonine-protein kinase ER1 (A)	ko04016: MAPK signaling pathway - plant	hypothetical protein ZWY2020_005772 [Hordeum vulgare]	MIK2_ARATH RecName: Full=MDIS1-interacting receptor like kinase 2 {ECO:0000303|PubMed:26863186}; Short=AtMIK2 {ECO:0000303|PubMed:26863186}; AltName: Full=Probable LRR receptor-like serine/threonine-protein kinase At4g08850; EC=2.7.11.1 {ECO:0000305}; Flags: Precursor;	A0A8I6WLR3_HORVV RecName: Full=Protein kinase domain-containing protein {ECO:0000259|PROSITE:PS50011};	--	GO:0016021,integral component of membrane; GO:0005886,plasma membrane; GO:0009506,plasmodesma; GO:0090406,pollen tube; GO:0005524,ATP binding; GO:0106310,protein serine kinase activity; GO:0004674,protein serine/threonine kinase activity; GO:0009755,hormone-mediated signaling pathway; GO:0010183,pollen tube guidance; GO:0006468,protein phosphorylation; GO:0000166,nucleotide binding; GO:0003674,mo…
HORVU.MOREX.r3.1HG0000730	0.0241	0	0	0	0	0	0	0	0	0	0	0	0	0	0	0	0	0	0	0.0127	0.0149	0	0	0	0.6604	0.847	0.6768	0.0802	0.3256	0.2263	0.4522	0.8116	0.4087	0.0276	0.0901	0.0302	1H	1820956	1824583	-	HORVU.MOREX.r3.1HG0000730	--	K20718 LRR receptor-like serine/threonine-protein kinase ERECTA [EC:2.7.11.1] | (RefSeq) LRR receptor-like serine/threonine-protein kinase ER1 (A)	ko04016: MAPK signaling pathway - plant	probable leucine-rich repeat receptor-like protein kinase At1g35710 [Hordeum vulgare subsp. vulgare]	MIK2_ARATH RecName: Full=MDIS1-interacting receptor like kinase 2 {ECO:0000303|PubMed:26863186}; Short=AtMIK2 {ECO:0000303|PubMed:26863186}; AltName: Full=Probable LRR receptor-like serine/threonine-protein kinase At4g08850; EC=2.7.11.1 {ECO:0000305}; Flags: Precursor;	M0XJT9_HORVV SubName: Full=Uncharacterized protein {ECO:0000313|EnsemblPlants:HORVU.MOREX.r3.1HG0000730.1};	--	GO:0016021,integral component of membrane; GO:0005886,plasma membrane; GO:0009506,plasmodesma; GO:0090406,pollen tube; GO:0005524,ATP binding; GO:0106310,protein serine kinase activity; GO:0004674,protein serine/threonine kinase activity; GO:0009755,hormone-mediated signaling pathway; GO:0010183,pollen tube guidance; GO:0006468,protein phosphorylation; GO:0000166,nucleotide binding; GO:0003674,mo…
HORVU.MOREX.r3.1HG0000850	261.825	469.655	351.184	136.744	127.125	139.417	877.8	822.845	696.43	121.007	119.108	122.689	369.634	447.15	419.021	97.9355	104.688	119.853	492.829	551.113	435.796	108.47	99.7511	129.689	544.764	599.167	729.621	152.574	148.915	145.982	664.787	723.472	731.4	134.067	150.762	138.711	1H	2083156	2086559	+	HORVU.MOREX.r3.1HG0000850	--	K03768 peptidyl-prolyl cis-trans isomerase B (cyclophilin B) [EC:5.2.1.8] | (RefSeq) photosynthetic NDH subunit of lumenal location 5, chloroplastic-like (A)	--	predicted protein [Hordeum vulgare subsp. vulgare]	PNSL5_ARATH RecName: Full=Photosynthetic NDH subunit of lumenal location 5, chloroplastic {ECO:0000303|PubMed:21785130}; AltName: Full=Cyclophilin of 20 kDa 2 {ECO:0000303|PubMed:15047905, ECO:0000303|PubMed:15051864, ECO:0000303|PubMed:15084723}; Short=AtCYP20-2 {ECO:0000303|PubMed:15047905, ECO:0000303|PubMed:15051864, ECO:0000303|PubMed:15084723}; AltName: Full=Peptidyl-prolyl cis-trans isomer…	F2CYB8_HORVV RecName: Full=Peptidyl-prolyl cis-trans isomerase {ECO:0000256|RuleBase:RU363019}; Short=PPIase {ECO:0000256|RuleBase:RU363019}; EC=5.2.1.8 {ECO:0000256|RuleBase:RU363019};	Peptidyl-prolyl cis-trans isomerase	GO:0009507,chloroplast; GO:0009533,chloroplast stromal thylakoid; GO:0009534,chloroplast thylakoid; GO:0009535,chloroplast thylakoid membrane; GO:0005737,cytoplasm; GO:0009536,plastid; GO:0009579,thylakoid; GO:0031977,thylakoid lumen; GO:0016018,cyclosporin A binding; GO:0003755,peptidyl-prolyl cis-trans isomerase activity; GO:0043424,protein histidine kinase binding; GO:0010275,NAD(P)H dehydroge…
HORVU.MOREX.r3.1HG0000870	4.0653	2.9131	4.11	0	0	0	2.8677	5.3938	6.1326	0	0	0	5.7545	1.6063	3.9289	0	0	0.0534	7.6191	8.278	6.1534	0.0249	0.0215	0	0.3972	1.7192	0.7916	0	0	0	1.1593	2.4013	0.8296	0	0	0	1H	2100234	2101977	+	HORVU.MOREX.r3.1HG0000870	--	--	--	uncharacterized protein LOC123398767 [Hordeum vulgare subsp. vulgare]	TBL8_ARATH RecName: Full=Protein trichome birefringence-like 8;	F2EEL1_HORVV SubName: Full=Predicted protein {ECO:0000313|EMBL:BAK05783.1};	--	GO:0005794,Golgi apparatus; GO:0016021,integral component of membrane; GO:0016413,O-acetyltransferase activity; GO:0003674,molecular_function; GO:0003824,catalytic activity; GO:0008374,O-acyltransferase activity; GO:0016407,acetyltransferase activity; GO:0016740,transferase activity; GO:0016746,acyltransferase activity; GO:0016747,acyltransferase activity, transferring groups other than amino-acy…
HORVU.MOREX.r3.1HG0000880	83.0012	95.0199	92.9836	2.5086	1.9258	1.9486	124.094	129.157	138.712	4.5982	3.9164	5.3892	67.0322	37.5311	113.357	4.5968	2.3405	1.8952	84.7163	86.7965	65.7764	3.6068	3.0465	2.2695	15.171	18.5738	24.3631	2.4302	6.3547	6.2923	21.0981	48.5232	25.5304	6.6394	6.4158	5.7801	1H	2105889	2106453	+	HORVU.MOREX.r3.1HG0000880	--	--	--	uncharacterized protein LOC104582784 [Brachypodium distachyon]	--	A7XDG2_WHEAT SubName: Full=Uncharacterized protein {ECO:0000313|EMBL:ABO37958.1, ECO:0000313|EnsemblPlants:TraesCS1B02G011500.1.cds1};	--	GO:0016021,integral component of membrane; GO:0005575,cellular_component; GO:0016020,membrane; GO:0031224,intrinsic component of membrane; GO:0110165,cellular anatomical entity
HORVU.MOREX.r3.1HG0000950	0.4621	0.4336	0.9123	18.7699	20.1013	16.6994	1.2939	0.5271	0.7479	34.1725	24.6543	32.3859	1.004	0.6692	2.8958	44.7057	34.3799	16.4654	0.834	0.8009	1.4371	40.0031	45.9194	31.2691	0.1921	0.143	0.2929	13.9216	13.0334	13.6398	0.444	0.8915	0.4378	22.2321	19.845	24.7116	1H	2262516	2269336	-	HORVU.MOREX.r3.1HG0000950	--	--	--	uncharacterized protein LOC123400975 [Hordeum vulgare subsp. vulgare]	EXG_PSEMZ RecName: Full=Glucan 1,3-beta-glucosidase {ECO:0000250|UniProtKB:Q7Z9L3}; EC=3.2.1.58; AltName: Full=Exo-1,3-beta-glucanase {ECO:0000250|UniProtKB:Q7Z9L3}; Flags: Fragments;	A0A8I6WCH4_HORVV RecName: Full=Cellulase domain-containing protein {ECO:0000259|Pfam:PF00150};	--	GO:0005576,extracellular region; GO:0004338,glucan exo-1,3-beta-glucosidase activity; GO:0071555,cell wall organization; GO:0000272,polysaccharide catabolic process; GO:0003674,molecular_function; GO:0003824,catalytic activity; GO:0004553,hydrolase activity, hydrolyzing O-glycosyl compounds; GO:0008422,beta-glucosidase activity; GO:0015926,glucosidase activity; GO:0016787,hydrolase activity; GO:0…
HORVU.MOREX.r3.1HG0000990	0.5763	0.5186	0.7461	1.0682	1.0108	0.6863	0.4999	0.3258	0.2286	0.7836	0.6628	0.4725	0.0728	0.043	0.5617	0.2052	0.1462	0.0927	0.0429	0.0798	0.0468	0.1918	0.1407	0.722	0.6799	0.4249	0.2156	0.3456	0.4706	0.3655	0.4006	0.28	0.3976	0.5051	0.3784	0.3849	1H	2301095	2305883	+	HORVU.MOREX.r3.1HG0000990	--	K13457 disease resistance protein RPM1 | (RefSeq) disease resistance protein RPM1-like (A)	ko04626: Plant-pathogen interaction	putative disease resistance protein RGA4 [Hordeum vulgare subsp. vulgare]	RGA4_SOLBU RecName: Full=Putative disease resistance protein RGA4; AltName: Full=RGA4-blb;	A0A287EF97_HORVV SubName: Full=Uncharacterized protein {ECO:0000313|EnsemblPlants:HORVU.MOREX.r3.1HG0000990.1};	Apoptotic ATPase	GO:0043531,ADP binding; GO:0005524,ATP binding; GO:0050832,defense response to fungus; GO:0000166,nucleotide binding; GO:0003674,molecular_function; GO:0005488,binding; GO:0017076,purine nucleotide binding; GO:0030554,adenyl nucleotide binding; GO:0032553,ribonucleotide binding; GO:0032555,purine ribonucleotide binding; GO:0032559,adenyl ribonucleotide binding; GO:0036094,small molecule binding; …
HORVU.MOREX.r3.1HG0001010	0.0381	0	0	0.0351	0.0485	0.0335	0	0	0	0.021	0.0411	0.0506	0	0.0087	0.0449	0.062	0.1621	0.1245	0	0.0201	0	0.0483	0.1751	0.026	0.5402	0.4489	0.4343	0.4853	0.5136	0.7252	0.5068	0.3798	0.6448	0.5378	0.4329	0.5308	1H	2321790	2326362	+	HORVU.MOREX.r3.1HG0001010	--	K13457 disease resistance protein RPM1 | (RefSeq) disease resistance protein RPM1-like (A)	ko04626: Plant-pathogen interaction	putative disease resistance protein RGA4 [Hordeum vulgare subsp. vulgare]	RGA4_SOLBU RecName: Full=Putative disease resistance protein RGA4; AltName: Full=RGA4-blb;	A0A8I6WDF1_HORVV SubName: Full=Uncharacterized protein {ECO:0000313|EnsemblPlants:HORVU.MOREX.r3.1HG0001010.1};	Apoptotic ATPase	GO:0043531,ADP binding; GO:0005524,ATP binding; GO:0050832,defense response to fungus; GO:0000166,nucleotide binding; GO:0003674,molecular_function; GO:0005488,binding; GO:0017076,purine nucleotide binding; GO:0030554,adenyl nucleotide binding; GO:0032553,ribonucleotide binding; GO:0032555,purine ribonucleotide binding; GO:0032559,adenyl ribonucleotide binding; GO:0036094,small molecule binding; …
HORVU.MOREX.r3.1HG0001020	0	0	0	0	0	0	0	0	0	0	0	0	0	0	0	0.0336	0	0.0449	0	0	0	0.0209	0.009	0	0.5847	0.9944	1.2144	0	0.0107	0	0.3454	1.8792	0.6133	0	0	0	1H	2358479	2362796	+	HORVU.MOREX.r3.1HG0001020	--	K13457 disease resistance protein RPM1 | (RefSeq) disease resistance protein RPM1-like (A)	ko04626: Plant-pathogen interaction	putative disease resistance protein RGA4 [Hordeum vulgare subsp. vulgare]	RGA4_SOLBU RecName: Full=Putative disease resistance protein RGA4; AltName: Full=RGA4-blb;	M0Y824_HORVV SubName: Full=Uncharacterized protein {ECO:0000313|EnsemblPlants:HORVU.MOREX.r3.1HG0001020.1};	Apoptotic ATPase	GO:0043531,ADP binding; GO:0005524,ATP binding; GO:0050832,defense response to fungus; GO:0000166,nucleotide binding; GO:0003674,molecular_function; GO:0005488,binding; GO:0017076,purine nucleotide binding; GO:0030554,adenyl nucleotide binding; GO:0032553,ribonucleotide binding; GO:0032555,purine ribonucleotide binding; GO:0032559,adenyl ribonucleotide binding; GO:0036094,small molecule binding; …
HORVU.MOREX.r3.1HG0001030	0.0384	0	0.0664	0.0236	0.1346	0.0563	0.0216	0.0641	0.0505	0.0956	0.0415	0.0307	0.0074	0.0438	0.0091	0.1043	0.0297	0	0.0436	0.0304	0.0476	0.0195	0	0.0524	0.0584	0.1054	0.0639	0.0213	0.1097	0.0676	0.0474	0.1095	0.0197	0	0.0065	0	1H	2389468	2394114	-	HORVU.MOREX.r3.1HG0001030	--	K13457 disease resistance protein RPM1 | (RefSeq) disease resistance protein RPM1-like (A)	ko04626: Plant-pathogen interaction	putative disease resistance protein RGA4 isoform X2 [Hordeum vulgare subsp. vulgare]	RGA4_SOLBU RecName: Full=Putative disease resistance protein RGA4; AltName: Full=RGA4-blb;	A0A287EF53_HORVV SubName: Full=Uncharacterized protein {ECO:0000313|EnsemblPlants:HORVU.MOREX.r3.1HG0001030.1};	Apoptotic ATPase	GO:0043531,ADP binding; GO:0005524,ATP binding; GO:0050832,defense response to fungus; GO:0000166,nucleotide binding; GO:0003674,molecular_function; GO:0005488,binding; GO:0017076,purine nucleotide binding; GO:0030554,adenyl nucleotide binding; GO:0032553,ribonucleotide binding; GO:0032555,purine ribonucleotide binding; GO:0032559,adenyl ribonucleotide binding; GO:0036094,small molecule binding; …
HORVU.MOREX.r3.1HG0001050	0	0	0	0	0	0	0	0	0	0.5894	0.1643	0	0	0	0	0	0	0	0	0	0	0	0	0	0.0772	0.6681	0.1448	0.2532	0.079	0	0.3754	0.434	0	0.2907	0.5686	0.0954	1H	2497979	2499050	-	HORVU.MOREX.r3.1HG0001050	--	K14440 SWI/SNF-related matrix-associated actin-dependent regulator of chromatin subfamily A-like protein 1 [EC:5.6.2.-] | (RefSeq) SWI/SNF-related matrix-associated actin-dependent regulator of chromatin subfamily A-like protein 1 isoform X1 (A)	--	dirigent protein 4-like [Hordeum vulgare subsp. vulgare]	DIR11_ARATH RecName: Full=Dirigent protein 11; Short=AtDIR11; Flags: Precursor;	A0A8I6WY38_HORVV RecName: Full=Dirigent protein {ECO:0000256|RuleBase:RU363099};	--	GO:0048046,apoplast; GO:0009699,phenylpropanoid biosynthetic process; GO:0006725,cellular aromatic compound metabolic process; GO:0008150,biological_process; GO:0008152,metabolic process; GO:0009058,biosynthetic process; GO:0009698,phenylpropanoid metabolic process; GO:0009987,cellular process; GO:0019438,aromatic compound biosynthetic process; GO:0019748,secondary metabolic process; GO:0044237,c…
HORVU.MOREX.r3.1HG0001070	0	0	0	0	0	0	0	0	0	0	0	0	0	0	0	0	0	0	0	0	0	0	0	0	0	0	0	0	0	0	0	0	0	0	0	0	1H	2511942	2512358	-	HORVU.MOREX.r3.1HG0001070	--	--	--	B3-hordein-like [Hordeum vulgare subsp. vulgare]	HOR3_HORVU RecName: Full=B3-hordein; Flags: Fragment;	A0A8I6W3J0_HORVV RecName: Full=AAI domain-containing protein {ECO:0000259|Pfam:PF13016};	--	GO:0045735,nutrient reservoir activity; GO:0003674,molecular_function
HORVU.MOREX.r3.1HG0001110	0	0	0	0	0	0	0	0	0	0	0	0	0	0	0	0	0	0	0	0	0	0	0	0	0	0.2724	0.1574	0	0	0	0	0	0	0.4425	0.1124	0.1556	1H	2574522	2575037	-	HORVU.MOREX.r3.1HG0001110	--	--	--	B3-hordein-like [Hordeum vulgare subsp. vulgare]	HOR3_HORVU RecName: Full=B3-hordein; Flags: Fragment;	A0A8I6WNF6_HORVV RecName: Full=AAI domain-containing protein {ECO:0000259|Pfam:PF13016};	--	GO:0045735,nutrient reservoir activity; GO:0003674,molecular_function
HORVU.MOREX.r3.1HG0001120	33.9641	32.2527	30.5869	53.8443	54.5532	60.6118	32.7214	33.7231	29.8763	50.923	48.4695	42.191	27.2845	28.297	49.2262	52.5108	62.2936	63.0993	19.6385	19.8025	19.2234	51.0032	47.2113	52.7732	30.8086	28.9956	27.8531	54.042	48.9659	48.5094	33.264	28.6629	33.4164	51.8502	52.9123	46.2364	1H	2577003	2580483	-	HORVU.MOREX.r3.1HG0001120	--	--	--	hypothetical protein ZWY2020_055221 [Hordeum vulgare]	--	F2DUC6_HORVV SubName: Full=Predicted protein {ECO:0000313|EMBL:BAJ98697.1};	--	--
HORVU.MOREX.r3.1HG0001130	10.7547	12.4365	11.8592	50.6854	51.4397	45.8423	7.9658	7.8697	8.0185	50.5445	55.8107	54.793	7.3345	9.062	10.8439	44.2126	50.7926	53.8268	7.1435	6.5453	5.3481	48.1308	47.028	46.3956	29.4061	27.2656	19.8624	41.0301	43.6851	38.3548	28.6118	18.3251	28.4169	44.1881	44.2162	46.0078	1H	2582508	2586544	-	HORVU.MOREX.r3.1HG0001130	--	K09553 stress-induced-phosphoprotein 1 | (RefSeq) hsp70-Hsp90 organizing protein-like (A)	--	ankyrin-3 [Hordeum vulgare subsp. vulgare]	HSOP2_ARATH RecName: Full=Hsp70-Hsp90 organizing protein 2; Short=AtHop2;	A0A8I7B1W9_HORVV SubName: Full=Uncharacterized protein {ECO:0000313|EnsemblPlants:HORVU.MOREX.r3.1HG0001130.1};	Molecular co-chaperone STI1	GO:0005829,cytosol; GO:0005634,nucleus; GO:0030544,Hsp70 protein binding; GO:0051879,Hsp90 protein binding; GO:0070678,preprotein binding; GO:0051131,chaperone-mediated protein complex assembly; GO:0006457,protein folding; GO:0046686,response to cadmium ion; GO:0003674,molecular_function; GO:0005488,binding; GO:0005515,protein binding; GO:0031072,heat shock protein binding; GO:0008150,biological_…
HORVU.MOREX.r3.1HG0001140	1.4153	0.7618	1.1507	23.7402	24.7095	29.6549	0.4687	0.8335	0.2628	25.1373	28.4861	33.0437	0.1924	0	0.4714	14.8265	17.013	17.6963	0.0945	0.3518	1.0305	13.1006	16.4846	27.7228	0.5063	0.6393	1.8205	1.3844	2.2465	1.2689	1.7243	0.5695	1.1111	1.2081	0.5088	0.7305	1H	2588537	2589323	-	HORVU.MOREX.r3.1HG0001140	--	K03152 protein deglycase [EC:3.5.1.124] | (RefSeq) protein DJ-1 homolog A-like (A)	--	protein DJ-1 homolog B-like [Hordeum vulgare subsp. vulgare]	DJ1B_ARATH RecName: Full=Protein DJ-1 homolog B; Short=AtDJ1B; Flags: Precursor;	A0A8I6WGB5_HORVV RecName: Full=DJ-1_PfpI domain-containing protein {ECO:0000259|Pfam:PF01965};	Putative transcriptional regulator DJ-1	GO:0009507,chloroplast; GO:0009570,chloroplast stroma; GO:0005737,cytoplasm; GO:0019172,glyoxalase III activity; GO:1903189,glyoxal metabolic process; GO:0003674,molecular_function; GO:0003824,catalytic activity; GO:0016829,lyase activity; GO:0016835,carbon-oxygen lyase activity; GO:0016836,hydro-lyase activity; GO:0006081,cellular aldehyde metabolic process; GO:0008150,biological_process; GO:000…
HORVU.MOREX.r3.1HG0001150	0.2535	0.0483	0.1251	4.8808	3.8206	5.5933	0	0.094	0	4.7657	6.338	5.1245	0.0325	0	0.0399	2.523	3.0411	4.0523	0.048	0.1785	0.0523	3.7741	3.294	3.4591	0	0	0.0402	0.0468	0	0	0	0	0	0	0	0.053	1H	2603983	2605311	-	HORVU.MOREX.r3.1HG0001150	--	K03152 protein deglycase [EC:3.5.1.124] | (RefSeq) protein DJ-1 homolog A-like (A)	--	protein DJ-1 homolog B-like [Hordeum vulgare subsp. vulgare]	DJ1B_ARATH RecName: Full=Protein DJ-1 homolog B; Short=AtDJ1B; Flags: Precursor;	A0A8I6WCI1_HORVV RecName: Full=DJ-1_PfpI domain-containing protein {ECO:0000259|Pfam:PF01965};	Putative transcriptional regulator DJ-1	GO:0009507,chloroplast; GO:0009570,chloroplast stroma; GO:0005737,cytoplasm; GO:0019172,glyoxalase III activity; GO:1903189,glyoxal metabolic process; GO:0003674,molecular_function; GO:0003824,catalytic activity; GO:0016829,lyase activity; GO:0016835,carbon-oxygen lyase activity; GO:0016836,hydro-lyase activity; GO:0006081,cellular aldehyde metabolic process; GO:0008150,biological_process; GO:000…
HORVU.MOREX.r3.1HG0001180	0	0	0	0	0	0.1986	0.5725	0	0	5.2485	4.0245	9.3778	0.1306	0	0	7.5456	2.3614	8.1286	0	0	0	9.9794	35.3397	0.9252	0	0	0	0.7515	0.3518	0.1987	0	0	0	0.6472	0.3452	0.3187	1H	2624873	2625124	-	HORVU.MOREX.r3.1HG0001180	--	--	--	hypothetical protein ZWY2020_055219 [Hordeum vulgare]	--	A0A8I6X0N0_HORVV SubName: Full=Uncharacterized protein {ECO:0000313|EnsemblPlants:HORVU.MOREX.r3.1HG0001180.1.CDS1};	--	--
HORVU.MOREX.r3.1HG0001190	0	0	0	0	0	0	0	0	0	0	0	0	0	0	0	0	0	0	0	0	0	0.0761	0.1969	0	0	0	0	0	0	0	0	0	0	0	0	0	1H	2658716	2659869	+	HORVU.MOREX.r3.1HG0001190	--	--	--	dirigent protein 4-like [Hordeum vulgare subsp. vulgare]	DIR4_ARATH RecName: Full=Dirigent protein 4; Short=AtDIR4; Flags: Precursor;	A0A8I6WDF8_HORVV RecName: Full=Dirigent protein {ECO:0000256|RuleBase:RU363099};	--	GO:0048046,apoplast; GO:0009699,phenylpropanoid biosynthetic process; GO:0006725,cellular aromatic compound metabolic process; GO:0008150,biological_process; GO:0008152,metabolic process; GO:0009058,biosynthetic process; GO:0009698,phenylpropanoid metabolic process; GO:0009987,cellular process; GO:0019438,aromatic compound biosynthetic process; GO:0019748,secondary metabolic process; GO:0044237,c…
HORVU.MOREX.r3.1HG0001210	0	0	0	0	0	0	0	0	0	0.5801	0.2426	0.4784	0.1155	0	0	0	0	0.5717	0	0	0	0.6085	0.5252	0	0	0	0	0	0	0	0	0	0	0	0	0	1H	2703911	2705205	+	HORVU.MOREX.r3.1HG0001210	--	--	--	dirigent protein 4-like [Hordeum vulgare subsp. vulgare]	DIR4_ARATH RecName: Full=Dirigent protein 4; Short=AtDIR4; Flags: Precursor;	A0A8I6WPE0_HORVV RecName: Full=Dirigent protein {ECO:0000256|RuleBase:RU363099};	--	GO:0048046,apoplast; GO:0009699,phenylpropanoid biosynthetic process; GO:0006725,cellular aromatic compound metabolic process; GO:0008150,biological_process; GO:0008152,metabolic process; GO:0009058,biosynthetic process; GO:0009698,phenylpropanoid metabolic process; GO:0009987,cellular process; GO:0019438,aromatic compound biosynthetic process; GO:0019748,secondary metabolic process; GO:0044237,c…
HORVU.MOREX.r3.1HG0001230	0	0	0	0	0	0	0	0	0	0	0	0	0	0	0	0	0	0	0	0	0	0	0.0419	0	0	0	0	0	0	0	0	0	0	0	0	0	1H	2775507	2776400	+	HORVU.MOREX.r3.1HG0001230	--	--	--	hypothetical protein ZWY2020_055215 [Hordeum vulgare]	HOR1_HORVU RecName: Full=B1-hordein; Flags: Precursor;	A0A8I6WY44_HORVV RecName: Full=AAI domain-containing protein {ECO:0000259|Pfam:PF13016};	--	GO:0045735,nutrient reservoir activity; GO:0003674,molecular_function
HORVU.MOREX.r3.1HG0001280	2.7682	1.9385	1.8962	0	0.072	0	5.9157	7.0384	11.4129	0	0	0	4.7442	0.6176	1.9193	0.0613	0	0	18.5385	14.0835	3.9858	0	0	0	0.3436	0.6197	0.1611	0	0	0	1.2815	3.8003	1.5659	0.0863	0.0384	0	1H	2874081	2875407	+	HORVU.MOREX.r3.1HG0001280	--	K13430 serine/threonine-protein kinase PBS1 [EC:2.7.11.1] | (RefSeq) probable serine/threonine-protein kinase PBL7 (A)	ko04626: Plant-pathogen interaction	putative receptor-like protein kinase [Hordeum vulgare]	CRK6_ORYSJ RecName: Full=Cysteine-rich receptor-like protein kinase 6 {ECO:0000305}; Short=Cysteine-rich RLK6 {ECO:0000305}; EC=2.7.11.- {ECO:0000305}; Flags: Precursor;	A0A8I7B098_HORVV RecName: Full=Protein kinase domain-containing protein {ECO:0000259|PROSITE:PS50011};	--	GO:0016021,integral component of membrane; GO:0005886,plasma membrane; GO:0005524,ATP binding; GO:0004672,protein kinase activity; GO:0004674,protein serine/threonine kinase activity; GO:0042742,defense response to bacterium; GO:0006468,protein phosphorylation; GO:0000166,nucleotide binding; GO:0003674,molecular_function; GO:0005488,binding; GO:0017076,purine nucleotide binding; GO:0030554,adenyl…
HORVU.MOREX.r3.1HG0001350	0.1431	0	0.0706	9.9362	13.7603	11.0647	0.0806	0	0	9.4156	9.8066	11.038	0.1102	0	0	3.3405	5.3161	3.1193	0	0	0	5.0839	8.9629	9.275	0	0	0	0	0.0742	0	0	0	0	0	0	0	1H	3019654	3020250	-	HORVU.MOREX.r3.1HG0001350	--	--	--	uncharacterized protein LOC123403458 [Hordeum vulgare subsp. vulgare]	--	A0A8I6WGC2_HORVV SubName: Full=Uncharacterized protein {ECO:0000313|EnsemblPlants:HORVU.MOREX.r3.1HG0001350.1.CDS1};	--	--
HORVU.MOREX.r3.1HG0001400	0	0	0.0489	6.2726	7.9838	9.0564	0	0	0	5.9456	9.2251	8.5409	0	0	0	2.3673	2.4737	2.4574	0	0	0	3.1689	5.2742	5.9841	0.1256	0.0543	0	5.0807	4.1909	4.3567	0.0977	0.1412	0.0254	2.1381	2.0185	1.8167	1H	3192134	3199174	-	HORVU.MOREX.r3.1HG0001400	--	--	--	uncharacterized protein LOC123403488 [Hordeum vulgare subsp. vulgare]	Y3720_ARATH RecName: Full=UPF0481 protein At3g47200;	A0A8I6WCI4_HORVV SubName: Full=Uncharacterized protein {ECO:0000313|EnsemblPlants:HORVU.MOREX.r3.1HG0001400.1.CDS1};	--	GO:0016021,integral component of membrane; GO:0005886,plasma membrane; GO:0005575,cellular_component; GO:0016020,membrane; GO:0031224,intrinsic component of membrane; GO:0110165,cellular anatomical entity; GO:0071944,cell periphery
HORVU.MOREX.r3.1HG0001410	0.0878	0	0	4.7493	5.9288	8.6434	0.0659	0	0	11.6552	15.6086	16.5712	0.0226	0	0	3.3059	3.059	8.6792	0	0	0	3.4473	7.6427	6.1522	0.0593	0	0.0278	10.644	7.899	6.1776	0.0289	1.1014	0.0301	10.5528	9.7592	12.6228	1H	3203351	3207774	-	HORVU.MOREX.r3.1HG0001410	--	--	--	uncharacterized protein LOC123403500 [Hordeum vulgare subsp. vulgare]	Y3720_ARATH RecName: Full=UPF0481 protein At3g47200;	A0A8I6X0N8_HORVV SubName: Full=Uncharacterized protein {ECO:0000313|EnsemblPlants:HORVU.MOREX.r3.1HG0001410.1};	--	GO:0016021,integral component of membrane; GO:0005886,plasma membrane; GO:0005575,cellular_component; GO:0016020,membrane; GO:0031224,intrinsic component of membrane; GO:0110165,cellular anatomical entity; GO:0071944,cell periphery
HORVU.MOREX.r3.1HG0001420	0	0	0	0	0	0	0	0	0	0	0	0	0	0	0	0	0	0	0	0	0	0	0	0	0	0	0	0	0	0	0	0	0	0	0	0	1H	3260544	3261440	+	HORVU.MOREX.r3.1HG0001420	--	--	--	B1-hordein-like [Hordeum vulgare subsp. vulgare]	HOR1_HORVU RecName: Full=B1-hordein; Flags: Precursor;	A0A8I6WDG9_HORVV RecName: Full=AAI domain-containing protein {ECO:0000259|Pfam:PF13016};	--	GO:0045735,nutrient reservoir activity; GO:0003674,molecular_function
HORVU.MOREX.r3.1HG0001450	0.1032	0	0.1018	2.853	3.2195	2.0549	0	0	0	2.2249	2.9508	3.0737	0	0	0	1.3443	1.7568	1.0683	0	0	0	1.4139	2.5307	2.2526	0.1569	0.3395	0.1471	11.0361	11.2956	9.434	0.4578	0.5293	0.3177	10.9914	10.8572	13.5135	1H	3324899	3325726	-	HORVU.MOREX.r3.1HG0001450	--	--	--	uncharacterized protein LOC123403517 [Hordeum vulgare subsp. vulgare]	--	A0A8I6WLT3_HORVV SubName: Full=Uncharacterized protein {ECO:0000313|EnsemblPlants:HORVU.MOREX.r3.1HG0001450.1.CDS1};	--	--
HORVU.MOREX.r3.1HG0001460	0.084	0	0	1.6512	1.3191	2.3939	0	0	0	4.6431	6.0116	6.6412	0.0216	0	0	0.6382	0.6932	1.6474	0	0	0	0.7956	1.9371	2.4445	0.1135	0	0.0532	19.5467	18.3867	15.6846	0	0.8616	0.0287	23.0861	19.1745	21.0148	1H	3335272	3339572	-	HORVU.MOREX.r3.1HG0001460	--	--	--	uncharacterized protein LOC123403500 [Hordeum vulgare subsp. vulgare]	Y3720_ARATH RecName: Full=UPF0481 protein At3g47200;	A0A8I6WY50_HORVV SubName: Full=Uncharacterized protein {ECO:0000313|EnsemblPlants:HORVU.MOREX.r3.1HG0001460.1};	--	GO:0016021,integral component of membrane; GO:0005886,plasma membrane; GO:0005575,cellular_component; GO:0016020,membrane; GO:0031224,intrinsic component of membrane; GO:0110165,cellular anatomical entity; GO:0071944,cell periphery
HORVU.MOREX.r3.1HG0001470	0	0	0	0	0	0	0	0	0	0.026	0.0253	0.05	0	0	0	0.1147	0.1999	0.0768	0.0267	0	0	0.1192	0.0925	0.016	0.0476	0.1287	0.0446	1.6264	1.2424	1.2384	0	0.174	0.0843	1.1743	0.9483	0.9269	1H	3576852	3580707	-	HORVU.MOREX.r3.1HG0001470	--	K13457 disease resistance protein RPM1 | (RefSeq) disease resistance protein RPM1-like (A)	ko04626: Plant-pathogen interaction	putative disease resistance protein RGA4 [Hordeum vulgare subsp. vulgare]	RGA4_SOLBU RecName: Full=Putative disease resistance protein RGA4; AltName: Full=RGA4-blb;	M0VVV6_HORVV SubName: Full=Uncharacterized protein {ECO:0000313|EnsemblPlants:HORVU.MOREX.r3.1HG0001470.1};	Apoptotic ATPase	GO:0043531,ADP binding; GO:0005524,ATP binding; GO:0050832,defense response to fungus; GO:0000166,nucleotide binding; GO:0003674,molecular_function; GO:0005488,binding; GO:0017076,purine nucleotide binding; GO:0030554,adenyl nucleotide binding; GO:0032553,ribonucleotide binding; GO:0032555,purine ribonucleotide binding; GO:0032559,adenyl ribonucleotide binding; GO:0036094,small molecule binding; …
HORVU.MOREX.r3.1HG0001480	0	0	0	0	0	0	0	0.1568	0	0	0	0	0.1086	0	0	0.1531	0	0	0	0	0	0	0	0	0	0	0	0	0	0	0	0	0	0	0	0	1H	3588727	3589029	-	HORVU.MOREX.r3.1HG0001480	--	--	--	hypothetical protein ZWY2020_055204 [Hordeum vulgare]	--	A0A8I6WAE9_HORVV SubName: Full=Uncharacterized protein {ECO:0000313|EnsemblPlants:HORVU.MOREX.r3.1HG0001480.1.CDS1};	--	--
HORVU.MOREX.r3.1HG0001510	0	0	0	0.6229	0.7503	0.7864	0	0	0	0.8332	0.8427	0.8016	0	0	0	0.1636	0.1484	0.2837	0	0	0	0.4311	0.156	0.729	0.0972	0	0	4.9047	3.0707	2.7783	0	0.1718	0.0281	4.0801	3.3575	3.4083	1H	3636585	3640287	-	HORVU.MOREX.r3.1HG0001510	--	K13457 disease resistance protein RPM1 | (RefSeq) disease resistance protein RPM1-like (A)	ko04626: Plant-pathogen interaction	disease resistance protein RPM1-like [Hordeum vulgare subsp. vulgare]	RPM1_ARATH RecName: Full=Disease resistance protein RPM1 {ECO:0000303|PubMed:7638602}; AltName: Full=Resistance to Pseudomonas syringae protein 3 {ECO:0000303|PubMed:9861059}; AltName: Full=Resistance to Pseudomonas syringae pv. Maculicola protein 1 {ECO:0000303|PubMed:7638602};	A0A287EFM2_HORVV SubName: Full=Uncharacterized protein {ECO:0000313|EnsemblPlants:HORVU.MOREX.r3.1HG0001510.1.CDS1};	Apoptotic ATPase	GO:0012505,endomembrane system; GO:0019897,extrinsic component of plasma membrane; GO:0005886,plasma membrane; GO:0043531,ADP binding; GO:0005524,ATP binding; GO:0000166,nucleotide binding; GO:0009626,plant-type hypersensitive response; GO:0003674,molecular_function; GO:0005488,binding; GO:0017076,purine nucleotide binding; GO:0030554,adenyl nucleotide binding; GO:0032553,ribonucleotide binding; …
HORVU.MOREX.r3.1HG0001530	0	0	0	0	0	0	0	0	0	0	0	0	0	0	0	0	0	0	0	0	0	0	0	0	0	0	0	0	0	0	0	0	0	0	0	0	1H	3662978	3664675	+	HORVU.MOREX.r3.1HG0001530	--	--	--	uncharacterized protein LOC123418973 [Hordeum vulgare subsp. vulgare]	--	A0A8I7B1X4_HORVV RecName: Full=DUF4220 domain-containing protein {ECO:0000259|Pfam:PF13968};	--	--
HORVU.MOREX.r3.1HG0001550	0	0	0	0	0	0	0	0	0	0	0	0	0	0	0	0	0	0	0	0	0	0	0	0	0.0476	0	0.0447	0	0	0	0	0	0	0	0	0	1H	3690462	3691635	+	HORVU.MOREX.r3.1HG0001550	--	--	--	uncharacterized protein LOC123403563 [Hordeum vulgare subsp. vulgare]	SALT_ORYSI RecName: Full=Salt stress-induced protein; Short=Salt protein; AltName: Full=Protein lectin-like; AltName: Full=Protein mannose-binding lectin;	A0A8I6Z8C0_HORVV SubName: Full=Uncharacterized protein {ECO:0000313|EnsemblPlants:HORVU.MOREX.r3.UnG0769170.1};	--	GO:0030246,carbohydrate binding; GO:0003674,molecular_function; GO:0005488,binding
HORVU.MOREX.r3.1HG0001570	0	0	0	0	0	0	0	0	0	0	0	0	0	0	0	0	0	0	0	0	0	0	0	0	0	0	0.0447	0	0	0	0	0	0	0	0	0	1H	3719941	3721114	+	HORVU.MOREX.r3.1HG0001570	--	--	--	uncharacterized protein LOC123403585 [Hordeum vulgare subsp. vulgare]	SALT_ORYSI RecName: Full=Salt stress-induced protein; Short=Salt protein; AltName: Full=Protein lectin-like; AltName: Full=Protein mannose-binding lectin;	A0A8I6WDH5_HORVV SubName: Full=Uncharacterized protein {ECO:0000313|EnsemblPlants:HORVU.MOREX.r3.1HG0001570.1};	--	GO:0030246,carbohydrate binding; GO:0003674,molecular_function; GO:0005488,binding
HORVU.MOREX.r3.1HG0001580	0	0	0	0	0	0	0	0	0	0	0	0	0	0	0	0	0	0	0	0	0	0	0	0	0	0.0515	0	0	0	0	0	0.0536	0	0	0	0	1H	3734860	3736033	+	HORVU.MOREX.r3.1HG0001580	--	--	--	uncharacterized protein LOC123403595 [Hordeum vulgare subsp. vulgare]	SALT_ORYSI RecName: Full=Salt stress-induced protein; Short=Salt protein; AltName: Full=Protein lectin-like; AltName: Full=Protein mannose-binding lectin;	A0A8I6YTS0_HORVV SubName: Full=Uncharacterized protein {ECO:0000313|EnsemblPlants:HORVU.MOREX.r3.UnG0769160.1};	--	GO:0030246,carbohydrate binding; GO:0003674,molecular_function; GO:0005488,binding
HORVU.MOREX.r3.1HG0001590	0	0	0	0	0	0	0	0	0	0	0	0	0	0	0	0	0	0	0	0	0	0	0	0	0.0476	0	0	0	0	0	0	0	0	0	0	0	1H	3748366	3749539	+	HORVU.MOREX.r3.1HG0001590	--	--	--	uncharacterized protein LOC123403563 [Hordeum vulgare subsp. vulgare]	SALT_ORYSI RecName: Full=Salt stress-induced protein; Short=Salt protein; AltName: Full=Protein lectin-like; AltName: Full=Protein mannose-binding lectin;	A0A8I6Z8C0_HORVV SubName: Full=Uncharacterized protein {ECO:0000313|EnsemblPlants:HORVU.MOREX.r3.UnG0769170.1};	--	GO:0030246,carbohydrate binding; GO:0003674,molecular_function; GO:0005488,binding
HORVU.MOREX.r3.1HG0001610	0	0	0	0	0	0	0	0	0	0	0	0	0	0	0	0	0	0	0	0	0	0	0	0	0.0476	0	0.0447	0	0	0	0	0	0	0	0	0	1H	3777835	3779008	+	HORVU.MOREX.r3.1HG0001610	--	--	--	uncharacterized protein LOC123403563 [Hordeum vulgare subsp. vulgare]	SALT_ORYSI RecName: Full=Salt stress-induced protein; Short=Salt protein; AltName: Full=Protein lectin-like; AltName: Full=Protein mannose-binding lectin;	A0A8I6Z8C0_HORVV SubName: Full=Uncharacterized protein {ECO:0000313|EnsemblPlants:HORVU.MOREX.r3.UnG0769170.1};	--	GO:0030246,carbohydrate binding; GO:0003674,molecular_function; GO:0005488,binding
HORVU.MOREX.r3.1HG0001650	0	0	0	0	0	0	0	0	0	0	0	0	0	0	0	0	0	0	0	0	0.0833	0	0	0	0.0454	0	0	0	0	0	0.0221	0.0767	0	0	0.0152	0	1H	3826892	3829247	-	HORVU.MOREX.r3.1HG0001650	--	K13418 somatic embryogenesis receptor kinase 1 [EC:2.7.10.1 2.7.11.1] | (RefSeq) LRR receptor kinase SERK2-like (A)	--	rust resistance kinase Lr10-like [Hordeum vulgare subsp. vulgare]	LRK10_WHEAT RecName: Full=Rust resistance kinase Lr10 {ECO:0000312|EMBL:AAC49629.1}; EC=2.7.11.1; AltName: Full=Probable receptor-like serine/threonine-protein kinase LRK10; Flags: Precursor;	A0A8I6ZGF5_HORVV RecName: Full=Non-specific serine/threonine protein kinase {ECO:0000256|ARBA:ARBA00012513}; EC=2.7.11.1 {ECO:0000256|ARBA:ARBA00012513};	--	GO:0016021,integral component of membrane; GO:0005886,plasma membrane; GO:0005524,ATP binding; GO:0106310,protein serine kinase activity; GO:0004674,protein serine/threonine kinase activity; GO:0006468,protein phosphorylation; GO:0000166,nucleotide binding; GO:0003674,molecular_function; GO:0005488,binding; GO:0017076,purine nucleotide binding; GO:0030554,adenyl nucleotide binding; GO:0032553,rib…
HORVU.MOREX.r3.1HG0001660	0	0	0	0	0	0	0	0.035	0	0	0	0	0	0	0	0	0	0	0	0	0	0	0	0	0	0	0	0	0	0	0	0	0	0	0	0	1H	3829914	3833421	+	HORVU.MOREX.r3.1HG0001660	--	K13430 serine/threonine-protein kinase PBS1 [EC:2.7.11.1] | (RefSeq) probable serine/threonine-protein kinase PBL7 (A)	ko04626: Plant-pathogen interaction	receptor-like kinase ARK1AS [Hordeum vulgare]	LRK10_WHEAT RecName: Full=Rust resistance kinase Lr10 {ECO:0000312|EMBL:AAC49629.1}; EC=2.7.11.1; AltName: Full=Probable receptor-like serine/threonine-protein kinase LRK10; Flags: Precursor;	A0A8I6WGD6_HORVV RecName: Full=Non-specific serine/threonine protein kinase {ECO:0000256|ARBA:ARBA00012513}; EC=2.7.11.1 {ECO:0000256|ARBA:ARBA00012513};	--	GO:0016021,integral component of membrane; GO:0005886,plasma membrane; GO:0005524,ATP binding; GO:0106310,protein serine kinase activity; GO:0004674,protein serine/threonine kinase activity; GO:0006468,protein phosphorylation; GO:0000166,nucleotide binding; GO:0003674,molecular_function; GO:0005488,binding; GO:0017076,purine nucleotide binding; GO:0030554,adenyl nucleotide binding; GO:0032553,rib…
HORVU.MOREX.r3.1HG0001670	0	0.0665	0	0	0	0	0.0654	0.2586	0.0611	0	0	0	0.0448	0.0529	0.0548	0	0	0	0.132	0	0.0719	0	0	0	0.0589	0.1275	0.1105	0	0	0	0	0.0663	0.1193	0	0	0	1H	3833434	3834168	+	HORVU.MOREX.r3.1HG0001670	--	K13418 somatic embryogenesis receptor kinase 1 [EC:2.7.10.1 2.7.11.1] | (RefSeq) LRR receptor kinase SERK2-like (A)	--	unnamed protein product [Triticum turgidum subsp. durum]	LRK10_WHEAT RecName: Full=Rust resistance kinase Lr10 {ECO:0000312|EMBL:AAC49629.1}; EC=2.7.11.1; AltName: Full=Probable receptor-like serine/threonine-protein kinase LRK10; Flags: Precursor;	A0A8I6WCJ6_HORVV RecName: Full=Protein kinase domain-containing protein {ECO:0000259|PROSITE:PS50011};	Serine/threonine protein kinase	GO:0016021,integral component of membrane; GO:0005886,plasma membrane; GO:0005524,ATP binding; GO:0106310,protein serine kinase activity; GO:0004674,protein serine/threonine kinase activity; GO:0006468,protein phosphorylation; GO:0000166,nucleotide binding; GO:0003674,molecular_function; GO:0005488,binding; GO:0017076,purine nucleotide binding; GO:0030554,adenyl nucleotide binding; GO:0032553,rib…
HORVU.MOREX.r3.1HG0001700	0.5769	0.2592	0.0407	0	0	0	0.7423	0.7563	0.0867	0	0	0.0219	0	0	0.35	0	0	0	0	0	0.0255	0	0	0.0844	0	0	0	0	0	0	0	0.047	0	0	0	0	1H	3918699	3921273	+	HORVU.MOREX.r3.1HG0001700	--	K13418 somatic embryogenesis receptor kinase 1 [EC:2.7.10.1 2.7.11.1] | (RefSeq) LRR receptor kinase SERK2-like (A)	--	LEAF RUST 10 DISEASE-RESISTANCE LOCUS RECEPTOR-LIKE PROTEIN KINASE-like 2.4 [Hordeum vulgare subsp. vulgare]	LRK10_WHEAT RecName: Full=Rust resistance kinase Lr10 {ECO:0000312|EMBL:AAC49629.1}; EC=2.7.11.1; AltName: Full=Probable receptor-like serine/threonine-protein kinase LRK10; Flags: Precursor;	A0A8I6WDI9_HORVV RecName: Full=Non-specific serine/threonine protein kinase {ECO:0000256|ARBA:ARBA00012513}; EC=2.7.11.1 {ECO:0000256|ARBA:ARBA00012513};	Serine/threonine protein kinase	GO:0016021,integral component of membrane; GO:0005886,plasma membrane; GO:0005524,ATP binding; GO:0106310,protein serine kinase activity; GO:0004674,protein serine/threonine kinase activity; GO:0006468,protein phosphorylation; GO:0000166,nucleotide binding; GO:0003674,molecular_function; GO:0005488,binding; GO:0017076,purine nucleotide binding; GO:0030554,adenyl nucleotide binding; GO:0032553,rib…
HORVU.MOREX.r3.1HG0001730	0.1442	0.0236	0	0	0.0262	0	0.0464	0	0.1084	0	0	0	0	0	0.0778	0	0	0	0	0	0	0	0	0.0562	0	0	0	0	0	0	0	0	0	0	0	0	1H	4010580	4013154	+	HORVU.MOREX.r3.1HG0001730	--	K13418 somatic embryogenesis receptor kinase 1 [EC:2.7.10.1 2.7.11.1] | (RefSeq) LRR receptor kinase SERK2-like (A)	--	LEAF RUST 10 DISEASE-RESISTANCE LOCUS RECEPTOR-LIKE PROTEIN KINASE-like 2.4 [Hordeum vulgare subsp. vulgare]	LRK10_WHEAT RecName: Full=Rust resistance kinase Lr10 {ECO:0000312|EMBL:AAC49629.1}; EC=2.7.11.1; AltName: Full=Probable receptor-like serine/threonine-protein kinase LRK10; Flags: Precursor;	A0A8I6WDI9_HORVV RecName: Full=Non-specific serine/threonine protein kinase {ECO:0000256|ARBA:ARBA00012513}; EC=2.7.11.1 {ECO:0000256|ARBA:ARBA00012513};	Serine/threonine protein kinase	GO:0016021,integral component of membrane; GO:0005886,plasma membrane; GO:0005524,ATP binding; GO:0106310,protein serine kinase activity; GO:0004674,protein serine/threonine kinase activity; GO:0006468,protein phosphorylation; GO:0000166,nucleotide binding; GO:0003674,molecular_function; GO:0005488,binding; GO:0017076,purine nucleotide binding; GO:0030554,adenyl nucleotide binding; GO:0032553,rib…
HORVU.MOREX.r3.1HG0001800	0	0	0	0	0	0	0	0	0	0	0	0	0.0173	0	0	0	0	0	0.0255	0.0237	0	0	0	0	0	0	0	0	0	0	0	0	0	0	0	0	1H	4119119	4121475	-	HORVU.MOREX.r3.1HG0001800	--	K13418 somatic embryogenesis receptor kinase 1 [EC:2.7.10.1 2.7.11.1] | (RefSeq) LRR receptor kinase SERK2-like (A)	--	rust resistance kinase Lr10-like [Hordeum vulgare subsp. vulgare]	LRK10_WHEAT RecName: Full=Rust resistance kinase Lr10 {ECO:0000312|EMBL:AAC49629.1}; EC=2.7.11.1; AltName: Full=Probable receptor-like serine/threonine-protein kinase LRK10; Flags: Precursor;	A0A8I6ZGF5_HORVV RecName: Full=Non-specific serine/threonine protein kinase {ECO:0000256|ARBA:ARBA00012513}; EC=2.7.11.1 {ECO:0000256|ARBA:ARBA00012513};	--	GO:0016021,integral component of membrane; GO:0005886,plasma membrane; GO:0005524,ATP binding; GO:0106310,protein serine kinase activity; GO:0004674,protein serine/threonine kinase activity; GO:0006468,protein phosphorylation; GO:0000166,nucleotide binding; GO:0003674,molecular_function; GO:0005488,binding; GO:0017076,purine nucleotide binding; GO:0030554,adenyl nucleotide binding; GO:0032553,rib…
HORVU.MOREX.r3.1HG0001810	0	0	0	0	0	0	0	0	0	0	0	0	0	0.0574	0	0	0	0	0	0	0	0	0	0	0	0	0	0	0	0	0	0	0	0	0	0	1H	4122142	4125649	+	HORVU.MOREX.r3.1HG0001810	--	K13430 serine/threonine-protein kinase PBS1 [EC:2.7.11.1] | (RefSeq) probable serine/threonine-protein kinase PBL7 (A)	ko04626: Plant-pathogen interaction	receptor-like kinase ARK1AS [Hordeum vulgare]	LRK10_WHEAT RecName: Full=Rust resistance kinase Lr10 {ECO:0000312|EMBL:AAC49629.1}; EC=2.7.11.1; AltName: Full=Probable receptor-like serine/threonine-protein kinase LRK10; Flags: Precursor;	A0A8I6WGD6_HORVV RecName: Full=Non-specific serine/threonine protein kinase {ECO:0000256|ARBA:ARBA00012513}; EC=2.7.11.1 {ECO:0000256|ARBA:ARBA00012513};	--	GO:0016021,integral component of membrane; GO:0005886,plasma membrane; GO:0005524,ATP binding; GO:0106310,protein serine kinase activity; GO:0004674,protein serine/threonine kinase activity; GO:0006468,protein phosphorylation; GO:0000166,nucleotide binding; GO:0003674,molecular_function; GO:0005488,binding; GO:0017076,purine nucleotide binding; GO:0030554,adenyl nucleotide binding; GO:0032553,rib…
HORVU.MOREX.r3.1HG0001820	0.0581	0	0	0	0	0	0	0	0	0	0	0	0	0	0	0	0	0	0	0	0	0	0	0	0	0	0	0	0	0	0	0	0	0	0	0	1H	4125662	4126396	+	HORVU.MOREX.r3.1HG0001820	--	K13418 somatic embryogenesis receptor kinase 1 [EC:2.7.10.1 2.7.11.1] | (RefSeq) LRR receptor kinase SERK2-like (A)	--	unnamed protein product [Triticum turgidum subsp. durum]	LRK10_WHEAT RecName: Full=Rust resistance kinase Lr10 {ECO:0000312|EMBL:AAC49629.1}; EC=2.7.11.1; AltName: Full=Probable receptor-like serine/threonine-protein kinase LRK10; Flags: Precursor;	A0A8I6WCJ6_HORVV RecName: Full=Protein kinase domain-containing protein {ECO:0000259|PROSITE:PS50011};	Serine/threonine protein kinase	GO:0016021,integral component of membrane; GO:0005886,plasma membrane; GO:0005524,ATP binding; GO:0106310,protein serine kinase activity; GO:0004674,protein serine/threonine kinase activity; GO:0006468,protein phosphorylation; GO:0000166,nucleotide binding; GO:0003674,molecular_function; GO:0005488,binding; GO:0017076,purine nucleotide binding; GO:0030554,adenyl nucleotide binding; GO:0032553,rib…
HORVU.MOREX.r3.1HG0001880	0	0	0	0	0	0	0	0	0.0236	0	0	0	0	0	0	0.0243	0	0	0	0	0	0	0	0	0	0	0.0213	0	0	0	0	0.0511	0.023	0	0	0	1H	4298978	4302264	-	HORVU.MOREX.r3.1HG0001880	--	K13418 somatic embryogenesis receptor kinase 1 [EC:2.7.10.1 2.7.11.1] | (RefSeq) LRR receptor kinase SERK2-like (A)	--	rust resistance kinase Lr10-like [Hordeum vulgare subsp. vulgare]	LRK10_WHEAT RecName: Full=Rust resistance kinase Lr10 {ECO:0000312|EMBL:AAC49629.1}; EC=2.7.11.1; AltName: Full=Probable receptor-like serine/threonine-protein kinase LRK10; Flags: Precursor;	A0A8I6X0R5_HORVV RecName: Full=Protein kinase domain-containing protein {ECO:0000259|PROSITE:PS50011};	--	GO:0016021,integral component of membrane; GO:0005886,plasma membrane; GO:0005524,ATP binding; GO:0106310,protein serine kinase activity; GO:0004674,protein serine/threonine kinase activity; GO:0006468,protein phosphorylation; GO:0000166,nucleotide binding; GO:0003674,molecular_function; GO:0005488,binding; GO:0017076,purine nucleotide binding; GO:0030554,adenyl nucleotide binding; GO:0032553,rib…
HORVU.MOREX.r3.1HG0001890	0.1442	0.165	0.1831	0	0	0	0.1392	0.1146	0.065	0.0228	0	0.0658	0	0	0.0194	0	0.0159	0	0	0	0	0	0	0.0562	0	0	0	0	0	0	0	0	0	0	0	0	1H	4302769	4305343	+	HORVU.MOREX.r3.1HG0001890	--	K13418 somatic embryogenesis receptor kinase 1 [EC:2.7.10.1 2.7.11.1] | (RefSeq) LRR receptor kinase SERK2-like (A)	--	LEAF RUST 10 DISEASE-RESISTANCE LOCUS RECEPTOR-LIKE PROTEIN KINASE-like 2.4 [Hordeum vulgare subsp. vulgare]	LRK10_WHEAT RecName: Full=Rust resistance kinase Lr10 {ECO:0000312|EMBL:AAC49629.1}; EC=2.7.11.1; AltName: Full=Probable receptor-like serine/threonine-protein kinase LRK10; Flags: Precursor;	A0A8I6WLV1_HORVV RecName: Full=Non-specific serine/threonine protein kinase {ECO:0000256|ARBA:ARBA00012513}; EC=2.7.11.1 {ECO:0000256|ARBA:ARBA00012513};	Serine/threonine protein kinase	GO:0016021,integral component of membrane; GO:0005886,plasma membrane; GO:0005524,ATP binding; GO:0106310,protein serine kinase activity; GO:0004674,protein serine/threonine kinase activity; GO:0006468,protein phosphorylation; GO:0000166,nucleotide binding; GO:0003674,molecular_function; GO:0005488,binding; GO:0017076,purine nucleotide binding; GO:0030554,adenyl nucleotide binding; GO:0032553,rib…
HORVU.MOREX.r3.1HG0001910	0.0196	0	0.0387	0	0	0.0688	0	0	0	0.0217	0.0423	0	0	0	0	0	0	0	0	0	0	0	0	0.0267	0	0	0	0	0	0	0	0	0	0	0	0	1H	4323352	4325532	-	HORVU.MOREX.r3.1HG0001910	--	K13457 disease resistance protein RPM1 | (RefSeq) disease resistance protein RPM1-like (A)	ko04626: Plant-pathogen interaction	disease resistance protein RPM1-like [Hordeum vulgare subsp. vulgare]	RPM1_ARATH RecName: Full=Disease resistance protein RPM1 {ECO:0000303|PubMed:7638602}; AltName: Full=Resistance to Pseudomonas syringae protein 3 {ECO:0000303|PubMed:9861059}; AltName: Full=Resistance to Pseudomonas syringae pv. Maculicola protein 1 {ECO:0000303|PubMed:7638602};	A0A8I6WYA2_HORVV RecName: Full=NB-ARC domain-containing protein {ECO:0000259|Pfam:PF00931};	Apoptotic ATPase	GO:0012505,endomembrane system; GO:0019897,extrinsic component of plasma membrane; GO:0005886,plasma membrane; GO:0043531,ADP binding; GO:0005524,ATP binding; GO:0000166,nucleotide binding; GO:0009626,plant-type hypersensitive response; GO:0003674,molecular_function; GO:0005488,binding; GO:0017076,purine nucleotide binding; GO:0030554,adenyl nucleotide binding; GO:0032553,ribonucleotide binding; …
HORVU.MOREX.r3.1HG0001940	0	0	0	0	0	0	0	0	0	0	0	0	0	0	0	0	0	0	0	0	0	0	0	0	0	0	0	0	0	0	0	0	0	0	0	0	1H	4341158	4342663	-	HORVU.MOREX.r3.1HG0001940	--	--	--	UPF0481 protein At3g47200-like [Hordeum vulgare subsp. vulgare]	Y3264_ARATH RecName: Full=Putative UPF0481 protein At3g02645;	M0X7A5_HORVV SubName: Full=Uncharacterized protein {ECO:0000313|EnsemblPlants:HORVU.MOREX.r3.1HG0001920.1.CDS1};	--	GO:0016021,integral component of membrane; GO:0005575,cellular_component; GO:0016020,membrane; GO:0031224,intrinsic component of membrane; GO:0110165,cellular anatomical entity
HORVU.MOREX.r3.1HG0001950	0	0	0	0	0	0	0	0	0	0	0	0	0	0	0	0	0	0	0	0	0	0	0	0	0	0	0	0	0	0	0	0	0	0	0	0	1H	4343754	4345241	-	HORVU.MOREX.r3.1HG0001950	--	--	--	uncharacterized protein LOC123403697 [Hordeum vulgare subsp. vulgare]	Y3720_ARATH RecName: Full=UPF0481 protein At3g47200;	A0A8I6WAG4_HORVV SubName: Full=Uncharacterized protein {ECO:0000313|EnsemblPlants:HORVU.MOREX.r3.1HG0001930.1.CDS1};	--	GO:0016021,integral component of membrane; GO:0005886,plasma membrane; GO:0005575,cellular_component; GO:0016020,membrane; GO:0031224,intrinsic component of membrane; GO:0110165,cellular anatomical entity; GO:0071944,cell periphery
HORVU.MOREX.r3.1HG0001980	0.0708	0	0	0.087	0.751	0.3869	0	0	0	0.8347	0.7636	0.6525	0	0	0	0	0.0183	0.0257	0	0	0	0	0	0.2897	0	0	0.0224	2.3529	0.6853	1.6313	0	0.3496	0	2.1975	1.4732	1.3007	1H	4377635	4379445	-	HORVU.MOREX.r3.1HG0001980	--	--	--	UPF0481 protein At3g47200-like [Hordeum vulgare subsp. vulgare]	Y3720_ARATH RecName: Full=UPF0481 protein At3g47200;	A0A8I7B1Y0_HORVV SubName: Full=Uncharacterized protein {ECO:0000313|EnsemblPlants:HORVU.MOREX.r3.1HG0001980.1.CDS1};	--	GO:0016021,integral component of membrane; GO:0005886,plasma membrane; GO:0005575,cellular_component; GO:0016020,membrane; GO:0031224,intrinsic component of membrane; GO:0110165,cellular anatomical entity; GO:0071944,cell periphery
HORVU.MOREX.r3.1HG0001990	0	0	0	0.0555	0.6908	0.3177	0	0	0	0.7498	1.3659	1.0099	0.0348	0.1235	0	0.0982	0.07	0.5419	0	0	0.0559	0.3212	0.4752	0.2467	0.0458	0	0	1.3528	0.4221	1.0597	0	0.0515	0	1.5533	1.7798	1.7279	1H	4383440	4384384	-	HORVU.MOREX.r3.1HG0001990	--	--	--	hypothetical protein ZWY2020_055133 [Hordeum vulgare]	--	A0A8I6WGE3_HORVV SubName: Full=Uncharacterized protein {ECO:0000313|EnsemblPlants:HORVU.MOREX.r3.1HG0001990.1.CDS1};	--	--
HORVU.MOREX.r3.1HG0002010	0	0	0	0	0	0	0	0	0	0	0	0	0	0	0	0	0	0	0	0	0	0	0	0	0	0	0	0	0	0	0	0	0	0	0	0	1H	4406872	4407078	-	HORVU.MOREX.r3.1HG0002010	--	K22588 acetylserotonin O-methyltransferase, plant [EC:2.1.1.4] | (RefSeq) acetylserotonin O-methyltransferase 1-like (A)	ko00380: Tryptophan metabolism; ko01100: Metabolic pathways; ko01110: Biosynthesis of secondary metabolites	hypothetical protein ZWY2020_055145 [Hordeum vulgare]	ASMT3_ORYSJ RecName: Full=Acetylserotonin O-methyltransferase 3 {ECO:0000305}; Short=OsASMT3 {ECO:0000303|PubMed:24134674}; EC=2.1.1.4 {ECO:0000269|PubMed:24033370};	A0A8I6WCK5_HORVV SubName: Full=Uncharacterized protein {ECO:0000313|EnsemblPlants:HORVU.MOREX.r3.1HG0002010.1.CDS1};	--	GO:0005737,cytoplasm; GO:0017096,acetylserotonin O-methyltransferase activity; GO:0008171,O-methyltransferase activity; GO:0046983,protein dimerization activity; GO:0008757,S-adenosylmethionine-dependent methyltransferase activity; GO:0019438,aromatic compound biosynthetic process; GO:0030187,melatonin biosynthetic process; GO:0032259,methylation; GO:0003674,molecular_function; GO:0003824,catalyt…
HORVU.MOREX.r3.1HG0002020	0.5956	1.2423	0.8993	0	0	0.0411	0.4734	0.5846	0.9954	0.2325	0.0378	0.0373	0.5669	0.5426	1.1242	1.0653	1.4645	0.0382	0.1989	0.2221	0.3469	0.1067	0.307	0.1434	3.4803	5.4958	8.0611	5.1658	3.8544	5.7918	2.5225	3.2757	1.7984	3.452	1.3798	2.5473	1H	4409810	4411100	-	HORVU.MOREX.r3.1HG0002020	--	K22588 acetylserotonin O-methyltransferase, plant [EC:2.1.1.4] | (RefSeq) acetylserotonin O-methyltransferase 1-like (A)	ko00380: Tryptophan metabolism; ko01100: Metabolic pathways; ko01110: Biosynthesis of secondary metabolites	acetylserotonin O-methyltransferase 1-like [Hordeum vulgare subsp. vulgare]	ASMT1_ORYSJ RecName: Full=Acetylserotonin O-methyltransferase 1 {ECO:0000305}; Short=OsASMT1 {ECO:0000303|PubMed:24134674}; EC=2.1.1.4 {ECO:0000269|PubMed:21210840};	A0A8I6X0S4_HORVV SubName: Full=Uncharacterized protein {ECO:0000313|EnsemblPlants:HORVU.MOREX.r3.1HG0002020.1};	Hydroxyindole-O-methyltransferase and related SAM-dependent methyltransferases	GO:0005737,cytoplasm; GO:0017096,acetylserotonin O-methyltransferase activity; GO:0008171,O-methyltransferase activity; GO:0046983,protein dimerization activity; GO:0008757,S-adenosylmethionine-dependent methyltransferase activity; GO:0019438,aromatic compound biosynthetic process; GO:0030187,melatonin biosynthetic process; GO:0032259,methylation; GO:0003674,molecular_function; GO:0003824,catalyt…
HORVU.MOREX.r3.1HG0002040	1.6497	2.446	2.8953	9.1621	14.7099	8.233	1.4447	1.971	2.3787	4.3249	4.2208	4.9412	0.5649	0.2227	4.0364	23.6867	25.7286	1.332	0.3469	0.1936	0.3781	2.4812	4.7643	18.9284	0.8051	0.5362	1.3942	3.2513	2.156	4.8712	0.3616	2.7169	1.5054	0.8867	0.7468	0.8042	1H	4417015	4417801	-	HORVU.MOREX.r3.1HG0002040	--	K00799 glutathione S-transferase [EC:2.5.1.18] | (RefSeq) probable glutathione S-transferase GSTU6 (A)	ko00480: Glutathione metabolism; ko01100: Metabolic pathways	probable glutathione S-transferase GSTU6 [Hordeum vulgare subsp. vulgare]	GSTU6_ORYSJ RecName: Full=Probable glutathione S-transferase GSTU6; EC=2.5.1.18; AltName: Full=28 kDa cold-induced protein;	A0A8I6WDJ8_HORVV RecName: Full=Glutathione transferase {ECO:0000256|ARBA:ARBA00012452}; EC=2.5.1.18 {ECO:0000256|ARBA:ARBA00012452};	Glutathione S-transferase	GO:0005737,cytoplasm; GO:0004364,glutathione transferase activity; GO:0006749,glutathione metabolic process; GO:0042221,response to chemical; GO:0003674,molecular_function; GO:0003824,catalytic activity; GO:0016740,transferase activity; GO:0016765,transferase activity, transferring alkyl or aryl (other than methyl) groups; GO:0006518,peptide metabolic process; GO:0006575,cellular modified amino a…
HORVU.MOREX.r3.1HG0002050	0	0	0	0	0	0	0	0	0	0	0	0	0	0	0	0	0	0	0	0	0.1355	0	0.4797	0	0	0	0	0	0.1137	0	0	0	0	0	0	0	1H	4424169	4424558	-	HORVU.MOREX.r3.1HG0002050	--	K13457 disease resistance protein RPM1 | (RefSeq) disease resistance protein RPM1-like (A)	ko04626: Plant-pathogen interaction	hypothetical protein CFC21_009791 [Triticum aestivum]	RP8L4_ARATH RecName: Full=Probable disease resistance RPP8-like protein 4;	A0A8I6WPI1_HORVV SubName: Full=Uncharacterized protein {ECO:0000313|EnsemblPlants:HORVU.MOREX.r3.1HG0002050.1.CDS1};	Apoptotic ATPase	GO:0043531,ADP binding; GO:0005524,ATP binding; GO:0006952,defense response; GO:0051707,response to other organism; GO:0000166,nucleotide binding; GO:0003674,molecular_function; GO:0005488,binding; GO:0017076,purine nucleotide binding; GO:0030554,adenyl nucleotide binding; GO:0032553,ribonucleotide binding; GO:0032555,purine ribonucleotide binding; GO:0032559,adenyl ribonucleotide binding; GO:003…
HORVU.MOREX.r3.1HG0002060	1.9177	1.5614	2.0215	0.1998	0.7453	0.3808	1.5737	1.0847	1.539	0.2157	0.3508	0.2421	1.4775	0.7107	3.2822	2.9295	2.3398	0.9566	0.8119	0.5493	0.523	1.7159	1.6232	0.3992	0.0329	0	0.0309	0.036	0	0	0	0	0	0	0	0	1H	4424872	4426265	-	HORVU.MOREX.r3.1HG0002060	--	K13457 disease resistance protein RPM1 | (RefSeq) disease resistance protein RPM1-like (A)	ko04626: Plant-pathogen interaction	Disease resistance protein RPM1 [Hordeum vulgare]	RPM1_ARATH RecName: Full=Disease resistance protein RPM1 {ECO:0000303|PubMed:7638602}; AltName: Full=Resistance to Pseudomonas syringae protein 3 {ECO:0000303|PubMed:9861059}; AltName: Full=Resistance to Pseudomonas syringae pv. Maculicola protein 1 {ECO:0000303|PubMed:7638602};	A0A8I6WLV7_HORVV RecName: Full=NB-ARC domain-containing protein {ECO:0000259|Pfam:PF00931};	Apoptotic ATPase	GO:0012505,endomembrane system; GO:0019897,extrinsic component of plasma membrane; GO:0005886,plasma membrane; GO:0043531,ADP binding; GO:0005524,ATP binding; GO:0000166,nucleotide binding; GO:0009626,plant-type hypersensitive response; GO:0003674,molecular_function; GO:0005488,binding; GO:0017076,purine nucleotide binding; GO:0030554,adenyl nucleotide binding; GO:0032553,ribonucleotide binding; …
HORVU.MOREX.r3.1HG0002080	5.9128	4.1881	6.6668	0.0184	0.0191	0.0352	3.5315	3.2552	3.8685	0	0	0	7.018	3.2264	6.7838	0	0.0465	0	3.5954	2.9326	2.5633	0	0	0	1.1408	1.6626	1.3839	0.0166	0.1713	0.1408	0.4736	1.0951	0.6316	0.0115	0.0306	0.0564	1H	4436045	4438890	+	HORVU.MOREX.r3.1HG0002080	--	K13418 somatic embryogenesis receptor kinase 1 [EC:2.7.10.1 2.7.11.1] | (RefSeq) LRR receptor kinase SERK2-like (A)	--	G-type lectin S-receptor-like serine/threonine-protein kinase At2g19130 [Hordeum vulgare subsp. vulgare]	Y2913_ARATH RecName: Full=G-type lectin S-receptor-like serine/threonine-protein kinase At2g19130; EC=2.7.11.1; Flags: Precursor;	M0Z8K2_HORVV RecName: Full=Receptor-like serine/threonine-protein kinase {ECO:0000256|PIRNR:PIRNR000641}; EC=2.7.11.1 {ECO:0000256|PIRNR:PIRNR000641};	--	GO:0016021,integral component of membrane; GO:0005886,plasma membrane; GO:0005524,ATP binding; GO:0005516,calmodulin binding; GO:0030246,carbohydrate binding; GO:0106310,protein serine kinase activity; GO:0004674,protein serine/threonine kinase activity; GO:0031625,ubiquitin protein ligase binding; GO:0006468,protein phosphorylation; GO:0048544,recognition of pollen; GO:0000166,nucleotide binding…
HORVU.MOREX.r3.1HG0002090	0	0	0.2129	0	0	0	0.9715	0	0	0	0	0	0	0	0.2036	0	0	0	0	0	0	0	0	0	0	0	0.8203	0	0	0	0.4255	0	0	0	0	0	1H	4439091	4439288	+	HORVU.MOREX.r3.1HG0002090	--	--	--	hypothetical protein ZWY2020_031572 [Hordeum vulgare]	--	A0A8I6W3L4_HORVV SubName: Full=Uncharacterized protein {ECO:0000313|EnsemblPlants:HORVU.MOREX.r3.1HG0002090.1.CDS1};	--	--
HORVU.MOREX.r3.1HG0002100	0	0.0207	0	0	0	0	0.102	0.544	0.0381	0	0	0	0.1256	0.0825	0.0855	0	0	0	0.1028	0.1913	0	0	0	0	0.0918	0	0.1033	0	0	0	0.0536	0.0413	0.093	0	0	0	1H	4450881	4453238	+	HORVU.MOREX.r3.1HG0002100	--	--	--	FT-interacting protein 7-like [Hordeum vulgare subsp. vulgare]	FTIP7_ORYSJ RecName: Full=FT-interacting protein 7 {ECO:0000303|PubMed:29915329}; Short=OsFTIP7 {ECO:0000303|PubMed:29915329};	A0A8I6WAH2_HORVV SubName: Full=Uncharacterized protein {ECO:0000313|EnsemblPlants:HORVU.MOREX.r3.1HG0002100.1.CDS1};	--	GO:0016021,integral component of membrane; GO:0005886,plasma membrane; GO:0046872,metal ion binding; GO:0009901,anther dehiscence; GO:0010930,negative regulation of auxin mediated signaling pathway; GO:0003674,molecular_function; GO:0005488,binding; GO:0043167,ion binding; GO:0043169,cation binding; GO:0000003,reproduction; GO:0003006,developmental process involved in reproduction; GO:0007275,mul…
HORVU.MOREX.r3.1HG0002130	6.5856	6.1028	7.1894	18.6109	17.4507	18.502	4.7358	4.6787	4.0968	17.8365	19.4046	19.5902	9.6288	9.5902	5.6025	18.7914	18.8831	16.0074	5.4581	5.7885	6.5746	16.348	20.2991	16.6625	20.0498	17.6903	14.51	18.2512	22.1504	20.4292	16.4741	11.1805	17.2464	19.6416	17.7063	19.342	1H	4484748	4488572	-	HORVU.MOREX.r3.1HG0002130	--	K14325 RNA-binding protein with serine-rich domain 1 | (RefSeq) serine/arginine-rich splicing factor SR45-like isoform X1 (A)	ko03013: Nucleocytoplasmic transport; ko03015: mRNA surveillance pathway	predicted protein, partial [Hordeum vulgare subsp. vulgare]	SR45_ARATH RecName: Full=Serine/arginine-rich splicing factor SR45 {ECO:0000303|PubMed:10593939}; Short=At-SR45 {ECO:0000303|PubMed:10593939}; Short=AtSR45 {ECO:0000303|PubMed:10593939}; AltName: Full=Serine/arginine-rich ribonucleoprotein 1 {ECO:0000303|PubMed:19435936};	A0A8I6WNK8_HORVV RecName: Full=RRM domain-containing protein {ECO:0000259|PROSITE:PS50102};	FOG: RRM domain	GO:0061574,ASAP complex; GO:0005737,cytoplasm; GO:0016607,nuclear speck; GO:0005730,nucleolus; GO:0005654,nucleoplasm; GO:0005681,spliceosomal complex; GO:0003723,RNA binding; GO:0000398,mRNA splicing, via spliceosome; GO:0000381,regulation of alternative mRNA splicing, via spliceosome; GO:0008380,RNA splicing; GO:0010182,sugar mediated signaling pathway; GO:0003674,molecular_function; GO:0003676…
HORVU.MOREX.r3.1HG0002160	7.1835	6.7566	8.1076	19.1257	19.8998	19.1971	6.8599	5.8613	5.7824	19.3042	19.3949	21.9674	10.0696	8.4192	8.3526	28.9221	26.3837	21.0451	8.4604	8.3707	7.1335	24.8451	28.6725	23.483	10.369	9.4375	6.5751	17.4098	17.1962	16.6748	9.4799	7.7209	9.783	15.1387	15.7364	16.7319	1H	4508848	4515528	+	HORVU.MOREX.r3.1HG0002160	--	K00981 phosphatidate cytidylyltransferase [EC:2.7.7.41] | (RefSeq) phosphatidate cytidylyltransferase 1-like (A)	ko00564: Glycerophospholipid metabolism; ko01100: Metabolic pathways; ko01110: Biosynthesis of secondary metabolites; ko04070: Phosphatidylinositol signaling system	phosphatidate cytidylyltransferase 1-like [Hordeum vulgare subsp. vulgare]	CDS1_SOLTU RecName: Full=Phosphatidate cytidylyltransferase 1 {ECO:0000303|PubMed:9085581}; EC=2.7.7.41 {ECO:0000269|PubMed:9085581}; AltName: Full=CDP-DAG synthase; AltName: Full=CDP-DG synthase; AltName: Full=CDP-diacylglycerol synthase; Short=CDS; AltName: Full=CDP-diglyceride pyrophosphorylase; AltName: Full=CDP-diglyceride synthase; AltName: Full=CTP:phosphatidate cytidylyltransferase;	A0A8I6WCL0_HORVV RecName: Full=Phosphatidate cytidylyltransferase {ECO:0000256|ARBA:ARBA00012487, ECO:0000256|PIRNR:PIRNR018269}; EC=2.7.7.41 {ECO:0000256|ARBA:ARBA00012487, ECO:0000256|PIRNR:PIRNR018269};	CDP-diacylglycerol synthase	GO:0005789,endoplasmic reticulum membrane; GO:0016021,integral component of membrane; GO:0004605,phosphatidate cytidylyltransferase activity; GO:0016024,CDP-diacylglycerol biosynthetic process; GO:0003674,molecular_function; GO:0003824,catalytic activity; GO:0016740,transferase activity; GO:0016772,transferase activity, transferring phosphorus-containing groups; GO:0016779,nucleotidyltransferase …
HORVU.MOREX.r3.1HG0002170	14.1593	11.947	15.1239	3.1383	4.2379	2.9917	9.1473	9.2092	10.5019	2.8239	4.0921	3.2932	9.7164	4.0177	18.7658	17.7279	12.2775	7.0845	2.6356	4.0048	1.7238	9.74	10.9137	3.8013	1.3332	0.7638	0.8827	0.772	1.1242	1.5421	0.8394	0.1764	0.8737	1.1819	1.3134	0.4849	1H	4521247	4521798	+	HORVU.MOREX.r3.1HG0002170	--	K13457 disease resistance protein RPM1 | (RefSeq) disease resistance protein RPM1-like (A)	ko04626: Plant-pathogen interaction	Disease resistance protein RPM1 [Hordeum vulgare]	DRL4_ARATH RecName: Full=Putative disease resistance protein At1g50180;	A0A8I6WDL0_HORVV RecName: Full=Rx_N domain-containing protein {ECO:0000259|Pfam:PF18052};	Apoptotic ATPase	GO:0009506,plasmodesma; GO:0043531,ADP binding; GO:0005524,ATP binding; GO:0006952,defense response; GO:0051707,response to other organism; GO:0000166,nucleotide binding; GO:0003674,molecular_function; GO:0005488,binding; GO:0017076,purine nucleotide binding; GO:0030554,adenyl nucleotide binding; GO:0032553,ribonucleotide binding; GO:0032555,purine ribonucleotide binding; GO:0032559,adenyl ribonu…
HORVU.MOREX.r3.1HG0002180	0.1584	0.4529	0.5278	0.0487	0.1009	0.1624	0.2229	0.2423	0.4167	0.0219	0.2137	0.0421	0.9	1.2988	0.8222	1.8061	2.1457	1.5756	0.8993	0.753	0.5637	1.9498	0.7459	0	1.425	0.695	0.5836	0.7683	1.1713	1.0446	0.9764	0.6547	0.7927	1.1191	1.0218	0.9556	1H	4521843	4523999	+	HORVU.MOREX.r3.1HG0002180	--	K13457 disease resistance protein RPM1 | (RefSeq) disease resistance protein RPM1-like (A)	ko04626: Plant-pathogen interaction	Disease resistance protein RPM1 [Hordeum vulgare]	RPM1_ARATH RecName: Full=Disease resistance protein RPM1 {ECO:0000303|PubMed:7638602}; AltName: Full=Resistance to Pseudomonas syringae protein 3 {ECO:0000303|PubMed:9861059}; AltName: Full=Resistance to Pseudomonas syringae pv. Maculicola protein 1 {ECO:0000303|PubMed:7638602};	A0A287EFV0_HORVV SubName: Full=Uncharacterized protein {ECO:0000313|EnsemblPlants:HORVU.MOREX.r3.1HG0002180.1.CDS1};	Apoptotic ATPase	GO:0012505,endomembrane system; GO:0019897,extrinsic component of plasma membrane; GO:0005886,plasma membrane; GO:0043531,ADP binding; GO:0005524,ATP binding; GO:0000166,nucleotide binding; GO:0009626,plant-type hypersensitive response; GO:0003674,molecular_function; GO:0005488,binding; GO:0017076,purine nucleotide binding; GO:0030554,adenyl nucleotide binding; GO:0032553,ribonucleotide binding; …
HORVU.MOREX.r3.1HG0002190	0	0	0	0	0	0	0	0	0	0	0	0	1.5272	0.985	0	4.1095	2.0924	1.1786	1.4323	1.9036	1.1153	2.5613	2.3683	0	0.1827	0.1977	0.1713	0	0.3741	0	0	0.2055	0.37	0.2753	0	0	1H	4524274	4524510	+	HORVU.MOREX.r3.1HG0002190	--	--	--	--	--	A0A8I6W3M1_HORVV SubName: Full=Uncharacterized protein {ECO:0000313|EnsemblPlants:HORVU.MOREX.r3.1HG0002210.1.CDS1};	--	--
HORVU.MOREX.r3.1HG0002210	0	0	0	0	0	0	0	0	0	0	0	0	0	0	0	0	0.279	0	0	0	0	0	0	0	0	0	0	0	0	0	0	0	0	0	0	0	1H	4576522	4576758	+	HORVU.MOREX.r3.1HG0002210	--	--	--	--	--	A0A8I6W3M1_HORVV SubName: Full=Uncharacterized protein {ECO:0000313|EnsemblPlants:HORVU.MOREX.r3.1HG0002210.1.CDS1};	--	--
HORVU.MOREX.r3.1HG0002220	0	0	0	0	0	0	0	0	0	0	0	0	1.2495	0.8209	0	0.7828	0.8369	0.3929	0.4092	0.9518	0	0.5488	1.7367	0	0	0	0	0	0	0	0	0	0	0	0	0	1H	4825399	4825635	+	HORVU.MOREX.r3.1HG0002220	--	--	--	--	--	A0A8I6WAH5_HORVV SubName: Full=Uncharacterized protein {ECO:0000313|EnsemblPlants:HORVU.MOREX.r3.1HG0002220.1.CDS1};	--	--
HORVU.MOREX.r3.1HG0002260	0.0637	0	0.1257	5.0852	4.9052	5.3697	0	0	0	0.7744	0.3779	0.3386	0.0245	0	0	0.0346	0	0	0	0	0	0	0.0836	5.6462	0	0	0	2.0816	2.0809	2.6118	0	0	0	0.4132	0.389	0.359	1H	4883526	4885095	-	HORVU.MOREX.r3.1HG0002260	--	K05894 12-oxophytodienoic acid reductase [EC:1.3.1.42] | (RefSeq) putative 12-oxophytodienoate reductase 5 (A)	ko00592: alpha-Linolenic acid metabolism; ko01100: Metabolic pathways; ko01110: Biosynthesis of secondary metabolites	unnamed protein product [Triticum turgidum subsp. durum]	OPR5_ORYSJ RecName: Full=Putative 12-oxophytodienoate reductase 5; EC=1.3.1.-; AltName: Full=OPDA-reductase 5; Short=OsOPR5;	A0A8I7B0A6_HORVV RecName: Full=Oxidored_FMN domain-containing protein {ECO:0000259|Pfam:PF00724};	NADH:flavin oxidoreductase/12-oxophytodienoate reductase	GO:0010181,FMN binding; GO:0016491,oxidoreductase activity; GO:0006633,fatty acid biosynthetic process; GO:0009695,jasmonic acid biosynthetic process; GO:0031408,oxylipin biosynthetic process; GO:0000166,nucleotide binding; GO:0003674,molecular_function; GO:0005488,binding; GO:0032553,ribonucleotide binding; GO:0036094,small molecule binding; GO:0043167,ion binding; GO:0043168,anion binding; GO:0…
HORVU.MOREX.r3.1HG0002280	1.0417	1.4638	0.5876	23.522	27.5997	19.7729	0	0	0	7.0443	7.1317	8.3925	0.1834	0.1627	3.5953	22.7851	22.4619	4.4122	0.169	0	0.0368	9.4876	11.708	27.7823	0.1207	0.5224	0.3113	6.4998	8.34	8.6886	0.2348	0.2375	0.1833	4.4327	4.1427	4.8873	1H	4889937	4891855	-	HORVU.MOREX.r3.1HG0002280	--	K05894 12-oxophytodienoic acid reductase [EC:1.3.1.42] | (RefSeq) putative 12-oxophytodienoate reductase 5 (A)	ko00592: alpha-Linolenic acid metabolism; ko01100: Metabolic pathways; ko01110: Biosynthesis of secondary metabolites	12-oxophytodienoic acid reductase 1-A2a [Hordeum vulgare]	OPR5_ORYSJ RecName: Full=Putative 12-oxophytodienoate reductase 5; EC=1.3.1.-; AltName: Full=OPDA-reductase 5; Short=OsOPR5;	A0A8I7B1Y4_HORVV RecName: Full=Oxidored_FMN domain-containing protein {ECO:0000259|Pfam:PF00724};	NADH:flavin oxidoreductase/12-oxophytodienoate reductase	GO:0010181,FMN binding; GO:0016491,oxidoreductase activity; GO:0006633,fatty acid biosynthetic process; GO:0009695,jasmonic acid biosynthetic process; GO:0031408,oxylipin biosynthetic process; GO:0000166,nucleotide binding; GO:0003674,molecular_function; GO:0005488,binding; GO:0032553,ribonucleotide binding; GO:0036094,small molecule binding; GO:0043167,ion binding; GO:0043168,anion binding; GO:0…
HORVU.MOREX.r3.1HG0002320	2.2204	0.6971	1.4613	43.8793	39.7626	45.5536	0.4412	0.2421	0.5497	39.7245	39.943	37.4317	1.6771	1.7848	1.3148	36.8756	47.4491	49.1651	1.7302	2.4834	2.0478	42.8283	30.7053	34.5201	12.0915	10.5542	8.2369	46.4295	42.8346	46.1425	14.8563	11.0694	14.4359	49.2456	52.7957	50.2898	1H	4907564	4909543	+	HORVU.MOREX.r3.1HG0002320	--	K07904 Ras-related protein Rab-11A | (RefSeq) ras-related protein RABA2a-like (A)	ko04144: Endocytosis	ras-related protein RABA2a-like [Hordeum vulgare subsp. vulgare]	RAA2A_ARATH RecName: Full=Ras-related protein RABA2a; Short=AtRABA2a; AltName: Full=Ras-related protein Rab11C; Short=AtRab11C; Flags: Precursor;	A0A8I6WGF2_HORVV SubName: Full=Uncharacterized protein {ECO:0000313|EnsemblPlants:HORVU.MOREX.r3.1HG0002320.1};	GTPase Rab11/YPT3, small G protein superfamily	GO:0009504,cell plate; GO:0005768,endosome; GO:0010008,endosome membrane; GO:0005576,extracellular region; GO:0005794,Golgi apparatus; GO:0005886,plasma membrane; GO:0005525,GTP binding; GO:0003924,GTPase activity; GO:0000911,cytokinesis by cell plate formation; GO:0015031,protein transport; GO:0000166,nucleotide binding; GO:0003674,molecular_function; GO:0005488,binding; GO:0017076,purine nucleo…
HORVU.MOREX.r3.1HG0002330	57.0215	50.4314	58.6158	55.388	57.3067	51.8814	40.5577	46.5945	43.4836	53.2284	48.3172	48.945	71.538	56.6095	53.0716	95.9617	81.6215	42.6856	49.471	50.4041	46.0193	67.7124	83.1195	70.6266	25.7549	37.4628	33.4646	65.7798	59.6051	58.922	30.2921	47.801	31.1089	54.3092	52.7466	66.886	1H	4909938	4913639	-	HORVU.MOREX.r3.1HG0002330	--	K07874 Ras-related protein Rab-1A | (RefSeq) ras-related protein RABD1-like (A)	--	ras-related protein RABD1-like [Hordeum vulgare subsp. vulgare]	RABD1_ARATH RecName: Full=Ras-related protein RABD1; Short=AtRABD1; AltName: Full=Ras-related protein ATFP8;	F2D9P7_HORVV SubName: Full=Predicted protein {ECO:0000313|EMBL:BAJ91818.1};	GTPase Rab1/YPT1, small G protein superfamily, and related GTP-binding proteins	GO:0000139,Golgi membrane; GO:0005886,plasma membrane; GO:0032588,trans-Golgi network membrane; GO:0005525,GTP binding; GO:0030742,GTP-dependent protein binding; GO:0003924,GTPase activity; GO:0080115,myosin XI tail binding; GO:0006888,endoplasmic reticulum to Golgi vesicle-mediated transport; GO:0006886,intracellular protein transport; GO:0000166,nucleotide binding; GO:0003674,molecular_function…
HORVU.MOREX.r3.1HG0002340	17.8693	14.9697	18.5635	37.9839	39.7733	37.0234	11.2477	14.8261	17.1996	48.7131	51.0865	49.8799	19.8374	14.8431	16.183	44.4348	39.0551	41.4016	11.1609	14.6715	11.8027	46.233	51.5763	39.2948	26.2074	22.1207	17.014	32.956	29.9386	28.3088	23.3921	20.3736	23.6631	34.2926	35.8546	38.3698	1H	4915134	4920356	+	HORVU.MOREX.r3.1HG0002340	--	K21768 tubulin-specific chaperone E | (RefSeq) tubulin-folding cofactor E-like isoform X1 (A)	--	tubulin-folding cofactor E isoform X2 [Hordeum vulgare subsp. vulgare]	TBCE_ARATH RecName: Full=Tubulin-folding cofactor E; Short=AtTFCE; AltName: Full=Protein PFIFFERLING;	A0A8I6X0T9_HORVV RecName: Full=CAP-Gly domain-containing protein {ECO:0000259|PROSITE:PS50245};	Uncharacterized conserved protein	GO:0009507,chloroplast; GO:0005737,cytoplasm; GO:0043014,alpha-tubulin binding; GO:0009793,embryo development ending in seed dormancy; GO:0000226,microtubule cytoskeleton organization; GO:0007023,post-chaperonin tubulin folding pathway; GO:0007021,tubulin complex assembly; GO:0003674,molecular_function; GO:0005488,binding; GO:0005515,protein binding; GO:0008092,cytoskeletal protein binding; GO:00…
HORVU.MOREX.r3.1HG0002350	740.437	700.918	723.744	19.7052	24.6694	21.1892	593.237	593.933	676.504	22.4123	24.9183	28.6597	796.924	572.76	722.849	23.1194	22.3374	15.2387	671.796	711.679	707.24	13.8019	25.0581	29.0555	109.593	160.525	246.313	13.9338	9.9833	10.2251	132.816	347.304	140.748	9.7957	11.5823	12.701	1H	4920810	4921547	+	HORVU.MOREX.r3.1HG0002350	--	--	--	protein PHOTOSYSTEM I ASSEMBLY 2, chloroplastic [Hordeum vulgare subsp. vulgare]	--	A0A8I6WDL9_HORVV SubName: Full=Uncharacterized protein {ECO:0000313|EnsemblPlants:HORVU.MOREX.r3.1HG0002350.1};	--	--
HORVU.MOREX.r3.1HG0002380	0	0	0	0	0.1183	0	0	0	0	0.0342	0	0	0.0238	0	0	45.7396	47.4569	12.4821	0	0	0	17.9405	13.7744	0.2112	0	0	0.1471	16.7771	14.8074	16.4732	0	0.1764	0	3.5456	2.7318	2.832	1H	4942091	4943625	+	HORVU.MOREX.r3.1HG0002380	--	K05894 12-oxophytodienoic acid reductase [EC:1.3.1.42] | (RefSeq) putative 12-oxophytodienoate reductase 5 (A)	ko00592: alpha-Linolenic acid metabolism; ko01100: Metabolic pathways; ko01110: Biosynthesis of secondary metabolites	putative 12-oxophytodienoate reductase 5 [Hordeum vulgare subsp. vulgare]	OPR5_ORYSJ RecName: Full=Putative 12-oxophytodienoate reductase 5; EC=1.3.1.-; AltName: Full=OPDA-reductase 5; Short=OsOPR5;	A0A8I6WPJ3_HORVV RecName: Full=Oxidored_FMN domain-containing protein {ECO:0000259|Pfam:PF00724};	NADH:flavin oxidoreductase/12-oxophytodienoate reductase	GO:0010181,FMN binding; GO:0016491,oxidoreductase activity; GO:0006633,fatty acid biosynthetic process; GO:0009695,jasmonic acid biosynthetic process; GO:0031408,oxylipin biosynthetic process; GO:0000166,nucleotide binding; GO:0003674,molecular_function; GO:0005488,binding; GO:0032553,ribonucleotide binding; GO:0036094,small molecule binding; GO:0043167,ion binding; GO:0043168,anion binding; GO:0…
HORVU.MOREX.r3.1HG0002400	0	0	0	0	0	0	0	0	0	0	0	0	0	0	0	0	0	0	0	0	0	0	0	0	0.0665	0.072	0	0.0727	0.0681	0.2307	0	0	0.0673	0.4009	0.1336	0	1H	5005376	5006789	-	HORVU.MOREX.r3.1HG0002400	--	--	--	hypothetical protein ZWY2020_001951 [Hordeum vulgare]	WEX_ARATH RecName: Full=3'-5' exonuclease {ECO:0000303|PubMed:12937173}; EC=3.1.-.- {ECO:0000269|PubMed:12937173}; AltName: Full=Werner Syndrome-like exonuclease;	A0A8I6WYE4_HORVV RecName: Full=3'-5' exonuclease domain-containing protein {ECO:0000259|Pfam:PF01612};	Predicted 3'-5' exonuclease	GO:0005737,cytoplasm; GO:0005634,nucleus; GO:0008408,3'-5' exonuclease activity; GO:0003677,DNA binding; GO:0046872,metal ion binding; GO:0003674,molecular_function; GO:0003824,catalytic activity; GO:0004518,nuclease activity; GO:0004527,exonuclease activity; GO:0016787,hydrolase activity; GO:0016788,hydrolase activity, acting on ester bonds; GO:0003676,nucleic acid binding; GO:0005488,binding; G…
HORVU.MOREX.r3.1HG0002410	0	0	0.0504	0	0	0	0.0192	0	0.0179	0.0376	0	0	0	0	0.0803	0	0.0527	0	0	0	0	0	0	0	0.1034	0.056	0	0	0	0.0598	0.0168	0.0194	0	0	0	0.0107	1H	5008978	5011488	+	HORVU.MOREX.r3.1HG0002410	--	K13418 somatic embryogenesis receptor kinase 1 [EC:2.7.10.1 2.7.11.1] | (RefSeq) LRR receptor kinase SERK2-like (A)	--	G-type lectin S-receptor-like serine/threonine-protein kinase At2g19130 [Hordeum vulgare subsp. vulgare]	Y2913_ARATH RecName: Full=G-type lectin S-receptor-like serine/threonine-protein kinase At2g19130; EC=2.7.11.1; Flags: Precursor;	A0A8I6W3M3_HORVV RecName: Full=Receptor-like serine/threonine-protein kinase {ECO:0000256|PIRNR:PIRNR000641}; EC=2.7.11.1 {ECO:0000256|PIRNR:PIRNR000641};	--	GO:0016021,integral component of membrane; GO:0005886,plasma membrane; GO:0005524,ATP binding; GO:0005516,calmodulin binding; GO:0030246,carbohydrate binding; GO:0106310,protein serine kinase activity; GO:0004674,protein serine/threonine kinase activity; GO:0031625,ubiquitin protein ligase binding; GO:0006468,protein phosphorylation; GO:0048544,recognition of pollen; GO:0000166,nucleotide binding…
HORVU.MOREX.r3.1HG0002440	0	0	0	0	0	0	0	0	0	0	0	0	0	0	0.1036	0	0	0	0	0	0	0	0	0	0	0.1204	0	0	0	0.0429	0	0	0	0	0	0	1H	5058337	5060868	+	HORVU.MOREX.r3.1HG0002440	--	K13418 somatic embryogenesis receptor kinase 1 [EC:2.7.10.1 2.7.11.1] | (RefSeq) LRR receptor kinase SERK2-like (A)	--	G-type lectin S-receptor-like serine/threonine-protein kinase At2g19130 [Hordeum vulgare subsp. vulgare]	Y2913_ARATH RecName: Full=G-type lectin S-receptor-like serine/threonine-protein kinase At2g19130; EC=2.7.11.1; Flags: Precursor;	A0A8I6WAI1_HORVV RecName: Full=Protein kinase domain-containing protein {ECO:0000259|PROSITE:PS50011};	--	GO:0016021,integral component of membrane; GO:0005886,plasma membrane; GO:0005524,ATP binding; GO:0005516,calmodulin binding; GO:0030246,carbohydrate binding; GO:0106310,protein serine kinase activity; GO:0004674,protein serine/threonine kinase activity; GO:0031625,ubiquitin protein ligase binding; GO:0006468,protein phosphorylation; GO:0048544,recognition of pollen; GO:0000166,nucleotide binding…
HORVU.MOREX.r3.1HG0002450	0.0197	0	0	0.2425	0.4774	0.6703	0	0	0.0208	0.2836	0.5749	0.2099	0.0456	0.0359	0.1489	0.0214	0.1985	0.1505	0	0	0	0.3605	0	0.673	4.1791	2.1423	3.3009	15.3083	8.8447	14.2702	4.2024	1.7094	1.9644	14.0423	13.5285	6.8003	1H	5067152	5069794	+	HORVU.MOREX.r3.1HG0002450	--	K01583 arginine decarboxylase [EC:4.1.1.19] | (RefSeq) arginine decarboxylase-like (A)	ko00330: Arginine and proline metabolism; ko01100: Metabolic pathways; ko01110: Biosynthesis of secondary metabolites	hypothetical protein ZWY2020_055170 [Hordeum vulgare]	SPE1_AVESA RecName: Full=Arginine decarboxylase; Short=ADC; Short=ARGDC; EC=4.1.1.19;	M0XCI1_HORVV RecName: Full=Arginine decarboxylase {ECO:0000256|ARBA:ARBA00012426, ECO:0000256|RuleBase:RU003740}; EC=4.1.1.19 {ECO:0000256|ARBA:ARBA00012426, ECO:0000256|RuleBase:RU003740};	--	GO:0008792,arginine decarboxylase activity; GO:0006527,arginine catabolic process; GO:0009446,putrescine biosynthetic process; GO:0008295,spermidine biosynthetic process; GO:0003674,molecular_function; GO:0003824,catalytic activity; GO:0016829,lyase activity; GO:0016830,carbon-carbon lyase activity; GO:0016831,carboxy-lyase activity; GO:0006082,organic acid metabolic process; GO:0006520,cellular …
HORVU.MOREX.r3.1HG0002470	6.7764	8.7461	10.0039	6.0365	4.9889	4.5891	8.3298	11.3413	7.457	8.3884	4.7642	6.3505	18.8711	12.7996	25.3454	26.9358	21.7989	3.2527	6.0001	6.3043	5.0787	3.7868	7.5709	17.7319	443.497	406.979	331.756	34.1143	228.016	245.772	470.695	178.196	322.735	22.9336	40.8184	29.1063	1H	5075230	5075986	+	HORVU.MOREX.r3.1HG0002470	--	--	--	defensin Tk-AMP-D2-like [Hordeum vulgare subsp. vulgare]	CAL1_ORYSJ RecName: Full=Defensin-like protein CAL1 {ECO:0000305}; AltName: Full=OsCPT1 {ECO:0000303|PubMed:19279197}; AltName: Full=Pathogen-related protein 12 {ECO:0000305}; Short=OsPR12 {ECO:0000305}; AltName: Full=Protein CADMIUM ACCUMULATION IN LEAF 1 {ECO:0000303|PubMed:29440679}; Flags: Precursor;	F2D2I3_HORVV SubName: Full=Predicted protein {ECO:0000313|EMBL:BAJ89304.1};	--	GO:0005615,extracellular space; GO:0046870,cadmium ion binding; GO:0055073,cadmium ion homeostasis; GO:0006952,defense response; GO:0003674,molecular_function; GO:0005488,binding; GO:0043167,ion binding; GO:0043169,cation binding; GO:0046872,metal ion binding; GO:0046914,transition metal ion binding; GO:0008150,biological_process; GO:0042592,homeostatic process; GO:0048878,chemical homeostasis; G…
HORVU.MOREX.r3.1HG0002500	0	0	0	0	0	0	0	0	0	0	0	0	0	0	0	0	0	0	0	0	0	0	0	0	0.5242	0.4479	0.0518	0	0.1978	0.4149	0.3758	0.2173	0.2236	0	0	0	1H	5080842	5082410	+	HORVU.MOREX.r3.1HG0002500	--	--	--	uncharacterized protein LOC123403801 [Hordeum vulgare subsp. vulgare]	RGA3_SOLBU RecName: Full=Putative disease resistance protein RGA3; AltName: Full=Blight resistance protein B149; AltName: Full=RGA1-blb;	M0ZFA5_HORVV SubName: Full=Uncharacterized protein {ECO:0000313|EnsemblPlants:HORVU.MOREX.r3.1HG0002500.1.CDS1};	--	GO:0043531,ADP binding; GO:0005524,ATP binding; GO:0050832,defense response to fungus; GO:0000166,nucleotide binding; GO:0003674,molecular_function; GO:0005488,binding; GO:0017076,purine nucleotide binding; GO:0030554,adenyl nucleotide binding; GO:0032553,ribonucleotide binding; GO:0032555,purine ribonucleotide binding; GO:0032559,adenyl ribonucleotide binding; GO:0036094,small molecule binding; …
HORVU.MOREX.r3.1HG0002510	15.4104	13.1009	17.2989	35.8195	33.2039	38.7818	12.4886	14.619	13.2723	36.1028	34.6748	32.6079	14.4097	14.1708	12.9891	32.1633	35.0875	30.762	15.6751	13.9371	12.8444	36.1463	30.4502	29.1572	13.9825	12.1212	11.3623	39.1378	35.6626	32.9528	11.0921	12.4337	12.3643	38.2832	33.7738	35.9596	1H	5095543	5109506	-	Hv-MMT1	--	K08247 methionine S-methyltransferase [EC:2.1.1.12] | (RefSeq) methionine S-methyltransferase isoform X1 (A)	ko00450: Selenocompound metabolism; ko01100: Metabolic pathways	methionine S-methyltransferase isoform X1 [Hordeum vulgare subsp. vulgare]	MMT1_HORVU RecName: Full=Methionine S-methyltransferase; EC=2.1.1.12; AltName: Full=AdoMet:Met S-methyltransferase; AltName: Full=Hv-MMT1;	A0A8I6X0U9_HORVV RecName: Full=Methionine S-methyltransferase {ECO:0000256|PROSITE-ProRule:PRU00888}; EC=2.1.1.12 {ECO:0000256|PROSITE-ProRule:PRU00888};	--	GO:0005737,cytoplasm; GO:0030732,methionine S-methyltransferase activity; GO:0030170,pyridoxal phosphate binding; GO:0009058,biosynthetic process; GO:0032259,methylation; GO:0006807,nitrogen compound metabolic process; GO:0071704,organic substance metabolic process; GO:0003674,molecular_function; GO:0003824,catalytic activity; GO:0008168,methyltransferase activity; GO:0008757,S-adenosylmethionine…
HORVU.MOREX.r3.1HG0002520	0	0	0	6.4808	13.0131	4.9425	0	0	0.0693	2.4784	1.2094	4.1378	0.2539	0	0.1244	23.4753	24.6414	1.2213	0.1497	0	0	3.4125	11.3757	18.9789	0	0.3615	0.0627	6.7951	5.1303	8.1136	0	0.0751	0	4.5305	4.9227	4.4614	1H	5111508	5112843	-	HORVU.MOREX.r3.1HG0002520	--	K00799 glutathione S-transferase [EC:2.5.1.18] | (RefSeq) glutathione S-transferase 1-like (A)	ko00480: Glutathione metabolism; ko01100: Metabolic pathways	glutathione S-transferase 1-like [Hordeum vulgare subsp. vulgare]	GSTF1_MAIZE RecName: Full=Glutathione S-transferase 1; EC=2.5.1.18; AltName: Full=GST class-phi member 1; AltName: Full=GST-29; AltName: Full=GST-I;	A0A8I6WDP3_HORVV RecName: Full=Glutathione transferase {ECO:0000256|ARBA:ARBA00012452}; EC=2.5.1.18 {ECO:0000256|ARBA:ARBA00012452};	Glutathione S-transferase	GO:0005737,cytoplasm; GO:0032991,protein-containing complex; GO:0043295,glutathione binding; GO:0004364,glutathione transferase activity; GO:0006749,glutathione metabolic process; GO:0009635,response to herbicide; GO:0042542,response to hydrogen peroxide; GO:0000302,response to reactive oxygen species; GO:0009751,response to salicylic acid; GO:0009410,response to xenobiotic stimulus; GO:0003674,m…
HORVU.MOREX.r3.1HG0002530	0	0	0	0	0	0	0	0	0	0	0.0966	0	0	0	0	0.0972	0.6931	0.2928	0	0	0	0.0909	0.2353	0	0.363	0.2946	0	0.8933	0.8363	1.7846	0.2649	0.4083	0.2757	0.5471	0.9727	1.2346	1H	5116093	5116655	-	HORVU.MOREX.r3.1HG0002530	--	--	--	defensin Tm-AMP-D1.2-like [Hordeum vulgare subsp. vulgare]	DEF12_TRIMO RecName: Full=Defensin Tm-AMP-D1.2;	A0A8I6WPK0_HORVV RecName: Full=Knot1 domain-containing protein {ECO:0000259|SMART:SM00505};	--	GO:0050832,defense response to fungus; GO:0031640,killing of cells of another organism; GO:0006950,response to stress; GO:0006952,defense response; GO:0008150,biological_process; GO:0009605,response to external stimulus; GO:0009607,response to biotic stimulus; GO:0009620,response to fungus; GO:0043207,response to external biotic stimulus; GO:0044419,biological process involved in interspecies int…
HORVU.MOREX.r3.1HG0002560	15.3195	14.9886	15.0506	11.2975	13.8712	9.775	11.5546	12.1133	12.0794	14.0851	14.4632	16.1045	34.7816	30.5685	13.656	18.2787	17.2297	8.4901	19.6998	22.694	20.1954	13.9407	18.5637	14.0552	8.7555	13.7672	14.1784	4.8697	7.8537	6.6648	11.4678	12.9631	10.6484	5.7515	6.0405	7.7043	1H	5139979	5142736	+	HORVU.MOREX.r3.1HG0002560	--	K09561 STIP1 homology and U-box containing protein 1 [EC:2.3.2.27] | (RefSeq) E3 ubiquitin-protein ligase CHIP-like isoform X1 (A)	ko04120: Ubiquitin mediated proteolysis; ko04141: Protein processing in endoplasmic reticulum	E3 ubiquitin-protein ligase CHIP-like [Hordeum vulgare subsp. vulgare]	CHIP_ARATH RecName: Full=E3 ubiquitin-protein ligase CHIP {ECO:0000305}; EC=2.3.2.27 {ECO:0000269|PubMed:16640601, ECO:0000269|PubMed:17241447}; AltName: Full=Carboxyl terminus of HSC70-interacting protein {ECO:0000303|PubMed:12805616}; Short=AtCHIP {ECO:0000303|PubMed:12805616}; AltName: Full=Plant U-box protein 61; AltName: Full=RING-type E3 ubiquitin transferase CHIP {ECO:0000305}; AltName: Fu…	F2DR53_HORVV RecName: Full=RING-type E3 ubiquitin transferase {ECO:0000256|ARBA:ARBA00012483}; EC=2.3.2.27 {ECO:0000256|ARBA:ARBA00012483};	Chaperone-dependent E3 ubiquitin protein ligase (contains TPR repeats)	GO:0005737,cytoplasm; GO:0051087,chaperone binding; GO:0061630,ubiquitin protein ligase activity; GO:0004842,ubiquitin-protein transferase activity; GO:0071218,cellular response to misfolded protein; GO:0045862,positive regulation of proteolysis; GO:0043161,proteasome-mediated ubiquitin-dependent protein catabolic process; GO:0000209,protein polyubiquitination; GO:0006515,protein quality control …
HORVU.MOREX.r3.1HG0002570	0	0	0	0.3061	0.912	0.3647	0.035	0	0	0.241	0.0672	0.2981	0.024	0	0	1.5888	1.253	0.0679	0	0	0	0.0948	0.3273	1.8692	0	0	0	0.2416	0.0323	0.1095	0	0	0	0.428	0.5918	0.4487	1H	5152328	5154076	+	HORVU.MOREX.r3.1HG0002570	--	--	--	GDSL esterase/lipase At5g45910-like [Hordeum vulgare subsp. vulgare]	GDL83_ARATH RecName: Full=GDSL esterase/lipase At5g45910; EC=3.1.1.-; AltName: Full=Extracellular lipase At5g45910; Flags: Precursor;	A0A8I6WYF8_HORVV SubName: Full=Uncharacterized protein {ECO:0000313|EnsemblPlants:HORVU.MOREX.r3.1HG0002570.1};	--	GO:0005576,extracellular region; GO:0016788,hydrolase activity, acting on ester bonds; GO:0016042,lipid catabolic process; GO:0003674,molecular_function; GO:0003824,catalytic activity; GO:0016787,hydrolase activity; GO:0006629,lipid metabolic process; GO:0008150,biological_process; GO:0008152,metabolic process; GO:0009056,catabolic process; GO:0044238,primary metabolic process; GO:0071704,organic…
HORVU.MOREX.r3.1HG0002580	0	0	0	0.2059	0.2987	0.157	0	0	0	0.0741	0	0.1069	0	0	0	2.5099	2.2299	0.6938	0.038	0	0.0415	0.9182	2.2304	1.0514	0	0	0	0	0	0	0	0	0	0.0768	0.1592	0.042	1H	5158104	5160592	+	HORVU.MOREX.r3.1HG0002580	--	--	--	GDSL esterase/lipase At5g45910-like [Hordeum vulgare subsp. vulgare]	GDL83_ARATH RecName: Full=GDSL esterase/lipase At5g45910; EC=3.1.1.-; AltName: Full=Extracellular lipase At5g45910; Flags: Precursor;	A0A8I6W3M8_HORVV SubName: Full=Uncharacterized protein {ECO:0000313|EnsemblPlants:HORVU.MOREX.r3.1HG0002580.1};	--	GO:0005576,extracellular region; GO:0016788,hydrolase activity, acting on ester bonds; GO:0016042,lipid catabolic process; GO:0003674,molecular_function; GO:0003824,catalytic activity; GO:0016787,hydrolase activity; GO:0006629,lipid metabolic process; GO:0008150,biological_process; GO:0008152,metabolic process; GO:0009056,catabolic process; GO:0044238,primary metabolic process; GO:0071704,organic…
HORVU.MOREX.r3.1HG0002590	11.1677	12.2369	10.583	6.8369	7.6013	6.6174	9.2146	9.5302	10.2031	6.9298	6.694	6.123	13.0206	11.5327	9.0106	9.1183	8.6772	6.0865	6.8	7.1139	8.7844	8.4381	8.6078	7.4748	5.5518	5.4704	6.5649	5.1505	4.0477	3.8729	5.8432	7.63	4.6819	5.2087	4.2833	5.2629	1H	5341121	5348287	-	HORVU.MOREX.r3.1HG0002590	--	K08880 serine/threonine kinase 19 [EC:2.7.11.1] | (RefSeq) serine/threonine-protein kinase 19-like isoform X1 (A)	--	serine/threonine-protein kinase 19 isoform X2 [Hordeum vulgare subsp. vulgare]	--	A0A8I6WAI7_HORVV SubName: Full=Uncharacterized protein {ECO:0000313|EnsemblPlants:HORVU.MOREX.r3.1HG0002590.1};	--	--
HORVU.MOREX.r3.1HG0002630	0.6804	0.2122	0.0763	14.1025	14.3789	15.4549	0.2786	0.2236	0.0325	11.3729	14.8044	12.6696	0.3693	0.2536	0.2335	8.3622	9.9106	12.254	0.0351	0.0653	0.0957	9.576	10.2285	12.4929	25.031	20.0491	10.0116	15.5822	23.4628	21.4468	26.7034	14.0339	24.1602	19.0262	17.135	17.038	1H	5391943	5396772	+	HORVU.MOREX.r3.1HG0002630	--	--	--	formin-like protein 14 [Hordeum vulgare subsp. vulgare]	FH14_ORYSJ RecName: Full=Formin-like protein 14; AltName: Full=OsFH14; Flags: Precursor;	A0A8I7B0A8_HORVV RecName: Full=Formin-like protein {ECO:0000256|RuleBase:RU361260};	Rho GTPase effector BNI1 and related formins	GO:0016021,integral component of membrane; GO:0051015,actin filament binding; GO:0045010,actin nucleation; GO:0003674,molecular_function; GO:0003779,actin binding; GO:0005488,binding; GO:0005515,protein binding; GO:0008092,cytoskeletal protein binding; GO:0044877,protein-containing complex binding; GO:0006996,organelle organization; GO:0007010,cytoskeleton organization; GO:0007015,actin filament …
HORVU.MOREX.r3.1HG0002640	0	0	0	0	0	0	0	0	0	0	0	0	0	0	0	0	0	0	0	0	0	0	0	0	0	0	0	0	0	0	0	0	0	0	0	0.0424	1H	5452156	5453418	-	HORVU.MOREX.r3.1HG0002640	--	--	--	hypothetical protein ZWY2020_055189 [Hordeum vulgare]	FB253_ARATH RecName: Full=F-box protein At5g07610;	A0A8I7B1Y9_HORVV RecName: Full=F-box domain-containing protein {ECO:0000259|SMART:SM00256};	--	--
HORVU.MOREX.r3.1HG0002660	5.8627	5.9702	6.5365	12.1044	13.1013	13.0454	3.561	4.0759	4.2612	13.9348	13.1275	12.668	5.1011	6.1138	4.7562	12.6067	12.6983	12.1923	4.7444	4.5631	4.3762	12.9606	13.7532	12.1064	10.9205	9.6039	7.2116	15.5066	13.5032	13.2794	9.0913	8.0036	8.7635	15.0432	14.5694	15.294	1H	5495137	5501701	+	HORVU.MOREX.r3.1HG0002660	--	K20177 vacuolar protein sorting-associated protein 3 | (RefSeq) vacuolar sorting protein 3-like (A)	--	vacuolar sorting protein 3 [Hordeum vulgare subsp. vulgare]	VPS3_ARATH RecName: Full=Vacuolar sorting protein 3 {ECO:0000303|PubMed:29463724};	M0YVJ9_HORVV SubName: Full=Uncharacterized protein {ECO:0000313|EnsemblPlants:HORVU.MOREX.r3.1HG0002660.1};	Vacuolar assembly/sorting proteins VPS39/VAM6/VPS3	GO:0033263,CORVET complex; GO:0005737,cytoplasm; GO:0010008,endosome membrane; GO:0016020,membrane; GO:0006914,autophagy; GO:0034058,endosomal vesicle fusion; GO:0006886,intracellular protein transport; GO:0010015,root morphogenesis; GO:0008150,biological_process; GO:0008152,metabolic process; GO:0009056,catabolic process; GO:0009987,cellular process; GO:0044237,cellular metabolic process; GO:004…
HORVU.MOREX.r3.1HG0002670	0.3442	0.2147	0.2162	32.7274	39.816	29.9522	1.7615	0.4525	0.9218	61.6318	73.2179	84.5664	0.2652	0.057	0.0591	65.473	76.7993	13.8812	1.8119	1.6526	1.278	33.0034	77.1946	48.3369	0.2854	0.0343	0.1785	13.2848	13.1191	14.4532	0.2777	0.3211	0.5139	37.0886	28.0857	54.439	1H	5502299	5503663	+	HORVU.MOREX.r3.1HG0002670	--	K00924 kinase [EC:2.7.1.-] | (RefSeq) receptor-like protein 52 (A)	--	Polygalacturonase inhibitor [Hordeum vulgare]	PGIP1_ARATH RecName: Full=Polygalacturonase inhibitor 1; AltName: Full=Polygalacturonase-inhibiting protein 1; Short=PGIP-1; Flags: Precursor;	A0A8I6WCM4_HORVV RecName: Full=LRRNT_2 domain-containing protein {ECO:0000259|Pfam:PF08263};	--	GO:0005576,extracellular region; GO:0005794,Golgi apparatus; GO:0016020,membrane; GO:0009505,plant-type cell wall; GO:0009506,plasmodesma; GO:0099503,secretory vesicle; GO:0090353,polygalacturonase inhibitor activity; GO:0003674,molecular_function; GO:0004857,enzyme inhibitor activity; GO:0030234,enzyme regulator activity; GO:0098772,molecular function regulator activity; GO:0005575,cellular_comp…
HORVU.MOREX.r3.1HG0002680	0	0	0	0	0	0	0	0	0	0	0	0	0	0	0	0	0	0	0	0	0	0.0429	0	0	0	0	0	0	0	0	0	0	0	0	0	0	1H	5505598	5506682	-	HORVU.MOREX.r3.1HG0002680	--	K13418 somatic embryogenesis receptor kinase 1 [EC:2.7.10.1 2.7.11.1] | (RefSeq) LRR receptor kinase SERK2-like (A)	--	putative serine/threonine-protein kinase receptor [Hordeum vulgare]	Y2913_ARATH RecName: Full=G-type lectin S-receptor-like serine/threonine-protein kinase At2g19130; EC=2.7.11.1; Flags: Precursor;	A0A8I6X0V7_HORVV RecName: Full=Protein kinase domain-containing protein {ECO:0000259|PROSITE:PS50011};	--	GO:0016021,integral component of membrane; GO:0005886,plasma membrane; GO:0005524,ATP binding; GO:0005516,calmodulin binding; GO:0030246,carbohydrate binding; GO:0106310,protein serine kinase activity; GO:0004674,protein serine/threonine kinase activity; GO:0031625,ubiquitin protein ligase binding; GO:0006468,protein phosphorylation; GO:0048544,recognition of pollen; GO:0000166,nucleotide binding…
HORVU.MOREX.r3.1HG0002800	0	0	0	0	0	0.0118	0	0	0	0	0	0	0	0	0	0	0.0854	0.0219	0	0	0	0.0407	0.0088	0.0137	0	0	0	1.9686	1.4161	1.141	0	0.1373	0	1.5478	1.669	1.5532	1H	5646756	5651192	+	HORVU.MOREX.r3.1HG0002800	--	K13457 disease resistance protein RPM1 | (RefSeq) disease resistance protein RPM1-like (A)	ko04626: Plant-pathogen interaction	putative disease resistance protein RGA4 [Hordeum vulgare subsp. vulgare]	RGA4_SOLBU RecName: Full=Putative disease resistance protein RGA4; AltName: Full=RGA4-blb;	A0A8I6WYH0_HORVV RecName: Full=Ig-like domain-containing protein {ECO:0000259|PROSITE:PS50835};	Apoptotic ATPase	GO:0043531,ADP binding; GO:0005524,ATP binding; GO:0050832,defense response to fungus; GO:0000166,nucleotide binding; GO:0003674,molecular_function; GO:0005488,binding; GO:0017076,purine nucleotide binding; GO:0030554,adenyl nucleotide binding; GO:0032553,ribonucleotide binding; GO:0032555,purine ribonucleotide binding; GO:0032559,adenyl ribonucleotide binding; GO:0036094,small molecule binding; …
HORVU.MOREX.r3.1HG0002810	0	0	0	0	0	0	0	0	0	0	0	0	0	0	0	0	0	0	0	0	0	0	0	0	0	0	0	0.4984	0.1555	0.3953	0	0	0	0.1717	0.0254	0	1H	5661966	5663453	+	HORVU.MOREX.r3.1HG0002810	--	K17302 coatomer subunit beta' | (RefSeq) leucine-rich repeat receptor protein kinase HPCA1-like isoform X1 (A)	--	myrosinase-binding protein 2-like [Hordeum vulgare subsp. vulgare]	GOS9_ORYSI RecName: Full=Protein GOS9;	A0A8I6W3N1_HORVV RecName: Full=Dirigent protein {ECO:0000256|RuleBase:RU363099};	--	GO:0030246,carbohydrate binding; GO:0003674,molecular_function; GO:0005488,binding
HORVU.MOREX.r3.1HG0002820	0	0	0	0	0	0	0	0	0	0	0	0	0	0	0	0	0	0	0	0	0	0	0	0	0	0	0	0	0	0	0	0	0	0	0	0	1H	5683757	5684538	+	HORVU.MOREX.r3.1HG0002820	--	--	--	uncharacterized protein LOC123427933 [Hordeum vulgare subsp. vulgare]	DIR15_ARATH RecName: Full=Dirigent protein 15; Short=AtDIR15; Flags: Precursor;	A0A8I6WAJ0_HORVV RecName: Full=Dirigent protein {ECO:0000256|RuleBase:RU363099};	--	GO:0048046,apoplast; GO:0009699,phenylpropanoid biosynthetic process; GO:0006725,cellular aromatic compound metabolic process; GO:0008150,biological_process; GO:0008152,metabolic process; GO:0009058,biosynthetic process; GO:0009698,phenylpropanoid metabolic process; GO:0009987,cellular process; GO:0019438,aromatic compound biosynthetic process; GO:0019748,secondary metabolic process; GO:0044237,c…
HORVU.MOREX.r3.1HG0002830	4.3142	2.5612	2.3728	0.4292	0.2878	0.2407	2.475	3.3592	3.7827	0.2954	0.3548	0.2842	0.6489	0.393	2.2102	0.1562	0.2226	0.0896	0.7231	1.302	0.7883	0.0209	0.036	0.2523	0.8954	3.0421	2.0312	0	0	0.0241	1.7424	6.7926	2.0035	0	0.0139	0.0258	1H	5691018	5693589	-	HORVU.MOREX.r3.1HG0002830	--	K13418 somatic embryogenesis receptor kinase 1 [EC:2.7.10.1 2.7.11.1] | (RefSeq) LRR receptor kinase SERK2-like (A)	--	LEAF RUST 10 DISEASE-RESISTANCE LOCUS RECEPTOR-LIKE PROTEIN KINASE-like 2.5 [Hordeum vulgare subsp. vulgare]	LRK10_WHEAT RecName: Full=Rust resistance kinase Lr10 {ECO:0000312|EMBL:AAC49629.1}; EC=2.7.11.1; AltName: Full=Probable receptor-like serine/threonine-protein kinase LRK10; Flags: Precursor;	A0A8I6WNN6_HORVV RecName: Full=Non-specific serine/threonine protein kinase {ECO:0000256|ARBA:ARBA00012513}; EC=2.7.11.1 {ECO:0000256|ARBA:ARBA00012513};	Serine/threonine protein kinase	GO:0016021,integral component of membrane; GO:0005886,plasma membrane; GO:0005524,ATP binding; GO:0106310,protein serine kinase activity; GO:0004674,protein serine/threonine kinase activity; GO:0006468,protein phosphorylation; GO:0000166,nucleotide binding; GO:0003674,molecular_function; GO:0005488,binding; GO:0017076,purine nucleotide binding; GO:0030554,adenyl nucleotide binding; GO:0032553,rib…
HORVU.MOREX.r3.1HG0002840	12.5827	6.382	9.4272	0.2301	0.0239	0.1536	10.7519	14.9963	15.2881	0.3935	0.1617	0.2989	0	0.0171	9.7187	0.0407	0	0.0204	0.085	0.1187	0	0	0.0164	0.23	1.3285	4.231	3.1153	0.083	0.0389	0.0878	1.7912	6.0629	1.8837	0.0286	0.0127	0.0939	1H	5694036	5698346	+	HORVU.MOREX.r3.1HG0002840	--	K13430 serine/threonine-protein kinase PBS1 [EC:2.7.11.1] | (RefSeq) probable serine/threonine-protein kinase PBL7 (A)	ko04626: Plant-pathogen interaction	predicted protein [Hordeum vulgare subsp. vulgare]	LRK10_WHEAT RecName: Full=Rust resistance kinase Lr10 {ECO:0000312|EMBL:AAC49629.1}; EC=2.7.11.1; AltName: Full=Probable receptor-like serine/threonine-protein kinase LRK10; Flags: Precursor;	A0A8I7B0B0_HORVV RecName: Full=Protein kinase domain-containing protein {ECO:0000259|PROSITE:PS50011};	Serine/threonine protein kinase	GO:0016021,integral component of membrane; GO:0005886,plasma membrane; GO:0005524,ATP binding; GO:0106310,protein serine kinase activity; GO:0004674,protein serine/threonine kinase activity; GO:0006468,protein phosphorylation; GO:0000166,nucleotide binding; GO:0003674,molecular_function; GO:0005488,binding; GO:0017076,purine nucleotide binding; GO:0030554,adenyl nucleotide binding; GO:0032553,rib…
HORVU.MOREX.r3.1HG0002850	0	0	0	0	0	0	0	0	0	0	0	0	0	0	0	0	0	0	0	0	0	0	0	0	0	0.0656	0	0	0	0	0	0	0	0	0	0	1H	5700829	5701715	-	HORVU.MOREX.r3.1HG0002850	--	K23877 xyloglucan O-acetyltransferase | (RefSeq) protein ALTERED XYLOGLUCAN 4-like (A)	--	protein trichome birefringence-like 8 [Hordeum vulgare subsp. vulgare]	TBL8_ARATH RecName: Full=Protein trichome birefringence-like 8;	A0A8I7B1Z1_HORVV RecName: Full=PMR5N domain-containing protein {ECO:0000259|Pfam:PF14416};	--	GO:0005794,Golgi apparatus; GO:0016021,integral component of membrane; GO:0016413,O-acetyltransferase activity; GO:0003674,molecular_function; GO:0003824,catalytic activity; GO:0008374,O-acyltransferase activity; GO:0016407,acetyltransferase activity; GO:0016740,transferase activity; GO:0016746,acyltransferase activity; GO:0016747,acyltransferase activity, transferring groups other than amino-acy…
HORVU.MOREX.r3.1HG0002860	0.3934	0.2368	0.2453	0.3308	0.6593	0.5337	0.1399	0.3685	0.1743	0.5495	0.4246	0.6829	0	0.0189	0.3712	0.1349	0.016	0.0451	0.047	0	0	0.0631	0.0907	0.4238	0.6925	0.8175	0.433	1.1934	1.1173	1.0437	0.6329	0.5193	0.5313	0.9171	0.731	0.9342	1H	5704000	5708872	-	HORVU.MOREX.r3.1HG0002860	--	--	--	hypothetical protein ZWY2020_055116 [Hordeum vulgare]	--	A0A8I6WGG7_HORVV RecName: Full=DUF4220 domain-containing protein {ECO:0000259|Pfam:PF13968};	--	--
HORVU.MOREX.r3.1HG0002870	25.2114	28.7725	30.647	37.001	42.8536	37.4429	18.7686	20.2951	18.528	44.1787	46.457	51.9174	30.6471	28.8098	29.0361	44.1568	39.9921	33.5979	17.3578	20.8785	18.2716	34.8273	45.6772	40.14	49.6516	44.696	39.3961	31.9934	36.8664	36.8497	46.5382	35.2689	49.4344	39.0171	36.432	36.1071	1H	5710783	5714227	-	HORVU.MOREX.r3.1HG0002870	--	--	--	zinc finger transcription factor YY1-like [Hordeum vulgare subsp. vulgare]	YY1_ARATH RecName: Full=Zinc finger transcription factor YY1 {ECO:0000303|PubMed:22508367}; AltName: Full=Protein YIN YANG 1 {ECO:0000303|PubMed:22508367}; Short=AtYY1 {ECO:0000303|PubMed:22508367};	A0A8I6WCM9_HORVV SubName: Full=Uncharacterized protein {ECO:0000313|EnsemblPlants:HORVU.MOREX.r3.1HG0002870.1};	--	GO:0031011,Ino80 complex; GO:0005634,nucleus; GO:0031519,PcG protein complex; GO:0005667,transcription regulator complex; GO:0000981,DNA-binding transcription factor activity, RNA polymerase II-specific; GO:0046872,metal ion binding; GO:0000978,RNA polymerase II cis-regulatory region sequence-specific DNA binding; GO:0043565,sequence-specific DNA binding; GO:0009738,abscisic acid-activated signal…
HORVU.MOREX.r3.1HG0002880	67.8766	67.3742	67.9677	100.997	96.3949	106.687	71.5483	74.1022	69.6974	89.927	83.4694	88.9879	71.699	61.3114	73.6272	98.3465	98.7675	98.264	78.7764	74.686	70.6955	90.3961	82.7737	99.2039	68.7774	74.842	66.4218	112.647	99.1309	103.953	74.9385	72.9301	73.6705	107.647	107.431	98.211	1H	5716511	5718523	-	HORVU.MOREX.r3.1HG0002880	--	K02155 V-type H+-transporting ATPase 16kDa proteolipid subunit | (RefSeq) V-type proton ATPase 16 kDa proteolipid subunit-like (A)	ko00190: Oxidative phosphorylation; ko01100: Metabolic pathways; ko04145: Phagosome	predicted protein [Hordeum vulgare subsp. vulgare]	VATL_AVESA RecName: Full=V-type proton ATPase 16 kDa proteolipid subunit; Short=V-ATPase 16 kDa proteolipid subunit; AltName: Full=Vacuolar proton pump 16 kDa proteolipid subunit;	A0A8I6WDR3_HORVV RecName: Full=V-type proton ATPase proteolipid subunit {ECO:0000256|RuleBase:RU363060};	Vacuolar H+-ATPase V0 sector, subunits c/c'	GO:0016021,integral component of membrane; GO:0033179,proton-transporting V-type ATPase, V0 domain; GO:0005774,vacuolar membrane; GO:0046961,proton-transporting ATPase activity, rotational mechanism; GO:0003674,molecular_function; GO:0005215,transporter activity; GO:0008324,cation transmembrane transporter activity; GO:0009678,pyrophosphate hydrolysis-driven proton transmembrane transporter activ…
HORVU.MOREX.r3.1HG0002890	9.5076	11.4975	10.3637	16.8287	18.3867	16.7679	9.1438	8.9234	8.0498	20.5922	20.8715	24.0535	7.5156	8.323	8.6454	19.8149	18.3982	16.166	6.3255	7.0353	5.884	18.5249	20.8893	17.7054	17.1156	14.367	13.7233	12.9826	15.3662	14.8622	16.5312	12.2515	16.8513	16.5463	16.0715	16.3404	1H	5722869	5725586	-	HORVU.MOREX.r3.1HG0002890	--	K13216 nuclear inhibitor of protein phosphatase 1 [EC:3.1.4.-] | (RefSeq) protein phosphatase 1 regulatory inhibitor subunit PPP1R8 homolog (A)	--	protein phosphatase 1 regulatory inhibitor subunit PPP1R8 homolog [Hordeum vulgare subsp. vulgare]	PP1R8_ARATH RecName: Full=Protein phosphatase 1 regulatory inhibitor subunit PPP1R8 homolog {ECO:0000305};	M0YYQ8_HORVV SubName: Full=Uncharacterized protein {ECO:0000313|EnsemblPlants:HORVU.MOREX.r3.1HG0002890.1};	Nuclear inhibitor of phosphatase-1	GO:0003729,mRNA binding; GO:0004864,protein phosphatase inhibitor activity; GO:0003674,molecular_function; GO:0003676,nucleic acid binding; GO:0003723,RNA binding; GO:0005488,binding; GO:0097159,organic cyclic compound binding; GO:1901363,heterocyclic compound binding; GO:0004857,enzyme inhibitor activity; GO:0019208,phosphatase regulator activity; GO:0019212,phosphatase inhibitor activity; GO:00…
HORVU.MOREX.r3.1HG0002910	0	0.0509	0	0	0	0	0	0.0495	0.0234	0	0	0	0	0	0.1679	0.0242	0	0	0.101	0.0235	0	0	0.0195	0	0	0	0	0	0	0	0	0	0	0	0	0	1H	5749821	5752339	-	HORVU.MOREX.r3.1HG0002910	--	K13418 somatic embryogenesis receptor kinase 1 [EC:2.7.10.1 2.7.11.1] | (RefSeq) LRR receptor kinase SERK2-like (A)	--	rust resistance kinase Lr10-like [Hordeum vulgare subsp. vulgare]	LRK10_WHEAT RecName: Full=Rust resistance kinase Lr10 {ECO:0000312|EMBL:AAC49629.1}; EC=2.7.11.1; AltName: Full=Probable receptor-like serine/threonine-protein kinase LRK10; Flags: Precursor;	A0A8I6WLZ1_HORVV RecName: Full=Protein kinase domain-containing protein {ECO:0000259|PROSITE:PS50011};	--	GO:0016021,integral component of membrane; GO:0005886,plasma membrane; GO:0005524,ATP binding; GO:0106310,protein serine kinase activity; GO:0004674,protein serine/threonine kinase activity; GO:0006468,protein phosphorylation; GO:0000166,nucleotide binding; GO:0003674,molecular_function; GO:0005488,binding; GO:0017076,purine nucleotide binding; GO:0030554,adenyl nucleotide binding; GO:0032553,rib…
HORVU.MOREX.r3.1HG0002920	0.6148	1.0732	0.7666	0.0398	0.2885	0.1137	0.4736	0.6478	0.783	0.1789	0.1048	0.4476	0	0	0.6718	0	0	0	0	0.0684	0.04	0	0	0.1766	0	0.0355	0	0	0	0	0.0319	0.0369	0.0332	0	0	0	1H	5754051	5755507	+	HORVU.MOREX.r3.1HG0002920	--	K13430 serine/threonine-protein kinase PBS1 [EC:2.7.11.1] | (RefSeq) probable serine/threonine-protein kinase PBL7 (A)	ko04626: Plant-pathogen interaction	LEAF RUST 10 DISEASE-RESISTANCE LOCUS RECEPTOR-LIKE PROTEIN KINASE-like 2.4 [Hordeum vulgare subsp. vulgare]	LRK10_WHEAT RecName: Full=Rust resistance kinase Lr10 {ECO:0000312|EMBL:AAC49629.1}; EC=2.7.11.1; AltName: Full=Probable receptor-like serine/threonine-protein kinase LRK10; Flags: Precursor;	A0A8I6WYI8_HORVV RecName: Full=Protein kinase domain-containing protein {ECO:0000259|PROSITE:PS50011};	Serine/threonine protein kinase	GO:0016021,integral component of membrane; GO:0005886,plasma membrane; GO:0005524,ATP binding; GO:0106310,protein serine kinase activity; GO:0004674,protein serine/threonine kinase activity; GO:0006468,protein phosphorylation; GO:0000166,nucleotide binding; GO:0003674,molecular_function; GO:0005488,binding; GO:0017076,purine nucleotide binding; GO:0030554,adenyl nucleotide binding; GO:0032553,rib…
HORVU.MOREX.r3.1HG0002940	0	0	0	0	0	0.0347	0.0333	0	0.0311	0.0327	0.0639	0.0945	0	0	0	0.0321	0	0.0323	0	0	0	0.03	0.0259	0.1616	0	0	0	0	0	0	0	0	0	0.0226	0.0402	0	1H	5758191	5759633	-	HORVU.MOREX.r3.1HG0002940	--	K13457 disease resistance protein RPM1 | (RefSeq) disease resistance protein RPM1-like (A)	ko04626: Plant-pathogen interaction	hypothetical protein D1007_25812 [Hordeum vulgare]	RPM1_ARATH RecName: Full=Disease resistance protein RPM1 {ECO:0000303|PubMed:7638602}; AltName: Full=Resistance to Pseudomonas syringae protein 3 {ECO:0000303|PubMed:9861059}; AltName: Full=Resistance to Pseudomonas syringae pv. Maculicola protein 1 {ECO:0000303|PubMed:7638602};	A0A8I6W3N6_HORVV SubName: Full=Uncharacterized protein {ECO:0000313|EnsemblPlants:HORVU.MOREX.r3.1HG0002940.1.CDS1};	Apoptotic ATPase	GO:0012505,endomembrane system; GO:0019897,extrinsic component of plasma membrane; GO:0005886,plasma membrane; GO:0043531,ADP binding; GO:0005524,ATP binding; GO:0000166,nucleotide binding; GO:0009626,plant-type hypersensitive response; GO:0003674,molecular_function; GO:0005488,binding; GO:0017076,purine nucleotide binding; GO:0030554,adenyl nucleotide binding; GO:0032553,ribonucleotide binding; …
HORVU.MOREX.r3.1HG0002990	0	0.0236	0.0204	0	0	0	0	0	0	0	0	0	0	0	0	0	0	0	0	0	0	0	0	0	0.0209	0	0	0	0	0	0	0	0	0	0	0	1H	5794787	5797378	+	HORVU.MOREX.r3.1HG0002990	--	K13430 serine/threonine-protein kinase PBS1 [EC:2.7.11.1] | (RefSeq) probable serine/threonine-protein kinase PBL7 (A)	ko04626: Plant-pathogen interaction	LEAF RUST 10 DISEASE-RESISTANCE LOCUS RECEPTOR-LIKE PROTEIN KINASE-like 2.4 [Hordeum vulgare subsp. vulgare]	LRK10_WHEAT RecName: Full=Rust resistance kinase Lr10 {ECO:0000312|EMBL:AAC49629.1}; EC=2.7.11.1; AltName: Full=Probable receptor-like serine/threonine-protein kinase LRK10; Flags: Precursor;	A0A8I7B1Z3_HORVV RecName: Full=Non-specific serine/threonine protein kinase {ECO:0000256|ARBA:ARBA00012513}; EC=2.7.11.1 {ECO:0000256|ARBA:ARBA00012513};	Serine/threonine protein kinase	GO:0016021,integral component of membrane; GO:0005886,plasma membrane; GO:0005524,ATP binding; GO:0106310,protein serine kinase activity; GO:0004674,protein serine/threonine kinase activity; GO:0006468,protein phosphorylation; GO:0000166,nucleotide binding; GO:0003674,molecular_function; GO:0005488,binding; GO:0017076,purine nucleotide binding; GO:0030554,adenyl nucleotide binding; GO:0032553,rib…
HORVU.MOREX.r3.1HG0003000	0	0	0	0	0	0	0	0	0	0	0	0.0315	0	0	0	0	0	0	0	0	0	0	0	0.0404	0	0	0	0	0	0	0	0	0	0.0226	0.0201	0	1H	5800064	5801506	-	HORVU.MOREX.r3.1HG0003000	--	K13457 disease resistance protein RPM1 | (RefSeq) disease resistance protein RPM1-like (A)	ko04626: Plant-pathogen interaction	hypothetical protein D1007_25812 [Hordeum vulgare]	RPM1_ARATH RecName: Full=Disease resistance protein RPM1 {ECO:0000303|PubMed:7638602}; AltName: Full=Resistance to Pseudomonas syringae protein 3 {ECO:0000303|PubMed:9861059}; AltName: Full=Resistance to Pseudomonas syringae pv. Maculicola protein 1 {ECO:0000303|PubMed:7638602};	A0A8I6W3N6_HORVV SubName: Full=Uncharacterized protein {ECO:0000313|EnsemblPlants:HORVU.MOREX.r3.1HG0002940.1.CDS1};	Apoptotic ATPase	GO:0012505,endomembrane system; GO:0019897,extrinsic component of plasma membrane; GO:0005886,plasma membrane; GO:0043531,ADP binding; GO:0005524,ATP binding; GO:0000166,nucleotide binding; GO:0009626,plant-type hypersensitive response; GO:0003674,molecular_function; GO:0005488,binding; GO:0017076,purine nucleotide binding; GO:0030554,adenyl nucleotide binding; GO:0032553,ribonucleotide binding; …
HORVU.MOREX.r3.1HG0003010	0	0	0	0	0.0497	0	0	0	0.041	0	0.1684	0	0	0	0	0	0	0.0425	0	0	0	0	0	0	0	0	0	0	0	0	0	0	0	0	0	0	1H	5801741	5802835	-	HORVU.MOREX.r3.1HG0003010	--	K13457 disease resistance protein RPM1 | (RefSeq) disease resistance protein RPM1-like (A)	ko04626: Plant-pathogen interaction	HV1LRR1 [Hordeum vulgare subsp. vulgare]	R13L3_ARATH RecName: Full=Putative disease resistance RPP13-like protein 3;	A0A8I6WAJ3_HORVV SubName: Full=Uncharacterized protein {ECO:0000313|EnsemblPlants:HORVU.MOREX.r3.1HG0002950.1.CDS1};	Apoptotic ATPase	GO:0043531,ADP binding; GO:0005524,ATP binding; GO:0006952,defense response; GO:0051707,response to other organism; GO:0000166,nucleotide binding; GO:0003674,molecular_function; GO:0005488,binding; GO:0017076,purine nucleotide binding; GO:0030554,adenyl nucleotide binding; GO:0032553,ribonucleotide binding; GO:0032555,purine ribonucleotide binding; GO:0032559,adenyl ribonucleotide binding; GO:003…
HORVU.MOREX.r3.1HG0003030	0	0	0	0	0	0	0	0	0.0913	0	0	0	0	0	0	0	0	0	0	0	0	0	0	0	0	0	0	0	0	0	0	0	0	0	0	0	1H	5833270	5834530	-	HORVU.MOREX.r3.1HG0003030	--	K13418 somatic embryogenesis receptor kinase 1 [EC:2.7.10.1 2.7.11.1] | (RefSeq) LRR receptor kinase SERK2-like (A)	--	rust resistance kinase Lr10-like [Hordeum vulgare subsp. vulgare]	LRK10_WHEAT RecName: Full=Rust resistance kinase Lr10 {ECO:0000312|EMBL:AAC49629.1}; EC=2.7.11.1; AltName: Full=Probable receptor-like serine/threonine-protein kinase LRK10; Flags: Precursor;	A0A8I6X0X5_HORVV RecName: Full=Protein kinase domain-containing protein {ECO:0000259|PROSITE:PS50011};	--	GO:0016021,integral component of membrane; GO:0005886,plasma membrane; GO:0005524,ATP binding; GO:0106310,protein serine kinase activity; GO:0004674,protein serine/threonine kinase activity; GO:0006468,protein phosphorylation; GO:0000166,nucleotide binding; GO:0003674,molecular_function; GO:0005488,binding; GO:0017076,purine nucleotide binding; GO:0030554,adenyl nucleotide binding; GO:0032553,rib…
HORVU.MOREX.r3.1HG0003040	0.4959	0.6145	0.408	0.0762	0.2369	0.1453	0.7212	0.5516	0.6522	0.1371	0.2899	0.1759	0	0	0.975	0	0	0	0	0	0	0	0	0.2256	0	0	0	0	0	0	0	0	0	0	0	0	1H	5836660	5839251	+	HORVU.MOREX.r3.1HG0003040	--	K13430 serine/threonine-protein kinase PBS1 [EC:2.7.11.1] | (RefSeq) probable serine/threonine-protein kinase PBL7 (A)	ko04626: Plant-pathogen interaction	LEAF RUST 10 DISEASE-RESISTANCE LOCUS RECEPTOR-LIKE PROTEIN KINASE-like 2.4 [Hordeum vulgare subsp. vulgare]	LRK10_WHEAT RecName: Full=Rust resistance kinase Lr10 {ECO:0000312|EMBL:AAC49629.1}; EC=2.7.11.1; AltName: Full=Probable receptor-like serine/threonine-protein kinase LRK10; Flags: Precursor;	A0A8I7B1Z3_HORVV RecName: Full=Non-specific serine/threonine protein kinase {ECO:0000256|ARBA:ARBA00012513}; EC=2.7.11.1 {ECO:0000256|ARBA:ARBA00012513};	Serine/threonine protein kinase	GO:0016021,integral component of membrane; GO:0005886,plasma membrane; GO:0005524,ATP binding; GO:0106310,protein serine kinase activity; GO:0004674,protein serine/threonine kinase activity; GO:0006468,protein phosphorylation; GO:0000166,nucleotide binding; GO:0003674,molecular_function; GO:0005488,binding; GO:0017076,purine nucleotide binding; GO:0030554,adenyl nucleotide binding; GO:0032553,rib…
HORVU.MOREX.r3.1HG0003050	0.0971	0.2961	0.0639	0	0	0	0.6558	0.8638	0.3064	0.1789	0.0349	0.0689	1.2464	1.2085	0	0	0.1252	0	2.388	5.4001	3.3641	0	0.0283	0.0442	0.4591	0.2129	0.3076	0.1793	0.0672	0.0379	0.4148	1.4018	1.5279	0.0741	0.022	0.0203	1H	5881373	5882692	+	HORVU.MOREX.r3.1HG0003050	--	K22772 flavonol-3-O-glucoside L-rhamnosyltransferase [EC:2.4.1.159] | (RefSeq) anthocyanidin-3-O-glucoside rhamnosyltransferase-like (A)	ko00944: Flavone and flavonol biosynthesis; ko01100: Metabolic pathways; ko01110: Biosynthesis of secondary metabolites	hypothetical protein ZWY2020_055108 [Hordeum vulgare]	U91D2_STERE RecName: Full=UDP-glycosyltransferase 91D2 {ECO:0000303|PubMed:26358188, ECO:0000303|PubMed:27923373}; EC=2.4.1.- {ECO:0000269|PubMed:26358188, ECO:0000269|PubMed:27923373};	A0A8I6WPL9_HORVV SubName: Full=Uncharacterized protein {ECO:0000313|EnsemblPlants:HORVU.MOREX.r3.1HG0003050.1.CDS1};	UDP-glucuronosyl and UDP-glucosyl transferase	GO:0008194,UDP-glycosyltransferase activity; GO:0003674,molecular_function; GO:0003824,catalytic activity; GO:0016740,transferase activity; GO:0016757,glycosyltransferase activity
HORVU.MOREX.r3.1HG0003060	0	0	0	0.1203	0	0.0573	0	0	0	0.1082	0	0.1562	0	0	0	1.4875	1.2497	0.4266	0	0	0	1.3907	1.2001	0	0.0992	0.2683	0.0465	0.2169	0.1523	0.1147	0	0	0.2009	0.0374	0.299	0.0307	1H	5894693	5895685	+	HORVU.MOREX.r3.1HG0003060	--	K13475 R protein MLA10 | (RefSeq) disease resistance protein RGA5-like isoform X1 (A)	ko04626: Plant-pathogen interaction	disease resistance protein RGA5-like [Hordeum vulgare subsp. vulgare]	RGA5S_ORYSJ RecName: Full=Disease resistance protein RGA5 {ECO:0000305}; AltName: Full=Os11gRGA5 {ECO:0000312|EMBL:BAK39932.1};	A0A287EGN9_HORVV SubName: Full=Uncharacterized protein {ECO:0000313|EnsemblPlants:HORVU.MOREX.r3.1HG0003060.1};	Apoptotic ATPase	GO:0043531,ADP binding; GO:0005524,ATP binding; GO:0006952,defense response; GO:0051707,response to other organism; GO:0000166,nucleotide binding; GO:0003674,molecular_function; GO:0005488,binding; GO:0017076,purine nucleotide binding; GO:0030554,adenyl nucleotide binding; GO:0032553,ribonucleotide binding; GO:0032555,purine ribonucleotide binding; GO:0032559,adenyl ribonucleotide binding; GO:003…
HORVU.MOREX.r3.1HG0003070	0	0	0	0.3723	0.2078	0.273	0	0	0	0.4381	0.3269	0.5207	0.018	0	0	0.1265	0.0361	0	0	0	0	0.1419	0.1429	0.477	0.1417	0.3578	0.2215	0.6458	0.7496	0.7922	0.1379	0.5579	0.1674	0.872	0.5063	1.1391	1H	5897382	5899214	+	HORVU.MOREX.r3.1HG0003070	--	K13475 R protein MLA10 | (RefSeq) disease resistance protein RGA5-like isoform X1 (A)	ko04626: Plant-pathogen interaction	disease resistance protein RGA5-like [Hordeum vulgare subsp. vulgare]	RGA5S_ORYSJ RecName: Full=Disease resistance protein RGA5 {ECO:0000305}; AltName: Full=Os11gRGA5 {ECO:0000312|EMBL:BAK39932.1};	A0A287EGN7_HORVV SubName: Full=Uncharacterized protein {ECO:0000313|EnsemblPlants:HORVU.MOREX.r3.1HG0003070.1.CDS1};	Apoptotic ATPase	GO:0043531,ADP binding; GO:0005524,ATP binding; GO:0006952,defense response; GO:0051707,response to other organism; GO:0000166,nucleotide binding; GO:0003674,molecular_function; GO:0005488,binding; GO:0017076,purine nucleotide binding; GO:0030554,adenyl nucleotide binding; GO:0032553,ribonucleotide binding; GO:0032555,purine ribonucleotide binding; GO:0032559,adenyl ribonucleotide binding; GO:003…
HORVU.MOREX.r3.1HG0003090	1.7122	0	0.1174	29.2286	22.8094	35.275	0.2142	0.0794	0.2002	74.168	66.325	96.1302	0.2382	0.0433	0.2693	69.5413	75.8192	148.737	0.081	0.1758	0.1177	203.612	225.803	40.4368	30.2989	22.7202	24.7112	192.312	125.03	137.365	61.3295	34.1629	49.7028	243.722	215.88	242.556	1H	5944995	5974567	+	HORVU.MOREX.r3.1HG0003090	--	--	--	thionin-2.2-like isoform X1 [Hordeum vulgare subsp. vulgare]	THN_BRARP RecName: Full=Thionin; Contains: RecName: Full=Thionin; Contains: RecName: Full=Acidic protein; Flags: Precursor;	A0A8I6WNP9_HORVV SubName: Full=Uncharacterized protein {ECO:0000313|EnsemblPlants:HORVU.MOREX.r3.1HG0003090.2};	--	GO:0090729,toxin activity; GO:0006952,defense response; GO:0003674,molecular_function; GO:0006950,response to stress; GO:0008150,biological_process; GO:0050896,response to stimulus
HORVU.MOREX.r3.1HG0003110	0	0	0	0	0	0	0	0	0	0	0	0	0	0	0	0	0	0	0	0	0	0	0	0	0	0	0	0.0428	0	0	0	0	0	0	0	0	1H	5968162	5970519	+	HORVU.MOREX.r3.1HG0003110	--	--	--	WAT1-related protein At5g64700-like [Hordeum vulgare subsp. vulgare]	WTR45_ARATH RecName: Full=WAT1-related protein At5g64700;	A0A8I6WPM5_HORVV RecName: Full=WAT1-related protein {ECO:0000256|RuleBase:RU363077};	--	GO:0016021,integral component of membrane; GO:0005886,plasma membrane; GO:0022857,transmembrane transporter activity; GO:0003674,molecular_function; GO:0005215,transporter activity; GO:0005575,cellular_component; GO:0016020,membrane; GO:0031224,intrinsic component of membrane; GO:0110165,cellular anatomical entity; GO:0071944,cell periphery
HORVU.MOREX.r3.1HG0003130	1.4581	1.8473	1.8159	14.1575	12.7293	14.4293	0.8587	1.0979	0.6255	15.1458	15.0838	13.3426	1.2097	2.0537	1.6618	12.1426	10.1227	11.5532	0.8405	0.8767	0.5553	11.6253	9.8361	10.8521	8.2308	7.6277	6.7178	11.6626	10.8021	10.3354	7.7097	4.8593	6.6779	13.0376	11.8875	11.2191	1H	6053483	6059540	-	HORVU.MOREX.r3.1HG0003130	--	K10599 pre-GAKVK	ko03040: Spliceosome; ko04120: Ubiquitin mediated proteolysis	PH, RCC1 and FYVE domains-containing protein 1-like [Hordeum vulgare subsp. vulgare]	PRAF1_ARATH RecName: Full=PH, RCC1 and FYVE domains-containing protein 1 {ECO:0000303|PubMed:11563980}; AltName: Full=Protein Praf4 {ECO:0000303|PubMed:15358268};	F2D6I2_HORVV SubName: Full=Predicted protein {ECO:0000313|EMBL:BAJ90703.1};	--	GO:0005085,guanyl-nucleotide exchange factor activity; GO:0046872,metal ion binding; GO:0070300,phosphatidic acid binding; GO:0035091,phosphatidylinositol binding; GO:0003674,molecular_function; GO:0030234,enzyme regulator activity; GO:0030695,GTPase regulator activity; GO:0060589,nucleoside-triphosphatase regulator activity; GO:0098772,molecular function regulator activity; GO:0005488,binding; G…
HORVU.MOREX.r3.1HG0003140	33.0891	24.9369	30.3342	195.373	166.376	200.083	28.4109	31.8293	29.8455	254.355	233.768	230.96	25.684	24.1649	27.168	177.387	183.943	234.563	41.1277	40.3357	31.8171	239.306	154.988	160.779	179.816	140.738	114.465	243.843	237.702	238.006	206.93	133.729	198.88	318.356	296.575	287.551	1H	6142235	6145606	+	HORVU.MOREX.r3.1HG0003140	--	K10355 actin, other eukaryote | (RefSeq) actin-97-like (A)	ko04814: Motor proteins	hypothetical protein OsJ_16821 [Oryza sativa Japonica Group]	ACT11_SOLTU RecName: Full=Actin-97;	B9FK20_ORYSJ SubName: Full=Uncharacterized protein {ECO:0000313|EMBL:EEE62039.1};	Actin and related proteins	GO:0005737,cytoplasm; GO:0005856,cytoskeleton; GO:0005524,ATP binding; GO:0000166,nucleotide binding; GO:0003674,molecular_function; GO:0005488,binding; GO:0017076,purine nucleotide binding; GO:0030554,adenyl nucleotide binding; GO:0032553,ribonucleotide binding; GO:0032555,purine ribonucleotide binding; GO:0032559,adenyl ribonucleotide binding; GO:0035639,purine ribonucleoside triphosphate bindi…
HORVU.MOREX.r3.1HG0003150	15.051	17.9808	19.876	38.2571	44.416	38.1783	11.5342	12.2717	9.2032	34.1634	35.5948	36.4324	14.8739	20.7105	18.1081	30.7619	33.8828	26.5844	8.858	9.1146	9.8511	29.0791	33.6905	40.0582	26.2382	28.87	18.4671	18.4319	19.6685	17.4146	20.0116	15.4083	21.8006	16.7914	18.6729	20.0023	1H	6145972	6148385	-	HORVU.MOREX.r3.1HG0003150	--	K09510 DnaJ homolog subfamily B member 4 | (RefSeq) dnaJ homolog subfamily B member 4-like (A)	--	uncharacterized protein LOC123430580 [Hordeum vulgare subsp. vulgare]	--	F2DVL8_HORVV SubName: Full=Predicted protein {ECO:0000313|EMBL:BAJ99139.1};	Molecular chaperone (DnaJ superfamily)	GO:0009507,chloroplast; GO:0005783,endoplasmic reticulum; GO:0005575,cellular_component; GO:0005622,intracellular anatomical structure; GO:0005737,cytoplasm; GO:0009536,plastid; GO:0043226,organelle; GO:0043227,membrane-bounded organelle; GO:0043229,intracellular organelle; GO:0043231,intracellular membrane-bounded organelle; GO:0110165,cellular anatomical entity; GO:0012505,endomembrane system
HORVU.MOREX.r3.1HG0003160	0.024	0	0	0.9147	0.4587	0.7595	0	0	0	0.9293	0.8292	0.4087	0	0.0219	0.068	0.3128	0.4274	0.5234	0	0.0254	0.0891	0.195	0.2945	1.2778	0.2433	0.3687	0.1141	0.7452	0.3737	0.6755	0.2368	0.3285	0.5176	0.7884	0.3749	0.3912	1H	6151265	6157784	+	HORVU.MOREX.r3.1HG0003160	--	K21797 phosphatidylinositol 4-phosphatase [EC:3.1.3.-] | (RefSeq) phosphoinositide phosphatase SAC7-like isoform X1 (A)	ko00562: Inositol phosphate metabolism; ko01100: Metabolic pathways; ko04070: Phosphatidylinositol signaling system	phosphoinositide phosphatase SAC7-like [Hordeum vulgare subsp. vulgare]	SAC7_ARATH RecName: Full=Phosphoinositide phosphatase SAC7; Short=AtSAC7; EC=3.1.3.-; AltName: Full=Protein ROOT HAIR DEFECTIVE 4; AltName: Full=Protein SUPPRESSOR OF ACTIN 1C; Short=AtSAC1c; AltName: Full=Protein SUPPRESSOR OF ACTIN 7; AltName: Full=SAC domain protein 7; AltName: Full=SAC1-like protein AtSAC1c;	A0A8I6WNQ7_HORVV RecName: Full=SAC domain-containing protein {ECO:0000259|PROSITE:PS50275};	Putative phosphoinositide phosphatase	GO:0030659,cytoplasmic vesicle membrane; GO:0005829,cytosol; GO:0005783,endoplasmic reticulum; GO:0005789,endoplasmic reticulum membrane; GO:0016021,integral component of membrane; GO:0005886,plasma membrane; GO:0031520,plasma membrane of cell tip; GO:0009506,plasmodesma; GO:0090404,pollen tube tip; GO:0035619,root hair tip; GO:0043812,phosphatidylinositol-4-phosphate phosphatase activity; GO:004…
HORVU.MOREX.r3.1HG0003170	0	0	0	0	0	0	0	0	0	0	0	0	0	0	0.5758	0	0	0	0	0	0	0	0	0	0	0	0	0	0	0	0	0	0	0	0	0	1H	6213763	6214055	+	HORVU.MOREX.r3.1HG0003170	--	--	--	--	--	A0A8I7B0B3_HORVV SubName: Full=Uncharacterized protein {ECO:0000313|EnsemblPlants:HORVU.MOREX.r3.1HG0003170.1};	--	--
HORVU.MOREX.r3.1HG0003180	0.2282	0.1632	0.507	0.0351	0	0	0.1285	0.1904	0.4503	0	0	0	0.1978	0.13	0.5385	0	0	0	0.0972	0.1205	0.0353	0.029	0.05	0	0	0.0313	0.0271	0	0	0	0.0563	0.0651	0.0586	0	0	0	1H	6247206	6248702	-	HORVU.MOREX.r3.1HG0003180	--	--	--	hypothetical protein ZWY2020_055090 [Hordeum vulgare]	RGA1_SOLBU RecName: Full=Putative disease resistance protein RGA1; AltName: Full=RGA3-blb;	A0A8I7B1Z8_HORVV SubName: Full=Uncharacterized protein {ECO:0000313|EnsemblPlants:HORVU.MOREX.r3.1HG0003180.1.CDS1};	--	GO:0043531,ADP binding; GO:0005524,ATP binding; GO:0050832,defense response to fungus; GO:0000166,nucleotide binding; GO:0003674,molecular_function; GO:0005488,binding; GO:0017076,purine nucleotide binding; GO:0030554,adenyl nucleotide binding; GO:0032553,ribonucleotide binding; GO:0032555,purine ribonucleotide binding; GO:0032559,adenyl ribonucleotide binding; GO:0036094,small molecule binding; …
HORVU.MOREX.r3.1HG0003200	0.6239	0	0.056	19.6593	23.2641	20.2696	0	0	0	25.0295	24.9779	29.5128	0.0437	0	0	0.2464	0.439	0	0	0	0	0	0.7454	29.1817	0	0	0	5.8476	4.356	4.5883	0	0	0	10.3534	5.6227	5.4746	1H	6275984	6276736	-	HORVU.MOREX.r3.1HG0003200	--	K13457 disease resistance protein RPM1 | (RefSeq) disease resistance protein RPM1-like isoform X1 (A)	ko04626: Plant-pathogen interaction	disease resistance protein RGA4-like [Hordeum vulgare subsp. vulgare]	PIK2_ORYSJ RecName: Full=Disease resistance protein Pik-2 {ECO:0000305}; AltName: Full=Pik-2 blast resistance protein {ECO:0000312|EMBL:ADZ48538.1};	A0A8I6WGI2_HORVV SubName: Full=Uncharacterized protein {ECO:0000313|EnsemblPlants:HORVU.MOREX.r3.1HG0003200.1.CDS1};	Apoptotic ATPase	GO:0043531,ADP binding; GO:0005524,ATP binding; GO:0042742,defense response to bacterium; GO:0002758,innate immune response-activating signal transduction; GO:0009626,plant-type hypersensitive response; GO:0000166,nucleotide binding; GO:0003674,molecular_function; GO:0005488,binding; GO:0017076,purine nucleotide binding; GO:0030554,adenyl nucleotide binding; GO:0032553,ribonucleotide binding; GO:…
HORVU.MOREX.r3.1HG0003210	0	0	0.0226	0.309	0.2765	0.1874	0	0	0	0.3917	0.5426	0.5593	0	0	0.0216	0.0124	0	0.0125	0	0.0241	0	0.0232	0.02	0.4054	0.3822	0.1504	0.1629	0.3293	0.3083	0.2947	0.1578	0.1433	0.1994	0.2792	0.3413	0.401	1H	6278996	6288427	-	HORVU.MOREX.r3.1HG0003210	--	K13457 disease resistance protein RPM1 | (RefSeq) disease resistance protein RPM1-like (A)	ko04626: Plant-pathogen interaction	disease resistance protein Pik-2-like [Hordeum vulgare subsp. vulgare]	PIK2_ORYSJ RecName: Full=Disease resistance protein Pik-2 {ECO:0000305}; AltName: Full=Pik-2 blast resistance protein {ECO:0000312|EMBL:ADZ48538.1};	A0A8I6WCP1_HORVV SubName: Full=Uncharacterized protein {ECO:0000313|EnsemblPlants:HORVU.MOREX.r3.1HG0003210.1};	Apoptotic ATPase	GO:0043531,ADP binding; GO:0005524,ATP binding; GO:0042742,defense response to bacterium; GO:0002758,innate immune response-activating signal transduction; GO:0009626,plant-type hypersensitive response; GO:0000166,nucleotide binding; GO:0003674,molecular_function; GO:0005488,binding; GO:0017076,purine nucleotide binding; GO:0030554,adenyl nucleotide binding; GO:0032553,ribonucleotide binding; GO:…
HORVU.MOREX.r3.1HG0003220	0	0	0	0	0	0	0	0	0	0	0	0	0	0.0897	0	0.1425	0.0254	0	0	0.0693	0	0.2331	0.0862	0	0	0	0	0.0364	0	0	0	0	0.0337	0.0251	0	0	1H	6296831	6298132	-	HORVU.MOREX.r3.1HG0003220	--	K13457 disease resistance protein RPM1 | (RefSeq) disease resistance protein RPM1-like (A)	ko04626: Plant-pathogen interaction	disease resistance protein Pik-2-like [Hordeum vulgare subsp. vulgare]	PIK2_ORYSJ RecName: Full=Disease resistance protein Pik-2 {ECO:0000305}; AltName: Full=Pik-2 blast resistance protein {ECO:0000312|EMBL:ADZ48538.1};	A0A8I6X0Z3_HORVV SubName: Full=Uncharacterized protein {ECO:0000313|EnsemblPlants:HORVU.MOREX.r3.1HG0003220.1.CDS1};	Apoptotic ATPase	GO:0043531,ADP binding; GO:0005524,ATP binding; GO:0042742,defense response to bacterium; GO:0002758,innate immune response-activating signal transduction; GO:0009626,plant-type hypersensitive response; GO:0000166,nucleotide binding; GO:0003674,molecular_function; GO:0005488,binding; GO:0017076,purine nucleotide binding; GO:0030554,adenyl nucleotide binding; GO:0032553,ribonucleotide binding; GO:…
HORVU.MOREX.r3.1HG0003230	0	0	0	0	0	0	0	0	0	0	0	0	0	0	0	0	0	0	0	0	0	0	0	0	0	0.0382	0	0	0	0.0816	0	0	0	0	0.0236	0	1H	6300235	6306834	-	HORVU.MOREX.r3.1HG0003230	--	K13457 disease resistance protein RPM1 | (RefSeq) disease resistance protein RPM1-like (A)	ko04626: Plant-pathogen interaction	hypothetical protein ZWY2020_055085 [Hordeum vulgare]	RPP13_ARATH RecName: Full=Disease resistance protein RPP13; AltName: Full=Resistance to Peronospora parasitica protein 13;	A0A8I6WDU2_HORVV SubName: Full=Uncharacterized protein {ECO:0000313|EnsemblPlants:HORVU.MOREX.r3.1HG0003230.1};	Apoptotic ATPase	GO:0005737,cytoplasm; GO:0043531,ADP binding; GO:0005524,ATP binding; GO:0098542,defense response to other organism; GO:0009626,plant-type hypersensitive response; GO:0000166,nucleotide binding; GO:0003674,molecular_function; GO:0005488,binding; GO:0017076,purine nucleotide binding; GO:0030554,adenyl nucleotide binding; GO:0032553,ribonucleotide binding; GO:0032555,purine ribonucleotide binding; …
HORVU.MOREX.r3.1HG0003260	0	0	0	0.0438	0.0302	0	0	0	0	0	0.0641	0.0253	0	0	0	0.0129	0.0184	0	0	0	0	0.0121	0	0.0162	0.012	0	0.0113	0.0132	0	0.0278	0	0	0	0	0.0322	0	1H	6684668	6692035	-	HORVU.MOREX.r3.1HG0003260	--	K13457 disease resistance protein RPM1 | (RefSeq) disease resistance protein RPM1-like (A)	ko04626: Plant-pathogen interaction	disease resistance protein Pik-2-like [Hordeum vulgare subsp. vulgare]	PIK2_ORYSJ RecName: Full=Disease resistance protein Pik-2 {ECO:0000305}; AltName: Full=Pik-2 blast resistance protein {ECO:0000312|EMBL:ADZ48538.1};	A0A287EH46_HORVV SubName: Full=Uncharacterized protein {ECO:0000313|EnsemblPlants:HORVU.MOREX.r3.1HG0003260.1};	Apoptotic ATPase	GO:0043531,ADP binding; GO:0005524,ATP binding; GO:0042742,defense response to bacterium; GO:0002758,innate immune response-activating signal transduction; GO:0009626,plant-type hypersensitive response; GO:0000166,nucleotide binding; GO:0003674,molecular_function; GO:0005488,binding; GO:0017076,purine nucleotide binding; GO:0030554,adenyl nucleotide binding; GO:0032553,ribonucleotide binding; GO:…
HORVU.MOREX.r3.1HG0003270	0	0	0	0.4691	0.4862	0.1342	0	0	0	0.2111	0.3296	0.1218	0	0	0	0.746	0.2363	0.1248	0	0.0403	0	0.4262	0.4681	0.6251	0	0	0	0.3808	0.2773	0.4027	0	0	0	0.2915	0.0518	0.1914	1H	6695881	6697565	+	HORVU.MOREX.r3.1HG0003270	--	--	--	glycosyltransferase BC10-like [Hordeum vulgare subsp. vulgare]	BC10_ORYSJ RecName: Full=Glycosyltransferase BC10 {ECO:0000305}; EC=2.4.-.- {ECO:0000269|PubMed:18939965}; AltName: Full=Protein BRITTLE CULM 10 {ECO:0000303|PubMed:18939965}; AltName: Full=Protein FRAGILE CULM 116 {ECO:0000303|PubMed:27708650};	A0A8I6WYQ1_HORVV SubName: Full=Uncharacterized protein {ECO:0000313|EnsemblPlants:HORVU.MOREX.r3.1HG0003270.1};	--	GO:0000139,Golgi membrane; GO:0016021,integral component of membrane; GO:0016757,glycosyltransferase activity; GO:0030244,cellulose biosynthetic process; GO:0009664,plant-type cell wall organization; GO:0003674,molecular_function; GO:0003824,catalytic activity; GO:0016740,transferase activity; GO:0000271,polysaccharide biosynthetic process; GO:0005975,carbohydrate metabolic process; GO:0005976,po…
HORVU.MOREX.r3.1HG0003280	0	0	0	0.0165	0.0171	0.0314	0	0.0149	0	0.1037	0.0145	0.0143	0.0516	0.122	0	0.2181	0.0829	0.073	0.1064	0.0707	0.0166	0.3671	0.1877	0.0366	0.2579	0.2791	0.522	0.0891	0.1807	0.1413	0.3302	0.229	0.2887	0.0921	0	0.1259	1H	6698673	6706333	-	HORVU.MOREX.r3.1HG0003280	--	--	--	uncharacterized protein LOC123404005 [Hordeum vulgare subsp. vulgare]	DRL27_ARATH RecName: Full=Disease resistance protein At4g27190;	A0A8I6W3Q0_HORVV SubName: Full=Uncharacterized protein {ECO:0000313|EnsemblPlants:HORVU.MOREX.r3.1HG0003280.1};	Apoptotic ATPase	GO:0043531,ADP binding; GO:0005524,ATP binding; GO:0006952,defense response; GO:0000166,nucleotide binding; GO:0003674,molecular_function; GO:0005488,binding; GO:0017076,purine nucleotide binding; GO:0030554,adenyl nucleotide binding; GO:0032553,ribonucleotide binding; GO:0032555,purine ribonucleotide binding; GO:0032559,adenyl ribonucleotide binding; GO:0036094,small molecule binding; GO:0043167…
HORVU.MOREX.r3.1HG0003290	0.7843	0.8121	1.4124	1.8367	1.6604	1.6764	0.9785	1.0138	0.7806	2.145	2.1048	2.1539	1.9188	2.6937	1.1802	2.808	3.2649	2.4837	1.1312	1.4777	0.6034	2.948	2.6555	2.0393	6.5098	6.7542	5.9547	3.4423	2.8817	2.982	4.578	2.7912	4.4279	2.4526	2.0868	2.6303	1H	6745005	6752823	-	HORVU.MOREX.r3.1HG0003290	--	--	--	uncharacterized protein LOC123431011 [Hordeum vulgare subsp. vulgare]	--	A0A8I6WAK7_HORVV SubName: Full=Uncharacterized protein {ECO:0000313|EnsemblPlants:HORVU.MOREX.r3.1HG0003290.1};	--	--
HORVU.MOREX.r3.1HG0003300	0.3447	0	0.0309	6.7399	15.4069	5.6541	0	0	0.033	7.9016	6.629	8.6358	0.0483	0	0	16.0605	13.2674	4.0304	0	0	0	7.8574	10.0204	11.4605	0	0	0.0298	13.3737	10.244	16.9726	0.0618	0.2501	0.0322	3.8531	3.8935	6.3239	1H	6755469	6757255	-	HORVU.MOREX.r3.1HG0003300	--	--	--	uncharacterized protein LOC123404012 [Hordeum vulgare subsp. vulgare]	--	A0A8I6WNR2_HORVV SubName: Full=Uncharacterized protein {ECO:0000313|EnsemblPlants:HORVU.MOREX.r3.1HG0003300.1};	--	--
HORVU.MOREX.r3.1HG0003310	0.0508	0.1745	0.1506	2.1248	2.8821	2.1745	0	0.0283	0	2.3899	2.5793	2.0288	0.0392	0.1853	0.048	2.9814	2.7549	3.5748	0.1155	0.2148	0	2.2454	2.6728	1.5612	2.3449	1.3664	0.7734	3.4664	2.3218	2.6825	1.379	0.7246	1.0178	2.6601	2.4856	2.4538	1H	6787041	6788808	+	HORVU.MOREX.r3.1HG0003310	--	K01455 formamidase [EC:3.5.1.49] | (RefSeq) pentatricopeptide repeat-containing protein At5g56310-like (A)	ko00460: Cyanoamino acid metabolism; ko00630: Glyoxylate and dicarboxylate metabolism; ko00910: Nitrogen metabolism; ko01100: Metabolic pathways; ko01200: Carbon metabolism	pentatricopeptide repeat-containing protein At3g51320 [Hordeum vulgare subsp. vulgare]	PP278_ARATH RecName: Full=Pentatricopeptide repeat-containing protein At3g51320;	A0A8I7B0B5_HORVV SubName: Full=Uncharacterized protein {ECO:0000313|EnsemblPlants:HORVU.MOREX.r3.1HG0003310.1};	FOG: PPR repeat	--
HORVU.MOREX.r3.1HG0003390	0	0.0152	0	0.0163	0.0338	0	0	0.0295	0.0279	0.0441	0.0717	0.0424	0.0205	0.0242	0.0251	0	0.0514	0.0145	0	0	0	0.0539	0	0.0362	0.1077	0.1748	0.0253	0.0589	0.0413	0.0156	0.0786	0.0303	0.0818	0.0101	0.009	0.0083	1H	6892310	6906190	+	HORVU.MOREX.r3.1HG0003390	--	--	--	uncharacterized protein LOC123404030 [Hordeum vulgare subsp. vulgare]	DRL27_ARATH RecName: Full=Disease resistance protein At4g27190;	A0A287EH26_HORVV SubName: Full=Uncharacterized protein {ECO:0000313|EnsemblPlants:HORVU.MOREX.r3.1HG0003390.1};	Apoptotic ATPase	GO:0043531,ADP binding; GO:0005524,ATP binding; GO:0006952,defense response; GO:0000166,nucleotide binding; GO:0003674,molecular_function; GO:0005488,binding; GO:0017076,purine nucleotide binding; GO:0030554,adenyl nucleotide binding; GO:0032553,ribonucleotide binding; GO:0032555,purine ribonucleotide binding; GO:0032559,adenyl ribonucleotide binding; GO:0036094,small molecule binding; GO:0043167…
HORVU.MOREX.r3.1HG0003410	0.0269	0.1538	0.0796	0.1322	0.137	0.1103	0.0151	0.0598	0.0141	0.2379	0.2031	0.1717	0.0207	0	0	0.0584	0.052	0.0147	0	0.0142	0	0.1092	0.0118	0.1468	0.0136	0.0442	0.0895	0	0	0.0315	0.0398	0.0613	0.0276	0.0616	0.0183	0.0253	1H	6930088	6938798	+	HORVU.MOREX.r3.1HG0003410	--	--	--	uncharacterized protein LOC123404039 [Hordeum vulgare subsp. vulgare]	DRL25_ARATH RecName: Full=Putative disease resistance protein At4g19050;	A0A287EH47_HORVV SubName: Full=Uncharacterized protein {ECO:0000313|EnsemblPlants:HORVU.MOREX.r3.1HG0003410.1};	Apoptotic ATPase	GO:0043531,ADP binding; GO:0005524,ATP binding; GO:0006952,defense response; GO:0000166,nucleotide binding; GO:0003674,molecular_function; GO:0005488,binding; GO:0017076,purine nucleotide binding; GO:0030554,adenyl nucleotide binding; GO:0032553,ribonucleotide binding; GO:0032555,purine ribonucleotide binding; GO:0032559,adenyl ribonucleotide binding; GO:0036094,small molecule binding; GO:0043167…
HORVU.MOREX.r3.1HG0003430	12.9516	14.4478	13.3296	11.071	10.3421	10.1584	8.8816	9.3476	10.0382	10.8266	10.7002	9.49	16.6166	16.8484	13.6478	11.5752	10.5614	10.2251	15.3312	14.8256	13.8538	9.992	10.2574	10.4013	16.9274	20.5403	20.2688	13.1168	12.0955	12.8514	16.0496	18.4735	19.0221	11.7779	11.0496	12.6827	1H	6978204	6982039	+	HORVU.MOREX.r3.1HG0003430	--	K20242 ecotropic viral integration site 5 protein | (RefSeq) EVI5-like protein (A)	--	growth hormone-regulated TBC protein 1 [Hordeum vulgare subsp. vulgare]	GAP22_ARATH RecName: Full=Rab GTPase-activating protein 22 {ECO:0000303|PubMed:16332933};	A0A8I6X104_HORVV RecName: Full=Rab-GAP TBC domain-containing protein {ECO:0000259|PROSITE:PS50086};	Ypt/Rab GTPase activating protein	GO:0005634,nucleus; GO:0005777,peroxisome; GO:0005096,GTPase activator activity; GO:0006952,defense response; GO:0003674,molecular_function; GO:0008047,enzyme activator activity; GO:0030234,enzyme regulator activity; GO:0030695,GTPase regulator activity; GO:0060589,nucleoside-triphosphatase regulator activity; GO:0098772,molecular function regulator activity; GO:0006950,response to stress; GO:000…
HORVU.MOREX.r3.1HG0003440	0	0	0	0	0	0	0	0	0	0	0	0	0	0.0213	0	0	0	0	0	0	0.0579	0	0.0205	0	0.4028	2.1283	0.6223	3.7577	2.9356	1.8637	0.7839	0.2132	0.048	4.16	3.4444	4.249	1H	7031208	7035161	+	HORVU.MOREX.r3.1HG0003440	--	--	--	uncharacterized protein LOC123170709 [Triticum aestivum]	--	A0A8I6WDV2_HORVV RecName: Full=Transposase_23 domain-containing protein {ECO:0000259|Pfam:PF03017};	--	--
HORVU.MOREX.r3.1HG0003450	0	0	0	0	0	0	0	0	0	0	0	0	0	0	0	0	0	0	0	0	0	0	0.0137	0	0	0	0	0	0	0	0	0	0	0	0	0	1H	7097113	7101052	+	HORVU.MOREX.r3.1HG0003450	--	K12309 beta-galactosidase [EC:3.2.1.23] | (RefSeq) beta-galactosidase 8-like isoform X1 (A)	ko00052: Galactose metabolism; ko00511: Other glycan degradation; ko00531: Glycosaminoglycan degradation; ko00600: Sphingolipid metabolism; ko00604: Glycosphingolipid biosynthesis - ganglio series; ko01100: Metabolic pathways	beta-galactosidase 1-like [Hordeum vulgare subsp. vulgare]	BGAL1_ORYSJ RecName: Full=Beta-galactosidase 1; Short=Lactase 1; EC=3.2.1.23; Flags: Precursor;	A0A8I6WPP0_HORVV RecName: Full=Beta-galactosidase {ECO:0000256|ARBA:ARBA00012756, ECO:0000256|RuleBase:RU000675}; EC=3.2.1.23 {ECO:0000256|ARBA:ARBA00012756, ECO:0000256|RuleBase:RU000675};	Beta-galactosidase	GO:0048046,apoplast; GO:0005773,vacuole; GO:0004565,beta-galactosidase activity; GO:0030246,carbohydrate binding; GO:0005975,carbohydrate metabolic process; GO:0003674,molecular_function; GO:0003824,catalytic activity; GO:0004553,hydrolase activity, hydrolyzing O-glycosyl compounds; GO:0015925,galactosidase activity; GO:0016787,hydrolase activity; GO:0016798,hydrolase activity, acting on glycosyl…
HORVU.MOREX.r3.1HG0003610	0.1646	0.0941	0	2.4612	4.5773	2.4427	0.0927	0	0.0577	3.9439	3.9378	5.4582	1.9443	3.2986	0.0518	4.8255	4.565	6.4585	1.8376	1.4198	1.3921	6.4328	5.3352	2.3958	4.9769	5.4762	1.8255	10.0957	8.6829	6.8822	4.1932	3.5967	4.4492	8.7363	8.6793	9.3011	1H	7566833	7568605	+	HORVU.MOREX.r3.1HG0003610	--	--	--	uncharacterized protein LOC123437358 [Hordeum vulgare subsp. vulgare]	--	A0A8I6W3R2_HORVV SubName: Full=Uncharacterized protein {ECO:0000313|EnsemblPlants:HORVU.MOREX.r3.1HG0003710.1};	--	--
HORVU.MOREX.r3.1HG0003620	1.1734	0.9931	0.7413	9.8644	11.7475	10.2285	0.5284	0.5482	0.2716	13.496	12.6645	14.3829	0.5966	0.4062	1.971	13.2764	10.0449	6.0624	0.2132	0.4462	0.2324	9.2673	10.1153	13.1304	0.6422	0.2832	0.1562	10.0937	9.6201	9.3818	0.2777	1.0702	0.6023	10.2878	9.2734	12.0605	1H	7573404	7583024	-	HORVU.MOREX.r3.1HG0003620	--	--	--	protein ZINC INDUCED FACILITATOR-LIKE 1-like isoform X1 [Hordeum vulgare subsp. vulgare]	ZIFL1_ARATH RecName: Full=Protein ZINC INDUCED FACILITATOR-LIKE 1; AltName: Full=Protein ZIF-LIKE 1;	A0A8I6WCQ3_HORVV RecName: Full=MFS domain-containing protein {ECO:0000259|PROSITE:PS50850};	Permease of the major facilitator superfamily	GO:0016021,integral component of membrane; GO:0009705,plant-type vacuole membrane; GO:0005886,plasma membrane; GO:0022821,solute:potassium antiporter activity; GO:0010540,basipetal auxin transport; GO:0009630,gravitropism; GO:0090333,regulation of stomatal closure; GO:0009414,response to water deprivation; GO:0048364,root development; GO:0003674,molecular_function; GO:0005215,transporter activity…
HORVU.MOREX.r3.1HG0003630	0	0	0	0.6565	0.8875	0.898	0.0784	0	0	2.697	2.7574	3.8304	0	0	0	1.4879	1.5101	0.5063	0	0	0	0.7073	2.3196	1.9967	0	0	0	0.206	0.1205	0.2723	0	0	0	1.1707	0.9146	1.2373	1H	7599717	7601555	+	HORVU.MOREX.r3.1HG0003630	--	--	--	uncharacterized protein LOC123404164 [Hordeum vulgare subsp. vulgare]	--	A0A8I6X114_HORVV RecName: Full=DUF4220 domain-containing protein {ECO:0000259|Pfam:PF13968};	--	--
HORVU.MOREX.r3.1HG0003650	0	0	0.0853	1.8852	4.1002	1.2909	0	0	0	2.4132	1.7721	2.7585	0.0333	0	0	1.6187	1.4046	0.4239	0	0	0	0.6799	1.8927	6.7809	0	0	0.0411	1.1016	0.426	0.8865	0	0	0	1.1385	1.1295	1.1644	1H	7633106	7635082	-	HORVU.MOREX.r3.1HG0003650	--	--	--	uncharacterized protein LOC123437517 [Hordeum vulgare subsp. vulgare]	--	A0A8I6WDW1_HORVV RecName: Full=DUF4220 domain-containing protein {ECO:0000259|Pfam:PF13968};	--	--
HORVU.MOREX.r3.1HG0003660	0.106	0.0808	0.1744	0.8684	2.2499	1.2004	0.0398	0	0	0.7814	1.1439	1.3156	0	0	0.2667	0	0	0	0	0.0746	0	0	0.0619	1.4945	2.7214	0.465	0.6381	1.0182	3.923	2.0708	1.4981	0.4028	1.3418	4.6677	0.7196	0.8856	1H	7639773	7652128	-	HORVU.MOREX.r3.1HG0003660	--	--	--	uncharacterized protein LOC123404175 [Hordeum vulgare subsp. vulgare]	--	A0A8I6WPP7_HORVV SubName: Full=Uncharacterized protein {ECO:0000313|EnsemblPlants:HORVU.MOREX.r3.1HG0003660.1};	--	--
HORVU.MOREX.r3.1HG0003690	8.1198	8.3256	9.1287	21.1223	19.7974	20.9975	6.3996	7.6082	6.1211	26.0638	22.6525	21.5897	6.5868	6.9445	6.8514	21.4308	19.9716	24.022	5.2606	5.4388	4.6704	25.0784	21.81	18.603	20.9145	19.8252	17.528	21.6347	18.9755	19.3975	18.0319	13.7886	17.5631	20.3263	20.7295	20.4161	1H	7762537	7773612	+	HORVU.MOREX.r3.1HG0003690	--	K25819 ATP-binding cassette, subfamily D (ALD), peroxisomal ABC transporter [EC:7.6.2.4] | (RefSeq) ABC transporter D family member 1-like (A)	ko02010: ABC transporters; ko04146: Peroxisome	ABC transporter D family member 1-like [Hordeum vulgare subsp. vulgare]	AB1D_ARATH RecName: Full=ABC transporter D family member 1 {ECO:0000303|PubMed:18299247}; Short=ABC transporter ABCD.1 {ECO:0000303|PubMed:18299247}; Short=AtABCD1 {ECO:0000303|PubMed:18299247}; EC=7.6.2.4; AltName: Full=Peroxisomal ABC transporter 1; Short=AtPXA1; AltName: Full=Protein ACETATE NON-UTILIZING 2; AltName: Full=Protein COMATOSE; AltName: Full=Protein PEROXISOME DEFECTIVE 3; Short=Pe…	A0A8I6WM21_HORVV SubName: Full=Uncharacterized protein {ECO:0000313|EnsemblPlants:HORVU.MOREX.r3.1HG0003690.1};	Long-chain acyl-CoA transporter, ABC superfamily (involved in peroxisome organization and biogenesis)	GO:0046861,glyoxysomal membrane; GO:0016021,integral component of membrane; GO:0005778,peroxisomal membrane; GO:0015607,ABC-type fatty-acyl-CoA transporter activity; GO:0005524,ATP binding; GO:0042626,ATPase-coupled transmembrane transporter activity; GO:0005324,long-chain fatty acid transporter activity; GO:0006635,fatty acid beta-oxidation; GO:0016042,lipid catabolic process; GO:0015910,long-ch…
HORVU.MOREX.r3.1HG0003700	0	0.0476	0.0616	0.0256	0	0.0732	0	0	0.0219	0.0691	0.0225	0	0.0481	0.0948	0.0589	0	0.3222	0	0	0.022	0	0	0	0.0568	1.0127	0.7763	0.1385	0	0.0864	0.0488	0.2258	0	0.876	0	0	0	1H	7841984	7852704	+	HORVU.MOREX.r3.1HG0003700	--	--	--	uncharacterized protein LOC123437888 [Hordeum vulgare subsp. vulgare]	--	A0A8I6WYT1_HORVV SubName: Full=Uncharacterized protein {ECO:0000313|EnsemblPlants:HORVU.MOREX.r3.1HG0003700.1};	--	--
HORVU.MOREX.r3.1HG0003710	3.9634	8.1598	7.0429	10.912	13.0859	11.5912	5.0695	6.137	4.2036	12.6243	12.252	13.0232	4.3971	5.8926	7.2414	5.7844	5.8167	6.9815	1.8361	2.6125	2.5902	7.146	5.9447	9.736	4.8208	4.3475	3.2858	8.6468	6.7788	5.2786	4.0965	3.2536	5.1753	5.9089	7.3844	6.081	1H	7857468	7859177	-	HORVU.MOREX.r3.1HG0003710	--	--	--	uncharacterized protein LOC123438045 [Hordeum vulgare subsp. vulgare]	--	A0A8I6W3R2_HORVV SubName: Full=Uncharacterized protein {ECO:0000313|EnsemblPlants:HORVU.MOREX.r3.1HG0003710.1};	--	--
HORVU.MOREX.r3.1HG0003720	0.4107	0.5089	0.5068	0.0421	0.3923	0.2005	0.578	0.3426	0.5041	0.0378	0.0369	0.0364	0	0.0312	0.323	0	0	0	0	0	0	0	0.06	0.7006	0.0347	0	0	0	0.0355	0	0.0675	0.039	0.0351	0	0	0.0429	1H	7878089	7881537	+	HORVU.MOREX.r3.1HG0003720	--	--	--	uncharacterized protein LOC123404184 isoform X2 [Hordeum vulgare subsp. vulgare]	--	M0UKT3_HORVV SubName: Full=Uncharacterized protein {ECO:0000313|EnsemblPlants:HORVU.MOREX.r3.1HG0003720.1};	--	--
HORVU.MOREX.r3.1HG0003780	19.4137	0.2184	1.1311	348.217	281.989	436.363	0.0358	0.177	0.0335	167.649	137.095	102.677	0.3187	0.029	0.1201	377.211	582.233	385.449	0.2168	0	0.0394	338.566	101.549	238.964	0.4839	0.1047	0.2723	461.117	277.878	263.05	0.1569	5.2252	0.2287	62.42	103.075	98.2973	1H	8052823	8054943	+	HORVU.MOREX.r3.1HG0003780	--	K22439 tricetin 3',4',5'-O-trimethyltransferase [EC:2.1.1.169] | (RefSeq) flavone O-methyltransferase 1-like (A)	--	flavone O-methyltransferase 1-like [Hordeum vulgare subsp. vulgare]	FOMT1_WHEAT RecName: Full=Flavone O-methyltransferase 1; EC=2.1.1.-; AltName: Full=Caffeic acid O-methyltransferase; Short=TaCOMT1;	A0A8I6WNS5_HORVV SubName: Full=Uncharacterized protein {ECO:0000313|EnsemblPlants:HORVU.MOREX.r3.1HG0003780.1};	Hydroxyindole-O-methyltransferase and related SAM-dependent methyltransferases	GO:0008171,O-methyltransferase activity; GO:0046983,protein dimerization activity; GO:0008757,S-adenosylmethionine-dependent methyltransferase activity; GO:0019438,aromatic compound biosynthetic process; GO:0009813,flavonoid biosynthetic process; GO:0032259,methylation; GO:0009723,response to ethylene; GO:0042542,response to hydrogen peroxide; GO:0009751,response to salicylic acid; GO:0009611,res…
HORVU.MOREX.r3.1HG0003810	0	0	0	0	0	0	0	0	0.0832	0	0	0	0	0	0	0	0.0612	0	0	0	0	0	0	0	0	0	0	0	0	0	0	0	0	0	0	0	1H	8131811	8133241	-	HORVU.MOREX.r3.1HG0003810	--	--	--	hypothetical protein ZWY2020_027480 [Hordeum vulgare]	--	A0A8I7B204_HORVV RecName: Full=3'-5' exonuclease domain-containing protein {ECO:0000259|Pfam:PF01612};	--	--
HORVU.MOREX.r3.1HG0003820	0.3595	0	0	8.2778	8.5482	6.4308	0.027	0	0	15.0032	15.625	17.1889	0.0369	0	0	9.8378	9.9809	11.9914	0	0.0253	0.0297	12.7254	16.9244	9.3546	0.0729	0	0.0456	7.0674	4.9748	5.957	0.0473	0.2733	0	10.7085	11.0334	12.0924	1H	8209951	8218139	+	HORVU.MOREX.r3.1HG0003820	--	K03327 multidrug resistance protein, MATE family | (RefSeq) protein DETOXIFICATION 19-like (A)	--	protein DETOXIFICATION 19-like [Hordeum vulgare subsp. vulgare]	DTX19_ARATH RecName: Full=Protein DETOXIFICATION 19 {ECO:0000303|PubMed:11739388}; Short=AtDTX19 {ECO:0000303|PubMed:11739388}; AltName: Full=Multidrug and toxic compound extrusion protein 19 {ECO:0000305}; Short=MATE protein 19 {ECO:0000305}; AltName: Full=Protein ABERRANT LATERAL ROOT FORMATION 5 {ECO:0000303|PubMed:11449055};	A0A8I6WGJ5_HORVV RecName: Full=Protein DETOXIFICATION {ECO:0000256|RuleBase:RU004914}; AltName: Full=Multidrug and toxic compound extrusion protein {ECO:0000256|RuleBase:RU004914};	Uncharacterized membrane protein, predicted efflux pump	GO:0016021,integral component of membrane; GO:0016020,membrane; GO:0015297,antiporter activity; GO:0022857,transmembrane transporter activity; GO:0042910,xenobiotic transmembrane transporter activity; GO:0009636,response to toxic substance; GO:1990961,xenobiotic detoxification by transmembrane export across the plasma membrane; GO:0003674,molecular_function; GO:0005215,transporter activity; GO:00…
HORVU.MOREX.r3.1HG0003860	22.0322	21.2081	21.0303	51.2142	59.3129	54.4976	23.7511	24.16	22.3047	46.4296	49.8656	43.0075	24.0765	31.3165	20.9396	49.3192	54.7091	56.9447	15.8496	17.0557	14.0542	51.1316	44.2177	39.0943	34.8968	30.9089	28.4236	56.5849	49.6232	53.9809	32.3103	28.2078	36.4653	61.5798	59.5899	54.908	1H	8315499	8320178	+	HORVU.MOREX.r3.1HG0003860	--	K03123 transcription initiation factor TFIIA small subunit | (RefSeq) transcription initiation factor IIA subunit 2 (A)	ko03022: Basal transcription factors	hypothetical protein ZWY2020_055036 [Hordeum vulgare]	T2AG_ORYSI RecName: Full=Transcription initiation factor IIA subunit 2; AltName: Full=General transcription factor IIA subunit 2; AltName: Full=Transcription initiation factor IIA gamma chain; Short=TFIIA-gamma;	A0A452XLC6_AEGTS RecName: Full=Transcription initiation factor IIA subunit 2 {ECO:0000256|PIRNR:PIRNR009415};	Transcription initiation factor IIA, gamma subunit	GO:0005672,transcription factor TFIIA complex; GO:0003743,translation initiation factor activity; GO:0006952,defense response; GO:0006367,transcription initiation at RNA polymerase II promoter; GO:0003674,molecular_function; GO:0003676,nucleic acid binding; GO:0005488,binding; GO:0008135,translation factor activity, RNA binding; GO:0045182,translation regulator activity; GO:0090079,translation re…
HORVU.MOREX.r3.1HG0003870	0.3682	0.4211	0.1212	1.0559	1.876	0.719	0.1382	0.1365	0	0.6787	0.2649	0.3918	0.0946	0	0.2316	0.1333	0.095	0.1338	0	0	0	0.2492	0.1075	1.1724	0	0	0.1167	0.5442	0.5095	0.7194	0	0	0.126	0.1875	0.25	0.0769	1H	8320544	8320891	+	HORVU.MOREX.r3.1HG0003870	--	--	--	--	--	A0A8I6X128_HORVV SubName: Full=Uncharacterized protein {ECO:0000313|EnsemblPlants:HORVU.MOREX.r3.1HG0003870.1.CDS1};	--	--
HORVU.MOREX.r3.1HG0003890	2.1566	2.5739	2.777	19.9376	24.0067	21.5881	0.3695	0.2608	0.0493	22.3995	29.7543	27.8364	6.5737	37.6271	3.628	19.04	25.2572	27.4935	1.2244	1.3866	0.8704	22.8454	21.8514	19.7059	3.3739	2.7256	1.8275	32.3266	26.6149	25.0089	3.8376	4.5435	4.9571	33.5507	32.5644	29.9713	1H	8353366	8355531	+	HORVU.MOREX.r3.1HG0003890	--	--	--	protein DEHYDRATION-INDUCED 19 homolog 6-like [Hordeum vulgare subsp. vulgare]	DI196_ORYSJ RecName: Full=Protein DEHYDRATION-INDUCED 19 homolog 6; AltName: Full=OsDi19-6;	A0A8I6WDX6_HORVV SubName: Full=Uncharacterized protein {ECO:0000313|EnsemblPlants:HORVU.MOREX.r3.1HG0003890.1};	--	--
HORVU.MOREX.r3.1HG0003900	46.2674	60.5956	49.5846	16.2241	16.6715	14.942	48.5672	47.1357	37.4525	16.6774	16.5415	17.9023	21.0976	36.4218	56.8383	10.6653	10.5118	11.7546	19.8909	21.0332	22.6522	10.5387	10.8786	17.5255	40.0028	45.1556	56.0474	14.5834	14.9533	14.4789	38.7236	47.6753	40.9731	13.7553	14.4768	14.6252	1H	8355574	8360530	-	HORVU.MOREX.r3.1HG0003900	--	K03177 tRNA pseudouridine55 synthase [EC:5.4.99.25] | (RefSeq) uncharacterized protein LOC123103870 (A)	--	uncharacterized protein LOC123438523 [Hordeum vulgare subsp. vulgare]	CBF5_ARATH RecName: Full=H/ACA ribonucleoprotein complex subunit 4; EC=5.4.99.-; AltName: Full=CBF5 homolog; AltName: Full=Dyskerin; AltName: Full=Nopp-140-associated protein of 57 kDa homolog; Short=AtNAP57; AltName: Full=Nucleolar protein NAP57 homolog;	A0A8I6WPQ4_HORVV RecName: Full=tRNA pseudouridine(55) synthase {ECO:0000256|ARBA:ARBA00012787}; EC=5.4.99.25 {ECO:0000256|ARBA:ARBA00012787};	Pseudouridine synthase	GO:0031429,box H/ACA snoRNP complex; GO:0005829,cytosol; GO:0005730,nucleolus; GO:0009506,plasmodesma; GO:0009982,pseudouridine synthase activity; GO:0003723,RNA binding; GO:0000495,box H/ACA RNA 3'-end processing; GO:1990481,mRNA pseudouridine synthesis; GO:0031118,rRNA pseudouridine synthesis; GO:0031120,snRNA pseudouridine synthesis; GO:0003674,molecular_function; GO:0003824,catalytic activity…
HORVU.MOREX.r3.1HG0003910	0	0	0	0	0	0	0	0	0	0	0	0	0	0	0	0	0	0	0	0	0	0	0	0	0	0	0	0	0	0	0	0	0	0	0	0	1H	8375050	8375793	-	HORVU.MOREX.r3.1HG0003910	--	--	--	hypothetical protein ZWY2020_055033 [Hordeum vulgare]	--	A0A8I6WM27_HORVV RecName: Full=PGG domain-containing protein {ECO:0000259|Pfam:PF13962};	--	--
HORVU.MOREX.r3.1HG0003950	14.0767	11.872	12.1595	10.1581	9.7351	10.8915	9.4856	9.9842	11.5572	11.8729	11.683	11.2717	13.789	12.8885	15.096	11.4643	9.5615	8.0013	16.5888	17.2349	14.5196	10.6096	10.651	11.6669	8.0709	9.5726	9.0403	13.6542	12.3588	12.19	7.8879	9.5446	8.0645	11.1312	9.8595	11.329	1H	8529506	8534412	-	HORVU.MOREX.r3.1HG0003950	--	--	--	uncharacterized protein LOC123438999 [Hordeum vulgare subsp. vulgare]	--	F2DAR1_HORVV SubName: Full=Predicted protein {ECO:0000313|EMBL:BAJ92182.1};	--	GO:0016021,integral component of membrane; GO:0005575,cellular_component; GO:0016020,membrane; GO:0031224,intrinsic component of membrane; GO:0110165,cellular anatomical entity
HORVU.MOREX.r3.1HG0003970	0	0	0	0	0	0	0	0	0	0	0	0	0	0.0652	0	0	0	0	0	0	0	0	0	0	0	0	0	0	0	0	0	0	0	0	0	0	1H	8559444	8560040	-	HORVU.MOREX.r3.1HG0003970	--	K22736 vacuolar iron transporter family protein | (RefSeq) vacuolar iron transporter homolog 4-like (A)	--	hypothetical protein ZWY2020_040938 [Hordeum vulgare]	ERF5_NICSY RecName: Full=Ethylene-responsive transcription factor 5; AltName: Full=Ethylene-responsive element-binding factor 4; Short=EREBP-4; AltName: Full=Ethylene-responsive element-binding factor 5 homolog; AltName: Full=NsERF4;	A0A8I6WNT3_HORVV RecName: Full=AP2/ERF domain-containing protein {ECO:0000259|PROSITE:PS51032};	--	GO:0005634,nucleus; GO:0003677,DNA binding; GO:0003700,DNA-binding transcription factor activity; GO:0006952,defense response; GO:0009873,ethylene-activated signaling pathway; GO:0003674,molecular_function; GO:0003676,nucleic acid binding; GO:0005488,binding; GO:0097159,organic cyclic compound binding; GO:1901363,heterocyclic compound binding; GO:0140110,transcription regulator activity; GO:00069…
HORVU.MOREX.r3.1HG0003980	0.101	0.0693	0.0997	0.2482	0.1543	0.0473	0.0227	0.0674	0.1062	0.1787	0.4795	0.3008	0	0	0.0953	0	0	0	0	0	0	0	0	0.1378	0	0	0	0	0	0	0	0	0	0	0	0	1H	8560802	8566078	+	HORVU.MOREX.r3.1HG0003980	--	--	--	alpha-latroinsectotoxin-Lt1a-like [Hordeum vulgare subsp. vulgare]	ACD6_ARATH RecName: Full=Protein ACCELERATED CELL DEATH 6 {ECO:0000303|PubMed:10488236};	A0A8I7B0B9_HORVV RecName: Full=PGG domain-containing protein {ECO:0000259|Pfam:PF13962};	FOG: Ankyrin repeat	GO:0030176,integral component of endoplasmic reticulum membrane; GO:0005887,integral component of plasma membrane; GO:0016020,membrane; GO:0008219,cell death; GO:0071446,cellular response to salicylic acid stimulus; GO:0042742,defense response to bacterium; GO:1900426,positive regulation of defense response to bacterium; GO:1902290,positive regulation of defense response to oomycetes; GO:0016567,…
HORVU.MOREX.r3.1HG0003990	0	0	0	0.4338	1.2739	0.4136	0	0	0	0.8458	1.0795	0.2504	0	0	0	0.4472	0.3188	0.0641	0	0	0	0.2389	0.2577	0.562	0	0	0	0.3261	1.099	0.4828	0	0	0	0.9885	0.5592	0.5899	1H	8566909	8569838	+	HORVU.MOREX.r3.1HG0003990	--	--	--	ankyrin-1-like [Hordeum vulgare subsp. vulgare]	--	A0A8I7B206_HORVV SubName: Full=Uncharacterized protein {ECO:0000313|EnsemblPlants:HORVU.MOREX.r3.1HG0003990.1};	FOG: Ankyrin repeat	--
HORVU.MOREX.r3.1HG0004000	0	0	0	0.8923	1.8494	1.7012	0	0	0	1.4273	1.2624	1.1587	0	0	0	1.0073	1.5609	0.5275	0	0	0	0.4504	1.4134	1.7612	0	0	0	0.4471	0.6697	0.4255	0	0	0.0414	0.8933	0.8215	1.2386	1H	8569936	8571106	+	HORVU.MOREX.r3.1HG0004000	--	--	--	protein ACCELERATED CELL DEATH 6-like [Aegilops tauschii subsp. strangulata]	ACD6_ARATH RecName: Full=Protein ACCELERATED CELL DEATH 6 {ECO:0000303|PubMed:10488236};	A0A8I6WGK1_HORVV RecName: Full=PGG domain-containing protein {ECO:0000259|Pfam:PF13962};	FOG: Ankyrin repeat	GO:0030176,integral component of endoplasmic reticulum membrane; GO:0005887,integral component of plasma membrane; GO:0016020,membrane; GO:0008219,cell death; GO:0071446,cellular response to salicylic acid stimulus; GO:0042742,defense response to bacterium; GO:1900426,positive regulation of defense response to bacterium; GO:1902290,positive regulation of defense response to oomycetes; GO:0016567,…
HORVU.MOREX.r3.1HG0004030	0.6281	0.6842	0.7086	0.4779	0.381	0.5607	0.3031	0.6987	0.3776	0.5293	0.2905	0.4774	0.3226	0.6267	0.4234	0.3897	0.6019	0.3586	0.6452	0.4107	0.8515	0.3947	1.3888	0.7347	0.1213	0.5249	0.199	0.0995	0.3104	0.2104	0.0885	0.1023	0.0921	0.1599	0.1625	0.15	1H	8607211	8613767	-	HORVU.MOREX.r3.1HG0004030	--	K13457 disease resistance protein RPM1 | (RefSeq) disease resistance protein RPM1-like isoform X1 (A)	ko04626: Plant-pathogen interaction	hypothetical protein ZWY2020_055005 [Hordeum vulgare]	RPM1_ARATH RecName: Full=Disease resistance protein RPM1 {ECO:0000303|PubMed:7638602}; AltName: Full=Resistance to Pseudomonas syringae protein 3 {ECO:0000303|PubMed:9861059}; AltName: Full=Resistance to Pseudomonas syringae pv. Maculicola protein 1 {ECO:0000303|PubMed:7638602};	A0A8I6X141_HORVV SubName: Full=Uncharacterized protein {ECO:0000313|EnsemblPlants:HORVU.MOREX.r3.1HG0004030.1};	Apoptotic ATPase	GO:0012505,endomembrane system; GO:0019897,extrinsic component of plasma membrane; GO:0005886,plasma membrane; GO:0043531,ADP binding; GO:0005524,ATP binding; GO:0000166,nucleotide binding; GO:0009626,plant-type hypersensitive response; GO:0003674,molecular_function; GO:0005488,binding; GO:0017076,purine nucleotide binding; GO:0030554,adenyl nucleotide binding; GO:0032553,ribonucleotide binding; …
HORVU.MOREX.r3.1HG0004060	0	0	0	0	0	0	0	0	0	0.6039	0.421	0.3735	0	0	0	0.2541	0.0302	0.0425	0	0	0	0.1584	0.4442	0.0532	0	0	0	0.1297	0.2024	0.3201	0	0.0445	0	0.6256	0.5561	0.2934	1H	8701572	8703842	-	HORVU.MOREX.r3.1HG0004060	--	--	--	uncharacterized protein LOC123404261 [Hordeum vulgare subsp. vulgare]	--	A0A8I6WDY4_HORVV SubName: Full=Uncharacterized protein {ECO:0000313|EnsemblPlants:HORVU.MOREX.r3.1HG0004060.1};	--	--
HORVU.MOREX.r3.1HG0004110	0.9867	1.6122	2.9222	10.2217	10.2343	11.3958	1.7458	0.9408	1.0382	16.6807	14.3013	20.5482	0.7602	0	1.1972	12.092	14.5112	7.9896	0.9603	0.1489	0.6979	5.5808	4.5693	10.1953	0.4286	0.3092	0.402	7.3442	5.4127	8.5933	0.139	2.0893	2.0258	17.4403	14.5475	11.4848	1H	8866276	8866578	-	HORVU.MOREX.r3.1HG0004110	--	--	--	hypothetical protein D1007_61443 [Hordeum vulgare]	--	A0A8I6WPR2_HORVV SubName: Full=Uncharacterized protein {ECO:0000313|EnsemblPlants:HORVU.MOREX.r3.1HG0004110.1.CDS1};	--	--
HORVU.MOREX.r3.1HG0004130	0	0	0	0	0	0	0	0	0	0	0	0	0	0	0	0	0	0	0	0	0	0	0	0	0	0	0	0	0	0	0	0	0	0	0	0	1H	8869427	8871028	-	HORVU.MOREX.r3.1HG0004130	--	K01534 Zn2+/Cd2+-exporting ATPase [EC:7.2.2.12 7.2.2.21] | (RefSeq) cadmium/zinc-transporting ATPase HMA2-like isoform X1 (A)	--	retrotransposon protein [Hordeum vulgare]	M310_ARATH RecName: Full=Uncharacterized mitochondrial protein AtMg00310; AltName: Full=ORF154;	A0A8I6WM31_HORVV RecName: Full=Reverse transcriptase domain-containing protein {ECO:0000259|PROSITE:PS50878};	FOG: Reverse transcriptase	GO:0005739,mitochondrion; GO:0005575,cellular_component; GO:0005622,intracellular anatomical structure; GO:0005737,cytoplasm; GO:0043226,organelle; GO:0043227,membrane-bounded organelle; GO:0043229,intracellular organelle; GO:0043231,intracellular membrane-bounded organelle; GO:0110165,cellular anatomical entity
HORVU.MOREX.r3.1HG0004150	6.3528	4.6279	5.2294	17.9707	17.0057	18.0932	2.3549	3.1745	3.3112	16.3002	17.9121	17.1385	4.0058	2.6711	3.7078	14.8792	13.2389	14.9573	2.8631	2.0854	1.9355	14.1288	11.902	15.4718	8.0242	6.2394	4.3671	15.905	14.9713	15.2395	7.0749	5.4156	6.9227	16.0038	14.2806	14.1132	1H	8874494	8879852	-	HORVU.MOREX.r3.1HG0004150	--	K08867 WNK lysine deficient protein kinase [EC:2.7.11.1] | (RefSeq) probable serine/threonine-protein kinase WNK2 isoform X1 (A)	--	probable serine/threonine-protein kinase WNK2 isoform X2 [Hordeum vulgare subsp. vulgare]	WNK2_ORYSJ RecName: Full=Probable serine/threonine-protein kinase WNK2; Short=OsWNK2; EC=2.7.11.1; AltName: Full=Protein DISEASE RELATIVE SIGNAL 1; AltName: Full=Protein kinase with no lysine 2;	A0A8I6WYW1_HORVV RecName: Full=Non-specific serine/threonine protein kinase {ECO:0000256|ARBA:ARBA00012513}; EC=2.7.11.1 {ECO:0000256|ARBA:ARBA00012513};	Serine/threonine protein kinase	GO:0005737,cytoplasm; GO:0005524,ATP binding; GO:0106310,protein serine kinase activity; GO:0004674,protein serine/threonine kinase activity; GO:0035556,intracellular signal transduction; GO:0006468,protein phosphorylation; GO:0000166,nucleotide binding; GO:0003674,molecular_function; GO:0005488,binding; GO:0017076,purine nucleotide binding; GO:0030554,adenyl nucleotide binding; GO:0032553,ribonu…
HORVU.MOREX.r3.1HG0004160	1.8257	2.2215	2.6077	6.2545	6.4819	6.554	0.8747	1.5988	1.3896	8.4849	9.1401	8.06	1.0474	0.9732	1.7413	2.9527	2.7963	2.6887	0.2426	0.677	0.3606	2.3661	2.5354	7.2626	2.1262	1.96	1.5511	2.6914	2.4793	2.4592	1.7814	1.0851	1.5552	3.041	3.1518	3.1285	1H	8888551	8893521	+	HORVU.MOREX.r3.1HG0004160	--	K10728 topoisomerase (DNA) II binding protein 1 | (RefSeq) BRCT domain-containing protein At4g02110-like (A)	ko03440: Homologous recombination	uncharacterized protein LOC123439439 [Hordeum vulgare subsp. vulgare]	Y4211_ARATH RecName: Full=BRCT domain-containing protein At4g02110;	A0A8I6WAM7_HORVV SubName: Full=Uncharacterized protein {ECO:0000313|EnsemblPlants:HORVU.MOREX.r3.1HG0004160.1};	PHD Zn-finger protein	--
HORVU.MOREX.r3.1HG0004210	5.44	8.0755	5.8846	14.2262	16.3652	16.7487	6.7767	8.4975	8.2813	16.2574	17.1153	16.565	6.9109	4.3759	7.4823	19.9212	20.3821	23.3406	4.9941	5.6852	3.9398	19.0355	22.6134	14.9269	10.4415	10.3474	6.1073	23.16	25.166	23.8829	14.44	8.8418	13.8423	27.4483	25.0305	27.0586	1H	8934524	8936596	+	HORVU.MOREX.r3.1HG0004210	--	K10845 TFIIH basal transcription factor complex TTD-A subunit | (RefSeq) general transcription and DNA repair factor IIH subunit TFB5-like (A)	ko03022: Basal transcription factors; ko03420: Nucleotide excision repair	predicted protein, partial [Hordeum vulgare subsp. vulgare]	TFB5_ARATH RecName: Full=General transcription and DNA repair factor IIH subunit TFB5; Short=AtTFB5 {ECO:0000303|PubMed:15645454}; Short=TFIIH subunit TFB5; AltName: Full=RNA polymerase II transcription factor B subunit 5;	F2EI33_HORVV RecName: Full=General transcription and DNA repair factor IIH subunit TFB5 {ECO:0000256|RuleBase:RU368032}; Flags: Fragment;	Uncharacterized conserved protein	GO:0000439,transcription factor TFIIH core complex; GO:0005675,transcription factor TFIIH holo complex; GO:0006294,nucleotide-excision repair, preincision complex assembly; GO:0070816,phosphorylation of RNA polymerase II C-terminal domain; GO:0006366,transcription by RNA polymerase II; GO:0006367,transcription initiation at RNA polymerase II promoter; GO:0006139,nucleobase-containing compound met…
HORVU.MOREX.r3.1HG0004220	1.3667	0.4299	0.6746	38.804	28.2897	37.552	0.7694	1.1402	0.1798	42.2857	39.1288	34.9753	2.9219	0.8093	2.4506	34.9134	39.0364	52.4023	0.0776	1.2271	0.5075	46.2724	32.2398	28.1172	28.2604	24.7737	18.8733	63.2171	71.3467	71.3036	31.271	22.0104	38.5827	67.5621	82.845	72.5318	1H	8937486	8938841	+	HORVU.MOREX.r3.1HG0004220	--	K16290 xylem cysteine proteinase [EC:3.4.22.-] | (RefSeq) cysteine protease XCP1-like (A)	--	cysteine protease XCP1-like [Hordeum vulgare subsp. vulgare]	XCP1_ARATH RecName: Full=Cysteine protease XCP1 {ECO:0000305}; EC=3.4.22.-; AltName: Full=Xylem cysteine peptidase 1 {ECO:0000303|PubMed:10889267}; Short=AtXCP1 {ECO:0000303|PubMed:10889267}; Flags: Precursor;	B4ESE7_HORVV SubName: Full=Papain-like cysteine proteinase {ECO:0000313|EMBL:CAQ00104.1};	Cysteine proteinase Cathepsin L	GO:0005615,extracellular space; GO:0005764,lysosome; GO:0005634,nucleus; GO:0000325,plant-type vacuole; GO:0005886,plasma membrane; GO:0004197,cysteine-type endopeptidase activity; GO:0010623,programmed cell death involved in cell development; GO:0051603,proteolysis involved in protein catabolic process; GO:0003674,molecular_function; GO:0003824,catalytic activity; GO:0004175,endopeptidase activi…
HORVU.MOREX.r3.1HG0004230	0	0	0	0	0	0	0	0	0	0	0	0	0	0	0	0	0	0	0	0	0	0	0	0	0.0317	0.0172	0	4.9948	4.9359	4.2186	0.0154	0.2497	0.0161	5.819	3.8559	4.883	1H	8949406	8953478	+	HORVU.MOREX.r3.1HG0004230	--	K03234 elongation factor 2 | (RefSeq) elongation factor 2-like (A)	--	elongation factor 2-like isoform X2 [Hordeum vulgare subsp. vulgare]	EF2_ARATH RecName: Full=Elongation factor 2 {ECO:0000305}; Short=EF-2 {ECO:0000305}; AltName: Full=Protein LOW EXPRESSION OF OSMOTICALLY RESPONSIVE GENES 1 {ECO:0000303|PubMed:9401119};	M0X346_HORVV SubName: Full=Uncharacterized protein {ECO:0000313|EnsemblPlants:HORVU.MOREX.r3.1HG0004230.1};	Elongation factor 2	GO:0009507,chloroplast; GO:0005829,cytosol; GO:0005730,nucleolus; GO:0005634,nucleus; GO:0000325,plant-type vacuole; GO:0005886,plasma membrane; GO:0009506,plasmodesma; GO:1990904,ribonucleoprotein complex; GO:0005507,copper ion binding; GO:0005525,GTP binding; GO:0003924,GTPase activity; GO:0003729,mRNA binding; GO:0043022,ribosome binding; GO:0003746,translation elongation factor activity; GO:0…
HORVU.MOREX.r3.1HG0004240	0	0	0	0	0	0	0.1719	0	0	0	0	0	0.3235	0.5911	0	3.3986	4.5497	6.615	0.8234	0.1613	0.5669	7.2846	7.2229	0	3.3658	2.512	1.016	12.9473	13.5473	10.1577	2.5973	2.524	4.2708	13.9924	14.072	14.1378	1H	8999026	9000759	+	HORVU.MOREX.r3.1HG0004240	--	--	--	uncharacterized protein LOC123404276 [Hordeum vulgare subsp. vulgare]	--	A0A8I6WGK8_HORVV SubName: Full=Uncharacterized protein {ECO:0000313|EnsemblPlants:HORVU.MOREX.r3.1HG0004240.1};	--	--
HORVU.MOREX.r3.1HG0004250	0	0	0	0	0	0	0	0	0	0	0	0	0	0	0	0	0	0	0	0	0	0	0	0	0	0	0	0	0.0629	0	0	0	0	0	0	0	1H	9031877	9032581	-	HORVU.MOREX.r3.1HG0004250	--	--	--	hypothetical protein ZWY2020_004145 [Hordeum vulgare]	--	A0A8I6WCR8_HORVV SubName: Full=Uncharacterized protein {ECO:0000313|EnsemblPlants:HORVU.MOREX.r3.1HG0004250.1.CDS1};	--	--
HORVU.MOREX.r3.1HG0004260	0	0	0	0	0	0	0	0	0	0	0	0.0413	0	0	0	0	0	0	0	0	0	0	0	0	0	0	0	1.1611	1.4091	1.137	0.0383	0	0	1.9554	1.0799	1.8964	1H	9048699	9050433	+	HORVU.MOREX.r3.1HG0004260	--	--	--	uncharacterized protein LOC123395188 [Hordeum vulgare subsp. vulgare]	--	A0A8I6X153_HORVV SubName: Full=Uncharacterized protein {ECO:0000313|EnsemblPlants:HORVU.MOREX.r3.1HG0004260.1};	--	--
HORVU.MOREX.r3.1HG0004270	0.078	0	0	0.0479	0.0497	0.0457	0	0	0	0.1294	0.1684	0.2905	0	0	0	0.1694	0.151	0	0	0	0	0.0792	0.1709	0.1597	0	0	0	0.173	0.4858	0.4116	0	0	0	0.5064	0.2119	0.66	1H	9058448	9060236	-	HORVU.MOREX.r3.1HG0004270	--	--	--	uncharacterized protein LOC123404287 [Hordeum vulgare subsp. vulgare]	--	A0A8I6WDY9_HORVV SubName: Full=Uncharacterized protein {ECO:0000313|EnsemblPlants:HORVU.MOREX.r3.1HG0004270.1};	--	--
HORVU.MOREX.r3.1HG0004280	7.1685	0.2067	0.5352	123.351	102.898	125.636	0	0.067	0.1268	105.398	130.299	137.492	0.9282	0.2195	0.3979	100.671	100.017	126.532	0.2052	0.5091	0.1491	142.674	174.479	110.16	63.0742	35.0872	40.376	163.609	136.603	141.602	44.8544	22.047	37.1035	133.746	121.273	165.255	1H	9112595	9116319	+	HORVU.MOREX.r3.1HG0004280	--	--	--	subtilisin inhibitor-like isoform X1 [Hordeum vulgare subsp. vulgare]	ICI2_HORVU RecName: Full=Subtilisin-chymotrypsin inhibitor-2A; Short=CI-2A;	M0ZD08_HORVV SubName: Full=Uncharacterized protein {ECO:0000313|EnsemblPlants:HORVU.MOREX.r3.1HG0004280.2.CDS2};	--	GO:0004867,serine-type endopeptidase inhibitor activity; GO:0009611,response to wounding; GO:0003674,molecular_function; GO:0004857,enzyme inhibitor activity; GO:0004866,endopeptidase inhibitor activity; GO:0030234,enzyme regulator activity; GO:0030414,peptidase inhibitor activity; GO:0061134,peptidase regulator activity; GO:0061135,endopeptidase regulator activity; GO:0098772,molecular function …
HORVU.MOREX.r3.1HG0004290	104.592	1.954	11.6184	2472.14	2073.13	2527.71	6.8393	2.1115	0.3995	1446.68	1679.44	1664.74	5.5572	2.0751	6.449	2324.47	3071.43	2626.94	3.0175	1.6041	1.1748	3003.12	2592.36	2191.81	1187.71	678.789	917.856	4454.36	3388.85	3416.07	916.939	430.902	665.843	3080.18	3248.82	3425.89	1H	9112788	9113012	+	HORVU.MOREX.r3.1HG0004290	--	--	--	subtilisin-chymotrypsin inhibitor-2A-like isoform X3 [Hordeum vulgare subsp. vulgare]	ICI2_HORVU RecName: Full=Subtilisin-chymotrypsin inhibitor-2A; Short=CI-2A;	Q8LLA7_HORVU SubName: Full=CI2C {ECO:0000313|EMBL:AAM22830.1};	--	GO:0004867,serine-type endopeptidase inhibitor activity; GO:0009611,response to wounding; GO:0003674,molecular_function; GO:0004857,enzyme inhibitor activity; GO:0004866,endopeptidase inhibitor activity; GO:0030234,enzyme regulator activity; GO:0030414,peptidase inhibitor activity; GO:0061134,peptidase regulator activity; GO:0061135,endopeptidase regulator activity; GO:0098772,molecular function …
HORVU.MOREX.r3.1HG0004300	0.2063	0.0169	0	3.0613	4.0737	3.6435	0.083	0	0.031	4.4987	4.6767	4.5634	0.0114	0	0	3.7768	3.7075	5.4619	0	0	0	4.6979	6.8175	3.9421	0.0747	0	0.014	6.4207	4.3744	4.5442	0.0291	0.3529	0.0605	5.718	5.1934	4.9233	1H	9121394	9125711	-	HORVU.MOREX.r3.1HG0004300	--	K13475 R protein MLA10 | (RefSeq) disease resistance protein RGA5-like isoform X1 (A)	ko04626: Plant-pathogen interaction	disease resistance protein RGA5-like [Hordeum vulgare subsp. vulgare]	RGA5R_ORYSJ RecName: Full=Disease resistance protein RGA5 {ECO:0000305}; AltName: Full=Os11gRGA5 {ECO:0000312|EMBL:BAK39930.1}; AltName: Full=SasRGA5 {ECO:0000303|PubMed:21251109};	A0A8I6WAN2_HORVV SubName: Full=Uncharacterized protein {ECO:0000313|EnsemblPlants:HORVU.MOREX.r3.1HG0004300.1};	Apoptotic ATPase	GO:0005737,cytoplasm; GO:0043531,ADP binding; GO:0005524,ATP binding; GO:0043621,protein self-association; GO:0042742,defense response to bacterium; GO:0002758,innate immune response-activating signal transduction; GO:0060548,negative regulation of cell death; GO:0009626,plant-type hypersensitive response; GO:0000166,nucleotide binding; GO:0003674,molecular_function; GO:0005488,binding; GO:001707…
HORVU.MOREX.r3.1HG0004310	0	0	0.1925	2.397	3.4778	1.371	0	0	0	0.2157	1.4735	2.2827	0	0	0	1.0589	3.9249	0.4252	0	0	0	0.396	0.6834	7.4521	0.1977	0	0	3.0267	5.06	2.5151	0	0	0	2.3832	2.5159	2.5668	1H	9126450	9126668	-	HORVU.MOREX.r3.1HG0004310	--	--	--	subtilisin-chymotrypsin inhibitor-2A-like [Hordeum vulgare subsp. vulgare]	ICI2_HORVU RecName: Full=Subtilisin-chymotrypsin inhibitor-2A; Short=CI-2A;	Q8LLB0_HORVU SubName: Full=CI2E {ECO:0000313|EMBL:AAM22827.1};	--	GO:0004867,serine-type endopeptidase inhibitor activity; GO:0009611,response to wounding; GO:0003674,molecular_function; GO:0004857,enzyme inhibitor activity; GO:0004866,endopeptidase inhibitor activity; GO:0030234,enzyme regulator activity; GO:0030414,peptidase inhibitor activity; GO:0061134,peptidase regulator activity; GO:0061135,endopeptidase regulator activity; GO:0098772,molecular function …
HORVU.MOREX.r3.1HG0004320	0	0	0	0	0	0	0	0	0	0.1852	0	0	0	0	0	0	0	0	0	0	0	0	0	0	0	0	0	0	0	0	0	0	0	0	0	0	1H	9128928	9129182	-	CI-2	--	--	--	CI2F [Hordeum vulgare subsp. vulgare]	ICI2_HORVU RecName: Full=Subtilisin-chymotrypsin inhibitor-2A; Short=CI-2A;	A8V3W9_HORVV SubName: Full=Chymotrypsin inhibitor-2 {ECO:0000313|EMBL:ABW71716.1};	--	GO:0004867,serine-type endopeptidase inhibitor activity; GO:0009611,response to wounding; GO:0003674,molecular_function; GO:0004857,enzyme inhibitor activity; GO:0004866,endopeptidase inhibitor activity; GO:0030234,enzyme regulator activity; GO:0030414,peptidase inhibitor activity; GO:0061134,peptidase regulator activity; GO:0061135,endopeptidase regulator activity; GO:0098772,molecular function …
HORVU.MOREX.r3.1HG0004340	0.5791	0.2512	0.2365	0	0	0	0.0899	0.4886	0.3572	0.0221	0	0	1.2768	0.4184	0.358	0.0217	0.0309	0	0.4988	0.6538	0.3707	0	0.0175	0	0.1619	0.2409	0.1139	0	0	0.0234	0.0985	0.2504	0.0615	0	0	0	1H	9143130	9147896	+	HORVU.MOREX.r3.1HG0004340	--	K13475 R protein MLA10 | (RefSeq) disease resistance protein RGA5-like isoform X1 (A)	ko04626: Plant-pathogen interaction	hypothetical protein D1007_58452 [Hordeum vulgare]	RGA5R_ORYSJ RecName: Full=Disease resistance protein RGA5 {ECO:0000305}; AltName: Full=Os11gRGA5 {ECO:0000312|EMBL:BAK39930.1}; AltName: Full=SasRGA5 {ECO:0000303|PubMed:21251109};	A0A287EHU9_HORVV SubName: Full=Uncharacterized protein {ECO:0000313|EnsemblPlants:HORVU.MOREX.r3.1HG0004340.1};	Apoptotic ATPase	GO:0005737,cytoplasm; GO:0043531,ADP binding; GO:0005524,ATP binding; GO:0043621,protein self-association; GO:0042742,defense response to bacterium; GO:0002758,innate immune response-activating signal transduction; GO:0060548,negative regulation of cell death; GO:0009626,plant-type hypersensitive response; GO:0000166,nucleotide binding; GO:0003674,molecular_function; GO:0005488,binding; GO:001707…
HORVU.MOREX.r3.1HG0004350	0.1356	0.0775	0	0.25	0.5181	0.3177	0	0	0	0.075	0	0.0721	1.7236	2.0998	0	0	0	0	0.5388	0.8593	1.0909	0	0	0.4626	0	0.0744	0	0.3758	0.7739	0.7153	0.0669	0	0.348	0.3107	0.0921	0.5524	1H	9147982	9148724	+	HORVU.MOREX.r3.1HG0004350	--	K13475 R protein MLA10 | (RefSeq) disease resistance protein RGA5-like isoform X1 (A)	ko04626: Plant-pathogen interaction	MLA1 [Hordeum vulgare subsp. vulgare]	--	A0A8I6WGL3_HORVV SubName: Full=Uncharacterized protein {ECO:0000313|EnsemblPlants:HORVU.MOREX.r3.1HG0004350.1};	--	--
HORVU.MOREX.r3.1HG0004370	0	0	0	0	0	0	0	0	0	0	0	0	0	0	0	0	0	0	0	0	0	0	0	0	0	0	0	0	0	0	0	0	0	0	0	0.0116	1H	9208362	9211854	-	HORVU.MOREX.r3.1HG0004370	--	K13475 R protein MLA10 | (RefSeq) disease resistance protein RGA5-like isoform X1 (A)	ko04626: Plant-pathogen interaction	RGH1 [Hordeum vulgare subsp. spontaneum]	RGA5S_ORYSJ RecName: Full=Disease resistance protein RGA5 {ECO:0000305}; AltName: Full=Os11gRGA5 {ECO:0000312|EMBL:BAK39932.1};	A0A8I6WM43_HORVV RecName: Full=NB-ARC domain-containing protein {ECO:0000259|Pfam:PF00931};	Apoptotic ATPase	GO:0043531,ADP binding; GO:0005524,ATP binding; GO:0006952,defense response; GO:0051707,response to other organism; GO:0000166,nucleotide binding; GO:0003674,molecular_function; GO:0005488,binding; GO:0017076,purine nucleotide binding; GO:0030554,adenyl nucleotide binding; GO:0032553,ribonucleotide binding; GO:0032555,purine ribonucleotide binding; GO:0032559,adenyl ribonucleotide binding; GO:003…
HORVU.MOREX.r3.1HG0004460	0	0	0	0	0	0	0	0	0	0	0	0	0	0	0	0	0	0	0	0	0	0	0	0	0	0	0	0	0	0	0	0	0	0	0	0	1H	9251658	9255928	-	HORVU.MOREX.r3.1HG0004460	--	K13475 R protein MLA10 | (RefSeq) disease resistance protein RGA5-like isoform X1 (A)	ko04626: Plant-pathogen interaction	RGH1 [Hordeum vulgare subsp. spontaneum]	RGA5S_ORYSJ RecName: Full=Disease resistance protein RGA5 {ECO:0000305}; AltName: Full=Os11gRGA5 {ECO:0000312|EMBL:BAK39932.1};	A0A8I6X163_HORVV SubName: Full=Uncharacterized protein {ECO:0000313|EnsemblPlants:HORVU.MOREX.r3.1HG0004380.1};	Apoptotic ATPase	GO:0043531,ADP binding; GO:0005524,ATP binding; GO:0006952,defense response; GO:0051707,response to other organism; GO:0000166,nucleotide binding; GO:0003674,molecular_function; GO:0005488,binding; GO:0017076,purine nucleotide binding; GO:0030554,adenyl nucleotide binding; GO:0032553,ribonucleotide binding; GO:0032555,purine ribonucleotide binding; GO:0032559,adenyl ribonucleotide binding; GO:003…
HORVU.MOREX.r3.1HG0004520	0	0	0	0	0	0	0	0	0	0	0	0	0	0	0	0	0	0	0	0	0	0	0	0	0	0	0	0	0	0	0	0	0	0	0	0	1H	9272554	9273968	+	HORVU.MOREX.r3.1HG0004520	--	--	--	unknown [Hordeum vulgare subsp. vulgare]	--	A0A8I6WAN7_HORVV RecName: Full=3'-5' exonuclease domain-containing protein {ECO:0000259|Pfam:PF01612};	--	--
HORVU.MOREX.r3.1HG0004540	2.8556	1.6487	1.8974	36.5488	36.5312	33.973	0.6492	0.3971	0.3611	30.2305	30.1992	29.158	1.2163	3.4769	1.8009	30.7249	32.1242	37.3667	0.6079	0.4351	0.3908	32.4598	29.2516	33.9861	26.1054	18.7486	11.3031	38.7325	34.3236	32.4161	18.4138	11.1447	16.4608	30.6695	32.2897	30.7523	1H	9312148	9318724	+	HORVU.MOREX.r3.1HG0004540	--	K17943 pumilio RNA-binding family | (RefSeq) pumilio homolog 3-like (A)	--	pumilio homolog 1-like [Hordeum vulgare subsp. vulgare]	PUM2_ARATH RecName: Full=Pumilio homolog 2; Short=APUM-2; Short=AtPUM2;	A0A8I6WNV7_HORVV RecName: Full=PUM-HD domain-containing protein {ECO:0000259|PROSITE:PS50303};	Translational repressor Pumilio/PUF3 and related RNA-binding proteins (Puf superfamily)	GO:0005737,cytoplasm; GO:0003730,mRNA 3'-UTR binding; GO:0003729,mRNA binding; GO:0003723,RNA binding; GO:0010608,post-transcriptional regulation of gene expression; GO:0006417,regulation of translation; GO:0003674,molecular_function; GO:0003676,nucleic acid binding; GO:0005488,binding; GO:0097159,organic cyclic compound binding; GO:1901363,heterocyclic compound binding; GO:0008150,biological_pro…
HORVU.MOREX.r3.1HG0004560	27.2847	20.8777	23.078	16.6753	14.7756	15.8804	17.5986	15.1828	18.3002	13.7507	14.275	14.0583	14.6629	17.5498	26.4711	18.7382	21.1935	14.9226	7.7257	8.8036	11.6349	19.8485	21.4025	20.2677	16.4384	17.175	22.7316	17.5391	15.5835	13.9838	13.003	14.9234	13.0017	16.8629	13.0524	15.4308	1H	9328912	9337145	+	HORVU.MOREX.r3.1HG0004560	--	K21989 calcium permeable stress-gated cation channel | (RefSeq) CSC1-like protein At3g21620 (A)	--	CSC1-like protein At3g21620 [Hordeum vulgare subsp. vulgare]	CSCL4_ARATH RecName: Full=CSC1-like protein At3g21620;	A0A8I7B212_HORVV SubName: Full=Uncharacterized protein {ECO:0000313|EnsemblPlants:HORVU.MOREX.r3.1HG0004560.1};	Uncharacterized conserved protein	GO:0016021,integral component of membrane; GO:0005886,plasma membrane; GO:0005227,calcium activated cation channel activity; GO:0003674,molecular_function; GO:0005215,transporter activity; GO:0005216,ion channel activity; GO:0005261,cation channel activity; GO:0008324,cation transmembrane transporter activity; GO:0015075,ion transmembrane transporter activity; GO:0015267,channel activity; GO:0015…
HORVU.MOREX.r3.1HG0004600	0	0	0	0	0	0	0	0	0	0	0	0	0	0	0	0	0	0	0	0	0	0	0	0	0	0	0	0	0	0	0	0	0	0	0	0	1H	9362193	9365119	+	HORVU.MOREX.r3.1HG0004600	--	--	--	uncharacterized protein LOC123404347 [Hordeum vulgare subsp. vulgare]	--	A0A8I6WGM0_HORVV SubName: Full=Uncharacterized protein {ECO:0000313|EnsemblPlants:HORVU.MOREX.r3.1HG0004600.1};	--	--
HORVU.MOREX.r3.1HG0004610	0	0	0	0	0	0	0	0	0	0	0	0	0	0	0	0	0	0	0	0	0	0	0	0	0	0	0	0	0	0	0	0	0	0	0	0	1H	9373679	9374365	+	HORVU.MOREX.r3.1HG0004610	--	--	--	hypothetical protein ZWY2020_054494 [Hordeum vulgare]	--	A0A8I6WCS9_HORVV SubName: Full=Uncharacterized protein {ECO:0000313|EnsemblPlants:HORVU.MOREX.r3.1HG0004610.1.CDS1};	--	--
HORVU.MOREX.r3.1HG0004660	211.275	360.551	258.707	12.8934	13.6804	14.1771	341.276	314.411	248.84	13.382	13.2396	13.6427	242.925	344.437	369.068	9.7638	10.3324	9.8615	224.735	246.33	234.541	9.269	12.6187	14.1265	320.505	406.633	483.33	10.9829	16.6473	24.2718	324.382	374.314	349.897	12.3993	12.2102	13.2016	1H	9409540	9416043	-	HORVU.MOREX.r3.1HG0004660	--	--	--	uncharacterized protein At5g02240-like [Hordeum vulgare subsp. vulgare]	Y2766_ARATH RecName: Full=Uncharacterized protein At2g37660, chloroplastic; Flags: Precursor;	F2CT95_HORVV SubName: Full=Predicted protein {ECO:0000313|EMBL:BAJ86066.1};	Predicted dehydrogenase	GO:0048046,apoplast; GO:0009507,chloroplast; GO:0009570,chloroplast stroma; GO:0005783,endoplasmic reticulum; GO:0009579,thylakoid; GO:0005507,copper ion binding; GO:0016491,oxidoreductase activity; GO:0003674,molecular_function; GO:0005488,binding; GO:0043167,ion binding; GO:0043169,cation binding; GO:0046872,metal ion binding; GO:0046914,transition metal ion binding; GO:0003824,catalytic activi…
HORVU.MOREX.r3.1HG0004670	0.8502	1.2891	1.4835	0.5104	0.403	0.417	0.6902	0.3959	0.2705	0.6123	0.5762	0.8416	0.6703	1.5852	0.3359	0.3435	0.2908	0.3017	0.5164	0.2924	0.3182	0.2208	0.1559	0.2968	1.7437	1.7351	1.8235	0.3288	0.4309	0.4636	1.209	0.6087	1.0961	0.2567	0.443	0.6196	1H	9410361	9412520	+	HORVU.MOREX.r3.1HG0004670	--	K14494 DELLA protein | (RefSeq) DELLA protein RHT-1-like (A)	ko04075: Plant hormone signal transduction	scarecrow-like protein 9 [Hordeum vulgare subsp. vulgare]	SCL9_ARATH RecName: Full=Scarecrow-like protein 9; Short=AtSCL9; AltName: Full=GRAS family protein 13; Short=AtGRAS-13;	A0A8I6WYY9_HORVV SubName: Full=Uncharacterized protein {ECO:0000313|EnsemblPlants:HORVU.MOREX.r3.1HG0004670.1.CDS1};	--	GO:0005634,nucleus; GO:0003700,DNA-binding transcription factor activity; GO:0043565,sequence-specific DNA binding; GO:0006355,regulation of DNA-templated transcription; GO:0003674,molecular_function; GO:0140110,transcription regulator activity; GO:0003676,nucleic acid binding; GO:0003677,DNA binding; GO:0005488,binding; GO:0097159,organic cyclic compound binding; GO:1901363,heterocyclic compound…
HORVU.MOREX.r3.1HG0004690	1240.77	1085.89	1030.27	0.8014	0.6922	1.0187	1287.99	1234.14	1397.89	0.8414	1.173	1.7346	1069.86	815.888	924.889	1.0621	1.6824	1.0661	1651.3	1557.1	1789.18	0	2.5707	0	134.5	198.125	374.951	0.3614	1.0151	0.8919	221.54	610.244	255.924	1.992	0.5165	2.0434	1H	9451959	9452436	-	HORVU.MOREX.r3.1HG0004690	--	--	--	uncharacterized protein LOC123404366 [Hordeum vulgare subsp. vulgare]	--	F2DMY4_HORVV SubName: Full=Predicted protein {ECO:0000313|EMBL:BAJ96455.1};	--	GO:0009535,chloroplast thylakoid membrane; GO:0016021,integral component of membrane; GO:0032055,negative regulation of translation in response to stress; GO:0006412,translation; GO:0006417,regulation of translation; GO:0006518,peptide metabolic process; GO:0006807,nitrogen compound metabolic process; GO:0006950,response to stress; GO:0008150,biological_process; GO:0008152,metabolic process; GO:0…
HORVU.MOREX.r3.1HG0004730	106.882	69.265	89.6761	63.4636	63.1096	73.5286	12.4807	18.1212	14.1969	17.9779	21.1	21.8563	26.3564	86.2372	37.833	60.1454	69.9838	73.2681	68.5607	63.4079	79.6473	91.3913	123.208	81.7745	82.2386	27.0372	61.7494	49.8984	54.3229	54.3493	6.2519	9.7714	6.6893	17.3107	15.6779	17.202	1H	9495871	9497076	+	HORVU.MOREX.r3.1HG0004730	--	K11982 E3 ubiquitin-protein ligase RNF115/126 [EC:2.3.2.27] | (RefSeq) probable E3 ubiquitin-protein ligase RHC1A (A)	--	E3 ubiquitin-protein ligase RDUF1-like [Hordeum vulgare subsp. vulgare]	RDUF2_ARATH RecName: Full=E3 ubiquitin-protein ligase RDUF2 {ECO:0000305}; EC=2.3.2.27 {ECO:0000305}; AltName: Full=RING and DUF1117 domain-containing protein 2 {ECO:0000305}; Short=AtRDUF2 {ECO:0000303|PubMed:22405823}; AltName: Full=RING-type E3 ubiquitin transferase RDUF2 {ECO:0000305};	A0A8I6WNW4_HORVV RecName: Full=RING-type E3 ubiquitin transferase {ECO:0000256|ARBA:ARBA00012483}; EC=2.3.2.27 {ECO:0000256|ARBA:ARBA00012483};	FOG: Predicted E3 ubiquitin ligase	GO:0005737,cytoplasm; GO:0005829,cytosol; GO:0046872,metal ion binding; GO:0061630,ubiquitin protein ligase activity; GO:0004842,ubiquitin-protein transferase activity; GO:0009738,abscisic acid-activated signaling pathway; GO:0051865,protein autoubiquitination; GO:0016567,protein ubiquitination; GO:0009737,response to abscisic acid; GO:0009414,response to water deprivation; GO:0003674,molecular_f…
HORVU.MOREX.r3.1HG0004780	0	0	0	0	0	0	0	0	0	0	0	0	0	0	0	0	0	0	0	0	0	0	0	0	0	0	0	0	0	0	0	0	0	0	0	0	1H	9526259	9526918	+	HORVU.MOREX.r3.1HG0004780	--	--	--	hypothetical protein ZWY2020_054507 [Hordeum vulgare]	--	A0A8I7B0C5_HORVV SubName: Full=Uncharacterized protein {ECO:0000313|EnsemblPlants:HORVU.MOREX.r3.1HG0004780.1.CDS1};	--	--
HORVU.MOREX.r3.1HG0004870	4.9173	9.3889	8.2425	40.3083	41.5439	34.3573	4.0902	4.4651	2.3863	34.8499	38.7335	37.587	6.819	13.0914	12.8419	33.1708	35.0323	39.051	2.2789	1.8657	2.211	35.8606	35.326	35.5797	32.2852	29.2806	18.1464	36.5556	34.6607	36.1192	24.8414	18.1693	24.9507	34.1067	36.8895	35.6745	1H	9608078	9611504	+	HORVU.MOREX.r3.1HG0004870	--	K14806 ATP-dependent RNA helicase DDX31/DBP7 [EC:3.6.4.13] | (RefSeq) DEAD-box ATP-dependent RNA helicase 17-like (A)	--	DEAD-box ATP-dependent RNA helicase 17 [Hordeum vulgare subsp. vulgare]	RH17_ORYSJ RecName: Full=DEAD-box ATP-dependent RNA helicase 17 {ECO:0000305}; Short=OsRH17 {ECO:0000303|PubMed:25447922}; EC=3.6.4.13 {ECO:0000305};	A0A8I6WGM4_HORVV SubName: Full=Uncharacterized protein {ECO:0000313|EnsemblPlants:HORVU.MOREX.r3.1HG0004870.1};	ATP-dependent RNA helicase	GO:0005634,nucleus; GO:0005524,ATP binding; GO:0016887,ATP hydrolysis activity; GO:0003723,RNA binding; GO:0003724,RNA helicase activity; GO:0042254,ribosome biogenesis; GO:0000166,nucleotide binding; GO:0003674,molecular_function; GO:0005488,binding; GO:0017076,purine nucleotide binding; GO:0030554,adenyl nucleotide binding; GO:0032553,ribonucleotide binding; GO:0032555,purine ribonucleotide bin…
HORVU.MOREX.r3.1HG0004880	32.429	32.0872	37.1967	101.158	107.622	98.8037	24.9987	28.408	27.6765	106.569	110.673	106.953	32.6097	28.7454	33.7519	119.3	99.4743	80.8304	23.9681	27.4387	17.0574	85.9957	91.2226	91.7203	54.8205	55.187	53.083	83.7809	80.9895	73.1537	53.3935	47.8851	56.3066	87.0835	89.634	88.0857	1H	9612054	9614384	-	HORVU.MOREX.r3.1HG0004880	--	K19222 1,4-dihydroxy-2-naphthoyl-CoA hydrolase [EC:3.1.2.28] | (RefSeq) uncharacterized protein LOC123105615 isoform X1 (A)	ko00130: Ubiquinone and other terpenoid-quinone biosynthesis; ko01100: Metabolic pathways; ko01110: Biosynthesis of secondary metabolites; ko01240: Biosynthesis of cofactors	respirasome Complex Assembly Factor 1-like [Hordeum vulgare subsp. vulgare]	--	F2DN57_HORVV SubName: Full=Predicted protein {ECO:0000313|EMBL:BAJ96528.1};	Putative Rab5-interacting protein	GO:0016021,integral component of membrane; GO:0097250,mitochondrial respirasome assembly; GO:0006996,organelle organization; GO:0007005,mitochondrion organization; GO:0008150,biological_process; GO:0009987,cellular process; GO:0016043,cellular component organization; GO:0022607,cellular component assembly; GO:0043933,protein-containing complex organization; GO:0044085,cellular component biogenesi…
HORVU.MOREX.r3.1HG0004890	3.1301	3.1181	2.8408	9.6488	10.7713	10.5882	3.2684	2.8079	3.0278	12.7582	13.4591	11.2809	4.4923	4.7831	4.6929	14.0614	12.7392	12.6843	3.1241	3.8662	3.2181	11.916	14.2199	10.3344	10.9251	10.6047	8.0634	9.2342	12.9414	12.1631	9.9827	6.9935	10.961	9.8322	10.6091	11.5965	1H	9619236	9623514	-	HORVU.MOREX.r3.1HG0004890	--	K11550 kinetochore protein Spc25, animal type | (RefSeq) kinetochore protein SPC25 homolog (A)	--	hypothetical protein ZWY2020_054476 [Hordeum vulgare]	SPC25_ARATH RecName: Full=Kinetochore protein SPC25 homolog {ECO:0000303|PubMed:29356153};	M0YFH5_HORVV RecName: Full=Kinetochore protein SPC25 {ECO:0000256|RuleBase:RU367150};	Uncharacterized conserved protein	GO:0031262,Ndc80 complex; GO:0007049,cell cycle; GO:0051301,cell division; GO:0007059,chromosome segregation; GO:0008150,biological_process; GO:0009987,cellular process; GO:0000775,chromosome, centromeric region; GO:0000776,kinetochore; GO:0000779,condensed chromosome, centromeric region; GO:0000793,condensed chromosome; GO:0005575,cellular_component; GO:0005622,intracellular anatomical structure…
HORVU.MOREX.r3.1HG0004910	0	0	0	0	0	0	0	0	0	0	0	0	0	0	0	0	0	0	0	0	0	0	0	0	0	0	0	0	0	0	0	0.0873	0	0	0	0	1H	9760228	9762170	-	HORVU.MOREX.r3.1HG0004910	--	K02699 photosystem I subunit XI | (RefSeq) photosystem I reaction center subunit XI, chloroplastic-like (A)	ko00195: Photosynthesis; ko01100: Metabolic pathways	hypothetical protein D1007_07741 [Hordeum vulgare]	--	A0A8I6WE26_HORVV RecName: Full=zf-XS domain-containing protein {ECO:0000259|Pfam:PF03470};	--	--
HORVU.MOREX.r3.1HG0004940	0	1.0354	1.5029	0	0	0.0482	1.3435	2.2885	0.2598	0.1365	0.0444	0.0876	2.3141	3.2236	1.8639	0	0.0955	0	0.3738	2.0428	0.5093	0.0835	0.036	0.0562	1.1261	1.9408	2.1124	0.0456	0.4697	0.3377	4.5449	3.0024	4.9419	0	0	0	1H	9863768	9864993	+	HORVU.MOREX.r3.1HG0004940	--	K25900 cysteine proteinase RD21 [EC:3.4.22.-] | (RefSeq) oryzain beta chain (A)	--	predicted protein [Hordeum vulgare subsp. vulgare]	SAG39_ORYSI RecName: Full=Senescence-specific cysteine protease SAG39 {ECO:0000305}; EC=3.4.22.- {ECO:0000305}; AltName: Full=Cysteine proteinase SAG39 {ECO:0000305}; AltName: Full=Protein SENESCENCE-ASSOCIATED GENE 39 {ECO:0000250|UniProtKB:Q7XWK5}; Flags: Precursor;	A0A8I6WPU1_HORVV SubName: Full=Uncharacterized protein {ECO:0000313|EnsemblPlants:HORVU.MOREX.r3.1HG0004940.1};	Cysteine proteinase Cathepsin L	GO:0010282,senescence-associated vacuole; GO:0008234,cysteine-type peptidase activity; GO:0007568,aging; GO:0010150,leaf senescence; GO:0010623,programmed cell death involved in cell development; GO:0006508,proteolysis; GO:0009737,response to abscisic acid; GO:0009723,response to ethylene; GO:0009739,response to gibberellin; GO:0003674,molecular_function; GO:0003824,catalytic activity; GO:0008233…
HORVU.MOREX.r3.1HG0005000	49.9577	48.0548	57.0541	1.9394	1.6352	1.7548	40.6209	29.7786	34.2454	12.9552	3.5505	7.7404	17.5752	12.6446	51.5375	0.5227	0.0207	0.2041	21.1654	20.1421	21.02	1.0317	0.8435	2.9563	2.6566	6.6005	6.9667	0.0296	0.9714	1.5364	5.2751	8.6902	4.8044	1.6341	2.0701	0.6369	1H	9900298	9902719	+	HORVU.MOREX.r3.1HG0005000	--	K22390 acid phosphatase type 7 | (RefSeq) purple acid phosphatase 22-like (A)	--	purple acid phosphatase 22-like [Hordeum vulgare subsp. vulgare]	PPA22_ARATH RecName: Full=Purple acid phosphatase 22; EC=3.1.3.2; Flags: Precursor;	A0A287EIB0_HORVV RecName: Full=Purple acid phosphatase {ECO:0000256|RuleBase:RU361203}; EC=3.1.3.2 {ECO:0000256|RuleBase:RU361203};	Purple acid phosphatase	GO:0005576,extracellular region; GO:0003993,acid phosphatase activity; GO:0046872,metal ion binding; GO:0003674,molecular_function; GO:0003824,catalytic activity; GO:0016787,hydrolase activity; GO:0016788,hydrolase activity, acting on ester bonds; GO:0016791,phosphatase activity; GO:0042578,phosphoric ester hydrolase activity; GO:0005488,binding; GO:0043167,ion binding; GO:0043169,cation binding;…
HORVU.MOREX.r3.1HG0005040	9.5594	9.2609	10.4624	7.8677	9.3417	8.3446	7.3266	6.5546	7.4042	12.8463	11.7364	12.7655	9.7816	8.9982	8.6413	15.3059	14.5034	6.0995	7.6293	8.4633	7.4246	13.5133	15.2274	9.6613	4.5762	4.0455	4.9371	6.1092	7.6333	8.1011	5.1006	6.9841	5.2003	10.5711	7.2678	10.3753	1H	9924594	9928072	-	HORVU.MOREX.r3.1HG0005040	--	K13430 serine/threonine-protein kinase PBS1 [EC:2.7.11.1] | (RefSeq) probable serine/threonine-protein kinase PBL7 (A)	ko04626: Plant-pathogen interaction	receptor-like cytoplasmic kinase 176 [Hordeum vulgare subsp. vulgare]	RK176_ORYSJ RecName: Full=Receptor-like cytoplasmic kinase 176 {ECO:0000303|PubMed:19825577}; Short=OsRLCK176 {ECO:0000303|PubMed:19825577}; EC=2.7.11.1 {ECO:0000305};	A0A8I6W3U1_HORVV RecName: Full=Protein kinase domain-containing protein {ECO:0000259|PROSITE:PS50011};	Serine/threonine protein kinase	GO:0005524,ATP binding; GO:0106310,protein serine kinase activity; GO:0004674,protein serine/threonine kinase activity; GO:0045087,innate immune response; GO:0006468,protein phosphorylation; GO:0000166,nucleotide binding; GO:0003674,molecular_function; GO:0005488,binding; GO:0017076,purine nucleotide binding; GO:0030554,adenyl nucleotide binding; GO:0032553,ribonucleotide binding; GO:0032555,puri…
HORVU.MOREX.r3.1HG0005070	0	0.0757	0.0654	0.2442	0.1687	0.1552	0.1491	0.2946	0.1393	0.1465	0	0.4932	0.051	0	0	0.8628	0	0.1444	0	0	0	0	0.174	0.1807	0	0	0.063	0	0.1374	0.0776	0	0.2265	0.068	0.1517	0	0.3735	1H	10031202	10032117	+	HORVU.MOREX.r3.1HG0005070	--	K13430 serine/threonine-protein kinase PBS1 [EC:2.7.11.1] | (RefSeq) probable serine/threonine-protein kinase PBL7 (A)	ko04626: Plant-pathogen interaction	hypothetical protein ZWY2020_054469 [Hordeum vulgare]	RK176_ORYSJ RecName: Full=Receptor-like cytoplasmic kinase 176 {ECO:0000303|PubMed:19825577}; Short=OsRLCK176 {ECO:0000303|PubMed:19825577}; EC=2.7.11.1 {ECO:0000305};	A0A8I6WNX1_HORVV RecName: Full=Protein kinase domain-containing protein {ECO:0000259|PROSITE:PS50011};	Serine/threonine protein kinase	GO:0005524,ATP binding; GO:0106310,protein serine kinase activity; GO:0004674,protein serine/threonine kinase activity; GO:0045087,innate immune response; GO:0006468,protein phosphorylation; GO:0000166,nucleotide binding; GO:0003674,molecular_function; GO:0005488,binding; GO:0017076,purine nucleotide binding; GO:0030554,adenyl nucleotide binding; GO:0032553,ribonucleotide binding; GO:0032555,puri…
HORVU.MOREX.r3.1HG0005090	1.3413	1.0958	1.6605	0	0	0	2.589	2.5341	3.7411	0.0471	0.023	0	3.7727	1.1056	3.9181	0.1618	0	0.116	1.789	2.0916	1.6866	0.0216	0.056	0	0.259	0.5839	0.6882	0	0.1768	0.1997	0.7139	1.3351	0.6775	0	0	0	1H	10098224	10100355	+	HORVU.MOREX.r3.1HG0005090	--	K26549 MFS transporter, POT/PTR family, nitrate transporter | (RefSeq) protein NRT1/ PTR FAMILY 6.2-like (A)	--	protein NRT1/ PTR FAMILY 6.2 [Hordeum vulgare subsp. vulgare]	PTR27_ARATH RecName: Full=Protein NRT1/ PTR FAMILY 6.2; Short=AtNPF6.2; AltName: Full=Nitrate transporter 1.4;	M0VN30_HORVV SubName: Full=Uncharacterized protein {ECO:0000313|EnsemblPlants:HORVU.MOREX.r3.1HG0005090.1};	H+/oligopeptide symporter	GO:0016021,integral component of membrane; GO:0015293,symporter activity; GO:0042128,nitrate assimilation; GO:0006857,oligopeptide transport; GO:0009753,response to jasmonic acid; GO:0009611,response to wounding; GO:0003674,molecular_function; GO:0005215,transporter activity; GO:0015291,secondary active transmembrane transporter activity; GO:0022804,active transmembrane transporter activity; GO:0…
HORVU.MOREX.r3.1HG0005110	1.04	1.4151	0.6195	0.1983	0.1599	0.3571	0.4441	0.4587	0.415	0.1785	0.2322	0.1336	0.9117	1.0291	0.5076	0.2142	0.3053	0.3713	0.6108	0.2462	0.5548	0.2912	0.2356	0.0979	0.3635	0.0393	0	0.159	0.2047	0.2312	0.2476	0.0613	0.1288	0.1369	0.1948	0.1124	1H	10190785	10193166	+	HORVU.MOREX.r3.1HG0005110	--	--	--	protein Rf1, mitochondrial-like [Hordeum vulgare subsp. vulgare]	RF1_ORYSI RecName: Full=Protein Rf1, mitochondrial; AltName: Full=Fertility restorer; AltName: Full=Protein PPR; AltName: Full=Restorer for CMS; Flags: Precursor;	A0A8I7B216_HORVV SubName: Full=Uncharacterized protein {ECO:0000313|EnsemblPlants:HORVU.MOREX.r3.1HG0005110.1.CDS1};	FOG: PPR repeat	GO:0005739,mitochondrion; GO:0005575,cellular_component; GO:0005622,intracellular anatomical structure; GO:0005737,cytoplasm; GO:0043226,organelle; GO:0043227,membrane-bounded organelle; GO:0043229,intracellular organelle; GO:0043231,intracellular membrane-bounded organelle; GO:0110165,cellular anatomical entity
HORVU.MOREX.r3.1HG0005130	0.226	0.1292	0.3346	0.5555	0.2878	0.3972	0	0.2514	0	0	0	0.6011	0.087	0.1029	0	0.8589	0.0875	0.1232	0.2566	0	0	0.3441	0.099	0.6168	0.2291	0	0	0.1253	0.1173	0	0.1114	0.3865	0.348	0.3452	0.2302	0.4249	1H	10194485	10194862	+	HORVU.MOREX.r3.1HG0005130	--	--	--	hypothetical protein ZWY2020_054465 [Hordeum vulgare]	--	A0A8I6WGM9_HORVV SubName: Full=Uncharacterized protein {ECO:0000313|EnsemblPlants:HORVU.MOREX.r3.1HG0005130.1.CDS1};	--	--
HORVU.MOREX.r3.1HG0005170	0	0	0	0.0856	0.1597	0.098	0	0	0	0.6935	0.737	1.0824	0	0	0	0.1816	0.1079	0.2126	0	0	0	0.7922	1.99	0.1521	0	0	0	0.0618	0	0	0	0	0	0.1171	0.2082	0.1397	1H	10221562	10227206	-	HORVU.MOREX.r3.1HG0005170	--	K13430 serine/threonine-protein kinase PBS1 [EC:2.7.11.1] | (RefSeq) probable serine/threonine-protein kinase PBL7 (A)	ko04626: Plant-pathogen interaction	predicted protein [Hordeum vulgare subsp. vulgare]	Y2921_ARATH RecName: Full=Putative leucine-rich repeat receptor-like protein kinase At2g19210; EC=2.7.11.1; Flags: Precursor;	A0A8I6WCT9_HORVV RecName: Full=Malectin_like domain-containing protein {ECO:0000259|Pfam:PF12819};	Serine/threonine protein kinase	GO:0016021,integral component of membrane; GO:0005886,plasma membrane; GO:0005524,ATP binding; GO:0106310,protein serine kinase activity; GO:0004674,protein serine/threonine kinase activity; GO:0006468,protein phosphorylation; GO:0000166,nucleotide binding; GO:0003674,molecular_function; GO:0005488,binding; GO:0017076,purine nucleotide binding; GO:0030554,adenyl nucleotide binding; GO:0032553,rib…
HORVU.MOREX.r3.1HG0005190	0	0	0	0.242	0.2122	0.1242	0	0	0	0.335	0.2452	0.4674	0.035	0	0	0.3947	0.3634	0.0825	0	0	0	0.1384	0.3981	0.4961	0	0	0	0.0336	0	0	0	0	0	0	0.0103	0.0285	1H	10236718	10245962	-	HORVU.MOREX.r3.1HG0005190	--	K13430 serine/threonine-protein kinase PBS1 [EC:2.7.11.1] | (RefSeq) probable serine/threonine-protein kinase PBL7 (A)	ko04626: Plant-pathogen interaction	putative leucine-rich repeat receptor-like serine/threonine-protein kinase At2g19230 isoform X1 [Hordeum vulgare subsp. vulgare]	Y2923_ARATH RecName: Full=Putative leucine-rich repeat receptor-like serine/threonine-protein kinase At2g19230; EC=2.7.11.1; Flags: Precursor;	A0A8I6X195_HORVV RecName: Full=Protein kinase domain-containing protein {ECO:0000259|PROSITE:PS50011};	--	GO:0016021,integral component of membrane; GO:0005886,plasma membrane; GO:0005524,ATP binding; GO:0106310,protein serine kinase activity; GO:0004674,protein serine/threonine kinase activity; GO:0006468,protein phosphorylation; GO:0000166,nucleotide binding; GO:0003674,molecular_function; GO:0005488,binding; GO:0017076,purine nucleotide binding; GO:0030554,adenyl nucleotide binding; GO:0032553,rib…
HORVU.MOREX.r3.1HG0005200	0	0	0	0	0	0	0	0	0	0	0	0	0	0	0	0	0	0	0	0	0	0	0	0	0	0	0	0	0	0	0	0	0	0	0	0	1H	10388353	10389543	+	HORVU.MOREX.r3.1HG0005200	--	K00660 chalcone synthase [EC:2.3.1.74] | (RefSeq) chalcone synthase 2 (A)	ko00941: Flavonoid biosynthesis; ko00960: Tropane, piperidine and pyridine alkaloid biosynthesis; ko01100: Metabolic pathways; ko01110: Biosynthesis of secondary metabolites; ko04712: Circadian rhythm - plant	chalcone synthase 2-like [Hordeum vulgare subsp. vulgare]	CHS2_HORVU RecName: Full=Chalcone synthase 2; EC=2.3.1.74; AltName: Full=Naringenin-chalcone synthase 2;	A0A8I6WE33_HORVV SubName: Full=Uncharacterized protein {ECO:0000313|EnsemblPlants:HORVU.MOREX.r3.1HG0005200.1.CDS1};	--	GO:0102128,chalcone synthase activity; GO:0016210,naringenin-chalcone synthase activity; GO:0009813,flavonoid biosynthetic process; GO:0003674,molecular_function; GO:0003824,catalytic activity; GO:0016740,transferase activity; GO:0016746,acyltransferase activity; GO:0016747,acyltransferase activity, transferring groups other than amino-acyl groups; GO:0008150,biological_process; GO:0008152,metabo…
HORVU.MOREX.r3.1HG0005340	0	0	0	0	0	0	0	0	0	0	0	0	0	0	0.0358	0	0	0	0	0	0	0	0.0333	0	0	0	0	0	0	0	0	0	0	0	0	0	1H	10531127	10532902	-	HORVU.MOREX.r3.1HG0005340	--	K13430 serine/threonine-protein kinase PBS1 [EC:2.7.11.1] | (RefSeq) probable serine/threonine-protein kinase PBL7 (A)	ko04626: Plant-pathogen interaction	putative LRR receptor-like serine/threonine-protein kinase [Hordeum vulgare]	RLK6_ARATH RecName: Full=Receptor-like protein kinase At3g21340; EC=2.7.10.1; EC=2.7.11.1; AltName: Full=Leucine-rich repeat receptor-like protein kinase At3g21340; Flags: Precursor;	A0A8I7B218_HORVV RecName: Full=Protein kinase domain-containing protein {ECO:0000259|PROSITE:PS50011};	--	GO:0016021,integral component of membrane; GO:0005886,plasma membrane; GO:0005524,ATP binding; GO:0106310,protein serine kinase activity; GO:0004674,protein serine/threonine kinase activity; GO:0004714,transmembrane receptor protein tyrosine kinase activity; GO:0000166,nucleotide binding; GO:0003674,molecular_function; GO:0005488,binding; GO:0017076,purine nucleotide binding; GO:0030554,adenyl nu…
HORVU.MOREX.r3.1HG0005360	0.0534	0.0305	0	0	0.034	0	0.03	0	0	0.0295	0	0	0	0	0	0	0	0	0.0909	0.0564	0	0.0271	0	0	0.6219	0.2048	0.1014	0	0.1384	0.1564	0.2368	0.2129	0.2739	0	0	0.0167	1H	10547668	10549344	+	HORVU.MOREX.r3.1HG0005360	--	--	--	uncharacterized protein LOC123404467 [Hordeum vulgare subsp. vulgare]	--	A0A8I6WCU2_HORVV RecName: Full=2OG-FeII_Oxy domain-containing protein {ECO:0000259|Pfam:PF03171};	--	--
HORVU.MOREX.r3.1HG0005370	0.546	0.4073	0.6797	5.4275	5.5038	6.4813	0.5079	0.5678	0.3997	7.4176	8.0462	7.2502	0.7682	1.1246	0.8626	5.3622	5.3843	4.671	1.5904	1.2288	0.9109	5.688	6.7287	6.0424	5.7513	3.6849	2.5054	6.7901	7.17	6.8192	4.3784	2.5985	4.265	8.1776	6.9073	7.3952	1H	10554564	10559311	+	HORVU.MOREX.r3.1HG0005370	--	K07466 replication factor A1 | (RefSeq) replication protein A 70 kDa DNA-binding subunit C-like (A)	ko03030: DNA replication; ko03420: Nucleotide excision repair; ko03430: Mismatch repair; ko03440: Homologous recombination	replication protein A 70 kDa DNA-binding subunit C-like [Hordeum vulgare subsp. vulgare]	RFA1C_ORYSJ RecName: Full=Replication protein A 70 kDa DNA-binding subunit C; Short=OsRPA70c; AltName: Full=Replication factor A protein 1C; AltName: Full=Replication protein A 1C;	A0A8I6X1A8_HORVV RecName: Full=Replication protein A subunit {ECO:0000256|RuleBase:RU364130};	Single-stranded DNA-binding replication protein A (RPA), large (70 kD) subunit and related ssDNA-binding proteins	GO:0005662,DNA replication factor A complex; GO:0003684,damaged DNA binding; GO:0043047,single-stranded telomeric DNA binding; GO:0008270,zinc ion binding; GO:0006268,DNA unwinding involved in DNA replication; GO:0000724,double-strand break repair via homologous recombination; GO:0051321,meiotic cell cycle; GO:0006289,nucleotide-excision repair; GO:0007004,telomere maintenance via telomerase; GO:…
HORVU.MOREX.r3.1HG0005400	11.8596	10.8457	11.2487	17.5617	16.5217	17.2863	7.8839	8.3636	8.2645	14.1737	15.199	15.6711	10.5104	10.8746	11.7042	16.778	13.5597	14.1946	6.0729	6.9051	7.2597	14.1381	14.7139	16.1142	20.9515	18.5922	17.9812	17.3575	20.9964	19.3566	18.1176	15.6427	19.3359	18.9049	17.8592	19.8537	1H	10817866	10824904	+	HORVU.MOREX.r3.1HG0005400	--	K14298 mRNA export factor | (RefSeq) protein RAE1-like (A)	ko03013: Nucleocytoplasmic transport	hypothetical protein ZWY2020_054447 [Hordeum vulgare]	RAE1_ARATH RecName: Full=Protein RAE1 {ECO:0000303|PubMed:21189294}; AltName: Full=RNA export factor 1 {ECO:0000303|PubMed:21189294};	F2DGY8_HORVV SubName: Full=Predicted protein {ECO:0000313|EMBL:BAJ94359.1};	mRNA export protein (contains WD40 repeats)	GO:0080008,Cul4-RING E3 ubiquitin ligase complex; GO:0005635,nuclear envelope; GO:0005643,nuclear pore; GO:0003723,RNA binding; GO:0043130,ubiquitin binding; GO:0051028,mRNA transport; GO:0015031,protein transport; GO:0006405,RNA export from nucleus; GO:0000972,transcription-dependent tethering of RNA polymerase II gene DNA at nuclear periphery; GO:0003674,molecular_function; GO:0003676,nucleic a…
HORVU.MOREX.r3.1HG0005410	13.3307	13.0267	13.0962	40.7628	46.6549	38.9726	12.9693	15.4764	11.3708	45.8405	48.7531	53.8123	11.4668	10.5819	14.5957	39.2809	39.1703	26.4517	10.9114	12.0648	10.3326	32.5847	41.4439	38.5041	24.8923	22.6792	14.9808	18.3647	25.6552	24.7329	21.699	14.2398	22.2541	21.0052	17.8829	25.2678	1H	10825469	10828617	-	HORVU.MOREX.r3.1HG0005410	--	K10268 F-box and leucine-rich repeat protein 2/20 | (RefSeq) F-box/LRR-repeat protein 3-like (A)	--	predicted protein, partial [Hordeum vulgare subsp. vulgare]	FBL23_ARATH RecName: Full=Putative F-box/LRR-repeat protein 23;	F2DL76_HORVV SubName: Full=Predicted protein {ECO:0000313|EMBL:BAJ95847.1}; Flags: Fragment;	Leucine rich repeat proteins, some proteins contain F-box	--
HORVU.MOREX.r3.1HG0005420	4.2828	3.0041	3.3637	3.9262	5.2746	4.7686	0.7193	1.5266	0.7469	0.8113	0.8939	0.7302	1.6407	5.7339	5.1136	2.4153	3.022	3.2756	6.2332	5.4238	5.9161	7.9031	11.0908	13.3041	1.1033	2.8291	3.4869	4.9576	3.5853	4.605	0.9101	1.1601	0.5344	1.4638	1.6227	1.0529	1H	10846912	10848716	-	HORVU.MOREX.r3.1HG0005420	--	--	--	xylan glycosyltransferase MUCI21-like [Hordeum vulgare subsp. vulgare]	MUC21_ARATH RecName: Full=Xylan glycosyltransferase MUCI21 {ECO:0000305}; EC=2.4.-.- {ECO:0000305|PubMed:26482889}; AltName: Full=Protein MUCILAGE-MODIFIED 5 {ECO:0000303|PubMed:11706181}; AltName: Full=Protein MUCILAGE-RELATED 21 {ECO:0000303|PubMed:26482889}; AltName: Full=Putative xylan xylosyltransgerase MUCI21 {ECO:0000303|PubMed:26979331};	A0A8I6W3V3_HORVV SubName: Full=Uncharacterized protein {ECO:0000313|EnsemblPlants:HORVU.MOREX.r3.1HG0005420.1.CDS1};	Uncharacterized conserved protein	GO:0005794,Golgi apparatus; GO:0000139,Golgi membrane; GO:0016021,integral component of membrane; GO:0047517,1,4-beta-D-xylan synthase activity; GO:0016757,glycosyltransferase activity; GO:0071555,cell wall organization; GO:0010192,mucilage biosynthetic process; GO:0048354,mucilage biosynthetic process involved in seed coat development; GO:0003674,molecular_function; GO:0003824,catalytic activity…
HORVU.MOREX.r3.1HG0005450	0	0	0	0	0	0	0	0	0	0	0	0	0	0	0	0	0	0	0	0	0	0	0	0	0	0	0	0	0	0	0	0	0	0	0.0773	0	1H	11078185	11078559	-	HORVU.MOREX.r3.1HG0005450	--	--	--	zinc finger MYM-type protein 1-like [Triticum aestivum]	--	A0A8I7B0C9_HORVV RecName: Full=Dimer_Tnp_hAT domain-containing protein {ECO:0000259|Pfam:PF05699};	--	--
HORVU.MOREX.r3.1HG0005480	2.3296	3.2298	3.624	29.154	28.8652	30.4391	3.8153	3.4552	2.3769	24.3598	25.9068	22.0094	3.644	5.4665	5.0633	19.1645	23.2781	40.3989	2.6452	3.2811	2.2719	27.4486	24.1829	23.6998	16.6009	13.8611	10.403	28.0166	24.3242	27.6435	20.1905	12.7172	19.4942	30.3553	31.7793	30.0869	1H	11129339	11130008	-	HORVU.MOREX.r3.1HG0005480	--	K17777 mitochondrial import inner membrane translocase subunit TIM9 | (RefSeq) mitochondrial import inner membrane translocase subunit Tim9-like (A)	--	hypothetical protein ZWY2020_054424 [Hordeum vulgare]	TIM9_ORYSJ RecName: Full=Mitochondrial import inner membrane translocase subunit Tim9;	A0A8I7B220_HORVV RecName: Full=zf-Tim10_DDP domain-containing protein {ECO:0000259|Pfam:PF02953};	Mitochondrial import inner membrane translocase, subunit TIM9	GO:0005743,mitochondrial inner membrane; GO:0046872,metal ion binding; GO:0007005,mitochondrion organization; GO:0015031,protein transport; GO:0003674,molecular_function; GO:0005488,binding; GO:0043167,ion binding; GO:0043169,cation binding; GO:0006996,organelle organization; GO:0008150,biological_process; GO:0009987,cellular process; GO:0016043,cellular component organization; GO:0071840,cellula…
HORVU.MOREX.r3.1HG0005580	299.721	471.601	368.76	2.1991	2.5731	3.0431	599.028	581.343	498.39	2.6171	2.1804	3.8076	465.334	489.51	460.363	3.3217	3.44	1.7615	384.291	444.81	435.56	3.164	3.6407	0.7876	248.806	289.704	400.344	3.1991	14.7353	19.0818	285.345	388.841	326.637	13.7532	8.7781	13.3842	1H	11468561	11471133	+	HORVU.MOREX.r3.1HG0005580	--	K17794 mitochondrial import inner membrane translocase subunit TIM23 | (RefSeq) mitochondrial import inner membrane translocase subunit TIM23-1-like (A)	--	outer envelope pore protein 16, chloroplastic-like [Triticum urartu]	OEP16_PEA RecName: Full=Outer envelope pore protein 16, chloroplastic; AltName: Full=Chloroplastic outer envelope pore protein of 16 kDa;	O82688_HORVU SubName: Full=Amino acid selective channel protein {ECO:0000313|EMBL:CAA09867.1};	--	GO:0009707,chloroplast outer membrane; GO:0034426,etioplast membrane; GO:0046930,pore complex; GO:0015288,porin activity; GO:0042803,protein homodimerization activity; GO:0006811,ion transport; GO:0045037,protein import into chloroplast stroma; GO:0003674,molecular_function; GO:0005215,transporter activity; GO:0015267,channel activity; GO:0022803,passive transmembrane transporter activity; GO:002…
HORVU.MOREX.r3.1HG0005590	239.962	368.961	286.219	21.2025	22.6554	23.7668	538.083	540.927	468.911	27.039	23.1137	22.3433	316.581	298.207	388.972	24.6747	25.6463	20.7487	338.791	398.935	375.941	21.6794	26.1096	24.3535	333.908	408.395	490.937	19.7827	49.141	51.1188	438.756	520.596	485.336	28.2584	27.5856	32.5472	1H	11473145	11475188	+	HORVU.MOREX.r3.1HG0005590	--	K17794 mitochondrial import inner membrane translocase subunit TIM23 | (RefSeq) mitochondrial import inner membrane translocase subunit TIM23-1-like (A)	--	outer envelope pore protein 16, chloroplastic-like [Triticum aestivum]	OEP16_PEA RecName: Full=Outer envelope pore protein 16, chloroplastic; AltName: Full=Chloroplastic outer envelope pore protein of 16 kDa;	A0A452XN40_AEGTS SubName: Full=Uncharacterized protein {ECO:0000313|EnsemblPlants:AET1Gv20072000.1};	--	GO:0009707,chloroplast outer membrane; GO:0034426,etioplast membrane; GO:0046930,pore complex; GO:0015288,porin activity; GO:0042803,protein homodimerization activity; GO:0006811,ion transport; GO:0045037,protein import into chloroplast stroma; GO:0003674,molecular_function; GO:0005215,transporter activity; GO:0015267,channel activity; GO:0022803,passive transmembrane transporter activity; GO:002…
HORVU.MOREX.r3.1HG0005600	7.2033	12.3948	12.8378	105.538	105.234	105.239	63.52	51.4799	34.2068	483.218	313.679	437.368	86.436	31.4171	21.9579	366.456	316.037	108.188	174.944	268.266	167.825	439.411	300.689	199.651	2786.2	171.034	159.39	213.201	4282.72	4149.01	1424.09	200.524	2136.84	816.858	1196.46	557.943	1H	11494736	11495674	+	HORVU.MOREX.r3.1HG0005600	--	--	--	hypothetical protein ZWY2020_054420 [Hordeum vulgare]	MT2C_ORYSI RecName: Full=Metallothionein-like protein 2C; AltName: Full=Class I metallothionein-like protein 2C; AltName: Full=OsMT-I-2c; AltName: Full=OsMT2b;	I3QM93_HORVU SubName: Full=Metallothionein {ECO:0000313|EMBL:AFK12210.1};	--	GO:0005829,cytosol; GO:0046872,metal ion binding; GO:0072593,reactive oxygen species metabolic process; GO:0003674,molecular_function; GO:0005488,binding; GO:0043167,ion binding; GO:0043169,cation binding; GO:0008150,biological_process; GO:0008152,metabolic process; GO:0009987,cellular process; GO:0044237,cellular metabolic process; GO:0005575,cellular_component; GO:0005622,intracellular anatomic…
HORVU.MOREX.r3.1HG0005610	0.1893	0	0.1168	4.6242	4.7019	3.5487	0.0266	0	0	7.7462	7.6874	10.902	0.1094	0.1509	0.067	8.4277	7.6009	4.8231	0.0806	0.075	0.0586	5.5009	8.9763	6.3614	0.1199	0	0.1575	1.6525	1.3752	1.4703	0.0467	0.2428	0.2429	4.3192	3.9201	4.8495	1H	11518690	11521575	+	HORVU.MOREX.r3.1HG0005610	--	K01102 pyruvate dehydrogenase phosphatase [EC:3.1.3.43] | (RefSeq) putative protein phosphatase 2C 46 (A)	--	putative protein phosphatase 2C 46 [Hordeum vulgare subsp. vulgare]	P2C46_ORYSJ RecName: Full=Putative protein phosphatase 2C 46; Short=OsPP2C46; EC=3.1.3.16;	A0A8I6WPW0_HORVV RecName: Full=Protein-serine/threonine phosphatase {ECO:0000256|ARBA:ARBA00013081}; EC=3.1.3.16 {ECO:0000256|ARBA:ARBA00013081};	Protein phosphatase 2C/pyruvate dehydrogenase (lipoamide) phosphatase	GO:0046872,metal ion binding; GO:0017018,myosin phosphatase activity; GO:0006470,protein dephosphorylation; GO:0003674,molecular_function; GO:0005488,binding; GO:0043167,ion binding; GO:0043169,cation binding; GO:0003824,catalytic activity; GO:0004721,phosphoprotein phosphatase activity; GO:0004722,protein serine/threonine phosphatase activity; GO:0016787,hydrolase activity; GO:0016788,hydrolase …
HORVU.MOREX.r3.1HG0005620	10.9719	9.8883	10.0943	9.6375	11.8904	10.2643	7.4057	6.9969	8.3107	10.864	11.9045	12.6833	9.6921	6.4368	10.761	9.5127	8.6039	6.4808	4.9245	4.4296	4.7283	6.9106	6.4923	11.8767	6.0846	6.0806	5.8436	5.986	5.7531	7.8123	6.3168	5.5671	6.5456	4.2557	5.09	4.8604	1H	11544250	11548900	+	HORVU.MOREX.r3.1HG0005620	--	K19882 O-palmitoleoyl-L-serine hydrolase [EC:3.1.1.98] | (RefSeq) pectin acetylesterase 5-like (A)	--	pectin acetylesterase 5-like [Hordeum vulgare subsp. vulgare]	PAE5_ARATH RecName: Full=Pectin acetylesterase 5 {ECO:0000303|PubMed:25115560}; EC=3.1.1.- {ECO:0000305}; Flags: Precursor;	F2E1J3_HORVV RecName: Full=Pectin acetylesterase {ECO:0000256|RuleBase:RU363114}; EC=3.1.1.- {ECO:0000256|RuleBase:RU363114};	Pectin acetylesterase and similar proteins	GO:0005576,extracellular region; GO:0052793,pectin acetylesterase activity; GO:0071555,cell wall organization; GO:0003674,molecular_function; GO:0003824,catalytic activity; GO:0016787,hydrolase activity; GO:0016788,hydrolase activity, acting on ester bonds; GO:0052689,carboxylic ester hydrolase activity; GO:0008150,biological_process; GO:0009987,cellular process; GO:0016043,cellular component org…
HORVU.MOREX.r3.1HG0005640	0	0	0	0	0	0	0	0	0	0	0	0	1.1491	1.0345	0	0.7546	0.6297	0.2032	0.8275	0.7877	0.2727	0.1376	0.297	0	0.3436	0.7994	0.4028	0.5824	0.7739	0.7352	0.3009	0.5411	0.4872	0.3107	0.2647	0.1912	1H	11618013	11629202	-	HORVU.MOREX.r3.1HG0005640	--	K13457 disease resistance protein RPM1 | (RefSeq) disease resistance protein RPM1-like (A)	ko04626: Plant-pathogen interaction	putative disease resistance protein RGA3 [Hordeum vulgare]	RGA1_SOLBU RecName: Full=Putative disease resistance protein RGA1; AltName: Full=RGA3-blb;	A0A287EIT5_HORVV SubName: Full=Uncharacterized protein {ECO:0000313|EnsemblPlants:HORVU.MOREX.r3.1HG0005640.1};	Apoptotic ATPase	GO:0043531,ADP binding; GO:0005524,ATP binding; GO:0050832,defense response to fungus; GO:0000166,nucleotide binding; GO:0003674,molecular_function; GO:0005488,binding; GO:0017076,purine nucleotide binding; GO:0030554,adenyl nucleotide binding; GO:0032553,ribonucleotide binding; GO:0032555,purine ribonucleotide binding; GO:0032559,adenyl ribonucleotide binding; GO:0036094,small molecule binding; …
HORVU.MOREX.r3.1HG0005660	0	0	0	0	0	0	0	0	0	0	0.2022	0	0	0	0	0	0	0	0	0	0	0	0	0	0	0	0	0	0	0	0	0	0	0	0	0	1H	11637627	11637854	+	HORVU.MOREX.r3.1HG0005660	--	K17777 mitochondrial import inner membrane translocase subunit TIM9 | (RefSeq) mitochondrial import inner membrane translocase subunit Tim9-like (A)	--	hypothetical protein ZWY2020_054414 [Hordeum vulgare]	TIM9_ORYSJ RecName: Full=Mitochondrial import inner membrane translocase subunit Tim9;	A0A8I6W3W0_HORVV RecName: Full=zf-Tim10_DDP domain-containing protein {ECO:0000259|Pfam:PF02953};	Mitochondrial import inner membrane translocase, subunit TIM9	GO:0005743,mitochondrial inner membrane; GO:0046872,metal ion binding; GO:0007005,mitochondrion organization; GO:0015031,protein transport; GO:0003674,molecular_function; GO:0005488,binding; GO:0043167,ion binding; GO:0043169,cation binding; GO:0006996,organelle organization; GO:0008150,biological_process; GO:0009987,cellular process; GO:0016043,cellular component organization; GO:0071840,cellula…
HORVU.MOREX.r3.1HG0005700	0	0	0	0	0	0	0	0.1908	0	0	0.1234	0.1217	0	0	0	0	0	0	0	0	0	0	0	0.3901	0	0	0	0.1901	0.1187	0.067	0	0	0	0	0.1165	0	1H	11739866	11740724	-	HORVU.MOREX.r3.1HG0005700	--	K00423 L-ascorbate oxidase [EC:1.10.3.3] | (RefSeq) L-ascorbate oxidase-like (A)	ko00053: Ascorbate and aldarate metabolism; ko01100: Metabolic pathways	uncharacterized protein LOC123404535 [Hordeum vulgare subsp. vulgare]	ASO_BRARP RecName: Full=L-ascorbate oxidase {ECO:0000303|PubMed:27255930}; Short=AAO {ECO:0000305}; Short=AO {ECO:0000303|PubMed:27255930}; Short=ASO {ECO:0000305}; Short=Ascorbase {ECO:0000303|PubMed:27255930}; EC=1.10.3.3 {ECO:0000250|UniProtKB:Q8LPL3}; Flags: Precursor;	A0A8I6WNZ2_HORVV RecName: Full=Plastocyanin-like domain-containing protein {ECO:0000259|Pfam:PF07732};	Multicopper oxidases	GO:0005576,extracellular region; GO:0005507,copper ion binding; GO:0008447,L-ascorbate oxidase activity; GO:0016491,oxidoreductase activity; GO:0006952,defense response; GO:0019854,L-ascorbic acid catabolic process; GO:0050687,negative regulation of defense response to virus; GO:0042542,response to hydrogen peroxide; GO:0009753,response to jasmonic acid; GO:0009615,response to virus; GO:0003674,m…
HORVU.MOREX.r3.1HG0005720	0	0	0.1472	0.1832	0.6646	0	0	0	0	0	0	0	0.0574	0.4753	0	0.0809	0.5193	0	0.0846	0.0787	0.1845	0	0.1306	0.4069	0.2267	0	0.2835	0.3305	0	0.2622	0	0	0	0	0	0.1869	1H	11802490	11803149	-	HORVU.MOREX.r3.1HG0005720	--	--	--	uncharacterized protein LOC123395278 [Hordeum vulgare subsp. vulgare]	--	A0A8I7B0D1_HORVV SubName: Full=Uncharacterized protein {ECO:0000313|EnsemblPlants:HORVU.MOREX.r3.1HG0005720.1};	--	--
HORVU.MOREX.r3.1HG0005730	0.0833	0.0952	0.3288	5.2188	3.3936	3.7069	0.0937	0.0926	0	1.197	0.7189	0.9745	0	0.7584	0.1571	8.8598	11.5353	0.8168	0	0.0879	0	3.5498	4.5223	8.2941	0	0	0.2375	1.7536	1.0369	1.4641	0	0	0	0.2543	0.6218	1.0436	1H	11809738	11810342	-	HORVU.MOREX.r3.1HG0005730	--	--	--	uncharacterized protein LOC123404556 [Hordeum vulgare subsp. vulgare]	--	A0A8I7B222_HORVV SubName: Full=Uncharacterized protein {ECO:0000313|EnsemblPlants:HORVU.MOREX.r3.1HG0005730.1};	--	--
HORVU.MOREX.r3.1HG0005750	20.9121	18.2012	21.6127	68.6707	68.8705	71.7648	15.3171	17.4199	17.7423	101.75	100.564	91.3635	13.5275	10.6926	15.5851	71.01	70.9429	54.3486	12.7165	13.2003	13.3923	58.2291	60.1191	59.5381	64.199	62.5347	43.5227	56.7457	67.2109	70.1018	58.627	34.8805	58.1338	71.8602	67.1278	66.3263	1H	11836012	11838262	-	HORVU.MOREX.r3.1HG0005750	--	K19044 E3 ubiquitin-protein ligase XBAT32/33 [EC:2.3.2.27] | (RefSeq) probable E3 ubiquitin-protein ligase XBOS32 (A)	--	E3 ubiquitin-protein ligase XB3 [Hordeum vulgare subsp. vulgare]	XB3_ORYSJ RecName: Full=E3 ubiquitin-protein ligase XB3; EC=2.3.2.27; AltName: Full=Ankyrin repeat domain and RING finger-containing protein XB3; AltName: Full=RING-type E3 ubiquitin transferase XB3; AltName: Full=XA21-binding protein 3;	A0A8I6WGP4_HORVV RecName: Full=RING-type domain-containing protein {ECO:0000259|PROSITE:PS50089};	--	GO:0046872,metal ion binding; GO:0004842,ubiquitin-protein transferase activity; GO:0044260,cellular macromolecule metabolic process; GO:0042742,defense response to bacterium; GO:0051865,protein autoubiquitination; GO:0003674,molecular_function; GO:0005488,binding; GO:0043167,ion binding; GO:0043169,cation binding; GO:0003824,catalytic activity; GO:0016740,transferase activity; GO:0019787,ubiquit…
HORVU.MOREX.r3.1HG0005770	0	0	0	0	0	0	0	0	0	0	0	0	0	0	0	0	0	0	0	0	0	0	0	0	0	0	0	0	0	0	0	0	0	0	0	0	1H	11847470	11853664	+	HORVU.MOREX.r3.1HG0005770	--	K25918 augmin complex subunit 8 | (RefSeq) AUGMIN subunit 8-like (A)	--	QWRF motif-containing protein 3 [Hordeum vulgare]	QWRF3_ARATH RecName: Full=QWRF motif-containing protein 3;	A0A8I6X1C8_HORVV SubName: Full=Uncharacterized protein {ECO:0000313|EnsemblPlants:HORVU.MOREX.r3.1HG0005770.1};	--	GO:0005737,cytoplasm; GO:0005880,nuclear microtubule; GO:0008017,microtubule binding; GO:0051225,spindle assembly; GO:0003674,molecular_function; GO:0005488,binding; GO:0005515,protein binding; GO:0008092,cytoskeletal protein binding; GO:0015631,tubulin binding; GO:0000226,microtubule cytoskeleton organization; GO:0006996,organelle organization; GO:0007010,cytoskeleton organization; GO:0007017,mi…
HORVU.MOREX.r3.1HG0005780	1.3841	2.0637	1.4152	0.7898	1.9205	1.1294	1.4193	1.1822	1.3263	0.6014	1.0404	0.526	2.1517	3.6026	1.8894	3.2744	2.908	1.1585	1.9084	2.5847	1.7438	1.1793	1.2343	1.5516	2.2547	2.3045	2.4203	1.2604	2.0778	1.7966	1.6088	2.0853	1.1671	0.774	1.158	1.3012	1H	11857018	11858745	-	HORVU.MOREX.r3.1HG0005780	--	--	--	uncharacterized protein LOC123444281 [Hordeum vulgare subsp. vulgare]	--	A0A8I6WE61_HORVV SubName: Full=Uncharacterized protein {ECO:0000313|EnsemblPlants:HORVU.MOREX.r3.1HG0005780.1.CDS1};	--	--
HORVU.MOREX.r3.1HG0005790	6.1412	2.3868	4.1595	3.4931	3.4429	3.2601	1.186	2.675	1.2129	0.6594	0.6864	1.0362	3.0164	1.4484	3.6199	1.7697	1.6153	0.6066	1.6925	1.7215	1.6974	0.8474	1.48	4.4752	0.9871	0.872	2.4563	2.2473	3.0114	2.4699	0.4704	1.0423	0.6529	1.6242	0.9311	1.3204	1H	11863337	11865485	+	HORVU.MOREX.r3.1HG0005790	--	K20043 clathrin coat assembly protein AP180 | (RefSeq) putative clathrin assembly protein At5g35200 (A)	--	putative clathrin assembly protein At2g25430 [Hordeum vulgare subsp. vulgare]	CAP2_ARATH RecName: Full=Putative clathrin assembly protein At2g25430;	A0A8I6WPW7_HORVV RecName: Full=ENTH domain-containing protein {ECO:0000259|PROSITE:PS50942};	Clathrin assembly protein AP180 and related proteins, contain ENTH domain	GO:0005905,clathrin-coated pit; GO:0030136,clathrin-coated vesicle; GO:0005794,Golgi apparatus; GO:0005773,vacuole; GO:0005545,1-phosphatidylinositol binding; GO:0032050,clathrin heavy chain binding; GO:0005546,phosphatidylinositol-4,5-bisphosphate binding; GO:0000149,SNARE binding; GO:0048268,clathrin coat assembly; GO:0072583,clathrin-dependent endocytosis; GO:0006900,vesicle budding from membr…
HORVU.MOREX.r3.1HG0005810	2.6656	2.6677	2.9903	18.2056	15.8194	17.0003	2.4556	2.4934	1.7848	17.7554	19.0935	21.3371	2.6137	5.7121	3.5161	16.7422	16.7876	22.0888	1.5133	2.0798	1.9121	19.4345	21.6019	16.163	18.2068	18.1747	8.9562	17.629	20.4024	21.4141	18.1929	11.1206	14.4281	22.695	22.3973	22.4399	1H	11881186	11884961	-	HORVU.MOREX.r3.1HG0005810	--	--	--	hypothetical protein D1007_16272 [Hordeum vulgare]	NUP43_ARATH RecName: Full=Nuclear pore complex protein NUP43 {ECO:0000303|PubMed:21189294}; AltName: Full=Nucleoporin 43;	A0A8I6WM78_HORVV SubName: Full=Uncharacterized protein {ECO:0000313|EnsemblPlants:HORVU.MOREX.r3.1HG0005810.1};	--	GO:0005635,nuclear envelope; GO:0031080,nuclear pore outer ring; GO:0051028,mRNA transport; GO:0015031,protein transport; GO:0006403,RNA localization; GO:0006810,transport; GO:0008150,biological_process; GO:0015931,nucleobase-containing compound transport; GO:0033036,macromolecule localization; GO:0050657,nucleic acid transport; GO:0050658,RNA transport; GO:0051179,localization; GO:0051234,establ…
HORVU.MOREX.r3.1HG0005830	1.0756	0.9302	0.9842	4.7722	5.447	3.4735	1.4474	1.4591	1.1317	4.1491	4.6156	3.2661	2.7084	1.9598	1.3617	5.0423	4.3659	4.8042	1.3405	1.1916	1.104	3.7286	3.7464	4.5827	8.722	6.2734	4.6392	3.4027	8.631	8.9811	5.7438	2.9911	5.0631	5.47	5.5754	5.163	1H	12064600	12066525	-	HORVU.MOREX.r3.1HG0005830	--	--	--	dof zinc finger protein DOF3.6-like isoform X2 [Hordeum vulgare subsp. vulgare]	DOF36_ARATH RecName: Full=Dof zinc finger protein DOF3.6; Short=AtDOF3.6; AltName: Full=OBF-binding protein 3;	A0A8I6WZ45_HORVV RecName: Full=Dof-type domain-containing protein {ECO:0000259|PROSITE:PS50884};	--	GO:0005634,nucleus; GO:0003677,DNA binding; GO:0003700,DNA-binding transcription factor activity; GO:0046872,metal ion binding; GO:0003674,molecular_function; GO:0003676,nucleic acid binding; GO:0005488,binding; GO:0097159,organic cyclic compound binding; GO:1901363,heterocyclic compound binding; GO:0140110,transcription regulator activity; GO:0043167,ion binding; GO:0043169,cation binding; GO:00…
HORVU.MOREX.r3.1HG0005840	1.2827	1.0868	2.1574	8.8172	10.5902	10.465	1.9257	1.9025	1.5496	9.4577	8.6147	9.5037	0.549	1.2118	2.9142	10.5241	13.0546	18.3838	0.3237	0.8531	0.4116	11.7681	11.5294	8.6878	8.9568	7.9211	3.523	16.4844	14.7424	15.317	8.1057	6.2291	7.2667	14.2235	16.2576	13.7862	1H	12107340	12110125	-	HORVU.MOREX.r3.1HG0005840	--	--	--	uncharacterized protein LOC123404597 [Hordeum vulgare subsp. vulgare]	--	M0V882_HORVV SubName: Full=Uncharacterized protein {ECO:0000313|EnsemblPlants:HORVU.MOREX.r3.1HG0005840.1.CDS1};	--	--
HORVU.MOREX.r3.1HG0006090	0	0	0	0	0	0	0	0	0	0	0	0	0	0	0	0	0	0	0	0	0	0	0	0.069	0	0	0	0	0	0	0	0	0	0	0	0	1H	12626071	12627420	-	HORVU.MOREX.r3.1HG0006090	--	K14440 SWI/SNF-related matrix-associated actin-dependent regulator of chromatin subfamily A-like protein 1 [EC:5.6.2.-] | (RefSeq) SWI/SNF-related matrix-associated actin-dependent regulator of chromatin subfamily A-like protein 1 isoform X1 (A)	--	dirigent protein 4-like [Hordeum vulgare subsp. vulgare]	DIR11_ARATH RecName: Full=Dirigent protein 11; Short=AtDIR11; Flags: Precursor;	A0A8I7B0D2_HORVV RecName: Full=Dirigent protein {ECO:0000256|RuleBase:RU363099};	--	GO:0048046,apoplast; GO:0009699,phenylpropanoid biosynthetic process; GO:0006725,cellular aromatic compound metabolic process; GO:0008150,biological_process; GO:0008152,metabolic process; GO:0009058,biosynthetic process; GO:0009698,phenylpropanoid metabolic process; GO:0009987,cellular process; GO:0019438,aromatic compound biosynthetic process; GO:0019748,secondary metabolic process; GO:0044237,c…
HORVU.MOREX.r3.1HG0006100	0	0	0	0	0	0	0	0	0	0	0	0	0	0	0	0	0	0	0	0	0	0	0	0	0	0	0	0	0	0	0	0	0	0	0	0	1H	12641325	12645035	+	HORVU.MOREX.r3.1HG0006100	--	--	--	hypothetical protein ZWY2020_054395 [Hordeum vulgare]	DIR3_ARATH RecName: Full=Dirigent protein 3; Short=AtDIR3; Flags: Precursor;	A0A8I7B225_HORVV RecName: Full=Dirigent protein {ECO:0000256|RuleBase:RU363099};	--	GO:0048046,apoplast; GO:0009699,phenylpropanoid biosynthetic process; GO:0006725,cellular aromatic compound metabolic process; GO:0008150,biological_process; GO:0008152,metabolic process; GO:0009058,biosynthetic process; GO:0009698,phenylpropanoid metabolic process; GO:0009987,cellular process; GO:0019438,aromatic compound biosynthetic process; GO:0019748,secondary metabolic process; GO:0044237,c…
HORVU.MOREX.r3.1HG0006160	0.0283	0.0162	0.056	2.508	2.5992	2.4739	0.0319	0.0158	0	3.5263	2.7531	2.3673	0	0	0.0669	0.3231	0.2303	0.1081	0	0	0	0.2014	0.1738	2.34	0	0	0	0	0	0	0	0	0	0.0108	0	0	1H	12730601	12734023	+	HORVU.MOREX.r3.1HG0006160	--	K13475 R protein MLA10 | (RefSeq) disease resistance protein RGA5-like isoform X1 (A)	ko04626: Plant-pathogen interaction	disease resistance protein Pik-2-like [Hordeum vulgare subsp. vulgare]	PIK2_ORYSJ RecName: Full=Disease resistance protein Pik-2 {ECO:0000305}; AltName: Full=Pik-2 blast resistance protein {ECO:0000312|EMBL:ADZ48538.1};	M0WNM7_HORVV SubName: Full=Uncharacterized protein {ECO:0000313|EnsemblPlants:HORVU.MOREX.r3.1HG0006160.1};	Apoptotic ATPase	GO:0043531,ADP binding; GO:0005524,ATP binding; GO:0042742,defense response to bacterium; GO:0002758,innate immune response-activating signal transduction; GO:0009626,plant-type hypersensitive response; GO:0000166,nucleotide binding; GO:0003674,molecular_function; GO:0005488,binding; GO:0017076,purine nucleotide binding; GO:0030554,adenyl nucleotide binding; GO:0032553,ribonucleotide binding; GO:…
HORVU.MOREX.r3.1HG0006210	0.1147	0.7868	0.415	0.1174	0	0.0224	0.0645	0.0425	0.0804	0.4016	0.33	0.8134	2.812	0.5223	2.1821	0.1245	0.1627	0.0417	0	0.0807	0.0237	0.3104	0.6697	0.0261	0.1356	0.2935	0.0727	0.0424	0.4561	0.2016	0.1319	0.1743	0.1766	0.3357	0.2336	0.3114	1H	12801950	12804888	+	HORVU.MOREX.r3.1HG0006210	--	K00924 kinase [EC:2.7.1.-] | (RefSeq) receptor protein kinase TMK1-like (A)	--	wall-associated receptor kinase 3-like [Hordeum vulgare subsp. vulgare]	WAK5_ARATH RecName: Full=Wall-associated receptor kinase 5; EC=2.7.11.-; Flags: Precursor;	A0A287EJ20_HORVV SubName: Full=Uncharacterized protein {ECO:0000313|EnsemblPlants:HORVU.MOREX.r3.1HG0006210.1};	--	GO:0016021,integral component of membrane; GO:0005886,plasma membrane; GO:0005524,ATP binding; GO:0005509,calcium ion binding; GO:0030247,polysaccharide binding; GO:0106310,protein serine kinase activity; GO:0004674,protein serine/threonine kinase activity; GO:0007166,cell surface receptor signaling pathway; GO:0006468,protein phosphorylation; GO:0000166,nucleotide binding; GO:0003674,molecular_f…
HORVU.MOREX.r3.1HG0006230	0.5364	0.2454	0.1664	10.077	9.4674	9.0317	0.2071	0.0852	0.0322	10.3218	9.7425	8.724	0.1299	0.0838	0.1591	1.5143	1.2218	1.4533	0.1218	0.1457	0.2845	1.7736	0.8056	8.3236	0	0.0504	0.0583	0.4247	0.3181	0.2156	0	0.1223	0.0157	0.316	0.4266	0.2593	1H	12824045	12827600	-	HORVU.MOREX.r3.1HG0006230	--	K13475 R protein MLA10 | (RefSeq) disease resistance protein RGA5-like isoform X1 (A)	ko04626: Plant-pathogen interaction	disease resistance protein RGA5-like [Hordeum vulgare subsp. vulgare]	RGA5S_ORYSJ RecName: Full=Disease resistance protein RGA5 {ECO:0000305}; AltName: Full=Os11gRGA5 {ECO:0000312|EMBL:BAK39932.1};	A0A8I6WM83_HORVV SubName: Full=Uncharacterized protein {ECO:0000313|EnsemblPlants:HORVU.MOREX.r3.1HG0006230.1};	Apoptotic ATPase	GO:0043531,ADP binding; GO:0005524,ATP binding; GO:0006952,defense response; GO:0051707,response to other organism; GO:0000166,nucleotide binding; GO:0003674,molecular_function; GO:0005488,binding; GO:0017076,purine nucleotide binding; GO:0030554,adenyl nucleotide binding; GO:0032553,ribonucleotide binding; GO:0032555,purine ribonucleotide binding; GO:0032559,adenyl ribonucleotide binding; GO:003…
HORVU.MOREX.r3.1HG0006340	43.0328	40.2275	34.9529	14.3495	13.0777	14.7447	28.3709	27.6048	30.3087	17.5838	16.8755	19.5705	24.2491	28.1124	25.1914	16.3088	15.8939	10.1359	29.7432	24.4786	22.5109	16.6169	15.7281	16.493	17.0072	17.6971	19.7727	12.3244	14.7955	13.5499	14.0019	18.194	13.0086	13.3078	11.0938	11.5457	1H	13207859	13210838	+	HORVU.MOREX.r3.1HG0006340	--	--	--	ACT domain-containing protein ACR9 isoform X1 [Hordeum vulgare subsp. vulgare]	ACR9_ARATH RecName: Full=ACT domain-containing protein ACR9 {ECO:0000305}; AltName: Full=Protein ACT DOMAIN REPEATS 9 {ECO:0000303|PubMed:21861936};	A0A8I6W3W7_HORVV RecName: Full=ACT domain-containing protein {ECO:0000259|PROSITE:PS51671};	--	--
HORVU.MOREX.r3.1HG0006400	2.8425	2.7573	3.3035	6.5674	5.9582	6.5135	1.5395	1.8811	1.8551	5.5513	5.3012	4.5561	1.3445	2.0159	2.5298	7.7167	7.6591	8.4325	1.4299	1.5583	1.1134	6.5202	7.4553	7.2673	9.5736	7.9726	3.9339	7.1199	8.1034	8.1416	7.8956	4.6562	7.5166	6.2794	5.6435	6.1227	1H	13340783	13345156	+	HORVU.MOREX.r3.1HG0006400	--	K20843 hydroxyproline O-galactosyltransferase 2/3/4/5/6 [EC:2.4.1.-] | (RefSeq) hydroxyproline O-galactosyltransferase GALT6-like (A)	--	hydroxyproline O-galactosyltransferase GALT5-like [Hordeum vulgare subsp. vulgare]	B3GTI_ARATH RecName: Full=Hydroxyproline O-galactosyltransferase GALT5 {ECO:0000303|PubMed:25974423}; Short=AtGALT5 {ECO:0000303|PubMed:25974423}; EC=2.4.1.- {ECO:0000269|PubMed:25974423}; AltName: Full=Beta-1,3-galactosyltransferase 18 {ECO:0000305};	A0A8I6WAR9_HORVV RecName: Full=Galectin domain-containing protein {ECO:0000259|PROSITE:PS51304};	Galactosyltransferases	GO:0005768,endosome; GO:0005794,Golgi apparatus; GO:0000139,Golgi membrane; GO:0016021,integral component of membrane; GO:0005802,trans-Golgi network; GO:0030246,carbohydrate binding; GO:0008378,galactosyltransferase activity; GO:0016757,glycosyltransferase activity; GO:1990714,hydroxyproline O-galactosyltransferase activity; GO:0010405,arabinogalactan protein metabolic process; GO:0018258,protei…
HORVU.MOREX.r3.1HG0006410	0	0	0	1.8297	1.6559	1.6951	0.0472	0	0.0221	5.2175	5.1825	6.8939	0.0485	0	0	5.9196	6.8164	4.1138	0	0	0	6.556	13.6117	1.3735	0	0	0.0199	1.8595	1.7626	1.7699	0	0.1673	0.043	7.3022	6.9615	8.8834	1H	13367480	13371236	-	HORVU.MOREX.r3.1HG0006410	--	K13430 serine/threonine-protein kinase PBS1 [EC:2.7.11.1] | (RefSeq) probable serine/threonine-protein kinase PBL7 (A)	ko04626: Plant-pathogen interaction	wall-associated receptor kinase 2-like [Hordeum vulgare subsp. vulgare]	WAK2_ARATH RecName: Full=Wall-associated receptor kinase 2; EC=2.7.11.-; Flags: Precursor;	A0A8I6WP08_HORVV SubName: Full=Uncharacterized protein {ECO:0000313|EnsemblPlants:HORVU.MOREX.r3.1HG0006410.1};	--	GO:0016021,integral component of membrane; GO:0005634,nucleus; GO:0005886,plasma membrane; GO:0005524,ATP binding; GO:0005509,calcium ion binding; GO:0030247,polysaccharide binding; GO:0106310,protein serine kinase activity; GO:0004674,protein serine/threonine kinase activity; GO:0007166,cell surface receptor signaling pathway; GO:0009992,cellular water homeostasis; GO:0009311,oligosaccharide met…
HORVU.MOREX.r3.1HG0006420	0.199	0.6829	0.4685	0.6773	0.5265	0.3408	0.3792	0.3235	0.1611	0.8465	0.6609	0.8959	0.5071	0.9762	0.3756	2.3106	1.6707	2.1859	0.5562	0.4689	0.2274	1.8494	2.2397	0.6476	2.4051	3.1904	2.3577	0.8824	1.271	1.2384	3.1553	1.693	2.7815	1.251	1.2992	1.6119	1H	13380272	13383061	+	HORVU.MOREX.r3.1HG0006420	--	K13457 disease resistance protein RPM1 | (RefSeq) disease resistance protein RPM1-like (A)	ko04626: Plant-pathogen interaction	disease resistance protein RPM1-like [Hordeum vulgare subsp. vulgare]	RPM1_ARATH RecName: Full=Disease resistance protein RPM1 {ECO:0000303|PubMed:7638602}; AltName: Full=Resistance to Pseudomonas syringae protein 3 {ECO:0000303|PubMed:9861059}; AltName: Full=Resistance to Pseudomonas syringae pv. Maculicola protein 1 {ECO:0000303|PubMed:7638602};	M0YIJ8_HORVV SubName: Full=Uncharacterized protein {ECO:0000313|EnsemblPlants:HORVU.MOREX.r3.1HG0006420.1.CDS1};	Apoptotic ATPase	GO:0012505,endomembrane system; GO:0019897,extrinsic component of plasma membrane; GO:0005886,plasma membrane; GO:0043531,ADP binding; GO:0005524,ATP binding; GO:0000166,nucleotide binding; GO:0009626,plant-type hypersensitive response; GO:0003674,molecular_function; GO:0005488,binding; GO:0017076,purine nucleotide binding; GO:0030554,adenyl nucleotide binding; GO:0032553,ribonucleotide binding; …
HORVU.MOREX.r3.1HG0006430	0	0.1554	0.0839	0.0835	0.1298	0.0199	0.1148	0.0945	0.0358	0.0939	0.0367	0.0181	0.0262	0.1238	0.1443	0.166	0.1052	0.037	0	0	0.0841	0.138	0.1042	0.0464	0.6544	0.5404	0.5169	0.1695	0.4232	0.4979	0.5194	0.4842	0.5058	0.2076	0.1384	0.3088	1H	13385748	13388261	-	HORVU.MOREX.r3.1HG0006430	--	K13430 serine/threonine-protein kinase PBS1 [EC:2.7.11.1] | (RefSeq) probable serine/threonine-protein kinase PBL7 (A)	ko04626: Plant-pathogen interaction	G-type lectin S-receptor-like serine/threonine-protein kinase SD2-5 [Hordeum vulgare subsp. vulgare]	SD25_ARATH RecName: Full=G-type lectin S-receptor-like serine/threonine-protein kinase SD2-5; EC=2.7.11.1; AltName: Full=S-domain-2 (SD2) receptor kinase 5; Short=SD2-5; Flags: Precursor;	A0A8I7B227_HORVV RecName: Full=Receptor-like serine/threonine-protein kinase {ECO:0000256|PIRNR:PIRNR000641}; EC=2.7.11.1 {ECO:0000256|PIRNR:PIRNR000641};	--	GO:0016021,integral component of membrane; GO:0005886,plasma membrane; GO:0005524,ATP binding; GO:0005516,calmodulin binding; GO:0030246,carbohydrate binding; GO:0004672,protein kinase activity; GO:0106310,protein serine kinase activity; GO:0004674,protein serine/threonine kinase activity; GO:0031625,ubiquitin protein ligase binding; GO:0046777,protein autophosphorylation; GO:0000166,nucleotide b…
HORVU.MOREX.r3.1HG0006440	0	0	0.0456	0.909	0.6477	1.5164	0	0.0514	0	0.7668	1.347	0.9837	0.1068	0.1263	0	1.4556	1.7174	0.6046	0.105	0	0.1716	0.5631	0.486	1.0093	0.2811	0.2028	0.2197	0.6661	0.6716	0.8671	0.3191	0.2108	0.3796	0.4942	0.9729	0.6084	1H	13394547	13399436	-	HORVU.MOREX.r3.1HG0006440	--	K09841 xanthoxin dehydrogenase [EC:1.1.1.288] | (RefSeq) zerumbone synthase-like (A)	ko00906: Carotenoid biosynthesis; ko01100: Metabolic pathways; ko01110: Biosynthesis of secondary metabolites	momilactone A synthase-like [Hordeum vulgare subsp. vulgare]	MOMAS_ORYSJ RecName: Full=Momilactone A synthase; Short=OsMAS; EC=1.1.1.295;	A0A8I6WGQ6_HORVV SubName: Full=Uncharacterized protein {ECO:0000313|EnsemblPlants:HORVU.MOREX.r3.1HG0006440.1};	Reductases with broad range of substrate specificities	GO:0102960,momilactone-A synthase activity; GO:0003674,molecular_function; GO:0003824,catalytic activity; GO:0016491,oxidoreductase activity; GO:0016614,oxidoreductase activity, acting on CH-OH group of donors; GO:0016616,oxidoreductase activity, acting on the CH-OH group of donors, NAD or NADP as acceptor
HORVU.MOREX.r3.1HG0006460	0	0	0	0.3561	0.4217	0.4849	0	0	0	3.5244	2.5015	2.334	0.2551	0.1885	0	0.8089	0.8649	0.406	0	0.0437	0	1.9747	1.4866	0.3389	0.1678	0.0454	0.4722	0.1835	0.4295	0.8248	0.1633	0.1887	0.2124	0.9166	0.6744	1.271	1H	13408208	13409239	-	HORVU.MOREX.r3.1HG0006460	--	--	--	predicted protein, partial [Hordeum vulgare subsp. vulgare]	TLP1_PYRPY RecName: Full=Thaumatin-like protein 1; Flags: Precursor;	F2E3U6_HORVV SubName: Full=Predicted protein {ECO:0000313|EMBL:BAK02018.1}; Flags: Fragment;	--	GO:0005576,extracellular region; GO:0005575,cellular_component; GO:0110165,cellular anatomical entity
HORVU.MOREX.r3.1HG0006480	0.6299	0.7376	1.288	0.1106	0.2292	0.1933	0.6079	0.9342	0.6154	0.0663	0.0324	0.0798	1.1785	0.4645	1.6558	0.2117	0.0464	0.0817	0.7492	1.0138	0.5012	0.0457	0.0657	0.2251	0.5168	0.8225	1.2832	0.4821	0.8716	0.8439	0.7247	0.6326	0.6466	0.1145	0.1935	0.094	1H	13454084	13459040	+	HORVU.MOREX.r3.1HG0006480	--	K26731 K+:H+ antiporter | (RefSeq) cation/H(+) antiporter 20-like (A)	--	cation/H(+) antiporter 20 [Hordeum vulgare subsp. vulgare]	CHX20_ARATH RecName: Full=Cation/H(+) antiporter 20; AltName: Full=Protein CATION/H+ EXCHANGER 20; Short=AtCHX20;	F2CW78_HORVV SubName: Full=Predicted protein {ECO:0000313|EMBL:BAJ87099.1};	Predicted K+/H+-antiporter	GO:0012505,endomembrane system; GO:0005783,endoplasmic reticulum; GO:0016021,integral component of membrane; GO:0015299,solute:proton antiporter activity; GO:0030007,cellular potassium ion homeostasis; GO:0006813,potassium ion transport; GO:0006623,protein targeting to vacuole; GO:0006885,regulation of pH; GO:0030104,water homeostasis; GO:0003674,molecular_function; GO:0005215,transporter activit…
HORVU.MOREX.r3.1HG0006490	18.7004	35.2206	28.3614	15.8064	14.9534	15.7593	46.2288	49.1495	40.8417	17.7462	16.0455	12.9308	34.2681	26.1718	44.2589	15.0537	15.3881	14.4681	27.1278	30.2221	21.6861	14.0736	8.5794	15.6986	48.7921	54.4199	51.5416	11.8366	19.469	17.7744	58.5862	58.3809	56.8639	14.5527	15.0203	15.011	1H	13469764	13470780	-	HORVU.MOREX.r3.1HG0006490	--	--	--	uncharacterized protein LOC123404801 [Hordeum vulgare subsp. vulgare]	--	A0A8I6WPY1_HORVV SubName: Full=Uncharacterized protein {ECO:0000313|EnsemblPlants:HORVU.MOREX.r3.1HG0006490.1.CDS1};	--	--
HORVU.MOREX.r3.1HG0006500	0	0	0	0	0	0	0	0	0	0	0	0	0	0	0	0	0	0	0	0	0	0	0	0	0	0	0	0	0	0	0	0	0	0	0	0	1H	13476625	13476942	+	HORVU.MOREX.r3.1HG0006500	--	--	--	hypothetical protein D1007_58972 [Hordeum vulgare]	--	A0A8I6WM88_HORVV SubName: Full=Uncharacterized protein {ECO:0000313|EnsemblPlants:HORVU.MOREX.r3.1HG0006500.1.CDS1};	--	--
HORVU.MOREX.r3.1HG0006570	80.6798	108.385	92.5395	35.5295	40.0181	34.4145	120.666	135.031	94.522	44.4605	32.5552	31.5007	103.261	91.9152	119.077	59.6506	49.4631	47.9734	120.473	125.085	111.999	50.7188	32.6954	45.094	55.8685	50.2645	50.1488	38.8973	62.0753	71.7037	57.5677	73.4938	58.3472	41.316	48.879	46.5171	1H	13863346	13865640	+	HORVU.MOREX.r3.1HG0006570	--	K05765 cofilin | (RefSeq) actin-depolymerizing factor 7 (A)	--	actin-depolymerizing factor 7 [Aegilops tauschii subsp. strangulata]	ADF7_ORYSJ RecName: Full=Actin-depolymerizing factor 7; Short=ADF-7; Short=OsADF7;	A0A452XNV2_AEGTS RecName: Full=ADF-H domain-containing protein {ECO:0000259|PROSITE:PS51263};	Actin depolymerizing factor	GO:0015629,actin cytoskeleton; GO:0005737,cytoplasm; GO:0051015,actin filament binding; GO:0030042,actin filament depolymerization; GO:0003674,molecular_function; GO:0003779,actin binding; GO:0005488,binding; GO:0005515,protein binding; GO:0008092,cytoskeletal protein binding; GO:0044877,protein-containing complex binding; GO:0006996,organelle organization; GO:0007010,cytoskeleton organization; G…
HORVU.MOREX.r3.1HG0006580	62.2589	63.9124	75.9803	117.05	126.43	121.519	45.55	57.7688	48.308	143.323	148.169	159.429	58.1111	43.2497	51.5252	127.867	119.505	77.1075	72.7572	61.5697	48.1393	114.158	151.358	121.782	92.9186	90.3817	79.5538	82.9345	102.133	95.4596	91.8487	72.503	90.6599	113.807	95.7131	112.566	1H	13866063	13868614	-	HORVU.MOREX.r3.1HG0006580	--	--	--	uncharacterized protein LOC123447615 [Hordeum vulgare subsp. vulgare]	--	A0A8I6WP15_HORVV SubName: Full=Uncharacterized protein {ECO:0000313|EnsemblPlants:HORVU.MOREX.r3.1HG0006580.2};	--	--
HORVU.MOREX.r3.1HG0006610	31.0969	0.6295	4.5098	861.155	861.269	961.192	7.9941	0.6122	1.2161	834.788	898.692	912.436	5.7244	0.8524	1.1427	632.559	740.767	990.973	4.7495	4.3603	5.0412	790.738	936.283	760.498	874.802	697.965	482.604	733.2	905.992	849.365	906.102	440.394	850.493	1019.7	948.08	935.62	1H	13953186	13954051	+	HORVU.MOREX.r3.1HG0006610	--	K11251 histone H2A | (RefSeq) histone H2A.2.1 (A)	ko03082: ATP-dependent chromatin remodeling	hypothetical protein ZWY2020_054350 [Hordeum vulgare]	H2A3_WHEAT RecName: Full=Histone H2A.2.2;	A0A8I7B0D5_HORVV RecName: Full=Histone H2A {ECO:0000256|RuleBase:RU003767};	Histone 2A	GO:0000786,nucleosome; GO:0005634,nucleus; GO:0003677,DNA binding; GO:0046982,protein heterodimerization activity; GO:0030527,structural constituent of chromatin; GO:0003674,molecular_function; GO:0003676,nucleic acid binding; GO:0005488,binding; GO:0097159,organic cyclic compound binding; GO:1901363,heterocyclic compound binding; GO:0005515,protein binding; GO:0046983,protein dimerization activi…
HORVU.MOREX.r3.1HG0006630	0	0	0	0	0	0	0	0	0	0	0	0	0	0	0	0	0	0	0	0	0	0	0	0	0.6013	0	0	0.6576	0.2052	0	0	0	0	0	0	0	1H	13963112	13963327	-	HORVU.MOREX.r3.1HG0006630	--	--	--	hypothetical protein D1007_60521 [Hordeum vulgare]	PLA21_ORYSJ RecName: Full=Probable phospholipase A2 homolog 1; EC=3.1.1.4; Flags: Precursor;	A0A8I7B229_HORVV SubName: Full=Uncharacterized protein {ECO:0000313|EnsemblPlants:HORVU.MOREX.r3.1HG0006630.1.CDS1};	--	GO:0005576,extracellular region; GO:0005509,calcium ion binding; GO:0047498,calcium-dependent phospholipase A2 activity; GO:0005543,phospholipid binding; GO:0050482,arachidonic acid secretion; GO:0016042,lipid catabolic process; GO:0006644,phospholipid metabolic process; GO:0009555,pollen development; GO:0009846,pollen germination; GO:0009860,pollen tube growth; GO:0003674,molecular_function; GO:…
HORVU.MOREX.r3.1HG0006650	23.3529	0.7109	3.068	676.1	617.947	719.74	5.7986	1.284	1.4481	634.594	666.757	627.364	4.2071	1.092	1.1732	477.376	543.932	785.676	4.4866	4.5959	3.7368	641.592	677.073	528.634	714.437	555.224	383.047	635.093	767.867	730.271	699.822	342.236	684.412	849.437	804.08	770.164	1H	14097773	14098865	+	HORVU.MOREX.r3.1HG0006650	--	K11251 histone H2A | (RefSeq) histone H2A.2.1 (A)	ko03082: ATP-dependent chromatin remodeling	histone H2A.2.1-like [Hordeum vulgare subsp. vulgare]	H2A2_WHEAT RecName: Full=Histone H2A.2.1;	A0A8I6WGR4_HORVV RecName: Full=Histone H2A {ECO:0000256|RuleBase:RU003767};	Histone 2A	GO:0000786,nucleosome; GO:0005634,nucleus; GO:0003677,DNA binding; GO:0046982,protein heterodimerization activity; GO:0030527,structural constituent of chromatin; GO:0003674,molecular_function; GO:0003676,nucleic acid binding; GO:0005488,binding; GO:0097159,organic cyclic compound binding; GO:1901363,heterocyclic compound binding; GO:0005515,protein binding; GO:0046983,protein dimerization activi…
HORVU.MOREX.r3.1HG0006660	1.1875	1.7525	0.5672	13.7004	13.5154	12.7463	1.1645	2.2583	0.8867	14.8275	11.6591	11.8201	0.9739	0.6979	1.1206	10.1907	10.4367	14.3631	0.174	1.1329	0	14.8936	10.1013	15.996	18.0929	13.9076	5.5718	16.221	20.8709	24.3852	16.0931	7.6865	15.0996	13.6038	16.0731	14.5966	1H	14099496	14102975	-	HORVU.MOREX.r3.1HG0006660	--	K01507 inorganic pyrophosphatase [EC:3.6.1.1] | (RefSeq) soluble inorganic pyrophosphatase 4-like (A)	ko00190: Oxidative phosphorylation	hypothetical protein ZWY2020_054354 [Hordeum vulgare]	IPYR4_ARATH RecName: Full=Soluble inorganic pyrophosphatase 4 {ECO:0000303|PubMed:15135060}; EC=3.6.1.1 {ECO:0000269|Ref.6}; AltName: Full=Pyrophosphate phospho-hydrolase 4 {ECO:0000303|PubMed:15135060}; Short=PPase 4 {ECO:0000303|PubMed:15135060};	A0A446IJ97_TRITD RecName: Full=Inorganic diphosphatase {ECO:0000256|ARBA:ARBA00012146}; EC=3.6.1.1 {ECO:0000256|ARBA:ARBA00012146};	Inorganic pyrophosphatase/Nucleosome remodeling factor, subunit NURF38	GO:0005829,cytosol; GO:0005654,nucleoplasm; GO:0004427,inorganic diphosphate phosphatase activity; GO:0000287,magnesium ion binding; GO:0006796,phosphate-containing compound metabolic process; GO:0003674,molecular_function; GO:0003824,catalytic activity; GO:0016462,pyrophosphatase activity; GO:0016787,hydrolase activity; GO:0016817,hydrolase activity, acting on acid anhydrides; GO:0016818,hydrola…
HORVU.MOREX.r3.1HG0006690	2.0962	2.7288	3.2947	24.6794	26.1213	23.0904	1.3354	1.442	0.6385	24.7543	23.2653	22.1434	4.8661	6.6334	3.3968	23.1366	24.1247	23.9765	1.5032	2.0394	1.3144	23.4084	23.7052	23.3935	38.2308	28.4845	17.2411	22.0145	26.2348	26.4996	29.7449	14.8901	28.1439	22.4663	22.1263	23.1988	1H	14146310	14159635	+	HORVU.MOREX.r3.1HG0006690	--	K24070 poly [ADP-ribose] polymerase 1 [EC:2.4.2.30] | (RefSeq) poly [ADP-ribose] polymerase 1-like (A)	ko03410: Base excision repair	poly [ADP-ribose]	PARP1_ORYSJ RecName: Full=Poly [ADP-ribose] polymerase 1; Short=PARP-1; EC=2.4.2.30; AltName: Full=NAD(+) ADP-ribosyltransferase 1; Short=ADPRT-1; AltName: Full=Poly[ADP-ribose] synthase 1; AltName: Full=Protein ADP-ribosyltransferase PARP1 {ECO:0000250|UniProtKB:P09874}; EC=2.4.2.- {ECO:0000250|UniProtKB:P09874};	A0A8I6X1F8_HORVV RecName: Full=Poly [ADP-ribose] polymerase {ECO:0000256|PIRNR:PIRNR000489, ECO:0000256|RuleBase:RU362114}; EC=2.4.2.30 {ECO:0000256|PIRNR:PIRNR000489};	NAD+ ADP-ribosyltransferase Parp, required for poly-ADP ribosylation of nuclear proteins	GO:0005730,nucleolus; GO:0003677,DNA binding; GO:0051287,NAD binding; GO:0003950,NAD+ ADP-ribosyltransferase activity; GO:1990404,NAD+-protein ADP-ribosyltransferase activity; GO:0008270,zinc ion binding; GO:0030592,DNA ADP-ribosylation; GO:0006302,double-strand break repair; GO:0070212,protein poly-ADP-ribosylation; GO:0009737,response to abscisic acid; GO:0006979,response to oxidative stress; G…
HORVU.MOREX.r3.1HG0006820	31.3428	31.5569	22.1168	8.1387	6.7477	8.0172	7.4556	9.821	6.8511	10.8631	9.2913	9.512	32.0544	29.8599	9.4777	6.2317	8.0299	2.4059	25.5633	29.1441	30.8717	6.0501	11.1192	7.9823	14.0948	15.8584	13.9547	6.9735	9.6211	8.2808	16.8704	23.4041	20.3925	8.6817	9.3667	9.9604	1H	14250861	14303895	+	HORVU.MOREX.r3.1HG0006820	--	--	--	LRR receptor kinase SERK2-like [Hordeum vulgare subsp. vulgare]	NIK1_ARATH RecName: Full=Protein NSP-INTERACTING KINASE 1 {ECO:0000303|PubMed:15489295}; Short=AtNIK1 {ECO:0000303|PubMed:15489295}; EC=2.7.11.1 {ECO:0000269|PubMed:15489295}; AltName: Full=LRR receptor-like serine/threonine-protein kinase NIK1 {ECO:0000303|PubMed:15489295}; Flags: Precursor;	A0A8I6WAS6_HORVV SubName: Full=Uncharacterized protein {ECO:0000313|EnsemblPlants:HORVU.MOREX.r3.1HG0006820.1};	--	GO:0005737,cytoplasm; GO:0016021,integral component of membrane; GO:0005654,nucleoplasm; GO:0005886,plasma membrane; GO:0005524,ATP binding; GO:0042802,identical protein binding; GO:0004672,protein kinase activity; GO:0106310,protein serine kinase activity; GO:0004674,protein serine/threonine kinase activity; GO:0051607,defense response to virus; GO:0040015,negative regulation of multicellular or…
HORVU.MOREX.r3.1HG0006840	166.271	158.746	131.002	28.4436	30.0002	26.9091	82.9842	76.7703	70.2122	32.5923	32.8826	30.8585	0.4062	0.1601	81.9947	0	0	0.0639	1.4635	0.6807	0.9427	1.0706	0.462	30.7021	0.772	0	0.3899	0.1948	0.7296	0.2747	0.3467	0.6012	0.3007	0.7607	0.8354	0.4774	1H	14318423	14319464	+	HORVU.MOREX.r3.1HG0006840	--	K13418 somatic embryogenesis receptor kinase 1 [EC:2.7.10.1 2.7.11.1] | (RefSeq) LRR receptor kinase SERK2-like (A)	--	LRR receptor kinase SERK2-like [Hordeum vulgare subsp. vulgare]	SERK4_ORYSJ RecName: Full=LRR receptor kinase SERK2 {ECO:0000305}; EC=2.7.11.1 {ECO:0000305}; AltName: Full=BRI1-associated receptor kinase 1 homolog 5 {ECO:0000305}; Short=OsBAK1-5 {ECO:0000305}; AltName: Full=Somatic embryogenesis receptor kinase 4 {ECO:0000305}; Short=OsSERK4 {ECO:0000303|PubMed:19754838}; Flags: Precursor;	A0A8I6WP18_HORVV RecName: Full=Protein kinase domain-containing protein {ECO:0000259|PROSITE:PS50011};	--	GO:0016021,integral component of membrane; GO:0005886,plasma membrane; GO:0005524,ATP binding; GO:0106310,protein serine kinase activity; GO:0004674,protein serine/threonine kinase activity; GO:0009742,brassinosteroid mediated signaling pathway; GO:0006468,protein phosphorylation; GO:0000166,nucleotide binding; GO:0003674,molecular_function; GO:0005488,binding; GO:0017076,purine nucleotide bindin…
HORVU.MOREX.r3.1HG0006880	0.0203	0	0	0.6979	0.9041	0.8079	0	0	0.0427	0.3589	0.4816	0.3668	0.0312	0.0739	0	1.035	1.3814	2.2327	0.023	0	0	2.3265	1.8123	0.5535	0.1644	0.0445	0.1157	2.2257	1.2839	1.3315	0.14	0.1156	0.0833	1.6573	1.735	1.5126	1H	14386781	14388886	+	HORVU.MOREX.r3.1HG0006880	--	K13457 disease resistance protein RPM1 | (RefSeq) disease resistance protein RPM1-like (A)	ko04626: Plant-pathogen interaction	NBS-LRR disease resistance protein, partial [Dasypyrum villosum]	RGA4_SOLBU RecName: Full=Putative disease resistance protein RGA4; AltName: Full=RGA4-blb;	A0A8I7B0D6_HORVV SubName: Full=Uncharacterized protein {ECO:0000313|EnsemblPlants:HORVU.MOREX.r3.1HG0006880.1.CDS1};	Apoptotic ATPase	GO:0043531,ADP binding; GO:0005524,ATP binding; GO:0050832,defense response to fungus; GO:0000166,nucleotide binding; GO:0003674,molecular_function; GO:0005488,binding; GO:0017076,purine nucleotide binding; GO:0030554,adenyl nucleotide binding; GO:0032553,ribonucleotide binding; GO:0032555,purine ribonucleotide binding; GO:0032559,adenyl ribonucleotide binding; GO:0036094,small molecule binding; …
HORVU.MOREX.r3.1HG0007160	6.3311	7.9693	8.1351	12.7634	12.0541	13.1681	3.9225	4.8441	5.3926	15.1896	16.1256	16.3606	10.3488	9.872	6.3542	13.5497	12.6403	12.9259	8.9954	8.2092	9.0802	15.2691	13.2652	13.3258	14.0908	12.6768	10.1274	13.7955	12.9674	13.8829	12.1409	10.5412	12.9812	14.2248	14.1584	14.287	1H	14644239	14662881	+	HORVU.MOREX.r3.1HG0007160	--	--	--	protein MICRORCHIDIA 2-like isoform X1 [Hordeum vulgare subsp. vulgare]	MORC2_ARATH RecName: Full=Protein MICRORCHIDIA 2 {ECO:0000303|PubMed:24799676}; Short=AtMORC2 {ECO:0000303|PubMed:24799676}; EC=3.6.-.-; AltName: Full=Protein CRT1-homolog 1 {ECO:0000303|PubMed:19704828}; Short=CRT1-h1 {ECO:0000303|PubMed:19704828};	F2DB58_HORVV SubName: Full=Predicted protein {ECO:0000313|EMBL:BAJ92329.1};	MORC family ATPases	GO:0005768,endosome; GO:0005634,nucleus; GO:0005524,ATP binding; GO:0016887,ATP hydrolysis activity; GO:0003677,DNA binding; GO:0004519,endonuclease activity; GO:0016301,kinase activity; GO:0003723,RNA binding; GO:0006325,chromatin organization; GO:0051607,defense response to virus; GO:0006281,DNA repair; GO:0031047,gene silencing by RNA; GO:0016310,phosphorylation; GO:0009626,plant-type hypersen…
HORVU.MOREX.r3.1HG0007170	0	0	0	0	0.0368	0.0339	0	0	0	0	0	0	0	0	0	0.0628	0.1119	0.0946	0	0	0	0.1174	0.2533	0	0	0	0	0	0	0	0	0	0	0.0221	0	0.0544	1H	14663880	14667754	+	HORVU.MOREX.r3.1HG0007170	--	K02257 heme o synthase [EC:2.5.1.141] | (RefSeq) protoheme IX farnesyltransferase, mitochondrial-like (A)	ko00190: Oxidative phosphorylation; ko00860: Porphyrin metabolism; ko01100: Metabolic pathways; ko01110: Biosynthesis of secondary metabolites; ko01240: Biosynthesis of cofactors	predicted protein, partial [Hordeum vulgare subsp. vulgare]	COX10_ARATH RecName: Full=Protoheme IX farnesyltransferase, mitochondrial; EC=2.5.1.141 {ECO:0000250|UniProtKB:P24009}; AltName: Full=Cytochrome c oxidase assembly protein COX10; AltName: Full=Heme O synthase; Flags: Precursor;	F2DGB3_HORVV RecName: Full=Heme O synthase {ECO:0000256|ARBA:ARBA00030253}; Flags: Fragment;	Heme A farnesyltransferase	GO:0016021,integral component of membrane; GO:0005743,mitochondrial inner membrane; GO:0005739,mitochondrion; GO:0004311,farnesyltranstransferase activity; GO:0008495,protoheme IX farnesyltransferase activity; GO:0006783,heme biosynthetic process; GO:0003674,molecular_function; GO:0003824,catalytic activity; GO:0004659,prenyltransferase activity; GO:0016740,transferase activity; GO:0016765,transf…
HORVU.MOREX.r3.1HG0007200	63.4623	59.8826	60.2695	47.9444	48.022	46.7396	77.3242	68.8738	69.5963	52.7391	43.0012	46.7833	49.3765	56.9625	50.7554	61.5732	46.3225	37.6882	64.6345	60.3806	55.5759	40.4969	38.4154	43.616	53.9632	54.5236	59.8017	67.2641	61.4039	59.6891	52.5221	62.404	54.6175	59.8699	60.4775	62.2433	1H	14710882	14717791	+	HORVU.MOREX.r3.1HG0007200	--	K01810 glucose-6-phosphate isomerase [EC:5.3.1.9] | (RefSeq) glucose-6-phosphate isomerase, cytosolic (A)	ko00010: Glycolysis / Gluconeogenesis; ko00030: Pentose phosphate pathway; ko00500: Starch and sucrose metabolism; ko00520: Amino sugar and nucleotide sugar metabolism; ko01100: Metabolic pathways; ko01110: Biosynthesis of secondary metabolites; ko01200: Carbon metabolism; ko01250: Biosynthesis of nucleotide sugars	glucose-6-phosphate isomerase, cytosolic [Hordeum vulgare subsp. vulgare]	G6PI_MAIZE RecName: Full=Glucose-6-phosphate isomerase, cytosolic; Short=GPI; EC=5.3.1.9; AltName: Full=Phosphoglucose isomerase; Short=PGI; AltName: Full=Phosphohexose isomerase; Short=PHI;	F2CZQ3_HORVV RecName: Full=Glucose-6-phosphate isomerase {ECO:0000256|ARBA:ARBA00011952, ECO:0000256|RuleBase:RU000612}; EC=5.3.1.9 {ECO:0000256|ARBA:ARBA00011952, ECO:0000256|RuleBase:RU000612};	Glucose-6-phosphate isomerase	GO:0005829,cytosol; GO:0097367,carbohydrate derivative binding; GO:0004347,glucose-6-phosphate isomerase activity; GO:0048029,monosaccharide binding; GO:0006094,gluconeogenesis; GO:0051156,glucose 6-phosphate metabolic process; GO:0006096,glycolytic process; GO:0003674,molecular_function; GO:0005488,binding; GO:0003824,catalytic activity; GO:0016853,isomerase activity; GO:0016860,intramolecular o…
HORVU.MOREX.r3.1HG0007220	26.845	25.915	24.4806	113.681	113.251	108.753	27.4493	31.1034	23.9867	91.2819	92.5494	96.8824	29.0693	34.67	42.6333	95.7369	103.247	132.92	15.0557	21.4763	19.637	100.178	112.582	110.159	83.4696	89.8704	75.9908	112.383	112.166	105.546	84.289	66.678	82.9118	99.7781	110.469	100.95	1H	14719923	14722188	-	HORVU.MOREX.r3.1HG0007220	--	--	--	uncharacterized protein LOC123448805 [Hordeum vulgare subsp. vulgare]	--	F2CTH2_HORVV SubName: Full=Predicted protein {ECO:0000313|EMBL:BAJ86143.1};	--	--
HORVU.MOREX.r3.1HG0007230	2.8541	2.8588	2.5842	24.5556	25.556	22.0631	1.5402	1.7471	1.1195	22.955	28.0531	25.3017	2.6412	4.477	4.3988	20.4291	21.7781	25.0355	2.3394	1.8553	1.1706	23.4881	24.0283	23.7385	15.9025	14.3937	8.8146	23.5328	22.7851	20.7894	13.7407	9.3194	12.2916	22.9203	23.4608	23.2014	1H	14722320	14726912	+	HORVU.MOREX.r3.1HG0007230	--	K22611 squamous cell carcinoma antigen recognized by T-cells 3 | (RefSeq) phragmoplastin interacting protein 1-like (A)	--	phragmoplastin interacting protein 1-like [Hordeum vulgare subsp. vulgare]	PHIP1_ARATH RecName: Full=Phragmoplastin interacting protein 1 {ECO:0000303|PubMed:18621982};	A0A8I6WZA6_HORVV SubName: Full=Uncharacterized protein {ECO:0000313|EnsemblPlants:HORVU.MOREX.r3.1HG0007230.1};	FOG: RRM domain	GO:0005856,cytoskeleton; GO:0019898,extrinsic component of membrane; GO:0005634,nucleus; GO:0009524,phragmoplast; GO:0005886,plasma membrane; GO:0003729,mRNA binding; GO:0008270,zinc ion binding; GO:0009920,cell plate formation involved in plant-type cell wall biogenesis; GO:0000914,phragmoplast assembly; GO:0003674,molecular_function; GO:0003676,nucleic acid binding; GO:0003723,RNA binding; GO:0…
HORVU.MOREX.r3.1HG0007240	0.132	0	0	5.8387	7.7319	5.566	0	0.0979	0	8.3673	7.9759	10.0627	0.0339	0	0.0415	9.6482	8.3755	7.3836	0	0	0.1089	10.181	11.3296	8.5238	0	0	0.0418	3.1207	3.6976	3.1457	0	0.1003	0	5.4758	4.6889	6.4785	1H	14731614	14732584	+	HORVU.MOREX.r3.1HG0007240	--	--	--	zinc finger protein ZAT12-like [Hordeum vulgare subsp. vulgare]	ZAT5_ARATH RecName: Full=Zinc finger protein ZAT5;	F2DTX6_HORVV SubName: Full=Predicted protein {ECO:0000313|EMBL:BAJ98547.1};	FOG: Zn-finger	GO:0005634,nucleus; GO:0003700,DNA-binding transcription factor activity; GO:0046872,metal ion binding; GO:0000976,transcription cis-regulatory region binding; GO:0006355,regulation of DNA-templated transcription; GO:0003674,molecular_function; GO:0140110,transcription regulator activity; GO:0005488,binding; GO:0043167,ion binding; GO:0043169,cation binding; GO:0001067,transcription regulatory re…
HORVU.MOREX.r3.1HG0007250	0	0	0.0674	8.1341	7.9954	5.316	0	0	0	2.4901	2.2092	3.158	0.0526	0	0.2575	3.7414	4.5945	3.9787	0	0	0	4.5714	5.828	9.1712	0	0	0	2.9875	2.2659	3.3995	0	0.0389	0	2.892	2.0151	2.0525	1H	14737227	14738478	+	ZFP16-1	--	--	--	zinc finger protein ZAT12-like [Hordeum vulgare subsp. vulgare]	ZAT5_ARATH RecName: Full=Zinc finger protein ZAT5;	Q2VGB8_HORVV SubName: Full=HvZFP16-1 {ECO:0000313|EMBL:ABA25899.1}; SubName: Full=Predicted protein {ECO:0000313|EMBL:BAK02963.1}; SubName: Full=ZFP16-1 {ECO:0000313|EMBL:ABA25900.1};	FOG: Zn-finger	GO:0005634,nucleus; GO:0003700,DNA-binding transcription factor activity; GO:0046872,metal ion binding; GO:0000976,transcription cis-regulatory region binding; GO:0006355,regulation of DNA-templated transcription; GO:0003674,molecular_function; GO:0140110,transcription regulator activity; GO:0005488,binding; GO:0043167,ion binding; GO:0043169,cation binding; GO:0001067,transcription regulatory re…
HORVU.MOREX.r3.1HG0007280	0	0.0352	0.0304	0.2651	0.1963	0.0361	0	0.1371	0	0.1704	0.4656	0.1312	0	0.0842	0.0291	0.2342	0.0716	0.2015	0.035	0	0	0.3441	0.135	0.1682	1.7179	1.6901	1.7578	2.7328	3.0382	1.9509	1.5499	1.4054	1.9613	2.989	2.3434	3.264	1H	14837063	14838448	-	HORVU.MOREX.r3.1HG0007280	--	--	--	UPF0481 protein At3g47200-like [Hordeum vulgare subsp. vulgare]	Y3720_ARATH RecName: Full=UPF0481 protein At3g47200;	M0ZFU0_HORVV SubName: Full=Uncharacterized protein {ECO:0000313|EnsemblPlants:HORVU.MOREX.r3.1HG0007280.1.CDS1};	--	GO:0016021,integral component of membrane; GO:0005886,plasma membrane; GO:0005575,cellular_component; GO:0016020,membrane; GO:0031224,intrinsic component of membrane; GO:0110165,cellular anatomical entity; GO:0071944,cell periphery
HORVU.MOREX.r3.1HG0007290	6.4553	7.0216	9.676	29.761	29.1986	27.7226	4.2422	4.1032	2.9663	25.9347	28.6376	25.5967	6.516	8.3529	8.7525	27.6666	27.4101	34.3777	4.2781	4.2582	3.3591	28.1925	27.9542	32.0735	19.1218	16.965	11.147	31.983	28.9307	28.4497	19.2808	12.4668	15.9039	27.2066	29.1602	30.0547	1H	14841990	14851305	-	HORVU.MOREX.r3.1HG0007290	--	--	--	protein HGH1 homolog isoform X2 [Hordeum vulgare subsp. vulgare]	--	A0A8I7B0D8_HORVV RecName: Full=DUF383 domain-containing protein {ECO:0000259|Pfam:PF04063};	Uncharacterized conserved protein	--
HORVU.MOREX.r3.1HG0007330	0	0	0	0.0983	0	0	0	0	0	0	0	0	0	0.0729	0	0	0.0619	0	0	0	0	0	0	0	0.0811	0.5264	0	0.1773	0	0.0938	0.1578	0	0	0	0	0.0501	1H	14962336	14962979	+	HORVU.MOREX.r3.1HG0007330	--	--	--	hypothetical protein D1007_56479 [Hordeum vulgare]	--	A0A8I6X1H9_HORVV SubName: Full=Uncharacterized protein {ECO:0000313|EnsemblPlants:HORVU.MOREX.r3.1HG0007330.1};	--	--
HORVU.MOREX.r3.1HG0007360	0.073	0	0	1.7947	2.7279	2.3382	0.0274	0	0	2.5569	3.7562	3.3923	0.0187	0	0	2.2462	2.43	1.7773	0	0	0	2.0506	1.7697	1.7602	0.0987	0	0	1.5647	1.8185	1.9972	0.072	0.0832	0.0749	3.866	3.6848	2.9895	1H	15080517	15084580	+	HORVU.MOREX.r3.1HG0007360	--	--	--	type I inositol polyphosphate 5-phosphatase 8-like [Hordeum vulgare subsp. vulgare]	IP5P8_ARATH RecName: Full=Type I inositol polyphosphate 5-phosphatase 8 {ECO:0000305}; Short=At5PTase8 {ECO:0000305}; EC=3.1.3.- {ECO:0000305};	A0A8I6WQ00_HORVV RecName: Full=IPPc domain-containing protein {ECO:0000259|SMART:SM00128};	Inositol polyphosphate 5-phosphatase and related proteins	GO:0004445,inositol-polyphosphate 5-phosphatase activity; GO:0034485,phosphatidylinositol-3,4,5-trisphosphate 5-phosphatase activity; GO:0004439,phosphatidylinositol-4,5-bisphosphate 5-phosphatase activity; GO:0046855,inositol phosphate dephosphorylation; GO:0046856,phosphatidylinositol dephosphorylation; GO:0003674,molecular_function; GO:0003824,catalytic activity; GO:0016787,hydrolase activity;…
HORVU.MOREX.r3.1HG0007370	0.6255	0.9142	1.2351	9.6318	7.7909	8.7137	0.6652	0.9664	0.2377	7.8599	9.171	8.8747	0.5355	0.7915	1.1971	8.2265	7.626	6.7427	0.4143	0.2753	0.1505	6.5797	7.916	8.584	7.8022	5.9657	4.9394	8.2828	8.8543	7.8837	6.272	4.1603	6.4214	9.1569	7.822	8.9628	1H	15090639	15094473	+	HORVU.MOREX.r3.1HG0007370	--	--	--	uncharacterized protein LOC123449325 isoform X1 [Hordeum vulgare subsp. vulgare]	Y3982_ORYSJ RecName: Full=B3 domain-containing protein Os03g0619800;	A0A8I6WZB2_HORVV SubName: Full=Uncharacterized protein {ECO:0000313|EnsemblPlants:HORVU.MOREX.r3.1HG0007370.2};	--	GO:0005634,nucleus; GO:0003677,DNA binding; GO:0003674,molecular_function; GO:0003676,nucleic acid binding; GO:0005488,binding; GO:0097159,organic cyclic compound binding; GO:1901363,heterocyclic compound binding; GO:0005575,cellular_component; GO:0005622,intracellular anatomical structure; GO:0043226,organelle; GO:0043227,membrane-bounded organelle; GO:0043229,intracellular organelle; GO:0043231…
HORVU.MOREX.r3.1HG0007510	0	0	0	0	0	0	0	0	0	0	0	0	0	0	0	0	0	0	0	0	0	0	0	0	0	0	0	0	0	0	0	0	0	0	0	0	1H	15312355	15313012	-	HORVU.MOREX.r3.1HG0007510	--	--	--	B3 domain-containing protein [Hordeum vulgare]	Y3123_ORYSJ RecName: Full=B3 domain-containing protein Os03g0212300;	A0A8I6WAT8_HORVV RecName: Full=TF-B3 domain-containing protein {ECO:0000259|PROSITE:PS50863};	--	GO:0005634,nucleus; GO:0003677,DNA binding; GO:0003674,molecular_function; GO:0003676,nucleic acid binding; GO:0005488,binding; GO:0097159,organic cyclic compound binding; GO:1901363,heterocyclic compound binding; GO:0005575,cellular_component; GO:0005622,intracellular anatomical structure; GO:0043226,organelle; GO:0043227,membrane-bounded organelle; GO:0043229,intracellular organelle; GO:0043231…
HORVU.MOREX.r3.1HG0007520	0	0	0	0	0	0	0	0	0	0	0	0	0	0	0	0	0	0.0311	0	0	0	0.029	0	0.0389	0	0	0	0	0	0	0	0	0	0.0436	0.0387	0.0715	1H	15331550	15333046	+	HORVU.MOREX.r3.1HG0007520	--	--	--	hypothetical protein D1007_30188 [Hordeum vulgare]	--	A0A8I6WP37_HORVV SubName: Full=Uncharacterized protein {ECO:0000313|EnsemblPlants:HORVU.MOREX.r3.1HG0007520.1.CDS1};	--	--
HORVU.MOREX.r3.1HG0007570	0	0	0	0	0	0	0	0	0	0.1536	0	0	0	0	0	0	0	0	0	0	0	0	0	0	0.2112	6.8559	0.066	10.0082	18.9555	1.7098	0	0	3.2794	0.053	0	22.7205	1H	15393414	15394647	-	HORVU.MOREX.r3.1HG0007570	--	--	--	hypothetical protein ZWY2020_027480 [Hordeum vulgare]	--	A0A8I7B0E0_HORVV RecName: Full=3'-5' exonuclease domain-containing protein {ECO:0000259|Pfam:PF01612};	--	--
HORVU.MOREX.r3.1HG0007590	0.1856	0	0	3.1483	3.712	3.0882	0.0627	0.0206	0.0195	2.8535	3.1053	3.0416	0.0143	0.0169	0	5.6637	5.8763	8.8416	0	0	0	6.8402	5.9031	3.0397	11.3637	10.3227	7.1116	8.1689	7.8211	7.3118	9.098	4.4654	8.2505	6.2801	6.3014	6.6892	1H	15435759	15440879	+	HORVU.MOREX.r3.1HG0007590	--	K21989 calcium permeable stress-gated cation channel | (RefSeq) calcium permeable stress-gated cation channel 1-like (A)	--	CSC1-like protein At3g21620 [Hordeum vulgare subsp. vulgare]	CSC1_ARATH RecName: Full=Calcium permeable stress-gated cation channel 1 {ECO:0000303|PubMed:24503647}; Short=AtCSC1 {ECO:0000303|PubMed:24503647}; AltName: Full=Hyperosmolality-gated Ca2+ permeable channel 1.2 {ECO:0000303|PubMed:25162526}; Short=AtOSCA1.2 {ECO:0000303|PubMed:25162526};	A0A287EJT2_HORVV SubName: Full=Uncharacterized protein {ECO:0000313|EnsemblPlants:HORVU.MOREX.r3.1HG0007590.1};	Uncharacterized conserved protein	GO:0016021,integral component of membrane; GO:0005886,plasma membrane; GO:0005227,calcium activated cation channel activity; GO:0042802,identical protein binding; GO:0008381,mechanosensitive ion channel activity; GO:0006812,cation transport; GO:0003674,molecular_function; GO:0005215,transporter activity; GO:0005216,ion channel activity; GO:0005261,cation channel activity; GO:0008324,cation transm…
HORVU.MOREX.r3.1HG0007600	13.9349	19.3527	19.1826	28.9826	28.1557	30.268	9.5862	12.2639	10.9766	27.462	24.3116	20.183	16.6391	34.078	29.7796	23.6747	24.5839	32.2349	14.4029	14.3553	13.6596	26.2909	25.0118	25.5617	13.4254	9.3627	9.3444	28.6373	31.4855	31.853	10.2036	10.8008	9.5255	26.3395	28.2967	24.992	1H	15528997	15534507	+	HORVU.MOREX.r3.1HG0007600	--	K01537 P-type Ca2+ transporter type 2C [EC:7.2.2.10] | (RefSeq) calcium-transporting ATPase 4, endoplasmic reticulum-type-like (A)	--	calcium-transporting ATPase 4, endoplasmic reticulum-type-like [Hordeum vulgare subsp. vulgare]	ECA4_ARATH RecName: Full=Calcium-transporting ATPase 4, endoplasmic reticulum-type; EC=7.2.2.10;	A0A8I6WGT2_HORVV RecName: Full=Cation_ATPase_N domain-containing protein {ECO:0000259|SMART:SM00831};	Ca2+ transporting ATPase	GO:0005783,endoplasmic reticulum; GO:0005576,extracellular region; GO:0016021,integral component of membrane; GO:0005524,ATP binding; GO:0016887,ATP hydrolysis activity; GO:0046872,metal ion binding; GO:0005388,P-type calcium transporter activity; GO:0015662,P-type ion transporter activity; GO:0070588,calcium ion transmembrane transport; GO:0006874,cellular calcium ion homeostasis; GO:0034220,ion…
HORVU.MOREX.r3.1HG0007610	0	0.0936	0	0	0	0	0	0	0	0	0	0	0	0	0	0	0.0633	0	0.3716	1.0371	0.3038	0	0.0717	0	0	0	0	0	0	0	0	0	0	0	0	0	1H	15538210	15538731	+	HORVU.MOREX.r3.1HG0007610	--	--	--	putative methionyl-tRNA synthetase [Hordeum vulgare]	--	A0A8I6WCZ3_HORVV SubName: Full=Uncharacterized protein {ECO:0000313|EnsemblPlants:HORVU.MOREX.r3.1HG0007610.1.CDS1};	--	--
HORVU.MOREX.r3.1HG0007690	0.5251	1.8018	1.6704	7.1714	8.101	1.8458	0.4599	1.363	0	1.9359	4.2194	0.4967	4.4053	3.9334	1.9823	8.8701	9.3487	10.8119	2.3188	1.1094	2.1666	10.425	10.1725	7.7237	2.1882	1.472	0.5547	0.2587	0.7267	0.4104	1.6688	0.9979	1.6771	0.4011	0.1188	0.1463	1H	15759987	15762121	-	HORVU.MOREX.r3.1HG0007690	--	--	--	cilia- and flagella-associated protein 298-like [Hordeum vulgare subsp. vulgare]	--	A0A8I6WQ07_HORVV SubName: Full=Uncharacterized protein {ECO:0000313|EnsemblPlants:HORVU.MOREX.r3.1HG0007690.1};	--	--
HORVU.MOREX.r3.1HG0007740	15.5979	1.3016	1.5861	361.785	333.838	404.263	2.1105	1.5638	1.1974	379.073	338.228	316.912	1.2378	0.6708	1.8953	238.142	301.058	438.697	1.5962	1.4143	1.7401	391.927	255.654	300.292	79.4573	41.7088	59.5711	755.54	531.631	589.65	75.2642	78.1572	52.7089	706.898	766.57	765.46	1H	16287097	16287824	-	HORVU.MOREX.r3.1HG0007740	--	--	--	Bowman-Birk type trypsin inhibitor-like [Hordeum vulgare subsp. vulgare]	IBB3_WHEAT RecName: Full=Bowman-Birk type trypsin inhibitor; Short=WTI;	A0A8I6WZC6_HORVV RecName: Full=BOWMAN_BIRK domain-containing protein {ECO:0000259|SMART:SM00269};	--	GO:0005576,extracellular region; GO:0004867,serine-type endopeptidase inhibitor activity; GO:0003674,molecular_function; GO:0004857,enzyme inhibitor activity; GO:0004866,endopeptidase inhibitor activity; GO:0030234,enzyme regulator activity; GO:0030414,peptidase inhibitor activity; GO:0061134,peptidase regulator activity; GO:0061135,endopeptidase regulator activity; GO:0098772,molecular function …
HORVU.MOREX.r3.1HG0007840	7.8654	9.2938	11.8183	19.9387	19.1167	20.4982	5.4698	7.0122	6.8761	23.1543	24.2823	24.8	9.4236	7.2706	10.6701	24.5236	22.5394	18.7544	9.2919	8.9191	6.6215	20.7546	19.2539	16.7321	17.4688	11.5774	9.842	21.0607	25.269	22.3412	14.6869	12.5613	13.9517	27.231	23.757	26.0435	1H	16439665	16444085	-	HORVU.MOREX.r3.1HG0007840	--	K22755 E3 UFM1-protein ligase 1 [EC:2.3.2.-] | (RefSeq) E3 UFM1-protein ligase 1 homolog isoform X1 (A)	--	E3 UFM1-protein ligase 1 homolog [Hordeum vulgare subsp. vulgare]	UFL1_ORYSI RecName: Full=E3 UFM1-protein ligase 1 homolog; EC=2.3.2.-; AltName: Full=E3 UFM1-protein transferase 1 homolog {ECO:0000305};	A0A8I6WAU3_HORVV SubName: Full=Uncharacterized protein {ECO:0000313|EnsemblPlants:HORVU.MOREX.r3.1HG0007840.1};	Uncharacterized conserved protein	GO:0061666,UFM1 ligase activity; GO:0071569,protein ufmylation; GO:0003674,molecular_function; GO:0003824,catalytic activity; GO:0016740,transferase activity; GO:0019787,ubiquitin-like protein transferase activity; GO:0061659,ubiquitin-like protein ligase activity; GO:0071568,UFM1 transferase activity; GO:0140096,catalytic activity, acting on a protein; GO:0006807,nitrogen compound metabolic proc…
HORVU.MOREX.r3.1HG0007850	14.9766	12.332	15.653	23.5101	24.2364	22.851	9.3808	8.5782	9.3881	23.9449	24.3019	23.9578	14.6921	12.4092	12.6782	25.4508	22.4487	21.5413	9.9674	10.3994	9.2241	22.4183	25.0551	21.7171	21.9158	17.851	14.0604	23.0101	25.5961	23.4394	18.9782	14.4789	18.0525	23.2511	23.6261	24.1666	1H	16447982	16456600	-	HORVU.MOREX.r3.1HG0007850	--	K22755 E3 UFM1-protein ligase 1 [EC:2.3.2.-] | (RefSeq) E3 UFM1-protein ligase 1 homolog isoform X1 (A)	--	E3 UFM1-protein ligase 1 homolog [Hordeum vulgare subsp. vulgare]	UFL1_ORYSI RecName: Full=E3 UFM1-protein ligase 1 homolog; EC=2.3.2.-; AltName: Full=E3 UFM1-protein transferase 1 homolog {ECO:0000305};	A0A8I6WP44_HORVV SubName: Full=Uncharacterized protein {ECO:0000313|EnsemblPlants:HORVU.MOREX.r3.1HG0007850.1};	Uncharacterized conserved protein	GO:0061666,UFM1 ligase activity; GO:0071569,protein ufmylation; GO:0003674,molecular_function; GO:0003824,catalytic activity; GO:0016740,transferase activity; GO:0019787,ubiquitin-like protein transferase activity; GO:0061659,ubiquitin-like protein ligase activity; GO:0071568,UFM1 transferase activity; GO:0140096,catalytic activity, acting on a protein; GO:0006807,nitrogen compound metabolic proc…
HORVU.MOREX.r3.1HG0007900	56.7252	32.7568	31.5543	0.1702	0.4234	0.2921	40.5416	32.905	51.4663	0.3063	0.3289	0.4716	31.3896	23.1886	45.9522	0.7218	0.4931	0.151	34.1227	33.7339	39.6312	0.5343	0.4611	0.5292	3.4812	5.7118	8.5581	0.2763	0.1437	0.2923	3.2779	11.1792	4.0659	0.2962	0.4513	0.9027	1H	16529367	16533215	+	HORVU.MOREX.r3.1HG0007900	--	K23877 xyloglucan O-acetyltransferase | (RefSeq) protein ALTERED XYLOGLUCAN 4-like (A)	--	protein trichome birefringence-like 11 [Hordeum vulgare subsp. vulgare]	TBL11_ARATH RecName: Full=Protein trichome birefringence-like 11;	M0WND4_HORVV SubName: Full=Uncharacterized protein {ECO:0000313|EnsemblPlants:HORVU.MOREX.r3.1HG0007900.1};	--	GO:0005794,Golgi apparatus; GO:0016021,integral component of membrane; GO:0016413,O-acetyltransferase activity; GO:0003674,molecular_function; GO:0003824,catalytic activity; GO:0008374,O-acyltransferase activity; GO:0016407,acetyltransferase activity; GO:0016740,transferase activity; GO:0016746,acyltransferase activity; GO:0016747,acyltransferase activity, transferring groups other than amino-acy…
HORVU.MOREX.r3.1HG0007910	4.4997	6.8622	5.1825	20.878	20.6341	17.8818	4.8975	3.6289	3.7087	18.3719	20.9651	20.1495	5.5756	8.2668	6.4405	18.3639	19.7659	20.7229	2.6823	2.6934	2.4135	19.0717	18.8571	19.3946	17.6357	14.7251	11.1227	19.0799	16.6951	16.7935	14.6815	9.3629	13.8576	16.4101	18.9933	17.8613	1H	16533856	16537335	-	HORVU.MOREX.r3.1HG0007910	--	--	--	nudix hydrolase 9 isoform X1 [Hordeum vulgare subsp. vulgare]	NUDT9_ARATH RecName: Full=Nudix hydrolase 9; Short=AtNUDT9; EC=3.6.1.-;	M0WND5_HORVV SubName: Full=Uncharacterized protein {ECO:0000313|EnsemblPlants:HORVU.MOREX.r3.1HG0007910.1};	--	GO:0005829,cytosol; GO:0052751,GDP-mannose hydrolase activity; GO:0046872,metal ion binding; GO:0071242,cellular response to ammonium ion; GO:0003674,molecular_function; GO:0003824,catalytic activity; GO:0016462,pyrophosphatase activity; GO:0016787,hydrolase activity; GO:0016817,hydrolase activity, acting on acid anhydrides; GO:0016818,hydrolase activity, acting on acid anhydrides, in phosphorus-…
HORVU.MOREX.r3.1HG0008070	1.2562	1.0776	1.3434	2.6376	1.9335	3.0663	0.5304	0.5822	0.9362	5.2677	4.8585	3.3416	0.9678	0.9536	0.5927	2.8986	2.3903	2.5103	0.832	0.2212	0.2591	3.0287	2.6138	2.4286	2.4935	1.4353	1.2938	2.437	2.2271	3.1295	3.3553	0.9548	2.1492	3.238	1.9901	1.8371	1H	16849242	16850512	+	HORVU.MOREX.r3.1HG0008070	--	--	--	glycosyltransferase-like At2g41451 [Hordeum vulgare subsp. vulgare]	ELD1_ARATH RecName: Full=Glycosyltransferase-like KOBITO 1 {ECO:0000303|PubMed:12215501, ECO:0000303|PubMed:22457425}; EC=2.4.1.- {ECO:0000305|PubMed:22457425}; AltName: Full=Protein ABA INSENSITIVE 8 {ECO:0000303|PubMed:14742875}; AltName: Full=Protein ELONGATION DEFECTIVE 1 {ECO:0000303|PubMed:10859181}; Flags: Precursor;	A0A8I6WQ12_HORVV SubName: Full=Uncharacterized protein {ECO:0000313|EnsemblPlants:HORVU.MOREX.r3.1HG0008070.1};	--	GO:0005737,cytoplasm; GO:0005768,endosome; GO:0005576,extracellular region; GO:0005794,Golgi apparatus; GO:0000138,Golgi trans cisterna; GO:0009505,plant-type cell wall; GO:0005886,plasma membrane; GO:0005802,trans-Golgi network; GO:0016757,glycosyltransferase activity; GO:0009738,abscisic acid-activated signaling pathway; GO:0007049,cell cycle; GO:0030154,cell differentiation; GO:0051301,cell di…
HORVU.MOREX.r3.1HG0008080	0.137	1.3323	0.9244	0	0.0291	0	0.4886	0.686	0.2163	0	0	0	0.8798	1.7061	1.6381	0	0	0	0	0.1689	0.0565	0	0	0	42.365	52.2604	49.3341	0	0.1422	0.9372	18.0199	9.3485	20.398	0.0349	0.031	0.0143	1H	16855132	16857094	-	HORVU.MOREX.r3.1HG0008080	--	K13030 cyanohydrin beta-glucosyltransferase [EC:2.4.1.85] | (RefSeq) cyanohydrin beta-glucosyltransferase-like (A)	ko00460: Cyanoamino acid metabolism; ko01100: Metabolic pathways; ko01110: Biosynthesis of secondary metabolites	7-deoxyloganetin glucosyltransferase-like [Hordeum vulgare subsp. vulgare]	UGT2_GARJA RecName: Full=7-deoxyloganetin glucosyltransferase; EC=2.4.1.324; AltName: Full=Genipin glucosyltransferase; AltName: Full=UDP-glucose glucosyltransferase 2; Short=GjUGT2; AltName: Full=UDP-glycosyltransferase 85A24;	A0A8I6WMB7_HORVV RecName: Full=Glycosyltransferase {ECO:0000256|RuleBase:RU362057}; EC=2.4.1.- {ECO:0000256|RuleBase:RU362057};	UDP-glucuronosyl and UDP-glucosyl transferase	GO:0035251,UDP-glucosyltransferase activity; GO:0003674,molecular_function; GO:0003824,catalytic activity; GO:0008194,UDP-glycosyltransferase activity; GO:0016740,transferase activity; GO:0016757,glycosyltransferase activity; GO:0016758,hexosyltransferase activity; GO:0046527,glucosyltransferase activity
HORVU.MOREX.r3.1HG0008130	1.2562	4.7781	3.4896	0	0	0	2.1709	2.2097	1.0143	0	0	0	2.0031	7.3186	4.9349	0	0	0	0.4644	0.7406	0.6509	0	0.0256	0	39.1751	38.1329	52.9366	0	0.0303	0.9932	15.9612	9.1929	16.7639	0	0	0	1H	17316873	17318727	-	HORVU.MOREX.r3.1HG0008130	--	K00083 cinnamyl-alcohol dehydrogenase [EC:1.1.1.195] | (RefSeq) probable cinnamyl alcohol dehydrogenase 5 (A)	ko00940: Phenylpropanoid biosynthesis; ko01100: Metabolic pathways; ko01110: Biosynthesis of secondary metabolites	probable cinnamyl alcohol dehydrogenase 5 [Hordeum vulgare subsp. vulgare]	CADH5_ORYSJ RecName: Full=Probable cinnamyl alcohol dehydrogenase 5 {ECO:0000305}; Short=OsCAD5 {ECO:0000303|PubMed:15452707}; EC=1.1.1.195 {ECO:0000305};	A0A8I6W3Z4_HORVV RecName: Full=PKS_ER domain-containing protein {ECO:0000259|SMART:SM00829};	Alcohol dehydrogenase, class V	GO:0045551,cinnamyl-alcohol dehydrogenase activity; GO:0016616,oxidoreductase activity, acting on the CH-OH group of donors, NAD or NADP as acceptor; GO:0052747,sinapyl alcohol dehydrogenase activity; GO:0008270,zinc ion binding; GO:0009809,lignin biosynthetic process; GO:0003674,molecular_function; GO:0003824,catalytic activity; GO:0016491,oxidoreductase activity; GO:0016614,oxidoreductase activ…
HORVU.MOREX.r3.1HG0008140	31.5293	38.4199	49.4901	0.1192	0.1545	0.1989	26.1879	27.0324	29.2954	0.0268	0.1309	0	49.2915	30.5567	37.7427	0.0527	0.0751	0.0264	34.3955	30.9733	33.6519	0.0246	0.0212	0.0662	79.0596	75.8203	90.1798	0.7797	1.2585	7.8479	45.5181	35.3119	44.8647	0.4816	0.494	0.2432	1H	17320177	17322038	-	HORVU.MOREX.r3.1HG0008140	--	K13030 cyanohydrin beta-glucosyltransferase [EC:2.4.1.85] | (RefSeq) cyanohydrin beta-glucosyltransferase-like (A)	ko00460: Cyanoamino acid metabolism; ko01100: Metabolic pathways; ko01110: Biosynthesis of secondary metabolites	7-deoxyloganetin glucosyltransferase-like [Hordeum vulgare subsp. vulgare]	UGT2_GARJA RecName: Full=7-deoxyloganetin glucosyltransferase; EC=2.4.1.324; AltName: Full=Genipin glucosyltransferase; AltName: Full=UDP-glucose glucosyltransferase 2; Short=GjUGT2; AltName: Full=UDP-glycosyltransferase 85A24;	M0Y2X1_HORVV RecName: Full=Glycosyltransferase {ECO:0000256|RuleBase:RU362057}; EC=2.4.1.- {ECO:0000256|RuleBase:RU362057};	UDP-glucuronosyl and UDP-glucosyl transferase	GO:0035251,UDP-glucosyltransferase activity; GO:0003674,molecular_function; GO:0003824,catalytic activity; GO:0008194,UDP-glycosyltransferase activity; GO:0016740,transferase activity; GO:0016757,glycosyltransferase activity; GO:0016758,hexosyltransferase activity; GO:0046527,glucosyltransferase activity
HORVU.MOREX.r3.1HG0008150	0	0	0	0	0	0.0758	0	0	0	0	0	0	0	0	0	0	0	0	0	0	0	0	0	0	0.0656	0	0	0	0	0.0759	0	0	0	0	0	0	1H	17334678	17336101	+	HORVU.MOREX.r3.1HG0008150	--	--	--	hypothetical protein ZWY2020_001951 [Hordeum vulgare]	--	A0A8I6WP51_HORVV RecName: Full=3'-5' exonuclease domain-containing protein {ECO:0000259|Pfam:PF01612};	--	--
HORVU.MOREX.r3.1HG0008290	0.7562	0.9401	2.3695	0	0	0	0.8144	0.5486	0.5189	0.0364	0.0355	0.105	0.7853	0.6889	0.8067	0	0	0	0.1493	0.1042	0.0814	0	0.0576	0	6.6653	8.836	9.5339	0	0	0.2313	0.7458	0.4873	1.2826	0	0	0	1H	17991113	17992509	-	HORVU.MOREX.r3.1HG0008290	--	K18881 D-lactate dehydratase [EC:4.2.1.130] | (RefSeq) DJ-1 protein homolog E-like (A)	ko00620: Pyruvate metabolism; ko01100: Metabolic pathways	DJ-1 protein homolog E-like [Hordeum vulgare subsp. vulgare]	DJ1E_ARATH RecName: Full=DJ-1 protein homolog E; Short=AtDJ-1E; AltName: Full=Protein YELLOW-LEAF-SPECIFIC GENE 5;	A0A8I7B246_HORVV SubName: Full=Uncharacterized protein {ECO:0000313|EnsemblPlants:HORVU.MOREX.r3.1HG0008290.1};	Putative transcriptional regulator DJ-1	GO:0005794,Golgi apparatus; GO:0005575,cellular_component; GO:0005622,intracellular anatomical structure; GO:0005737,cytoplasm; GO:0012505,endomembrane system; GO:0043226,organelle; GO:0043227,membrane-bounded organelle; GO:0043229,intracellular organelle; GO:0043231,intracellular membrane-bounded organelle; GO:0110165,cellular anatomical entity
HORVU.MOREX.r3.1HG0008310	0	0	0	0	0	0	0	0	0	0	0	0	0	0	0	0	0	0	0	0	0	0	0	0	0.4581	0.3966	0.2363	0	0	0.0795	0.8469	0.3607	0.8583	0	0.0153	0.0142	1H	19430465	19441274	+	HORVU.MOREX.r3.1HG0008310	--	K03327 multidrug resistance protein, MATE family | (RefSeq) protein DETOXIFICATION 40-like (A)	--	protein DETOXIFICATION 40-like [Hordeum vulgare subsp. vulgare]	DTX40_ARATH RecName: Full=Protein DETOXIFICATION 40 {ECO:0000303|PubMed:11739388}; Short=AtDTX40 {ECO:0000303|PubMed:11739388}; AltName: Full=Multidrug and toxic compound extrusion protein 40 {ECO:0000305}; Short=MATE protein 40 {ECO:0000305};	F2D6E7_HORVV RecName: Full=Protein DETOXIFICATION {ECO:0000256|RuleBase:RU004914}; AltName: Full=Multidrug and toxic compound extrusion protein {ECO:0000256|RuleBase:RU004914};	Uncharacterized membrane protein, predicted efflux pump	GO:0016021,integral component of membrane; GO:0016020,membrane; GO:0000325,plant-type vacuole; GO:0005774,vacuolar membrane; GO:0005773,vacuole; GO:0015297,antiporter activity; GO:0022857,transmembrane transporter activity; GO:0042910,xenobiotic transmembrane transporter activity; GO:1990961,xenobiotic detoxification by transmembrane export across the plasma membrane; GO:0003674,molecular_functio…
HORVU.MOREX.r3.1HG0008320	0	0	0	0	0	0	0	0	0	0	0	0	0	0	0	0	0	0	0	0	0	0	0	0	0	0.0309	0	0	0	0	0	0	0	0	0	0.0353	1H	19443925	19446693	+	HORVU.MOREX.r3.1HG0008320	--	K17302 coatomer subunit beta' | (RefSeq) putative cysteine-rich receptor-like protein kinase 12 (A)	--	Cysteine-rich receptor-like protein kinase 26 [Hordeum vulgare]	CRK26_ARATH RecName: Full=Cysteine-rich receptor-like protein kinase 26; Short=Cysteine-rich RLK26; EC=2.7.11.-; Flags: Precursor;	A0A287EKE9_HORVV SubName: Full=Uncharacterized protein {ECO:0000313|EnsemblPlants:HORVU.MOREX.r3.1HG0008320.1};	--	GO:0016021,integral component of membrane; GO:0005886,plasma membrane; GO:0005524,ATP binding; GO:0106310,protein serine kinase activity; GO:0004674,protein serine/threonine kinase activity; GO:0006468,protein phosphorylation; GO:0000166,nucleotide binding; GO:0003674,molecular_function; GO:0005488,binding; GO:0017076,purine nucleotide binding; GO:0030554,adenyl nucleotide binding; GO:0032553,rib…
HORVU.MOREX.r3.1HG0008380	0.1354	0	0.0535	2.579	2.1382	2.2365	0.0915	0.0151	0	2.5003	3.1999	2.8089	0.0521	0.0123	0.0894	2.0874	2.4519	2.6856	0.0154	0.0572	0	2.5149	2.2653	1.9767	3.9655	3.0441	1.4286	1.8759	3.2735	2.5711	4.0586	1.4354	2.7654	2.2022	2.3898	2.5793	1H	19594397	19598333	-	HORVU.MOREX.r3.1HG0008380	--	--	--	uncharacterized protein LOC123451547 [Hordeum vulgare subsp. vulgare]	--	A0A8I6X1K4_HORVV SubName: Full=Uncharacterized protein {ECO:0000313|EnsemblPlants:HORVU.MOREX.r3.1HG0008380.1};	--	--
HORVU.MOREX.r3.1HG0008390	0.4706	0.2691	0.4646	2.4584	1.4987	0.8272	0.3974	0.9162	0.2476	0.9109	1.7779	2.3787	0.9971	0.8575	0.2221	1.1499	2.55	2.4368	0.5344	0	0.1456	2.8667	1.7524	1.4451	0.7156	1.2906	0.5593	0.913	0.8548	1.9312	1.7406	0.5366	0.7247	1.7972	0.8788	1.7698	1H	19603792	19604238	-	HORVU.MOREX.r3.1HG0008390	--	--	--	uncharacterized protein LOC123451813 [Hordeum vulgare subsp. vulgare]	--	A0A8I6WEE0_HORVV SubName: Full=Uncharacterized protein {ECO:0000313|EnsemblPlants:HORVU.MOREX.r3.1HG0008390.1};	--	--
HORVU.MOREX.r3.1HG0008400	1.7729	1.7697	2.2275	9.6669	11.4965	9.6686	0.6896	1.1832	0.9157	9.6611	10.2983	9.4322	1.7135	1.4389	2.2206	11.2358	11.1778	9.1705	0.6954	1.0215	1.2767	8.999	8.8392	10.6455	8.1028	7.5312	3.8613	9.7909	10.772	11.4506	5.7858	3.0136	4.6987	10.069	10.5273	8.8689	1H	19605799	19607123	-	HORVU.MOREX.r3.1HG0008400	--	K14018 phospholipase A-2-activating protein | (RefSeq) uncharacterized protein LOC123103555 isoform X1 (A)	ko04141: Protein processing in endoplasmic reticulum	uncharacterized protein LOC123451706 [Hordeum vulgare subsp. vulgare]	FB52_ARATH RecName: Full=Putative F-box protein At1g50870;	A0A8I6WQ19_HORVV RecName: Full=F-box domain-containing protein {ECO:0000259|SMART:SM00256};	--	--
HORVU.MOREX.r3.1HG0008440	92.1844	82.3484	96.0391	200.359	182.607	212.121	109.535	101.675	101.987	179.348	185.848	169.914	92.1929	75.752	113.934	251.772	229.798	145.031	114.201	113.498	100.03	200.435	167.359	201.923	146.206	109.897	85.6545	201.713	264.264	285.489	121.929	89.5983	123.97	186.252	158.726	206.956	1H	19818871	19824392	+	HORVU.MOREX.r3.1HG0008440	--	K21888 glutathione dehydrogenase/transferase [EC:1.8.5.1 2.5.1.18] | (RefSeq) probable glutathione S-transferase DHAR1, cytosolic (A)	ko00053: Ascorbate and aldarate metabolism; ko00480: Glutathione metabolism; ko01100: Metabolic pathways	probable glutathione S-transferase DHAR1, cytosolic [Hordeum vulgare subsp. vulgare]	DHAR1_ORYSJ RecName: Full=Probable glutathione S-transferase DHAR1, cytosolic {ECO:0000305}; EC=2.5.1.18 {ECO:0000305}; AltName: Full=GSH-dependent dehydroascorbate reductase 1 {ECO:0000303|PubMed:10648822}; Short=OsDHAR1 {ECO:0000303|PubMed:20109239}; EC=1.8.5.1 {ECO:0000269|PubMed:19011360}; AltName: Full=Glutathione-dependent dehydroascorbate reductase 1 {ECO:0000305};	A0A8I6WZE6_HORVV SubName: Full=Uncharacterized protein {ECO:0000313|EnsemblPlants:HORVU.MOREX.r3.1HG0008440.1};	Intracellular Cl- channel CLIC, contains GST domain	GO:0005829,cytosol; GO:0045174,glutathione dehydrogenase (ascorbate) activity; GO:0004364,glutathione transferase activity; GO:0033355,ascorbate glutathione cycle; GO:0098869,cellular oxidant detoxification; GO:0010731,protein glutathionylation; GO:0003674,molecular_function; GO:0003824,catalytic activity; GO:0015036,disulfide oxidoreductase activity; GO:0015038,glutathione disulfide oxidoreducta…
HORVU.MOREX.r3.1HG0008450	24.7777	20.5773	25.7024	11.0742	11.216	11.311	21.2446	21.6068	19.9452	16.015	16.3241	14.9412	26.0532	22.7321	25.9506	27.3186	18.7714	8.5457	21.3246	20.6108	21.9423	16.0962	12.2251	16.2882	21.2304	21.9805	20.9978	12.7771	18.216	23.1501	18.7527	14.5753	19.5796	12.8245	9.4943	13.8243	1H	19832954	19835880	+	HORVU.MOREX.r3.1HG0008450	--	--	--	legumin A-like [Hordeum vulgare subsp. vulgare]	GLUD1_ORYSJ RecName: Full=Glutelin type-D 1 {ECO:0000305}; Contains: RecName: Full=Glutelin type-D 1 acidic chain {ECO:0000305}; Contains: RecName: Full=Glutelin type-D 1 basic chain {ECO:0000305}; Flags: Precursor;	F2D9Z5_HORVV SubName: Full=Predicted protein {ECO:0000313|EMBL:BAJ91916.1};	--	GO:0000326,protein storage vacuole; GO:0045735,nutrient reservoir activity; GO:0003674,molecular_function; GO:0000322,storage vacuole; GO:0000325,plant-type vacuole; GO:0005575,cellular_component; GO:0005622,intracellular anatomical structure; GO:0005737,cytoplasm; GO:0005773,vacuole; GO:0043226,organelle; GO:0043227,membrane-bounded organelle; GO:0043229,intracellular organelle; GO:0043231,intra…
HORVU.MOREX.r3.1HG0008460	0	0	0	0.0649	0	0.0619	0	0	0	0.2336	0.057	0.6741	0	0	0	0	0.1635	0.0575	0.0599	0.0558	0	0	0.7863	0	0.0535	0	0	0.0585	0	0.0619	0	0	0	0.0403	0.1792	0.0993	1H	19836888	19837882	+	HORVU.MOREX.r3.1HG0008460	--	--	--	hypothetical protein ZWY2020_005566 [Hordeum vulgare]	--	A0A8I6WAV4_HORVV SubName: Full=Uncharacterized protein {ECO:0000313|EnsemblPlants:HORVU.MOREX.r3.1HG0008460.1};	--	--
HORVU.MOREX.r3.1HG0008470	0	0	0	0	0	0	0	0	0	0	0	0	0	0	0	0	0	0	0	0	0	0	0	0	0	0	0	0	0	0	0	0	0	0.0463	0	0	1H	19864713	19865417	-	HORVU.MOREX.r3.1HG0008470	--	--	--	hypothetical protein ZWY2020_021451, partial [Hordeum vulgare]	--	A0A8I6WP58_HORVV SubName: Full=Uncharacterized protein {ECO:0000313|EnsemblPlants:HORVU.MOREX.r3.1HG0008470.1.CDS1};	--	--
HORVU.MOREX.r3.1HG0008510	24.6404	26.2801	33.4188	21.5703	24.1822	20.9526	31.3723	28.9356	31.4393	24.124	23.7003	25.0241	33.9459	29.2855	32.8298	28.6533	25.6717	24.7507	25.0503	26.6429	27.9764	24.7402	27.8544	23.1271	16.1656	20.8927	24.5133	22.0597	21.6881	23.0861	19.7073	25.3672	20.8333	23.3135	21.1494	24.4617	1H	20122264	20128040	+	HORVU.MOREX.r3.1HG0008510	--	K12373 hexosaminidase [EC:3.2.1.52] | (RefSeq) beta-hexosaminidase 1-like (A)	ko00511: Other glycan degradation; ko00513: Various types of N-glycan biosynthesis; ko00520: Amino sugar and nucleotide sugar metabolism; ko00531: Glycosaminoglycan degradation; ko00600: Sphingolipid metabolism; ko00603: Glycosphingolipid biosynthesis - globo and isoglobo series; ko00604: Glycosphingolipid biosynthesis - ganglio series; ko01100: Metabolic pathways	beta-hexosaminidase 1 [Hordeum vulgare subsp. vulgare]	HEXO1_ARATH RecName: Full=Beta-hexosaminidase 1; EC=3.2.1.52; AltName: Full=Beta-GlcNAcase 1; AltName: Full=Beta-N-acetylhexosaminidase 1; AltName: Full=Beta-hexosaminidase 2; Short=AtHEX2; AltName: Full=N-acetyl-beta-glucosaminidase 1; Flags: Precursor;	A0A8I6WD25_HORVV RecName: Full=Beta-hexosaminidase {ECO:0000256|PIRNR:PIRNR001093}; EC=3.2.1.52 {ECO:0000256|PIRNR:PIRNR001093};	Beta-N-acetylhexosaminidase	GO:0016020,membrane; GO:0000325,plant-type vacuole; GO:0099503,secretory vesicle; GO:0005773,vacuole; GO:0004563,beta-N-acetylhexosaminidase activity; GO:0015929,hexosaminidase activity; GO:0102148,N-acetyl-beta-D-galactosaminidase activity; GO:0005975,carbohydrate metabolic process; GO:0030203,glycosaminoglycan metabolic process; GO:0003674,molecular_function; GO:0003824,catalytic activity; GO:0…
HORVU.MOREX.r3.1HG0008520	15.7032	14.1983	19.2576	12.246	11.5876	11.2298	8.0325	9.9535	11.2524	13.9088	14.1584	15.8017	18.0115	15.1934	15.1771	13.6856	13.0246	8.4552	11.3437	11.6684	9.5843	11.3791	12.7377	11.8974	11.279	12.9484	10.9267	9.8595	9.8345	10.078	7.7167	10.0015	8.4909	9.088	8.4654	9.545	1H	20130667	20134704	+	HORVU.MOREX.r3.1HG0008520	--	K14165 atypical dual specificity phosphatase [EC:3.1.3.16 3.1.3.48] | (RefSeq) dual specificity protein phosphatase PHS1-like (A)	--	hypothetical protein ZWY2020_005571 [Hordeum vulgare]	MKP1_ARATH RecName: Full=Protein-tyrosine-phosphatase MKP1; EC=3.1.3.48; AltName: Full=Mitogen-activated protein kinase phosphatase 1; Short=AtMKP1;	A0A8I6X1L5_HORVV SubName: Full=Uncharacterized protein {ECO:0000313|EnsemblPlants:HORVU.MOREX.r3.1HG0008520.1};	Dual specificity phosphatase	GO:0005829,cytosol; GO:0017017,MAP kinase tyrosine/serine/threonine phosphatase activity; GO:0004725,protein tyrosine phosphatase activity; GO:0006952,defense response; GO:0006470,protein dephosphorylation; GO:1902065,response to L-glutamate; GO:0009651,response to salt stress; GO:0010224,response to UV-B; GO:0010225,response to UV-C; GO:0003674,molecular_function; GO:0003824,catalytic activity; …
HORVU.MOREX.r3.1HG0008600	0.1111	0	0	0.5008	0.2359	0.3906	0	0	0	7.0055	6.1572	5.124	0.0856	0.0675	0	0.2816	0.6595	7.4698	0	0	0	4.8135	3.6672	0.3033	0	0.0813	0	0.657	0.5767	0.912	0.0365	0.8024	0.1141	7.9781	8.9035	10.2616	1H	20382140	20387164	-	HORVU.MOREX.r3.1HG0008600	--	K09264 MADS-box transcription factor, plant | (RefSeq) MADS-box transcription factor 23-like isoform X1 (A)	--	MADS-box transcription factor 23-like isoform X1 [Hordeum vulgare subsp. vulgare]	MAD23_ORYSJ RecName: Full=MADS-box transcription factor 23; AltName: Full=OsMADS23;	F2E5L8_HORVV SubName: Full=Predicted protein {ECO:0000313|EMBL:BAK02640.1};	MADS box transcription factor	GO:0005634,nucleus; GO:0000981,DNA-binding transcription factor activity, RNA polymerase II-specific; GO:0046983,protein dimerization activity; GO:0000978,RNA polymerase II cis-regulatory region sequence-specific DNA binding; GO:0045944,positive regulation of transcription by RNA polymerase II; GO:0006357,regulation of transcription by RNA polymerase II; GO:0003674,molecular_function; GO:0003700,…
HORVU.MOREX.r3.1HG0008610	0	0	0	0	0	0	0	0	0	0.871	0.6539	0.7736	0	0	0	0.0658	0	0.7264	0	0	0	0.3075	0.1062	0	0	0	0	0	0.0629	0	0	0	0	2.5448	2.5503	2.3161	1H	20454437	20460812	-	HORVU.MOREX.r3.1HG0008610	--	K09264 MADS-box transcription factor, plant | (RefSeq) MADS-box transcription factor 23-like (A)	--	MADS-box transcription factor 23-like isoform X2 [Hordeum vulgare subsp. vulgare]	MAD23_ORYSJ RecName: Full=MADS-box transcription factor 23; AltName: Full=OsMADS23;	A0A8I6WQ25_HORVV SubName: Full=Uncharacterized protein {ECO:0000313|EnsemblPlants:HORVU.MOREX.r3.1HG0008610.1};	MADS box transcription factor	GO:0005634,nucleus; GO:0000981,DNA-binding transcription factor activity, RNA polymerase II-specific; GO:0046983,protein dimerization activity; GO:0000978,RNA polymerase II cis-regulatory region sequence-specific DNA binding; GO:0045944,positive regulation of transcription by RNA polymerase II; GO:0006357,regulation of transcription by RNA polymerase II; GO:0003674,molecular_function; GO:0003700,…
HORVU.MOREX.r3.1HG0008620	12.813	10.927	13.7586	37.057	39.9793	32.9557	8.1624	7.1576	8.9581	40.8033	41.2767	41.649	15.6297	11.0582	13.7359	43.51	38.6272	36.0495	8.71	8.1623	5.2517	35.4286	39.6341	33.1694	17.174	15.2259	11.8877	33.1114	31.3196	33.0085	15.3245	11.5011	12.9224	30.9673	32.8149	35.8909	1H	20536896	20542634	-	HORVU.MOREX.r3.1HG0008620	--	K15276 solute carrier family 35 (adenosine 3'-phospho 5'-phosphosulfate transporter), member B2 | (RefSeq) UDP-galactose/UDP-glucose transporter 5-like (A)	--	UDP-galactose/UDP-glucose transporter 5-like [Hordeum vulgare subsp. vulgare]	UTR5_ARATH RecName: Full=UDP-galactose/UDP-glucose transporter 5 {ECO:0000303|PubMed:12042319}; Short=AtUTr5 {ECO:0000303|PubMed:12042319};	A0A8I6WMC9_HORVV SubName: Full=Uncharacterized protein {ECO:0000313|EnsemblPlants:HORVU.MOREX.r3.1HG0008620.1};	UDP-galactose transporter related protein	GO:0030176,integral component of endoplasmic reticulum membrane; GO:0030173,integral component of Golgi membrane; GO:0046964,3'-phosphoadenosine 5'-phosphosulfate transmembrane transporter activity; GO:0015297,antiporter activity; GO:0022857,transmembrane transporter activity; GO:0008643,carbohydrate transport; GO:0000295,adenine nucleotide transmembrane transporter activity; GO:0003674,molecular…
HORVU.MOREX.r3.1HG0008640	160.451	204.422	180.429	29.0848	32.838	34.9397	211.85	203.946	163.154	47.8744	43.8148	49.438	153.11	191.212	180.107	49.1984	46.5362	25.6891	150.182	150.282	141.448	36.1323	38.7669	30.3245	97.6973	123.664	153.458	15.6755	25.7568	27.1791	112.704	148.938	124.817	35.1177	31.6118	40.213	1H	20591330	20591869	-	HORVU.MOREX.r3.1HG0008640	--	K01633 7,8-dihydroneopterin aldolase/epimerase/oxygenase [EC:4.1.2.25 5.1.99.8 1.13.11.81] | (RefSeq) dihydroneopterin aldolase 2-like (A)	ko00790: Folate biosynthesis; ko01100: Metabolic pathways; ko01240: Biosynthesis of cofactors	dihydroneopterin aldolase 2-like [Hordeum vulgare subsp. vulgare]	FOLB1_ARATH RecName: Full=Dihydroneopterin aldolase 1 {ECO:0000305}; Short=DHNA1 {ECO:0000305}; EC=4.1.2.25 {ECO:0000269|PubMed:15107504, ECO:0000269|PubMed:15165863}; AltName: Full=7,8-dihydroneopterin aldolase; AltName: Full=AtFolB1 {ECO:0000303|PubMed:15107504};	A0A8I6W402_HORVV RecName: Full=FolB domain-containing protein {ECO:0000259|SMART:SM00905};	--	GO:0005737,cytoplasm; GO:0004150,dihydroneopterin aldolase activity; GO:0046656,folic acid biosynthetic process; GO:0046654,tetrahydrofolate biosynthetic process; GO:0003674,molecular_function; GO:0003824,catalytic activity; GO:0016829,lyase activity; GO:0016830,carbon-carbon lyase activity; GO:0016832,aldehyde-lyase activity; GO:0006082,organic acid metabolic process; GO:0006575,cellular modifie…
HORVU.MOREX.r3.1HG0008650	26.0054	21.5877	29.5968	36.5504	36.3913	38.1142	14.2301	17.0121	17.4804	34.7181	36.9938	34.0967	23.6586	20.2628	19.2439	35.7021	34.5156	33.9694	18.5367	18.0781	16.526	33.1159	25.7743	29.8988	26.559	24.6144	19.6318	39.4246	34.1851	33.9214	23.4624	19.2707	22.8331	36.4785	34.181	31.1902	1H	20592129	20598014	-	HORVU.MOREX.r3.1HG0008650	--	K20102 YTH domain-containing family protein | (RefSeq) YTH domain-containing protein ECT4-like isoform X1 (A)	--	YTH domain-containing protein ECT4-like [Hordeum vulgare subsp. vulgare]	ECT2_ARATH RecName: Full=YTH domain-containing protein ECT2 {ECO:0000305}; AltName: Full=Protein EVOLUTIONARILY CONSERVED C-TERMINAL REGION 2 {ECO:0000303|PubMed:16113215};	M0VZC1_HORVV SubName: Full=Uncharacterized protein {ECO:0000313|EnsemblPlants:HORVU.MOREX.r3.1HG0008650.1};	Uncharacterized high-glucose-regulated protein	GO:0005737,cytoplasm; GO:0005829,cytosol; GO:0005634,nucleus; GO:0003729,mRNA binding; GO:0061157,mRNA destabilization; GO:0003674,molecular_function; GO:0003676,nucleic acid binding; GO:0003723,RNA binding; GO:0005488,binding; GO:0097159,organic cyclic compound binding; GO:1901363,heterocyclic compound binding; GO:0006139,nucleobase-containing compound metabolic process; GO:0006401,RNA catabolic…
HORVU.MOREX.r3.1HG0008660	0	0	0	0	0	0.0675	0	0	0	0.0637	0.0622	0.1227	0	0	0	0	0.0446	0	0	0	0	0	0	0	0	0	0	0	0	0.1351	0	0	0	0	0.0783	0	1H	20656862	20657602	-	HORVU.MOREX.r3.1HG0008660	--	--	--	uncharacterized protein LOC123405065 [Hordeum vulgare subsp. vulgare]	--	A0A8I6WP66_HORVV SubName: Full=Uncharacterized protein {ECO:0000313|EnsemblPlants:HORVU.MOREX.r3.1HG0008660.1.CDS1};	--	--
HORVU.MOREX.r3.1HG0008790	0	0.6944	0.31	0.9006	2.1601	0.6378	0.0236	0	0.0441	0.3936	0.2938	0.2673	1.4033	0.6485	46.6683	0.4547	0.7292	0.0228	0	0	0	0.0425	0.1284	1.6572	0.1061	1.0564	0.2986	0.5802	0.5867	0.9082	6.4421	0.3581	2.4501	1.3112	4.3499	1.1022	1H	20738812	20744561	-	HORVU.MOREX.r3.1HG0008790	--	K05909 laccase [EC:1.10.3.2] | (RefSeq) laccase-25-like isoform X1 (A)	--	laccase-25-like [Hordeum vulgare subsp. vulgare]	LAC25_ORYSJ RecName: Full=Laccase-25; EC=1.10.3.2; AltName: Full=Benzenediol:oxygen oxidoreductase 25; AltName: Full=Diphenol oxidase 25; AltName: Full=Urishiol oxidase 25; Flags: Precursor;	A0A8I6WGV1_HORVV RecName: Full=Laccase {ECO:0000256|ARBA:ARBA00012297, ECO:0000256|RuleBase:RU361119}; EC=1.10.3.2 {ECO:0000256|ARBA:ARBA00012297, ECO:0000256|RuleBase:RU361119}; AltName: Full=Benzenediol:oxygen oxidoreductase {ECO:0000256|RuleBase:RU361119}; AltName: Full=Diphenol oxidase {ECO:0000256|RuleBase:RU361119}; AltName: Full=Urishiol oxidase {ECO:0000256|RuleBase:RU361119};	Multicopper oxidases	GO:0048046,apoplast; GO:0005507,copper ion binding; GO:0052716,hydroquinone:oxygen oxidoreductase activity; GO:0016491,oxidoreductase activity; GO:0046274,lignin catabolic process; GO:0003674,molecular_function; GO:0005488,binding; GO:0043167,ion binding; GO:0043169,cation binding; GO:0046872,metal ion binding; GO:0046914,transition metal ion binding; GO:0003824,catalytic activity; GO:0016679,oxi…
HORVU.MOREX.r3.1HG0008810	0	0	0	0.5993	1.1179	0.3428	0	0.0542	0	0.2696	0.6315	0.8819	0	0	0.046	1.3765	1.585	0.6909	0	0	0	0.6435	1.0679	2.5949	0	0	0	0.5945	0.9614	1.3719	0.1443	0	0	0.2979	0.5297	0.6417	1H	20811961	20813098	-	HORVU.MOREX.r3.1HG0008810	--	--	--	citrate-binding protein-like [Hordeum vulgare subsp. vulgare]	CBPR_HEVBR RecName: Full=Citrate-binding protein; Flags: Precursor;	A0A8I6WD43_HORVV RecName: Full=Alginate_lyase2 domain-containing protein {ECO:0000259|Pfam:PF08787};	--	GO:0005773,vacuole; GO:0005575,cellular_component; GO:0005622,intracellular anatomical structure; GO:0005737,cytoplasm; GO:0043226,organelle; GO:0043227,membrane-bounded organelle; GO:0043229,intracellular organelle; GO:0043231,intracellular membrane-bounded organelle; GO:0110165,cellular anatomical entity
HORVU.MOREX.r3.1HG0008820	19.1285	21.347	21.4067	24.6529	20.0251	24.2727	16.3928	16.7983	17.4375	30.8769	27.5423	32.3438	15.7811	14.9919	18.7462	21.2339	19.9615	15.1525	11.6511	15.4201	11.4068	16.9818	19.744	25.3119	19.1925	16.8622	17.5968	18.0715	20.9372	19.7476	24.0204	15.8051	23.3728	21.2043	21.7428	20.677	1H	20816773	20819499	-	HORVU.MOREX.r3.1HG0008820	--	K15077 elongin-A | (RefSeq) uncharacterized protein LOC123105781 (A)	--	hypothetical protein ZWY2020_005598 [Hordeum vulgare]	--	A0A8I6X1M7_HORVV SubName: Full=Uncharacterized protein {ECO:0000313|EnsemblPlants:HORVU.MOREX.r3.1HG0008820.1};	RNA polymerase II transcription elongation factor Elongin/SIII, subunit elongin A	--
HORVU.MOREX.r3.1HG0008840	0	0	0	0	0.0423	0	0	0	0	0	0	0	0.0256	0	0	0.0721	0	0	0	0	0	0	0	0	0.6055	0.8372	0.3155	0.5886	1.2054	1.3617	0.8182	0.6054	0.5451	2.0276	1.9829	1.3727	1H	20849423	20850848	-	HORVU.MOREX.r3.1HG0008840	--	--	--	uncharacterized protein LOC123395699 [Hordeum vulgare subsp. vulgare]	EML1_ARATH RecName: Full=Protein EMSY-LIKE 1 {ECO:0000303|PubMed:21830950}; Short=AtEML1 {ECO:0000303|PubMed:21830950};	A0A8I6WEF7_HORVV RecName: Full=ENT domain-containing protein {ECO:0000259|PROSITE:PS51138};	--	GO:0005634,nucleus; GO:0003682,chromatin binding; GO:0050832,defense response to fungus; GO:0010228,vegetative to reproductive phase transition of meristem; GO:0003674,molecular_function; GO:0005488,binding; GO:0006950,response to stress; GO:0006952,defense response; GO:0008150,biological_process; GO:0009605,response to external stimulus; GO:0009607,response to biotic stimulus; GO:0009620,respons…
HORVU.MOREX.r3.1HG0008860	0	0.0375	0	1.6531	3.677	1.768	0.0369	0	0	1.7414	1.5225	1.9547	0.1011	0	0	3.3127	2.7422	0.8582	0	0	0	1.8982	2.4141	6.133	0	0	0.0624	1.6728	1.6001	2.269	0.0971	0.1496	0.0337	1.0523	1.0023	1.5625	1H	20930172	20931473	-	HORVU.MOREX.r3.1HG0008860	--	--	--	protein FON2 SPARE1-like [Hordeum vulgare subsp. vulgare]	FOS1_ORYSI RecName: Full=Protein FON2 SPARE1; AltName: Full=CLAVATA3/ESR (CLE)-related protein 202; Short=OsCLE202; Flags: Precursor;	A0A287EKU6_HORVV SubName: Full=Uncharacterized protein {ECO:0000313|EnsemblPlants:HORVU.MOREX.r3.1HG0008860.1.CDS1};	--	GO:0005576,extracellular region; GO:0030154,cell differentiation; GO:0008150,biological_process; GO:0009987,cellular process; GO:0032502,developmental process; GO:0048869,cellular developmental process; GO:0005575,cellular_component; GO:0110165,cellular anatomical entity
HORVU.MOREX.r3.1HG0008890	42.9901	41.0583	44.5588	22.1372	23.8931	22.3424	49.2794	48.5816	48.0149	24.2201	22.0926	23.9312	50.8787	49.6769	38.8678	39.521	33.7094	22.2433	49.4841	46.5937	42.4686	29.8111	30.5507	26.0228	41.5884	43.7098	45.3074	26.8285	30.6374	32.1662	43.7475	44.4396	46.9414	29.6025	28.2811	31.9155	1H	20940545	20945608	+	HORVU.MOREX.r3.1HG0008890	--	K13115 coiled-coil domain-containing protein 130 | (RefSeq) coiled-coil domain-containing protein 130-like (A)	--	coiled-coil domain-containing protein 130 [Hordeum vulgare subsp. vulgare]	--	A0A452XPV5_AEGTS SubName: Full=Uncharacterized protein {ECO:0000313|EnsemblPlants:AET1Gv20099000.1};	C2C2-type Zn-finger protein	GO:0000398,mRNA splicing, via spliceosome; GO:0000375,RNA splicing, via transesterification reactions; GO:0000377,RNA splicing, via transesterification reactions with bulged adenosine as nucleophile; GO:0006139,nucleobase-containing compound metabolic process; GO:0006396,RNA processing; GO:0006397,mRNA processing; GO:0006725,cellular aromatic compound metabolic process; GO:0006807,nitrogen compou…
HORVU.MOREX.r3.1HG0008900	0.611	0	0.0287	18.1657	16.232	19.3625	0.0328	0	0	17.6653	17.2086	15.5408	0	0	0.0275	13.9324	17.498	14.2709	0.0661	0.0307	0.036	10.9578	11.3683	13.4201	0.4718	0	0.0277	13.9653	15.0973	13.0298	0.0287	1.161	0.1195	17.1098	17.9961	16.3929	1H	20985238	20986705	-	HORVU.MOREX.r3.1HG0008900	--	--	--	AT-hook motif nuclear-localized protein 23-like [Hordeum vulgare subsp. vulgare]	AHL20_ARATH RecName: Full=AT-hook motif nuclear-localized protein 20 {ECO:0000312|EMBL:FAA00291.1};	F2DGS2_HORVV RecName: Full=AT-hook motif nuclear-localized protein {ECO:0000256|PIRNR:PIRNR016021};	--	GO:0005634,nucleus; GO:0003700,DNA-binding transcription factor activity; GO:0003680,minor groove of adenine-thymine-rich DNA binding; GO:0043621,protein self-association; GO:0042742,defense response to bacterium; GO:0045087,innate immune response; GO:1900425,negative regulation of defense response to bacterium; GO:0045824,negative regulation of innate immune response; GO:2000028,regulation of ph…
HORVU.MOREX.r3.1HG0008950	0.0891	0.4078	0.2816	2.8482	2.1344	2.6734	0.1004	0.3173	0.1313	2.1686	2.6936	2.4468	0.1099	0.0974	0.4374	1.684	1.9455	2.0208	0.2226	0.3201	0.0662	1.8639	1.5929	1.9218	1.5719	1.7011	1.1863	2.3713	2.6455	1.9018	1.4767	1.1991	1.3541	1.729	1.997	1.6646	1H	21241389	21243784	+	HORVU.MOREX.r3.1HG0008950	--	K11420 [histone H3]-lysine9 N-trimethyltransferase EHMT [EC:2.1.1.355] | (RefSeq) histone-lysine N-methyltransferase family member SUVH9-like (A)	ko00310: Lysine degradation; ko01100: Metabolic pathways	histone-lysine N-methyltransferase family member SUVH9-like [Hordeum vulgare subsp. vulgare]	SUVH9_ARATH RecName: Full=Histone-lysine N-methyltransferase family member SUVH9; AltName: Full=Histone H3-K9 methyltransferase 9; Short=H3-K9-HMTase 9; AltName: Full=Protein SET DOMAIN GROUP 22; AltName: Full=Suppressor of variegation 3-9 homolog protein 9; Short=Su(var)3-9 homolog protein 9;	A0A8I6WP74_HORVV SubName: Full=Uncharacterized protein {ECO:0000313|EnsemblPlants:HORVU.MOREX.r3.1HG0008950.1.CDS1};	Histone H3 (Lys9) methyltransferase SUV39H1/Clr4, required for transcriptional silencing	GO:0000775,chromosome, centromeric region; GO:0005634,nucleus; GO:0003690,double-stranded DNA binding; GO:0042054,histone methyltransferase activity; GO:0018024,histone-lysine N-methyltransferase activity; GO:0008270,zinc ion binding; GO:0009294,DNA-mediated transformation; GO:0080188,gene silencing by RNA-directed DNA methylation; GO:0034968,histone lysine methylation; GO:0016571,histone methyla…
HORVU.MOREX.r3.1HG0008980	1.3535	1.4334	2.1775	13.1236	14.3671	11.8646	1.016	1.4498	1.3714	9.4805	11.7412	8.5345	4.8662	3.6534	4.0212	15.6771	18.3922	3.9342	3.7567	2.4887	2.0476	5.7506	7.9492	11.6298	6.8087	7.0383	7.1011	9.3359	15.0874	13.6348	4.9933	6.5156	7.4617	11.3327	9.2239	10.2424	1H	21387412	21389155	-	HORVU.MOREX.r3.1HG0008980	--	--	--	uncharacterized protein LOC123394952 [Hordeum vulgare subsp. vulgare]	--	A0A8I7B0E8_HORVV SubName: Full=Uncharacterized protein {ECO:0000313|EnsemblPlants:HORVU.MOREX.r3.1HG0008980.1};	--	--
HORVU.MOREX.r3.1HG0009050	103.003	90.3694	140.993	408.314	464.559	422.073	148.353	119.876	151.764	1410.5	1116.48	1355.18	98.0584	41.647	88.8022	1308.38	962.277	250.024	95.831	94.0046	92.109	785.409	930.593	436.1	35.1272	35.5878	42.0071	262.512	313.4	301.101	65.4478	111.554	76.3338	796.217	624.042	1002.63	1H	21488716	21489588	-	HORVU.MOREX.r3.1HG0009050	--	K09422 transcription factor MYB, plant | (RefSeq) transcription factor MYB59 (A)	--	Myb-related protein MYBAS2 [Hordeum vulgare]	MYBA2_ORYSJ RecName: Full=Myb-related protein MYBAS2;	A0A8I6WD49_HORVV SubName: Full=Uncharacterized protein {ECO:0000313|EnsemblPlants:HORVU.MOREX.r3.1HG0009050.1};	Transcription factor, Myb superfamily	GO:0005634,nucleus; GO:0003700,DNA-binding transcription factor activity; GO:0043565,sequence-specific DNA binding; GO:0006355,regulation of DNA-templated transcription; GO:0003674,molecular_function; GO:0140110,transcription regulator activity; GO:0003676,nucleic acid binding; GO:0003677,DNA binding; GO:0005488,binding; GO:0097159,organic cyclic compound binding; GO:1901363,heterocyclic compound…
HORVU.MOREX.r3.1HG0009100	0	0.0569	0	0	0	0	0.056	0.0554	0	0.0551	0	0.1589	0	0	0.1409	0	0	0	0	0	0	0	0	0	30.778	42.0439	45.4323	0.6622	1.5499	1.7508	33.2849	32.0665	16.7097	1.9009	0.7436	1.3727	1H	21627252	21629039	+	HORVU.MOREX.r3.1HG0009100	--	--	--	hypothetical protein ZWY2020_005617 [Hordeum vulgare]	--	A0A287EKX2_HORVV SubName: Full=Uncharacterized protein {ECO:0000313|EnsemblPlants:HORVU.MOREX.r3.1HG0009100.1};	--	--
HORVU.MOREX.r3.1HG0009110	0	0	0	0	0	0	0	0	0	0	0	0	0	0	0	0	0	0	0	0	0	0	0	0	0	0	0.061	0	0	0	0	0	0	0	0	0	1H	21631278	21633624	+	HORVU.MOREX.r3.1HG0009110	--	--	--	uncharacterized protein LOC123395788 [Hordeum vulgare subsp. vulgare]	--	A0A8I6WEG6_HORVV SubName: Full=Uncharacterized protein {ECO:0000313|EnsemblPlants:HORVU.MOREX.r3.1HG0009110.1};	--	--
HORVU.MOREX.r3.1HG0009120	0.4286	0.9455	0.8463	0.1505	0	0	1.0342	0.4427	1.0308	0	0.0661	0	0.1179	0.2789	0.2311	0	0.0237	0	0.6953	0.2587	0.379	0.0311	0.0536	0.1253	0.1241	0.2015	0.0291	0	0	0	0.151	0.2444	0.22	0	0.0208	0	1H	21742867	21745553	+	HORVU.MOREX.r3.1HG0009120	--	--	--	uncharacterized protein LOC123405161 isoform X2 [Hordeum vulgare subsp. vulgare]	--	A0A8I6WQ45_HORVV SubName: Full=Uncharacterized protein {ECO:0000313|EnsemblPlants:HORVU.MOREX.r3.1HG0009120.1};	--	--
HORVU.MOREX.r3.1HG0009210	0.088	0.0126	0.0109	2.3535	2.5512	2.0115	0.062	0.0245	0	2.3125	2.2925	1.9907	0.0509	0.0201	0.0519	1.8881	1.9166	2.9269	0.075	0.0232	0.0272	2.3796	1.7547	2.0575	4.4618	2.4626	1.1195	2.9035	2.9238	2.761	2.5831	1.2547	2.5531	2.4711	2.6675	2.4003	1H	22084321	22088312	+	HORVU.MOREX.r3.1HG0009210	--	K09510 DnaJ homolog subfamily B member 4 | (RefSeq) dnaJ homolog subfamily B member 4-like (A)	--	uncharacterized protein LOC123395130 [Hordeum vulgare subsp. vulgare]	DNJ49_ARATH RecName: Full=Chaperone protein dnaJ 49; Short=AtDjC49; Short=AtJ49;	M0Z646_HORVV SubName: Full=Uncharacterized protein {ECO:0000313|EnsemblPlants:HORVU.MOREX.r3.1HG0009210.1.CDS1};	--	GO:0005789,endoplasmic reticulum membrane; GO:0016021,integral component of membrane; GO:0030544,Hsp70 protein binding; GO:0071218,cellular response to misfolded protein; GO:0051085,chaperone cofactor-dependent protein refolding; GO:0030433,ubiquitin-dependent ERAD pathway; GO:0003674,molecular_function; GO:0005488,binding; GO:0005515,protein binding; GO:0031072,heat shock protein binding; GO:000…
HORVU.MOREX.r3.1HG0009220	0	0	0	0	0	0	0	0	0	0	0	0.2195	0	0	0	0	0	0	0	0	0	0	0	0	0	0	0	0	0	0	0	0	0	0.4202	0	0	1H	22091993	22092613	-	HORVU.MOREX.r3.1HG0009220	--	--	--	Germin-like protein 9-3 [Hordeum vulgare]	GL93_ORYSJ RecName: Full=Germin-like protein 9-3; Flags: Precursor;	A0A8I6WZH7_HORVV RecName: Full=Germin-like protein {ECO:0000256|RuleBase:RU366015};	--	GO:0048046,apoplast; GO:0030145,manganese ion binding; GO:0003674,molecular_function; GO:0005488,binding; GO:0043167,ion binding; GO:0043169,cation binding; GO:0046872,metal ion binding; GO:0046914,transition metal ion binding; GO:0005575,cellular_component; GO:0005576,extracellular region; GO:0110165,cellular anatomical entity
HORVU.MOREX.r3.1HG0009360	6.2312	7.8772	5.4541	5.4882	2.0887	2.0691	3.6926	4.9389	5.2556	2.7343	5.2008	2.3891	0.1166	0.1379	8.4041	0.1644	0.1562	0	0.0573	0.1865	0	0.0512	0	3.5116	0.358	0.2767	0.072	0.1119	0.3142	0.2958	0.3981	0.2301	0.2849	0.1349	0.2055	0.0632	1H	22297960	22301225	-	HORVU.MOREX.r3.1HG0009360	--	--	--	uncharacterized protein LOC123395448 isoform X2 [Hordeum vulgare subsp. vulgare]	--	A0A8I6WAW9_HORVV SubName: Full=Uncharacterized protein {ECO:0000313|EnsemblPlants:HORVU.MOREX.r3.1HG0009360.1};	--	--
HORVU.MOREX.r3.1HG0009380	0.7118	0.6106	0.1757	1.7498	0.9067	0.6255	0.4007	0.198	0.1872	1.3777	1.1525	3.0297	0	0	0.6718	0	0	0	0	0	0	0	0	1.2143	0	0	0	0	0	0	0	0	0	0	0	0	1H	22320560	22320902	-	HORVU.MOREX.r3.1HG0009380	--	--	--	hypothetical protein ZWY2020_029086 [Hordeum vulgare]	--	A0A8I7B0F0_HORVV SubName: Full=Uncharacterized protein {ECO:0000313|EnsemblPlants:HORVU.MOREX.r3.1HG0009380.1};	--	--
HORVU.MOREX.r3.1HG0009390	0.1402	0.0875	0.151	0.2664	0.2274	0.1793	0.0144	0.0567	0.0805	0.2679	0.2339	0.3798	0.0393	0.0232	0.1684	0.1384	0.0493	0.0417	0	0.0135	0.0473	0.1424	0.0558	0.5046	0.0517	0.014	0.0485	0.4805	0.3573	0.4634	0	0	0	0.0195	0.0087	0.0719	1H	22321663	22325012	-	HORVU.MOREX.r3.1HG0009390	--	K00924 kinase [EC:2.7.1.-] | (RefSeq) receptor-like protein kinase 5 (A)	--	receptor-like protein EIX2 [Hordeum vulgare subsp. vulgare]	EIX2_SOLLC RecName: Full=Receptor-like protein EIX2 {ECO:0000305}; AltName: Full=EIX receptor 2 {ECO:0000312|EMBL:AAR28378.1}; Flags: Precursor;	A0A8I7B262_HORVV RecName: Full=LRRNT_2 domain-containing protein {ECO:0000259|Pfam:PF08263};	FOG: Leucine rich repeat	GO:0016021,integral component of membrane; GO:0005886,plasma membrane; GO:0050832,defense response to fungus; GO:0006950,response to stress; GO:0006952,defense response; GO:0008150,biological_process; GO:0009605,response to external stimulus; GO:0009607,response to biotic stimulus; GO:0009620,response to fungus; GO:0043207,response to external biotic stimulus; GO:0044419,biological process involv…
HORVU.MOREX.r3.1HG0009400	0	0	0	0	0	0	0	0	0	0	0	0	0	0	0	0	0	0	0	0	0	0	0	0	0.039	0.0281	0	0	0	0.03	0	0	0.0395	0	0	0	1H	22349039	22352462	+	HORVU.MOREX.r3.1HG0009400	--	K13415 protein brassinosteroid insensitive 1 [EC:2.7.10.1 2.7.11.1] | (RefSeq) brassinosteroid LRR receptor kinase BRI1-like (A)	ko04075: Plant hormone signal transduction	MDIS1-interacting receptor like kinase 2-like isoform X2 [Hordeum vulgare subsp. vulgare]	MIK2_ARATH RecName: Full=MDIS1-interacting receptor like kinase 2 {ECO:0000303|PubMed:26863186}; Short=AtMIK2 {ECO:0000303|PubMed:26863186}; AltName: Full=Probable LRR receptor-like serine/threonine-protein kinase At4g08850; EC=2.7.11.1 {ECO:0000305}; Flags: Precursor;	A0A8I6WGW3_HORVV RecName: Full=Protein kinase domain-containing protein {ECO:0000259|PROSITE:PS50011};	--	GO:0016021,integral component of membrane; GO:0005886,plasma membrane; GO:0009506,plasmodesma; GO:0090406,pollen tube; GO:0005524,ATP binding; GO:0106310,protein serine kinase activity; GO:0004674,protein serine/threonine kinase activity; GO:0009755,hormone-mediated signaling pathway; GO:0010183,pollen tube guidance; GO:0006468,protein phosphorylation; GO:0000166,nucleotide binding; GO:0003674,mo…
HORVU.MOREX.r3.1HG0009420	4.4127	5.3586	4.8581	6.5841	6.4072	6.2341	3.946	3.9793	2.522	4.5589	5.8996	5.3136	4.197	4.9959	5.998	2.7014	3.275	4.0973	1.6495	2.4936	1.9105	3.1708	0.8909	4.4111	9.8104	7.5891	6.1805	7.106	7.7457	7.132	8.6679	4.472	7.5124	3.7862	4.5003	3.8582	1H	22382250	22386447	+	HORVU.MOREX.r3.1HG0009420	--	K03549 KUP system potassium uptake protein | (RefSeq) putative potassium transporter 12 isoform X1 (A)	--	putative potassium transporter 12 [Hordeum vulgare subsp. vulgare]	HAK12_ORYSJ RecName: Full=Putative potassium transporter 12; AltName: Full=OsHAK12;	A0A8I6WD75_HORVV RecName: Full=Potassium transporter {ECO:0000256|RuleBase:RU321113};	--	GO:0016021,integral component of membrane; GO:0016020,membrane; GO:0015079,potassium ion transmembrane transporter activity; GO:0006813,potassium ion transport; GO:0003674,molecular_function; GO:0005215,transporter activity; GO:0008324,cation transmembrane transporter activity; GO:0015075,ion transmembrane transporter activity; GO:0015318,inorganic molecular entity transmembrane transporter activ…
HORVU.MOREX.r3.1HG0009450	0	0	0	0.1087	0	0	0	0	0	0	0	0	0	0	0	0	0.0684	0	0	0	0	0	0	0	0	0	0	0	0	0	0	0	0	0	0.1201	0	1H	22434837	22435414	+	HORVU.MOREX.r3.1HG0009450	--	--	--	uncharacterized protein LOC123405220 [Hordeum vulgare subsp. vulgare]	--	F2D7S3_HORVV SubName: Full=Predicted protein {ECO:0000313|EMBL:BAJ91144.1};	--	GO:0016021,integral component of membrane; GO:0005575,cellular_component; GO:0016020,membrane; GO:0031224,intrinsic component of membrane; GO:0110165,cellular anatomical entity
HORVU.MOREX.r3.1HG0009460	1.559	1.3373	1.1863	0.0798	0.1241	0.1522	1.2434	1.6619	3.349	0.1437	0.0701	0.0346	6.1555	2.7517	5.6398	0.6348	0.8548	0.4602	12.6493	12.8312	5.6281	0.8573	0.939	0.2216	1.8765	2.8145	3.4893	0.4321	0.3371	0.1904	2.05	3.2217	2.0672	0.4961	0.7057	0.3868	1H	22443010	22444324	+	HORVU.MOREX.r3.1HG0009460	--	--	--	uncharacterized protein LOC123405231 [Hordeum vulgare subsp. vulgare]	--	A0A8I6WEH3_HORVV SubName: Full=Uncharacterized protein {ECO:0000313|EnsemblPlants:HORVU.MOREX.r3.1HG0009460.1.CDS1};	--	--
HORVU.MOREX.r3.1HG0009470	0	0	0	0	0	0	0	0	0	0	0	0	0	0	0	0	0	0	0	0.0693	0	0	0	0	0	0	0	0	0	0	0	0	0	0	0	0	1H	22494195	22495346	+	HORVU.MOREX.r3.1HG0009470	--	--	--	hypothetical protein ZWY2020_001951 [Hordeum vulgare]	WEX_ARATH RecName: Full=3'-5' exonuclease {ECO:0000303|PubMed:12937173}; EC=3.1.-.- {ECO:0000269|PubMed:12937173}; AltName: Full=Werner Syndrome-like exonuclease;	A0A8I6WQ55_HORVV RecName: Full=3'-5' exonuclease domain-containing protein {ECO:0000259|Pfam:PF01612};	--	GO:0005737,cytoplasm; GO:0005634,nucleus; GO:0008408,3'-5' exonuclease activity; GO:0003677,DNA binding; GO:0046872,metal ion binding; GO:0003674,molecular_function; GO:0003824,catalytic activity; GO:0004518,nuclease activity; GO:0004527,exonuclease activity; GO:0016787,hydrolase activity; GO:0016788,hydrolase activity, acting on ester bonds; GO:0003676,nucleic acid binding; GO:0005488,binding; G…
HORVU.MOREX.r3.1HG0009480	0.1492	0.2438	0.2104	0.3929	0.4887	0.1748	0.024	0.0711	0.0224	0.165	0.115	0.2268	1.4285	0.3301	1.951	0.1851	0.2475	0.2091	0.1452	0.3377	0.0528	1.0818	1.2697	0.3199	0.1728	0.4676	0.5471	0.3544	0.6414	0.2998	0.1471	0.3159	0.2407	0.1953	0.2605	0.1202	1H	22509100	22511103	-	HORVU.MOREX.r3.1HG0009480	--	K13418 somatic embryogenesis receptor kinase 1 [EC:2.7.10.1 2.7.11.1] | (RefSeq) LRR receptor kinase SERK2-like (A)	--	L-type lectin-domain containing receptor kinase SIT2-like [Hordeum vulgare subsp. vulgare]	SIT2_ORYSJ RecName: Full=L-type lectin-domain containing receptor kinase SIT2 {ECO:0000305}; EC=2.7.11.1 {ECO:0000250|UniProtKB:Q6H7D2}; AltName: Full=Protein SALT INTOLERANCE 2 {ECO:0000303|PubMed:24907341}; Flags: Precursor;	A0A287ELC1_HORVV SubName: Full=Uncharacterized protein {ECO:0000313|EnsemblPlants:HORVU.MOREX.r3.1HG0009480.1.CDS1};	--	GO:0016021,integral component of membrane; GO:0005886,plasma membrane; GO:0005524,ATP binding; GO:0030246,carbohydrate binding; GO:0106310,protein serine kinase activity; GO:0004675,transmembrane receptor protein serine/threonine kinase activity; GO:1901001,negative regulation of response to salt stress; GO:0006468,protein phosphorylation; GO:0000166,nucleotide binding; GO:0003674,molecular_funct…
HORVU.MOREX.r3.1HG0009490	0.2134	0.2197	0.2318	0.2099	0.435	0.6502	0.0481	0.0475	0.0898	0.661	0.5529	0.8858	0.4111	0.3889	1.0877	0.5563	0.4791	0.2094	0.0485	0.1804	0	0.26	0.3927	0.4078	0.4543	0.2575	0.1218	0.7098	0.8639	0.6006	0.4421	0.1217	0.4382	0.8151	0.4782	0.2943	1H	22513114	22515114	-	HORVU.MOREX.r3.1HG0009490	--	K13418 somatic embryogenesis receptor kinase 1 [EC:2.7.10.1 2.7.11.1] | (RefSeq) LRR receptor kinase SERK2-like (A)	--	L-type lectin-domain containing receptor kinase SIT2-like [Hordeum vulgare subsp. vulgare]	SIT2_ORYSJ RecName: Full=L-type lectin-domain containing receptor kinase SIT2 {ECO:0000305}; EC=2.7.11.1 {ECO:0000250|UniProtKB:Q6H7D2}; AltName: Full=Protein SALT INTOLERANCE 2 {ECO:0000303|PubMed:24907341}; Flags: Precursor;	A0A287ELA3_HORVV SubName: Full=Uncharacterized protein {ECO:0000313|EnsemblPlants:HORVU.MOREX.r3.1HG0009490.1.CDS1};	--	GO:0016021,integral component of membrane; GO:0005886,plasma membrane; GO:0005524,ATP binding; GO:0030246,carbohydrate binding; GO:0106310,protein serine kinase activity; GO:0004675,transmembrane receptor protein serine/threonine kinase activity; GO:1901001,negative regulation of response to salt stress; GO:0006468,protein phosphorylation; GO:0000166,nucleotide binding; GO:0003674,molecular_funct…
HORVU.MOREX.r3.1HG0009610	0	0.0522	0.0901	0.1122	0	0.2139	0.0514	0	0	0.1009	0.2463	0.0486	0	0.0416	0.0861	0.0495	0.2119	0.0497	0	0	0	0.0463	0	0	0.0925	0.1001	0	0.1012	0.0947	0.0535	0	0	0.1874	0.0349	0	0.0858	1H	22575008	22575943	+	HORVU.MOREX.r3.1HG0009610	--	K08237 hydroquinone glucosyltransferase [EC:2.4.1.218] | (RefSeq) hydroquinone glucosyltransferase-like (A)	--	UDP-glycosyltransferase 83A1-like [Hordeum vulgare subsp. vulgare]	U83A1_ARATH RecName: Full=UDP-glycosyltransferase 83A1; EC=2.4.1.-;	A0A8I6W415_HORVV SubName: Full=Uncharacterized protein {ECO:0000313|EnsemblPlants:HORVU.MOREX.r3.1HG0009610.1.CDS1};	UDP-glucuronosyl and UDP-glucosyl transferase	GO:0008194,UDP-glycosyltransferase activity; GO:0003674,molecular_function; GO:0003824,catalytic activity; GO:0016740,transferase activity; GO:0016757,glycosyltransferase activity
HORVU.MOREX.r3.1HG0009630	0	0	0	0	0	0	0	0	0	0	0	0	0	0	0	0	0	0	0	0	0	0	0	0	0	0	0	0	0.034	0	0	0	0	0	0	0	1H	22591951	22593252	+	HORVU.MOREX.r3.1HG0009630	--	K13418 somatic embryogenesis receptor kinase 1 [EC:2.7.10.1 2.7.11.1] | (RefSeq) LRR receptor kinase SERK2-like (A)	--	L-type lectin-domain containing receptor kinase SIT2-like [Hordeum vulgare subsp. vulgare]	SIT2_ORYSJ RecName: Full=L-type lectin-domain containing receptor kinase SIT2 {ECO:0000305}; EC=2.7.11.1 {ECO:0000250|UniProtKB:Q6H7D2}; AltName: Full=Protein SALT INTOLERANCE 2 {ECO:0000303|PubMed:24907341}; Flags: Precursor;	A0A8I6WAX3_HORVV RecName: Full=Lectin_legB domain-containing protein {ECO:0000259|Pfam:PF00139};	--	GO:0016021,integral component of membrane; GO:0005886,plasma membrane; GO:0005524,ATP binding; GO:0030246,carbohydrate binding; GO:0106310,protein serine kinase activity; GO:0004675,transmembrane receptor protein serine/threonine kinase activity; GO:1901001,negative regulation of response to salt stress; GO:0006468,protein phosphorylation; GO:0000166,nucleotide binding; GO:0003674,molecular_funct…
HORVU.MOREX.r3.1HG0009670	0	0	0	0	0	0	0	0	0	0	0	0	0	0	0	0	0	0	0	0	0	0	0	0	0	0	0	0	0	0	0	0	0	0	0	0	1H	22640115	22640618	-	HORVU.MOREX.r3.1HG0009670	--	--	--	hypothetical protein ZWY2020_043926 [Hordeum vulgare]	--	A0A8I7B264_HORVV SubName: Full=Uncharacterized protein {ECO:0000313|EnsemblPlants:HORVU.MOREX.r3.1HG0009670.1};	--	--
HORVU.MOREX.r3.1HG0009680	0	0	0	0	0	0	0	0	0	0	0	0	0	0	0	0	0	0	0	0	0	0	0	0	0.0527	0	0	0	0	0	0	0	0	0	0	0	1H	22655335	22656156	+	HORVU.MOREX.r3.1HG0009680	--	K03883 NADH-ubiquinone oxidoreductase chain 5 [EC:7.1.1.2] | (RefSeq) nad5, CRD53_mgp34; nad5 (A)	ko00190: Oxidative phosphorylation; ko01100: Metabolic pathways	NADH-ubiquinone oxidoreductase chain 5-like [Triticum aestivum]	NU5M_WHEAT RecName: Full=NADH-ubiquinone oxidoreductase chain 5; EC=7.1.1.2; AltName: Full=NADH dehydrogenase subunit 5;	A0A8I6WGW8_HORVV RecName: Full=Proton_antipo_M domain-containing protein {ECO:0000259|Pfam:PF00361};	NADH dehydrogenase subunits 2, 5, and related proteins	GO:0016021,integral component of membrane; GO:0005743,mitochondrial inner membrane; GO:0009536,plastid; GO:0070469,respirasome; GO:0008137,NADH dehydrogenase (ubiquinone) activity; GO:0042773,ATP synthesis coupled electron transport; GO:0003674,molecular_function; GO:0003824,catalytic activity; GO:0003954,NADH dehydrogenase activity; GO:0003955,NAD(P)H dehydrogenase (quinone) activity; GO:0005215…
HORVU.MOREX.r3.1HG0009770	0.0818	0	0	0	0	0	0	0	0	0	0	0	0	0.0745	0.0772	0	0	0	0.0929	0	0	0	0	0	0.0829	0.359	0.0778	0	0	0	0.1614	0.0933	0.084	0	0	0	1H	22764922	22765573	-	HORVU.MOREX.r3.1HG0009770	--	--	--	Ankyrin-3 [Hordeum vulgare]	--	A0A8I6WQ70_HORVV RecName: Full=FBD domain-containing protein {ECO:0000259|Pfam:PF08387};	--	--
HORVU.MOREX.r3.1HG0009860	0.5177	0.7402	1.5332	0	0.0824	0.0758	0.2186	0.6478	0.2724	0	0	0	0.349	0.1769	0.2443	0	0.3005	0	0.2939	0.0684	0	0.2628	0	0.4416	0.5903	0.7098	0.3076	0.1435	0	0.3035	0.8935	0.5902	1.0629	0.0494	0	0	1H	22920619	22921594	-	HORVU.MOREX.r3.1HG0009860	--	--	--	transcription factor BHLH089-like [Hordeum vulgare subsp. vulgare]	BH078_ARATH RecName: Full=Transcription factor bHLH78; AltName: Full=Basic helix-loop-helix protein 78; Short=AtbHLH78; Short=bHLH 78; AltName: Full=Transcription factor EN 86; AltName: Full=bHLH transcription factor bHLH078;	A0A8I6WZJ3_HORVV SubName: Full=Uncharacterized protein {ECO:0000313|EnsemblPlants:HORVU.MOREX.r3.1HG0009860.1};	--	GO:0005634,nucleus; GO:0003677,DNA binding; GO:0003700,DNA-binding transcription factor activity; GO:0046983,protein dimerization activity; GO:0006355,regulation of DNA-templated transcription; GO:0009637,response to blue light; GO:0003674,molecular_function; GO:0003676,nucleic acid binding; GO:0005488,binding; GO:0097159,organic cyclic compound binding; GO:1901363,heterocyclic compound binding; …
HORVU.MOREX.r3.1HG0009920	0	0	0	0	0	0	0	0	0	0	0	0	0	0	0	0	0	0	0	0	0	0	0	0	0	0	0	0	0	0	0	0	0	0.1002	0	0	1H	23009935	23011347	-	HORVU.MOREX.r3.1HG0009920	--	--	--	hypothetical protein ZWY2020_001951 [Hordeum vulgare]	--	A0A8I6WAX6_HORVV RecName: Full=3'-5' exonuclease domain-containing protein {ECO:0000259|Pfam:PF01612};	--	--
HORVU.MOREX.r3.1HG0009930	0	0	0	0	0	0.1194	0	0	0	0	0	0	0	0	0	0	0	0	0	0	0	0	0	0	0	0	0	0	0	0	0	0	0	0	0	0	1H	23153371	23154208	+	HORVU.MOREX.r3.1HG0009930	--	--	--	non-specific lipid transfer protein GPI-anchored 5-like [Hordeum vulgare subsp. vulgare]	LTPG5_ARATH RecName: Full=Non-specific lipid transfer protein GPI-anchored 5 {ECO:0000303|PubMed:23893219}; Short=AtLTPG-5 {ECO:0000303|PubMed:23893219}; Short=Protein LTP-GPI-ANCHORED 5 {ECO:0000303|PubMed:23893219}; AltName: Full=Xylogen like protein 12 {ECO:0000303|PubMed:21558309}; Short=AtXYLP12 {ECO:0000303|PubMed:21558309}; Short=AtXYP8 {ECO:0000303|PubMed:21558309}; Flags: Precursor;	A0A8I6WP94_HORVV RecName: Full=AAI domain-containing protein {ECO:0000259|SMART:SM00499};	--	GO:0031225,anchored component of membrane; GO:0005829,cytosol; GO:0005886,plasma membrane; GO:0008289,lipid binding; GO:0050832,defense response to fungus; GO:0006869,lipid transport; GO:0140426,PAMP-triggered immunity signalling pathway; GO:0002237,response to molecule of bacterial origin; GO:0002240,response to molecule of oomycetes origin; GO:0009624,response to nematode; GO:0003674,molecular_…
HORVU.MOREX.r3.1HG0009940	0	0	0	0	0	0	0	0	0	0	0	0	0	0	0	0	0	0	0	0	0	0	0	0	0.4395	0	0.0687	0	0	0.1695	0.0713	0.2472	0.1484	0.0552	0.7851	0.4982	1H	23155526	23156184	+	HORVU.MOREX.r3.1HG0009940	--	--	--	hypothetical protein ZWY2020_036909 [Hordeum vulgare]	--	A0A8I7B0F5_HORVV SubName: Full=Uncharacterized protein {ECO:0000313|EnsemblPlants:HORVU.MOREX.r3.1HG0009940.1};	--	--
HORVU.MOREX.r3.1HG0009950	0	0	0	0.0983	0.3056	0.2811	0	0.089	0	0.0885	0.4316	0.6808	0	0	0	0.4343	0.3715	0.1744	0	0	0	0.3248	0.5606	0.2183	0	0.0877	0.076	0.532	0.249	0.0938	0	0	0.0821	0.4887	0.2715	0.2506	1H	23171525	23172058	+	HORVU.MOREX.r3.1HG0009950	--	--	--	non-specific lipid transfer protein GPI-anchored 5-like [Hordeum vulgare subsp. vulgare]	LTPG5_ARATH RecName: Full=Non-specific lipid transfer protein GPI-anchored 5 {ECO:0000303|PubMed:23893219}; Short=AtLTPG-5 {ECO:0000303|PubMed:23893219}; Short=Protein LTP-GPI-ANCHORED 5 {ECO:0000303|PubMed:23893219}; AltName: Full=Xylogen like protein 12 {ECO:0000303|PubMed:21558309}; Short=AtXYLP12 {ECO:0000303|PubMed:21558309}; Short=AtXYP8 {ECO:0000303|PubMed:21558309}; Flags: Precursor;	A0A8I6WP94_HORVV RecName: Full=AAI domain-containing protein {ECO:0000259|SMART:SM00499};	--	GO:0031225,anchored component of membrane; GO:0005829,cytosol; GO:0005886,plasma membrane; GO:0008289,lipid binding; GO:0050832,defense response to fungus; GO:0006869,lipid transport; GO:0140426,PAMP-triggered immunity signalling pathway; GO:0002237,response to molecule of bacterial origin; GO:0002240,response to molecule of oomycetes origin; GO:0009624,response to nematode; GO:0003674,molecular_…
HORVU.MOREX.r3.1HG0009960	0	0	0	0	0	0	0	0	0	0	0	0	0	0	0	0	0	0	0	0	0	0	0.0633	0	0	0	0	1.8426	0	0.4236	0.2138	0	0.0742	2.7045	0.8342	1.2682	1H	23173580	23174238	+	HORVU.MOREX.r3.1HG0009960	--	--	--	hypothetical protein ZWY2020_036909 [Hordeum vulgare]	--	A0A8I7B0F5_HORVV SubName: Full=Uncharacterized protein {ECO:0000313|EnsemblPlants:HORVU.MOREX.r3.1HG0009940.1};	--	--
HORVU.MOREX.r3.1HG0010020	0	0	0	0	0	0	0	0	0	0.1702	0	0	0	0	0	0	0.0596	0.2516	0	0	0	0	0	0	0.546	0.2532	0.1463	1.3649	1.8369	0.9924	0.5313	0.351	0.79	0.9992	0.6793	1.0129	1H	23464558	23465112	+	HORVU.MOREX.r3.1HG0010020	--	K13457 disease resistance protein RPM1 | (RefSeq) disease resistance protein RPM1-like (A)	ko04626: Plant-pathogen interaction	NBS-LRR class RGA [Hordeum vulgare]	R13L1_ARATH RecName: Full=Putative disease resistance RPP13-like protein 1;	A0A8I6WDA7_HORVV RecName: Full=NB-ARC domain-containing protein {ECO:0000259|Pfam:PF00931};	Apoptotic ATPase	GO:0043531,ADP binding; GO:0005524,ATP binding; GO:0006952,defense response; GO:0051707,response to other organism; GO:0000166,nucleotide binding; GO:0003674,molecular_function; GO:0005488,binding; GO:0017076,purine nucleotide binding; GO:0030554,adenyl nucleotide binding; GO:0032553,ribonucleotide binding; GO:0032555,purine ribonucleotide binding; GO:0032559,adenyl ribonucleotide binding; GO:003…
HORVU.MOREX.r3.1HG0010030	0.0592	0.0339	0.0584	0.2183	0	0.0347	0	0	0.0623	0	0.0319	0	0	0	0	0.0321	0.0458	0.0323	0.0336	0	0	0.1202	0	0	0.27	0	0.0281	0.2625	0.3993	0.2082	0.0876	0.0337	0.1519	0.1582	0.2613	0.3154	1H	23465239	23466681	+	HORVU.MOREX.r3.1HG0010030	--	K13457 disease resistance protein RPM1 | (RefSeq) disease resistance protein RPM1-like (A)	ko04626: Plant-pathogen interaction	putative disease resistance protein RGA4 [Hordeum vulgare]	DRL21_ARATH RecName: Full=Putative disease resistance protein At3g14460;	A0A287ELD5_HORVV SubName: Full=Uncharacterized protein {ECO:0000313|EnsemblPlants:HORVU.MOREX.r3.1HG0010030.1.CDS1};	Apoptotic ATPase	GO:0004016,adenylate cyclase activity; GO:0043531,ADP binding; GO:0005524,ATP binding; GO:0042742,defense response to bacterium; GO:0050832,defense response to fungus; GO:0003674,molecular_function; GO:0003824,catalytic activity; GO:0009975,cyclase activity; GO:0016829,lyase activity; GO:0016849,phosphorus-oxygen lyase activity; GO:0000166,nucleotide binding; GO:0005488,binding; GO:0017076,purine…
HORVU.MOREX.r3.1HG0010080	0.0444	0.0508	0.0987	0.041	0	0.0651	0	0	0.0468	0.0492	0.1079	0.0355	0.0428	0.0304	0.0734	0.1086	0.1204	0.0848	0.0883	0.1174	0.0138	0.0902	0.1265	0.0758	0.0225	0.0609	0.0317	0.1724	0.2076	0.2475	0.0219	0	0	0.0679	0.0302	0.0139	1H	23545919	23549762	-	HORVU.MOREX.r3.1HG0010080	--	K00924 kinase [EC:2.7.1.-] | (RefSeq) receptor-like protein kinase 5 (A)	--	LRR receptor-like serine/threonine-protein kinase GSO1 [Hordeum vulgare]	EIX2_SOLLC RecName: Full=Receptor-like protein EIX2 {ECO:0000305}; AltName: Full=EIX receptor 2 {ECO:0000312|EMBL:AAR28378.1}; Flags: Precursor;	A0A8I6WMF9_HORVV RecName: Full=LRRNT_2 domain-containing protein {ECO:0000259|Pfam:PF08263};	FOG: Leucine rich repeat	GO:0016021,integral component of membrane; GO:0005886,plasma membrane; GO:0050832,defense response to fungus; GO:0006950,response to stress; GO:0006952,defense response; GO:0008150,biological_process; GO:0009605,response to external stimulus; GO:0009607,response to biotic stimulus; GO:0009620,response to fungus; GO:0043207,response to external biotic stimulus; GO:0044419,biological process involv…
HORVU.MOREX.r3.1HG0010090	0	0	0	0	0	0	0	0	0	0	0	0	0	0	0	0	0	0	0	0	0	0	0	0	0	0	0.0474	0	0	0	0	0	0.0256	0	0	0	1H	23562795	23566212	+	HORVU.MOREX.r3.1HG0010090	--	K13415 protein brassinosteroid insensitive 1 [EC:2.7.10.1 2.7.11.1] | (RefSeq) brassinosteroid LRR receptor kinase BRI1-like (A)	ko04075: Plant hormone signal transduction	unnamed protein product [Triticum turgidum subsp. durum]	MIK2_ARATH RecName: Full=MDIS1-interacting receptor like kinase 2 {ECO:0000303|PubMed:26863186}; Short=AtMIK2 {ECO:0000303|PubMed:26863186}; AltName: Full=Probable LRR receptor-like serine/threonine-protein kinase At4g08850; EC=2.7.11.1 {ECO:0000305}; Flags: Precursor;	A0A8I6WZK1_HORVV RecName: Full=Protein kinase domain-containing protein {ECO:0000259|PROSITE:PS50011};	--	GO:0016021,integral component of membrane; GO:0005886,plasma membrane; GO:0009506,plasmodesma; GO:0090406,pollen tube; GO:0005524,ATP binding; GO:0106310,protein serine kinase activity; GO:0004674,protein serine/threonine kinase activity; GO:0009755,hormone-mediated signaling pathway; GO:0010183,pollen tube guidance; GO:0006468,protein phosphorylation; GO:0000166,nucleotide binding; GO:0003674,mo…
HORVU.MOREX.r3.1HG0010130	0	0	0	0.1346	0.3139	0.2246	0	0	0	0.3028	0.2364	0.1457	0	0	0	0.4757	0.2331	0.2984	0	0	0	0.3335	0.4557	0.1495	0	0	0	0.3035	0.0568	0.3852	0	0	0	0.1673	0.1673	0.5148	1H	23785513	23788354	-	HORVU.MOREX.r3.1HG0010130	--	K17302 coatomer subunit beta' | (RefSeq) uncharacterized protein LOC123140073 isoform X1 (A)	--	uncharacterized protein LOC123405340 [Hordeum vulgare subsp. vulgare]	--	A0A8I6W426_HORVV SubName: Full=Uncharacterized protein {ECO:0000313|EnsemblPlants:HORVU.MOREX.r3.1HG0010130.1};	--	--
HORVU.MOREX.r3.1HG0010170	0	0	0	0	0	0.0414	0	0	0	0	0.0763	0	0	0	0	0	0.0273	0	0	0	0	0	0	0.0482	0	0	0	0	0.0367	0	0	0	0	0	0	0	1H	23841245	23843321	+	HORVU.MOREX.r3.1HG0010170	--	--	--	uncharacterized protein LOC123405349 [Hordeum vulgare subsp. vulgare]	--	F2DXT0_HORVV SubName: Full=Predicted protein {ECO:0000313|EMBL:BAJ99901.1};	--	GO:0016021,integral component of membrane; GO:0005575,cellular_component; GO:0016020,membrane; GO:0031224,intrinsic component of membrane; GO:0110165,cellular anatomical entity
HORVU.MOREX.r3.1HG0010310	0	0	0	0	0	0	0	0	0	0	0	0	0	0.0658	0	0	0.1119	0.2363	0	0	0	0	0.1899	0	0	0	0	0	0	0	0.0713	0	0	0	0.0491	0.0453	1H	24062752	24063411	+	HORVU.MOREX.r3.1HG0010310	--	--	--	hypothetical protein ZWY2020_047036 [Hordeum vulgare]	--	A0A8I7B272_HORVV SubName: Full=Uncharacterized protein {ECO:0000313|EnsemblPlants:HORVU.MOREX.r3.1HG0010310.1};	--	--
HORVU.MOREX.r3.1HG0010330	0.1425	0	0	2.5109	2.4811	3.1729	0	0.0528	0	4.3085	4.051	3.387	0	0	0	2.7858	3.2361	3.3143	0	0	0	3.0867	1.873	2.8527	3.0337	2.5535	1.9873	1.7906	5.3743	5.1799	3.6546	1.5167	4.0479	4.6807	5.3547	4.7939	1H	24139793	24140691	+	HORVU.MOREX.r3.1HG0010330	--	--	--	hypothetical protein ZWY2020_037244 [Hordeum vulgare]	--	A0A8I6WGX8_HORVV SubName: Full=Uncharacterized protein {ECO:0000313|EnsemblPlants:HORVU.MOREX.r3.1HG0010330.1.CDS1};	--	--
HORVU.MOREX.r3.1HG0010340	0.0982	0.393	0.2423	4.1634	5.0651	3.5087	0.1105	0.5461	0	5.4837	4.7159	4.0222	1.7776	0.5367	2.6871	7.0367	5.6999	1.7659	0	0.1037	0.1823	4.0867	3.3548	4.2877	0.4976	1.077	1.1668	2.5578	2.8531	3.8562	1.0167	0.8396	0.7055	4.1243	3.7666	4.3076	1H	24152467	24153336	-	HORVU.MOREX.r3.1HG0010340	--	--	--	non-specific lipid transfer protein GPI-anchored 5-like [Hordeum vulgare subsp. vulgare]	LTPG5_ARATH RecName: Full=Non-specific lipid transfer protein GPI-anchored 5 {ECO:0000303|PubMed:23893219}; Short=AtLTPG-5 {ECO:0000303|PubMed:23893219}; Short=Protein LTP-GPI-ANCHORED 5 {ECO:0000303|PubMed:23893219}; AltName: Full=Xylogen like protein 12 {ECO:0000303|PubMed:21558309}; Short=AtXYLP12 {ECO:0000303|PubMed:21558309}; Short=AtXYP8 {ECO:0000303|PubMed:21558309}; Flags: Precursor;	F2DLF7_HORVV SubName: Full=Predicted protein {ECO:0000313|EMBL:BAJ95928.1};	--	GO:0031225,anchored component of membrane; GO:0005829,cytosol; GO:0005886,plasma membrane; GO:0008289,lipid binding; GO:0050832,defense response to fungus; GO:0006869,lipid transport; GO:0140426,PAMP-triggered immunity signalling pathway; GO:0002237,response to molecule of bacterial origin; GO:0002240,response to molecule of oomycetes origin; GO:0009624,response to nematode; GO:0003674,molecular_…
HORVU.MOREX.r3.1HG0010350	0	0	0	0	0	0	0	0	0	0	0	0	0	0	0	0	0	0	0	0	0	0	0	0	0	0	0	0.0727	0	0	0	0	0	0	0	0	1H	24196572	24198051	+	HORVU.MOREX.r3.1HG0010350	--	--	--	hypothetical protein ZWY2020_001951 [Hordeum vulgare]	--	A0A8I6X1T7_HORVV RecName: Full=3'-5' exonuclease domain-containing protein {ECO:0000259|Pfam:PF01612};	--	--
HORVU.MOREX.r3.1HG0010370	2.289	2.3154	2.7299	13.9693	13.4154	12.3401	0.9832	1.3393	1.058	15.5259	14.1667	12.7131	1.9368	3.3147	1.7731	11.8531	11.8493	14.5232	0.9915	1.3697	0.8025	13.15	11.5687	13.3978	12.7137	11.2478	8.3651	15.5182	13.9239	13.4024	10.961	6.5471	9.2903	14.3394	14.7601	13.3842	1H	24252084	24261147	-	HORVU.MOREX.r3.1HG0010370	--	K14301 nuclear pore complex protein Nup107 | (RefSeq) nuclear pore complex protein NUP107-like (A)	ko03013: Nucleocytoplasmic transport	nuclear pore complex protein NUP107 isoform X2 [Hordeum vulgare subsp. vulgare]	NU107_ARATH RecName: Full=Nuclear pore complex protein NUP107 {ECO:0000303|PubMed:21189294}; AltName: Full=Nucleoporin 107;	A0A8I6WEJ9_HORVV RecName: Full=Nuclear pore complex protein {ECO:0000256|RuleBase:RU365072};	Nuclear pore complex, rNup107 component (sc Nup84)	GO:0005635,nuclear envelope; GO:0031080,nuclear pore outer ring; GO:0017056,structural constituent of nuclear pore; GO:0006406,mRNA export from nucleus; GO:0000973,post-transcriptional tethering of RNA polymerase II gene DNA at nuclear periphery; GO:0006606,protein import into nucleus; GO:0006355,regulation of DNA-templated transcription; GO:0003674,molecular_function; GO:0005198,structural molec…
HORVU.MOREX.r3.1HG0010380	0	0	0	0	0	0	0	0.046	0	0	0	0	0	0	0	0	0	0	0	0.0437	0	0	0	0	0	0	0.0393	0	0	0	0	0.0471	0	0	0	0	1H	24265848	24266880	+	HORVU.MOREX.r3.1HG0010380	--	--	--	uncharacterized protein LOC123405395 [Hordeum vulgare subsp. vulgare]	--	A0A8I6WQ84_HORVV SubName: Full=Uncharacterized protein {ECO:0000313|EnsemblPlants:HORVU.MOREX.r3.1HG0010380.1.CDS1};	--	--
HORVU.MOREX.r3.1HG0010450	0.3838	0.439	0.5052	0.2695	0.3259	0.257	0.4115	0.8335	0.25	0.8085	1.4794	1.2835	0.9574	0.9656	1.2418	0.7144	0.6932	0.2789	0.1868	0.6177	0.2262	0.9833	0.3202	0.4489	0.1111	0.4611	0.7124	0.2634	0.1897	0.3214	0.3605	0.4792	0.394	0.4048	0.3226	0.5154	1H	24311973	24314309	-	HORVU.MOREX.r3.1HG0010450	--	K05681 ATP-binding cassette, subfamily G (WHITE), member 2 | (RefSeq) ABC transporter G family member 5-like (A)	ko02010: ABC transporters	ABC transporter G family member 1-like [Hordeum vulgare subsp. vulgare]	AB5G_ORYSJ RecName: Full=ABC transporter G family member 5 {ECO:0000303|PubMed:18299247}; Short=ABC transporter ABCG.5 {ECO:0000303|PubMed:18299247}; Short=OsABCG5 {ECO:0000303|PubMed:18299247}; AltName: Full=Protein REDUCED CULM NUMBER 1 {ECO:0000303|PubMed:19140940}; AltName: Full=White-brown complex homolog protein 5 {ECO:0000303|PubMed:22996334}; Short=OsWBC5 {ECO:0000303|PubMed:22996334};	A0A8I6WZL0_HORVV RecName: Full=ABC transporter domain-containing protein {ECO:0000259|PROSITE:PS50893};	Transporter, ABC superfamily (Breast cancer resistance protein)	GO:0048226,Casparian strip; GO:0016021,integral component of membrane; GO:0016020,membrane; GO:0005886,plasma membrane; GO:0048225,suberin network; GO:0140359,ABC-type transporter activity; GO:0005524,ATP binding; GO:0042626,ATPase-coupled transmembrane transporter activity; GO:0071456,cellular response to hypoxia; GO:0071470,cellular response to osmotic stress; GO:0071472,cellular response to sa…
HORVU.MOREX.r3.1HG0010470	50.519	51.4019	57.0781	33.5339	40.7213	32.1542	30.3963	29.569	31.0208	28.5532	27.2809	30.727	50.8548	60.7435	41.1484	50.9121	45.7403	22.4437	27.5771	24.6449	22.8422	25.5299	26.9748	33.1448	32.5975	34.5424	31.5447	29.1146	34.1705	33.7057	25.3358	30.9254	26.9607	23.1503	21.9658	26.4289	1H	24632159	24636657	+	HORVU.MOREX.r3.1HG0010470	--	K12896 serine/arginine-rich splicing factor 7 | (RefSeq) serine/arginine-rich splicing factor RS2Z33-like isoform X1 (A)	ko03040: Spliceosome	serine/arginine-rich splicing factor RS2Z33-like isoform X2 [Hordeum vulgare subsp. vulgare]	RSZ33_ARATH RecName: Full=Serine/arginine-rich splicing factor RS2Z33; AltName: Full=RS-containing zinc finger protein 33; Short=At-RS2Z33; Short=At-RSZ33; Short=AtRSZ33;	A0A8I6W429_HORVV SubName: Full=Uncharacterized protein {ECO:0000313|EnsemblPlants:HORVU.MOREX.r3.1HG0010470.1};	Alternative splicing factor SRp20/9G8 (RRM superfamily)	GO:0016607,nuclear speck; GO:0005681,spliceosomal complex; GO:0003729,mRNA binding; GO:0003723,RNA binding; GO:0008270,zinc ion binding; GO:0000398,mRNA splicing, via spliceosome; GO:0008380,RNA splicing; GO:0000245,spliceosomal complex assembly; GO:0003674,molecular_function; GO:0003676,nucleic acid binding; GO:0005488,binding; GO:0097159,organic cyclic compound binding; GO:1901363,heterocyclic …
HORVU.MOREX.r3.1HG0010490	84.488	94.6955	91.1033	105.093	118.521	100.681	70.8925	72.3003	75.6996	130.462	127.138	125.608	110.922	103.061	95.4074	137.754	132.303	93.4794	70.3372	76.6239	70.8005	113.386	139.28	111.599	120.51	120.841	105.299	94.5051	104.834	112.366	108.981	98.8405	112.133	85.1739	102.648	117.909	1H	24677344	24679026	-	HORVU.MOREX.r3.1HG0010490	--	K16833 protein phosphatase inhibitor 2 | (RefSeq) protein phosphatase inhibitor 2-like (A)	--	protein phosphatase inhibitor 2-like [Hordeum vulgare subsp. vulgare]	IPP2_ARATH RecName: Full=Protein phosphatase inhibitor 2 {ECO:0000305}; Short=AtI-2 {ECO:0000303|PubMed:21222654}; Short=IPP-2 {ECO:0000305};	A0A8I6WPB2_HORVV SubName: Full=Uncharacterized protein {ECO:0000313|EnsemblPlants:HORVU.MOREX.r3.1HG0010490.1};	--	GO:0005737,cytoplasm; GO:0005634,nucleus; GO:0004864,protein phosphatase inhibitor activity; GO:0043666,regulation of phosphoprotein phosphatase activity; GO:0009966,regulation of signal transduction; GO:0003674,molecular_function; GO:0004857,enzyme inhibitor activity; GO:0019208,phosphatase regulator activity; GO:0019212,phosphatase inhibitor activity; GO:0019888,protein phosphatase regulator ac…
HORVU.MOREX.r3.1HG0010530	1.2115	3.3314	2.6209	27.4036	28.9253	30.4121	1.364	2.5231	1.6543	23.4898	23.8424	29.7306	2.1447	3.3109	4.3785	38.3452	32.5805	12.6713	2.8096	3.3489	1.2123	17.3749	21.9272	28.2109	1.855	1.6681	3.2102	28.2308	24.8513	21.0324	1.8811	4.7021	1.7993	29.7259	21.6838	23.9898	1H	24804526	24809130	+	HORVU.MOREX.r3.1HG0010530	--	K00001 alcohol dehydrogenase [EC:1.1.1.1] | (RefSeq) alcohol dehydrogenase-like 4 (A)	ko00010: Glycolysis / Gluconeogenesis; ko00071: Fatty acid degradation; ko00350: Tyrosine metabolism; ko00620: Pyruvate metabolism; ko01100: Metabolic pathways; ko01110: Biosynthesis of secondary metabolites	alcohol dehydrogenase-like 4 [Hordeum vulgare subsp. vulgare]	ADHL3_ARATH RecName: Full=Alcohol dehydrogenase-like 3; EC=1.1.1.1 {ECO:0000250|UniProtKB:P06525};	F2DBY3_HORVV SubName: Full=Predicted protein {ECO:0000313|EMBL:BAJ92604.1};	Alcohol dehydrogenase, class III	GO:0005829,cytosol; GO:0004024,alcohol dehydrogenase activity, zinc-dependent; GO:0051903,S-(hydroxymethyl)glutathione dehydrogenase activity; GO:0008270,zinc ion binding; GO:0046294,formaldehyde catabolic process; GO:0003674,molecular_function; GO:0003824,catalytic activity; GO:0004022,alcohol dehydrogenase (NAD+) activity; GO:0016491,oxidoreductase activity; GO:0016614,oxidoreductase activity, …
HORVU.MOREX.r3.1HG0010600	0.9713	0	0.0548	0	0.0707	0.0325	0.3437	0.0926	0.2336	0.0307	0	0.0295	8.4453	0.4804	2.1738	0	0.1074	0	0.2836	0.1466	0.0343	0	0	0.1515	0.1406	0.3653	0.1319	0.0308	0	0	0.219	0.1266	0.2564	0	0	0.0174	1H	24930426	24931964	+	HORVU.MOREX.r3.1HG0010600	--	K01593 aromatic-L-amino-acid/L-tryptophan decarboxylase [EC:4.1.1.28 4.1.1.105] | (RefSeq) tryptophan decarboxylase 1 (A)	ko00350: Tyrosine metabolism; ko00360: Phenylalanine metabolism; ko00380: Tryptophan metabolism; ko00950: Isoquinoline alkaloid biosynthesis; ko00965: Betalain biosynthesis; ko01100: Metabolic pathways; ko01110: Biosynthesis of secondary metabolites	tryptophan decarboxylase 1-like [Hordeum vulgare subsp. vulgare]	TDC1_ORYSJ RecName: Full=Tryptophan decarboxylase 1 {ECO:0000303|PubMed:17763868}; EC=4.1.1.28 {ECO:0000269|PubMed:17763868, ECO:0000269|PubMed:32595985}; AltName: Full=5-hydroxytryptophan decarboxylase TDC1 {ECO:0000305};	A0A8I6WGY3_HORVV SubName: Full=Uncharacterized protein {ECO:0000313|EnsemblPlants:HORVU.MOREX.r3.1HG0010600.1.CDS1};	Aromatic-L-amino-acid/L-histidine decarboxylase	GO:0005737,cytoplasm; GO:0036467,5-hydroxy-L-tryptophan decarboxylase activity; GO:0016831,carboxy-lyase activity; GO:0036469,L-tryptophan decarboxylase activity; GO:0030170,pyridoxal phosphate binding; GO:0006587,serotonin biosynthetic process from tryptophan; GO:0003674,molecular_function; GO:0003824,catalytic activity; GO:0004058,aromatic-L-amino-acid decarboxylase activity; GO:0016829,lyase a…
HORVU.MOREX.r3.1HG0010610	0.6387	1.6892	0.8669	2.3549	1.7287	2.5723	1.7078	1.8648	0.882	3.0902	2.585	2.8032	0.8303	1.4545	1.3938	2.644	2.7498	3.0892	0.8611	1.1384	0.5929	3.5254	2.6578	3.105	3.2772	3.6779	3.4913	3.2302	3.6869	4.3521	3.3067	2.7306	3.2371	4.6338	3.9569	3.8026	1H	24974702	24975771	+	HORVU.MOREX.r3.1HG0010610	--	--	--	predicted protein, partial [Hordeum vulgare subsp. vulgare]	PP356_ARATH RecName: Full=Pentatricopeptide repeat-containing protein At4g38150;	F2D3G3_HORVV SubName: Full=Predicted protein {ECO:0000313|EMBL:BAJ89634.1}; Flags: Fragment;	Molecular chaperone (DnaJ superfamily)	--
HORVU.MOREX.r3.1HG0010640	3.9292	7.7459	5.708	14.8807	13.9976	13.3996	5.9706	7.9951	5.1089	42.8198	57.0979	54.5557	4.4792	2.1826	8.2602	39.7527	31.1801	6.5114	2.1038	2.2608	0.8699	27.1762	32.4369	16.1736	3.076	2.9084	1.6704	9.8093	10.7748	13.7073	1.7958	2.7316	3.1481	21.9336	16.6794	25.3069	1H	25065100	25067418	+	HORVU.MOREX.r3.1HG0010640	--	K15382 solute carrier family 50 (sugar transporter) | (RefSeq) bidirectional sugar transporter SWEET14-like (A)	--	bidirectional sugar transporter SWEET14-like [Hordeum vulgare subsp. vulgare]	SWT14_ORYSI RecName: Full=Bidirectional sugar transporter SWEET14; Short=OsSWEET14;	F2DHT0_HORVV RecName: Full=Bidirectional sugar transporter SWEET {ECO:0000256|RuleBase:RU910715};	Multitransmembrane protein	GO:0005887,integral component of plasma membrane; GO:0008515,sucrose transmembrane transporter activity; GO:0051119,sugar transmembrane transporter activity; GO:0003674,molecular_function; GO:0005215,transporter activity; GO:0015144,carbohydrate transmembrane transporter activity; GO:0015154,disaccharide transmembrane transporter activity; GO:0015157,oligosaccharide transmembrane transporter acti…
HORVU.MOREX.r3.1HG0010650	2.1124	4.4546	3.6494	1.3793	0.9249	2.0883	10.7029	11.0879	6.3205	4.7455	4.2038	5.3383	5.1874	2.4656	10.5905	3.5124	4.3432	0.4317	3.0731	2.5103	2.2061	3.4178	2.7182	1.3513	13.7835	14.1923	14.4973	0.2927	0.9591	0.9287	23.6974	17.2354	26.6994	2.2183	2.5996	3.0202	1H	25071991	25072755	+	HORVU.MOREX.r3.1HG0010650	--	--	--	defensin Tm-AMP-D1.2-like [Hordeum vulgare subsp. vulgare]	CAL1_ORYSJ RecName: Full=Defensin-like protein CAL1 {ECO:0000305}; AltName: Full=OsCPT1 {ECO:0000303|PubMed:19279197}; AltName: Full=Pathogen-related protein 12 {ECO:0000305}; Short=OsPR12 {ECO:0000305}; AltName: Full=Protein CADMIUM ACCUMULATION IN LEAF 1 {ECO:0000303|PubMed:29440679}; Flags: Precursor;	M0UGL3_HORVV SubName: Full=Uncharacterized protein {ECO:0000313|EnsemblPlants:HORVU.MOREX.r3.1HG0010650.1};	--	GO:0005615,extracellular space; GO:0046870,cadmium ion binding; GO:0055073,cadmium ion homeostasis; GO:0006952,defense response; GO:0003674,molecular_function; GO:0005488,binding; GO:0043167,ion binding; GO:0043169,cation binding; GO:0046872,metal ion binding; GO:0046914,transition metal ion binding; GO:0008150,biological_process; GO:0042592,homeostatic process; GO:0048878,chemical homeostasis; G…
HORVU.MOREX.r3.1HG0010660	0.0693	0.793	0.0684	14.3167	15.1022	19.7408	1.8736	0.4627	0.2918	11.2722	20.2805	16.9685	0.0534	0.379	0.7198	11.971	11.8606	18.365	0.3149	0.3662	0	14.0071	13.7282	19.0187	171.688	201.618	159.52	9.6077	38.2813	64.7044	173.136	72.5691	179.077	16.0451	13.0873	25.1172	1H	25076566	25077284	+	HORVU.MOREX.r3.1HG0010660	--	--	--	defensin-like protein CAL1 [Hordeum vulgare subsp. vulgare]	CAL1_ORYSJ RecName: Full=Defensin-like protein CAL1 {ECO:0000305}; AltName: Full=OsCPT1 {ECO:0000303|PubMed:19279197}; AltName: Full=Pathogen-related protein 12 {ECO:0000305}; Short=OsPR12 {ECO:0000305}; AltName: Full=Protein CADMIUM ACCUMULATION IN LEAF 1 {ECO:0000303|PubMed:29440679}; Flags: Precursor;	A0A8I6WMH3_HORVV RecName: Full=Knot1 domain-containing protein {ECO:0000259|SMART:SM00505};	--	GO:0005615,extracellular space; GO:0046870,cadmium ion binding; GO:0055073,cadmium ion homeostasis; GO:0006952,defense response; GO:0003674,molecular_function; GO:0005488,binding; GO:0043167,ion binding; GO:0043169,cation binding; GO:0046872,metal ion binding; GO:0046914,transition metal ion binding; GO:0008150,biological_process; GO:0042592,homeostatic process; GO:0048878,chemical homeostasis; G…
HORVU.MOREX.r3.1HG0010780	0	0	0	1.1537	0.7971	0.9165	0	0	0	0.6921	0.8443	0.3329	0.2411	0.4276	0.4429	0.1699	1.211	0.5116	0	0.4958	0	1.1118	0.6853	1.4945	0	0	0.1487	1.3874	0.8118	0.3668	0	0.1784	0.1606	0.4779	0.2124	0.2942	1H	25519259	25519531	+	HORVU.MOREX.r3.1HG0010780	--	--	--	--	--	A0A8I7B279_HORVV SubName: Full=Uncharacterized protein {ECO:0000313|EnsemblPlants:HORVU.MOREX.r3.1HG0010780.1.CDS1};	--	--
HORVU.MOREX.r3.1HG0010790	0.0283	0.0324	0.0186	0.116	0.0481	0.0663	0	0.0105	0	0.1148	0.1018	0.1405	0	0.0172	0	0.1434	0.1241	0.0309	0.0107	0	0	0.0575	0.0992	0.309	0.0191	0.0207	0.0269	0.0732	0.0294	0.0221	0.0279	0.0108	0	0.0649	0.0705	0.0946	1H	25519674	25524957	+	HORVU.MOREX.r3.1HG0010790	--	--	--	protein NETWORKED 2A-like [Hordeum vulgare subsp. vulgare]	NET2A_ARATH RecName: Full=Protein NETWORKED 2A {ECO:0000303|PubMed:22840520};	M0Y4J0_HORVV SubName: Full=Uncharacterized protein {ECO:0000313|EnsemblPlants:HORVU.MOREX.r3.1HG0010790.1};	--	GO:0005886,plasma membrane; GO:0051015,actin filament binding; GO:0003674,molecular_function; GO:0003779,actin binding; GO:0005488,binding; GO:0005515,protein binding; GO:0008092,cytoskeletal protein binding; GO:0044877,protein-containing complex binding; GO:0005575,cellular_component; GO:0016020,membrane; GO:0071944,cell periphery; GO:0110165,cellular anatomical entity
HORVU.MOREX.r3.1HG0010800	0.4109	0.5013	0.2975	0.2694	0.7677	0.5136	0.2468	0.2133	0.3459	0.6666	0.4731	0.4081	0.4432	0.3494	0.4137	0.952	1.6328	0.209	0.2489	0.2894	0.1356	0.7509	0.8641	0.7477	0.3055	0.1202	0.026	0.0304	0.7108	0.4497	0.5674	0.0937	0.675	0.8788	0.5022	0.807	1H	25580810	25582447	+	HORVU.MOREX.r3.1HG0010800	--	--	--	uncharacterized membrane protein YjcL-like [Hordeum vulgare subsp. vulgare]	--	A0A8I6WDF2_HORVV SubName: Full=Uncharacterized protein {ECO:0000313|EnsemblPlants:HORVU.MOREX.r3.1HG0010800.1};	--	--
HORVU.MOREX.r3.1HG0010890	292.956	190.533	264.876	185.591	176.75	176.036	104.142	104.507	121.123	76.4815	75.6406	77.6287	183.045	264.863	189.714	167.951	165.941	130.634	192.756	227.133	256.385	190.467	211.287	224.884	110.413	112.599	163.122	143.885	139.475	142.878	35.6112	68.5577	40.8343	86.9524	76.8518	82.9135	1H	25695616	25698464	+	HORVU.MOREX.r3.1HG0010890	--	K08057 calreticulin | (RefSeq) uncharacterized protein LOC123167583 (A)	ko04141: Protein processing in endoplasmic reticulum; ko04145: Phagosome	hornerin-like [Hordeum vulgare subsp. vulgare]	--	F2D0N8_HORVV SubName: Full=Predicted protein {ECO:0000313|EMBL:BAJ88659.1};	--	--
HORVU.MOREX.r3.1HG0010920	0.5432	0.7766	0.8044	3.3383	4.1516	3.5802	0.6498	0.6042	0.5358	4.7687	3.9943	3.5042	1.2293	1.4227	1.5379	5.3088	5.5712	3.7007	1.195	1.1476	1.1766	3.7568	4.6699	4.3089	0.585	1.0427	0.7747	3.1991	3.453	3.0649	0.8371	0.5806	0.8365	4.0451	4.0341	4.9154	1H	25739743	25741504	-	HORVU.MOREX.r3.1HG0010920	--	K02069 UDP-glucose/iron transport system permease protein | (RefSeq) UPF0014 membrane protein STAR2-like (A)	--	predicted protein, partial [Hordeum vulgare subsp. vulgare]	STAR2_ORYSJ RecName: Full=UPF0014 membrane protein STAR2 {ECO:0000305}; AltName: Full=Protein SENSITIVE TO ALUMINUM RHIZOTOXICITY 2 {ECO:0000303|PubMed:19244140};	F2EAB6_HORVV SubName: Full=Predicted protein {ECO:0000313|EMBL:BAK04288.1}; Flags: Fragment;	--	GO:0005887,integral component of plasma membrane; GO:0012506,vesicle membrane; GO:0005460,UDP-glucose transmembrane transporter activity; GO:0010044,response to aluminum ion; GO:0015786,UDP-glucose transmembrane transport; GO:0003674,molecular_function; GO:0005215,transporter activity; GO:0005338,nucleotide-sugar transmembrane transporter activity; GO:0008509,anion transmembrane transporter activ…
HORVU.MOREX.r3.1HG0010930	28.5495	28.1258	30.3637	36.2128	34.7172	37.3759	37.9737	42.9359	37.1682	32.1643	33.0335	32.6467	36.6584	32.6664	35.1332	42.906	37.0665	32.4474	25.7603	28.4683	24.4062	31.379	32.7495	37.7145	35.1113	39.0826	38.1442	32.7459	43.8516	41.7719	45.8757	42.7063	43.6095	35.2945	33.7549	35.071	1H	25742393	25745210	-	HORVU.MOREX.r3.1HG0010930	--	--	--	hypothetical protein ZWY2020_037282 [Hordeum vulgare]	--	A0A452XRF5_AEGTS SubName: Full=Uncharacterized protein {ECO:0000313|EnsemblPlants:AET1Gv20131500.2};	--	--
HORVU.MOREX.r3.1HG0010950	0	0	0	0	0	0	0	0	0	0.4227	0.2063	0.5083	0.1472	0.8704	0	0.6225	0.074	0.2083	0.3255	0.4037	0.4731	0.679	0.3348	0.1304	0	0.1048	0	0.5296	0	0	0	0.1089	0	0	0.1298	0.4791	1H	25758227	25758934	+	HORVU.MOREX.r3.1HG0010950	--	K13691 pathogen-inducible salicylic acid glucosyltransferase [EC:2.4.1.-] | (RefSeq) UDP-glucosyltransferase UGT13248-like (A)	--	hypothetical protein ZWY2020_037284 [Hordeum vulgare]	UGT79_ORYSJ RecName: Full=UDP-glycosyltransferase 79 {ECO:0000305}; Short=OsUGT79 {ECO:0000303|PubMed:26197338}; EC=2.4.1.- {ECO:0000269|PubMed:26197338}; AltName: Full=Deoxynivalenol-UDP-glucosyltransferase {ECO:0000303|PubMed:27715009};	A0A8I6WAZ6_HORVV SubName: Full=Uncharacterized protein {ECO:0000313|EnsemblPlants:HORVU.MOREX.r3.1HG0010950.1};	UDP-glucuronosyl and UDP-glucosyl transferase	GO:0000166,nucleotide binding; GO:0080043,quercetin 3-O-glucosyltransferase activity; GO:0080044,quercetin 7-O-glucosyltransferase activity; GO:0008194,UDP-glycosyltransferase activity; GO:0098754,detoxification; GO:0003674,molecular_function; GO:0005488,binding; GO:0036094,small molecule binding; GO:0097159,organic cyclic compound binding; GO:1901265,nucleoside phosphate binding; GO:1901363,hete…
HORVU.MOREX.r3.1HG0010970	0	0	0	0	0	0	0	0	0	0	0	0	0	0	0	0	0	0	0	0	0	0	0	0	0.6652	0.443	0.384	0	0.262	0.6511	1.1451	0.1727	0.9328	0	0.1028	0	1H	26128483	26129495	+	HORVU.MOREX.r3.1HG0010970	--	--	--	putative WUSCHEL-related homeobox 2 [Hordeum vulgare subsp. vulgare]	WOX2_ORYSI RecName: Full=Putative WUSCHEL-related homeobox 2; AltName: Full=OsWOX2;	A0A8I6WPC7_HORVV RecName: Full=Homeobox domain-containing protein {ECO:0000259|PROSITE:PS50071};	--	GO:0005634,nucleus; GO:0003677,DNA binding; GO:0003700,DNA-binding transcription factor activity; GO:0099402,plant organ development; GO:0003674,molecular_function; GO:0003676,nucleic acid binding; GO:0005488,binding; GO:0097159,organic cyclic compound binding; GO:1901363,heterocyclic compound binding; GO:0140110,transcription regulator activity; GO:0007275,multicellular organism development; GO:…
HORVU.MOREX.r3.1HG0010980	0	0	0	0	0	0	0	0	0	0	0	0	0	0	0	0	0	0	0	0	0	0	0	0	0	0	0	0	0	0	0	0	0	0	0	0	1H	26243486	26244243	+	HORVU.MOREX.r3.1HG0010980	--	--	--	putative germin-like protein 2-1 [Hordeum vulgare subsp. vulgare]	GL21_ORYSJ RecName: Full=Putative germin-like protein 2-1; Flags: Precursor;	A0A8I7B0G2_HORVV RecName: Full=Germin-like protein {ECO:0000256|RuleBase:RU366015};	--	GO:0048046,apoplast; GO:0030145,manganese ion binding; GO:0003674,molecular_function; GO:0005488,binding; GO:0043167,ion binding; GO:0043169,cation binding; GO:0046872,metal ion binding; GO:0046914,transition metal ion binding; GO:0005575,cellular_component; GO:0005576,extracellular region; GO:0110165,cellular anatomical entity
HORVU.MOREX.r3.1HG0010990	0	0	0	0	0.1679	0	0.0742	0	0	0	0	0	0	0	0.2488	0	0	0	0	0	0.0816	0.0669	0	0	0	0	0.1253	0	0	0	0	0	0	0	0	0	1H	26293168	26293925	+	HORVU.MOREX.r3.1HG0010990	--	--	--	putative germin-like protein 2-1 [Hordeum vulgare subsp. vulgare]	GL21_ORYSJ RecName: Full=Putative germin-like protein 2-1; Flags: Precursor;	A0A8I7B281_HORVV RecName: Full=Germin-like protein {ECO:0000256|RuleBase:RU366015};	--	GO:0048046,apoplast; GO:0030145,manganese ion binding; GO:0003674,molecular_function; GO:0005488,binding; GO:0043167,ion binding; GO:0043169,cation binding; GO:0046872,metal ion binding; GO:0046914,transition metal ion binding; GO:0005575,cellular_component; GO:0005576,extracellular region; GO:0110165,cellular anatomical entity
HORVU.MOREX.r3.1HG0011020	2.9179	3.1738	2.8806	17.5451	17.7457	18.5691	3.1243	3.023	1.6555	16.5152	14.4503	12.2671	2.6006	2.6321	3.9685	9.6297	14.9022	20.2996	0.7471	2.1455	1.6288	14.6368	14.6867	14.8741	16.2088	16.8819	12.8914	20.9936	20.8417	18.7479	18.9871	11.546	18.4421	20.2535	19.5206	19.2202	1H	26310692	26314459	+	HORVU.MOREX.r3.1HG0011020	--	--	--	GDSL esterase/lipase LIP-4-like [Hordeum vulgare subsp. vulgare]	LIP4_ARATH RecName: Full=GDSL esterase/lipase LIP-4; EC=3.1.1.-; AltName: Full=Extracellular lipase LIP-4; Flags: Precursor;	A0A8I6WDF9_HORVV SubName: Full=Uncharacterized protein {ECO:0000313|EnsemblPlants:HORVU.MOREX.r3.1HG0011020.1};	--	GO:0005576,extracellular region; GO:0016788,hydrolase activity, acting on ester bonds; GO:0016042,lipid catabolic process; GO:0003674,molecular_function; GO:0003824,catalytic activity; GO:0016787,hydrolase activity; GO:0006629,lipid metabolic process; GO:0008150,biological_process; GO:0008152,metabolic process; GO:0009056,catabolic process; GO:0044238,primary metabolic process; GO:0071704,organic…
HORVU.MOREX.r3.1HG0011100	0.0659	0.3015	0.2603	0	0	0	0	0	0	0.0729	0	0.1403	0.2539	0.06	0.1866	0	0	0	0.1497	0.0696	0.0816	0	0	0	0	0.2169	0.188	0	0	0	0	0	0	0.0503	0	0	1H	26377758	26378515	-	HORVU.MOREX.r3.1HG0011100	--	--	--	putative germin-like protein 2-1 [Hordeum vulgare subsp. vulgare]	GL21_ORYSJ RecName: Full=Putative germin-like protein 2-1; Flags: Precursor;	A0A8I6WQB1_HORVV RecName: Full=Germin-like protein {ECO:0000256|RuleBase:RU366015};	--	GO:0048046,apoplast; GO:0030145,manganese ion binding; GO:0003674,molecular_function; GO:0005488,binding; GO:0043167,ion binding; GO:0043169,cation binding; GO:0046872,metal ion binding; GO:0046914,transition metal ion binding; GO:0005575,cellular_component; GO:0005576,extracellular region; GO:0110165,cellular anatomical entity
HORVU.MOREX.r3.1HG0011110	3.7879	5.9336	6.4492	22.6037	24.2297	24.153	3.8941	3.6029	2.7725	34.3949	33.8928	33.0331	3.3412	6.9265	5.7506	24.7986	23.4772	22.5295	3.4907	3.6243	2.718	22.9612	23.615	21.9509	31.9396	25.2009	14.3005	22.304	28.7718	26.7741	23.3888	13.8952	23.5844	26.5403	24.0418	26.7341	1H	26476764	26479657	-	HORVU.MOREX.r3.1HG0011110	--	K10268 F-box and leucine-rich repeat protein 2/20 | (RefSeq) F-box/LRR-repeat protein 14-like (A)	--	F-box/LRR-repeat protein 14-like [Hordeum vulgare subsp. vulgare]	FBL14_ARATH RecName: Full=F-box/LRR-repeat protein 14;	A0A8I6WMI4_HORVV RecName: Full=F-box domain-containing protein {ECO:0000259|PROSITE:PS50181};	Leucine rich repeat proteins, some proteins contain F-box	GO:0019005,SCF ubiquitin ligase complex; GO:0031146,SCF-dependent proteasomal ubiquitin-dependent protein catabolic process; GO:0006508,proteolysis; GO:0006511,ubiquitin-dependent protein catabolic process; GO:0006807,nitrogen compound metabolic process; GO:0008150,biological_process; GO:0008152,metabolic process; GO:0009056,catabolic process; GO:0009057,macromolecule catabolic process; GO:000998…
HORVU.MOREX.r3.1HG0011170	4.7178	7.2355	6.5627	9.5764	11.1083	10.7204	4.4668	6.8381	5.7912	10.5935	9.6056	9.6216	5.9476	6.6095	10.1187	10.828	13.0577	14.7651	5.1945	5.5875	5.2201	9.8691	10.5523	9.1697	8.4408	9.4874	5.6066	10.8164	11.7584	12.1934	8.671	7.7424	8.4019	11.6012	11.5026	11.7154	1H	26648449	26649643	-	HORVU.MOREX.r3.1HG0011170	--	--	--	protein SENSITIVITY TO RED LIGHT REDUCED 1 [Hordeum vulgare]	SRR1_ARATH RecName: Full=Protein SENSITIVITY TO RED LIGHT REDUCED 1;	F2E1Z0_HORVV SubName: Full=Predicted protein {ECO:0000313|EMBL:BAK01362.1};	Uncharacterized conserved protein	GO:0005737,cytoplasm; GO:0005634,nucleus; GO:0007623,circadian rhythm; GO:0007017,microtubule-based process; GO:0010017,red or far-red light signaling pathway; GO:0009585,red, far-red light phototransduction; GO:0042752,regulation of circadian rhythm; GO:0008150,biological_process; GO:0048511,rhythmic process; GO:0009987,cellular process; GO:0007154,cell communication; GO:0007165,signal transduct…
HORVU.MOREX.r3.1HG0011180	3.9033	3.9921	4.1445	9.9938	10.1443	10.0684	3.2878	3.6638	4.0552	10.3628	11.8006	10.9535	4.4691	5.9563	4.129	10.4308	9.6271	10.3634	4.3427	4.1646	4.6366	12.0873	11.4392	11.15	10.4939	9.1886	7.2723	8.9483	9.408	8.2878	9.1826	7.8469	8.9222	9.9121	8.5716	9.4897	1H	26914076	26919215	+	HORVU.MOREX.r3.1HG0011180	--	K11671 nuclear factor related to kappa-B-binding protein | (RefSeq) uncharacterized protein LOC123180137 (A)	ko03082: ATP-dependent chromatin remodeling	uncharacterized protein LOC123398482 [Hordeum vulgare subsp. vulgare]	--	A0A8I6WPD5_HORVV RecName: Full=DEUBAD domain-containing protein {ECO:0000259|PROSITE:PS51916};	R-kappa-B and related transcription factors	--
HORVU.MOREX.r3.1HG0011190	1.2502	0.7842	1.075	11.8472	12.7403	13.1998	0.56	0.5683	0.6082	13.6043	12.2611	13.0602	1.5121	0.6981	1.0657	13.0507	11.9355	13.3789	0.7632	0.9088	0.6822	11.7097	11.8486	12.237	11.5552	11.4726	8.6144	12.4439	12.3336	12.136	11.0044	6.7594	11.8822	11.7871	10.9443	11.9392	1H	26920150	26925603	-	HORVU.MOREX.r3.1HG0011190	--	K10398 kinesin family member 11 | (RefSeq) kinesin-like protein KIN-5A (A)	ko04814: Motor proteins	kinesin-like protein KIN-5A [Hordeum vulgare subsp. vulgare]	KN5A_ORYSJ RecName: Full=Kinesin-like protein KIN-5A {ECO:0000305};	A0A8I7B0G3_HORVV RecName: Full=Kinesin motor domain-containing protein {ECO:0000259|PROSITE:PS50067};	Kinesin-like protein	GO:0005737,cytoplasm; GO:0072686,mitotic spindle; GO:0005876,spindle microtubule; GO:0005524,ATP binding; GO:0008017,microtubule binding; GO:0008574,plus-end-directed microtubule motor activity; GO:0007018,microtubule-based movement; GO:0000070,mitotic sister chromatid segregation; GO:0090307,mitotic spindle assembly; GO:0051231,spindle elongation; GO:0000166,nucleotide binding; GO:0003674,molecu…
HORVU.MOREX.r3.1HG0011250	0.1691	0.3385	0.1948	0.4157	0.6462	0.4788	0.1428	0.094	0.1038	0.3273	0.3954	0.3149	0.304	0.2182	0.1064	0.7039	0.349	0.4608	0.064	0.0595	0.1395	0.5293	0.4568	0.6346	0.557	0.4792	0.3751	0.4374	0.4241	0.4791	0.3613	0.3053	0.3182	0.3013	0.3062	0.3444	1H	27073571	27076601	-	HORVU.MOREX.r3.1HG0011250	--	--	--	protein Rf1, mitochondrial-like [Hordeum vulgare subsp. vulgare]	RF1_ORYSI RecName: Full=Protein Rf1, mitochondrial; AltName: Full=Fertility restorer; AltName: Full=Protein PPR; AltName: Full=Restorer for CMS; Flags: Precursor;	A0A8I6WH02_HORVV RecName: Full=PPR_long domain-containing protein {ECO:0000259|Pfam:PF17177};	--	GO:0005739,mitochondrion; GO:0005575,cellular_component; GO:0005622,intracellular anatomical structure; GO:0005737,cytoplasm; GO:0043226,organelle; GO:0043227,membrane-bounded organelle; GO:0043229,intracellular organelle; GO:0043231,intracellular membrane-bounded organelle; GO:0110165,cellular anatomical entity
HORVU.MOREX.r3.1HG0011270	34.4329	37.6579	36.6979	9.8795	9.7232	10.4094	32.2247	29.5652	28.6428	11.8599	13.3413	12.3108	23.481	42.0586	25.2912	10.3861	9.8523	8.902	35.1913	32.0973	33.6493	10.3822	9.9428	9.6139	29.6251	30.2238	38.1744	9.1553	8.3803	8.9708	31.6728	31.8556	31.6462	9.8477	9.3292	9.4877	1H	27141276	27148410	-	HORVU.MOREX.r3.1HG0011270	--	K01147 exoribonuclease II [EC:3.1.13.1] | (RefSeq) ribonuclease II, chloroplastic/mitochondrial-like (A)	--	ribonuclease II, chloroplastic/mitochondrial [Hordeum vulgare subsp. vulgare]	RNR1_ARATH RecName: Full=Ribonuclease II, chloroplastic/mitochondrial; Short=AtmtRNaseII; Short=RNase II; EC=3.1.13.1; AltName: Full=Protein EMBRYO DEFECTIVE 2730; AltName: Full=Ribonucleotide reductase 1; Flags: Precursor;	A0A8I6X1X7_HORVV RecName: Full=RNB domain-containing protein {ECO:0000259|SMART:SM00955};	Exosomal 3'-5' exoribonuclease complex, subunit Rrp44/Dis3	GO:0009507,chloroplast; GO:0000178,exosome (RNase complex); GO:0005739,mitochondrion; GO:0005886,plasma membrane; GO:0000175,3'-5'-exoribonuclease activity; GO:0008859,exoribonuclease II activity; GO:0003723,RNA binding; GO:0009658,chloroplast organization; GO:0006364,rRNA processing; GO:0003674,molecular_function; GO:0003824,catalytic activity; GO:0004518,nuclease activity; GO:0004527,exonucleas…
HORVU.MOREX.r3.1HG0011360	51.3868	50.39	55.7134	14.2958	17.7692	13.3651	59.9212	62.2359	61.7016	12.6156	13.4825	16.2364	58.75	49.9131	64.9417	23.0672	19.714	9.2947	53.8033	60.5221	61.4282	13.4784	18.8076	22.4059	29.0755	29.2088	34.205	11.1525	16.6513	16.8809	27.7737	39.6132	30.3299	11.5112	11.3508	13.2201	1H	27495202	27497787	+	HORVU.MOREX.r3.1HG0011360	--	--	--	hypothetical protein ZWY2020_037309 [Hordeum vulgare]	--	A0A452XRS3_AEGTS SubName: Full=Uncharacterized protein {ECO:0000313|EnsemblPlants:AET1Gv20135500.4};	--	GO:0016021,integral component of membrane; GO:0005575,cellular_component; GO:0016020,membrane; GO:0031224,intrinsic component of membrane; GO:0110165,cellular anatomical entity
HORVU.MOREX.r3.1HG0011370	30.8313	39.253	31.6166	7.5249	7.6743	6.9162	29.4134	26.5898	26.5626	7.3646	7.7402	6.9817	30.4805	41.4193	33.907	7.999	6.7402	6.1683	28.5265	29.2178	26.8398	7.7258	7.8641	7.6894	23.438	27.3709	34.9468	7.0574	5.9995	8.0071	25.5472	29.2563	24.1129	5.9241	5.5315	7.1698	1H	27497901	27506248	-	HORVU.MOREX.r3.1HG0011370	--	--	--	predicted protein, partial [Hordeum vulgare subsp. vulgare]	TERC_ARATH RecName: Full=Thylakoid membrane protein TERC, chloroplastic {ECO:0000305}; AltName: Full=Protein PIGMENT DEFECTIVE 149 {ECO:0000312|EMBL:AED91766.1}; AltName: Full=Protein TELLURITE RESISTANCE C {ECO:0000303|PubMed:18429937}; Short=AtTerC {ECO:0000303|PubMed:18429937}; Flags: Precursor;	F2E563_HORVV SubName: Full=Predicted protein {ECO:0000313|EMBL:BAK02485.1}; Flags: Fragment;	--	GO:0009534,chloroplast thylakoid; GO:0009535,chloroplast thylakoid membrane; GO:0016021,integral component of membrane; GO:0090351,seedling development; GO:0010027,thylakoid membrane organization; GO:0007275,multicellular organism development; GO:0008150,biological_process; GO:0009791,post-embryonic development; GO:0032501,multicellular organismal process; GO:0032502,developmental process; GO:004…
HORVU.MOREX.r3.1HG0011380	46.7351	58.5689	52.6492	15.2995	18.799	13.4495	31.01	29.434	28.8217	16.6522	15.0847	15.2677	50.4767	62.5386	43.0496	23.9175	21.2318	11.2122	28.31	23.1874	25.6941	11.6153	13.0279	15.7667	21.8722	25.2232	31.1448	13.0554	14.4658	14.0693	20.1787	28.0021	19.1291	11.3287	12.8801	13.1273	1H	27506664	27509509	+	HORVU.MOREX.r3.1HG0011380	--	K09191 general transcription factor IIIA | (RefSeq) transcription factor IIIA-like isoform X1 (A)	--	transcription factor IIIA-like isoform X1 [Hordeum vulgare subsp. vulgare]	TF3A_ARATH RecName: Full=Transcription factor IIIA {ECO:0000303|PubMed:12711688}; Short=AtTFIIIA {ECO:0000303|PubMed:12711688};	A0A8I6WZN9_HORVV SubName: Full=Uncharacterized protein {ECO:0000313|EnsemblPlants:HORVU.MOREX.r3.1HG0011380.1};	FOG: Zn-finger	GO:0005829,cytosol; GO:0005730,nucleolus; GO:0005634,nucleus; GO:0080084,5S rDNA binding; GO:0008097,5S rRNA binding; GO:0003700,DNA-binding transcription factor activity; GO:0046872,metal ion binding; GO:0003723,RNA binding; GO:0010468,regulation of gene expression; GO:0000182,rDNA binding; GO:0003674,molecular_function; GO:0003676,nucleic acid binding; GO:0003677,DNA binding; GO:0003690,double-…
HORVU.MOREX.r3.1HG0011400	0	0.0197	0.051	0.2962	0.0877	0.2219	0	0.0383	0	0.1333	0.1301	0.1832	0	0	0.0162	0.243	0.1466	0.1689	0.0195	0	0	0.1223	0.1508	0.141	0.1919	0.1322	0.0818	0.229	0.1965	0.1413	0.1698	0.1374	0.1237	0.1183	0.1052	0.1726	1H	27528767	27531247	+	HORVU.MOREX.r3.1HG0011400	--	--	--	Protein Rf1, mitochondrial [Hordeum vulgare]	RF1_ORYSI RecName: Full=Protein Rf1, mitochondrial; AltName: Full=Fertility restorer; AltName: Full=Protein PPR; AltName: Full=Restorer for CMS; Flags: Precursor;	A0A287EM65_HORVV SubName: Full=Uncharacterized protein {ECO:0000313|EnsemblPlants:HORVU.MOREX.r3.1HG0011400.1.CDS1};	FOG: PPR repeat	GO:0005739,mitochondrion; GO:0005575,cellular_component; GO:0005622,intracellular anatomical structure; GO:0005737,cytoplasm; GO:0043226,organelle; GO:0043227,membrane-bounded organelle; GO:0043229,intracellular organelle; GO:0043231,intracellular membrane-bounded organelle; GO:0110165,cellular anatomical entity
[truncated: 42,431 more rows]
[truncated: 4 more columns]
