# Supplementary material for: Transcriptome and weighted gene co-enrichment analysis revealed modules and candidate genes associated with barley response to low potassium stress
Source: Front Plant Sci. 2026 Mar 17;17:1779943. doi: 10.3389/fpls.2026.1779943 (PMC13035491; doi:10.3389/fpls.2026.1779943)
Supplement: Supplementary Table 6 — GO information table for DEGs in shoots and roots. [file Table6.xlsx]

## Sheet: DEGs of GO in Shoot
Ontology	ID	Description	GeneRatio	All_gene	Count	Up_gene	Count_Up	Down_gene	Count_Down	Group
Biological process	GO:0000003	reproduction	113/2080	HORVU.MOREX.r3.5HG0420070;HORVU.MOREX.r3.1HG0021960;HORVU.MOREX.r3.1HG0089070;HORVU.MOREX.r3.4HG0403400;novel.1253;HORVU.MOREX.r3.1HG0021970;HORVU.MOREX.r3.2HG0122880;HORVU.MOREX.r3.6HG0618650;novel.3969;HORVU.MOREX.r3.7HG0650300;HORVU.MOREX.r3.4HG0394520;HORVU.MOREX.r3.4HG0378980;HORVU.MOREX.r3.6HG0542640;HORVU.MOREX.r3.3HG0242830;HORVU.MOREX.r3.5HG0490730;HORVU.MOREX.r3.5HG0500200;HORVU.MOREX.r…	113	HORVU.MOREX.r3.4HG0403400;novel.1253;novel.3969;HORVU.MOREX.r3.4HG0394520;HORVU.MOREX.r3.5HG0490730;HORVU.MOREX.r3.5HG0500200;HORVU.MOREX.r3.1HG0063430;novel.8043;HORVU.MOREX.r3.1HG0049110;HORVU.MOREX.r3.3HG0238250;HORVU.MOREX.r3.2HG0204170;HORVU.MOREX.r3.3HG0222320;HORVU.MOREX.r3.5HG0536610;HORVU.MOREX.r3.5HG0528860;HORVU.MOREX.r3.5HG0504040;HORVU.MOREX.r3.1HG0082380;HORVU.MOREX.r3.4HG0413220;HO…	72	HORVU.MOREX.r3.5HG0420070;HORVU.MOREX.r3.1HG0021960;HORVU.MOREX.r3.1HG0089070;HORVU.MOREX.r3.1HG0021970;HORVU.MOREX.r3.2HG0122880;HORVU.MOREX.r3.6HG0618650;HORVU.MOREX.r3.7HG0650300;HORVU.MOREX.r3.4HG0378980;HORVU.MOREX.r3.6HG0542640;HORVU.MOREX.r3.3HG0242830;HORVU.MOREX.r3.7HG0640590;HORVU.MOREX.r3.1HG0000690;HORVU.MOREX.r3.3HG0329530;HORVU.MOREX.r3.6HG0552120;HORVU.MOREX.r3.1HG0015680;HORVU.MOR…	41	LKFS_vs_NKFS.
Biological process	GO:0002376	immune system process	38/2080	HORVU.MOREX.r3.3HG0270240;HORVU.MOREX.r3.7HG0743270;HORVU.MOREX.r3.7HG0650300;HORVU.MOREX.r3.1HG0093760;HORVU.MOREX.r3.3HG0232120;HORVU.MOREX.r3.5HG0502780;HORVU.MOREX.r3.5HG0520790;HORVU.MOREX.r3.5HG0503570;HORVU.MOREX.r3.2HG0110070;HORVU.MOREX.r3.3HG0318390;HORVU.MOREX.r3.6HG0633720;HORVU.MOREX.r3.6HG0619890;HORVU.MOREX.r3.6HG0574360;HORVU.MOREX.r3.6HG0578070;HORVU.MOREX.r3.3HG0318380;HORVU.MOR…	38	HORVU.MOREX.r3.3HG0270240;HORVU.MOREX.r3.1HG0093760;HORVU.MOREX.r3.5HG0502780;HORVU.MOREX.r3.5HG0520790;HORVU.MOREX.r3.5HG0503570;HORVU.MOREX.r3.6HG0619890;HORVU.MOREX.r3.6HG0578070;HORVU.MOREX.r3.1HG0067420;HORVU.MOREX.r3.7HG0745010;HORVU.MOREX.r3.1HG0038800;HORVU.MOREX.r3.1HG0093750;HORVU.MOREX.r3.6HG0574110;HORVU.MOREX.r3.6HG0629170;HORVU.MOREX.r3.1HG0010340;HORVU.MOREX.r3.1HG0093740;HORVU.MOR…	23	HORVU.MOREX.r3.7HG0743270;HORVU.MOREX.r3.7HG0650300;HORVU.MOREX.r3.3HG0232120;HORVU.MOREX.r3.2HG0110070;HORVU.MOREX.r3.3HG0318390;HORVU.MOREX.r3.6HG0633720;HORVU.MOREX.r3.6HG0574360;HORVU.MOREX.r3.3HG0318380;HORVU.MOREX.r3.6HG0551530;HORVU.MOREX.r3.1HG0071650;HORVU.MOREX.r3.5HG0496820;HORVU.MOREX.r3.7HG0751200;HORVU.MOREX.r3.3HG0293940;HORVU.MOREX.r3.3HG0294430;HORVU.MOREX.r3.7HG0742240	15	LKFS_vs_NKFS.
Biological process	GO:0008152	metabolic process	900/2080	HORVU.MOREX.r3.2HG0112630;HORVU.MOREX.r3.2HG0097640;HORVU.MOREX.r3.3HG0321630;HORVU.MOREX.r3.4HG0344400;HORVU.MOREX.r3.4HG0352300;HORVU.MOREX.r3.4HG0391040;novel.3464;HORVU.MOREX.r3.4HG0386090;HORVU.MOREX.r3.5HG0471620;novel.1426;HORVU.MOREX.r3.7HG0751760;HORVU.MOREX.r3.7HG0635300;HORVU.MOREX.r3.3HG0276710;HORVU.MOREX.r3.1HG0021960;HORVU.MOREX.r3.5HG0474460;novel.2921;novel.8737;HORVU.MOREX.r3.2H…	900	HORVU.MOREX.r3.4HG0352300;HORVU.MOREX.r3.4HG0391040;novel.3464;HORVU.MOREX.r3.4HG0386090;HORVU.MOREX.r3.7HG0635300;HORVU.MOREX.r3.2HG0182470;HORVU.MOREX.r3.3HG0236850;HORVU.MOREX.r3.5HG0497220;HORVU.MOREX.r3.3HG0325680;HORVU.MOREX.r3.3HG0302060;HORVU.MOREX.r3.4HG0403400;HORVU.MOREX.r3.7HG0714390;HORVU.MOREX.r3.5HG0480150;HORVU.MOREX.r3.1HG0071400;novel.11639;HORVU.MOREX.r3.5HG0516710;HORVU.MOREX.…	509	HORVU.MOREX.r3.2HG0112630;HORVU.MOREX.r3.2HG0097640;HORVU.MOREX.r3.3HG0321630;HORVU.MOREX.r3.4HG0344400;HORVU.MOREX.r3.5HG0471620;novel.1426;HORVU.MOREX.r3.7HG0751760;HORVU.MOREX.r3.3HG0276710;HORVU.MOREX.r3.1HG0021960;HORVU.MOREX.r3.5HG0474460;novel.2921;novel.8737;HORVU.MOREX.r3.4HG0334210;HORVU.MOREX.r3.1HG0089070;HORVU.MOREX.r3.4HG0418700;HORVU.MOREX.r3.7HG0636640;HORVU.MOREX.r3.2HG0113190;HO…	391	LKFS_vs_NKFS.
Biological process	GO:0009987	cellular process	989/2080	HORVU.MOREX.r3.2HG0112630;HORVU.MOREX.r3.2HG0097640;HORVU.MOREX.r3.3HG0321630;HORVU.MOREX.r3.4HG0344400;HORVU.MOREX.r3.4HG0352300;HORVU.MOREX.r3.2HG0126960;novel.3464;HORVU.MOREX.r3.4HG0386090;HORVU.MOREX.r3.5HG0471620;HORVU.MOREX.r3.5HG0498830;novel.1426;HORVU.MOREX.r3.7HG0751760;HORVU.MOREX.r3.3HG0276710;HORVU.MOREX.r3.1HG0021960;HORVU.MOREX.r3.5HG0474460;novel.2921;HORVU.MOREX.r3.7HG0661620;no…	989	HORVU.MOREX.r3.4HG0352300;novel.3464;HORVU.MOREX.r3.4HG0386090;HORVU.MOREX.r3.5HG0498830;HORVU.MOREX.r3.2HG0182470;HORVU.MOREX.r3.3HG0236850;HORVU.MOREX.r3.3HG0282720;HORVU.MOREX.r3.4HG0356550;HORVU.MOREX.r3.3HG0325680;HORVU.MOREX.r3.3HG0302060;HORVU.MOREX.r3.4HG0403400;HORVU.MOREX.r3.3HG0270240;HORVU.MOREX.r3.5HG0480150;HORVU.MOREX.r3.1HG0071400;HORVU.MOREX.r3.5HG0486200;novel.11639;HORVU.MOREX.…	555	HORVU.MOREX.r3.2HG0112630;HORVU.MOREX.r3.2HG0097640;HORVU.MOREX.r3.3HG0321630;HORVU.MOREX.r3.4HG0344400;HORVU.MOREX.r3.2HG0126960;HORVU.MOREX.r3.5HG0471620;novel.1426;HORVU.MOREX.r3.7HG0751760;HORVU.MOREX.r3.3HG0276710;HORVU.MOREX.r3.1HG0021960;HORVU.MOREX.r3.5HG0474460;novel.2921;HORVU.MOREX.r3.7HG0661620;novel.8737;HORVU.MOREX.r3.4HG0334210;HORVU.MOREX.r3.1HG0089070;HORVU.MOREX.r3.4HG0418700;HO…	434	LKFS_vs_NKFS.
Biological process	GO:0016032	viral process	1/2080	HORVU.MOREX.r3.6HG0547680	1	HORVU.MOREX.r3.6HG0547680	1	--	0	LKFS_vs_NKFS.
Biological process	GO:0022414	reproductive process	111/2080	HORVU.MOREX.r3.5HG0420070;HORVU.MOREX.r3.1HG0021960;HORVU.MOREX.r3.1HG0089070;HORVU.MOREX.r3.4HG0403400;novel.1253;HORVU.MOREX.r3.1HG0021970;HORVU.MOREX.r3.2HG0122880;HORVU.MOREX.r3.6HG0618650;novel.3969;HORVU.MOREX.r3.7HG0650300;HORVU.MOREX.r3.4HG0394520;HORVU.MOREX.r3.4HG0378980;HORVU.MOREX.r3.6HG0542640;HORVU.MOREX.r3.3HG0242830;HORVU.MOREX.r3.5HG0490730;HORVU.MOREX.r3.5HG0500200;HORVU.MOREX.r…	111	HORVU.MOREX.r3.4HG0403400;novel.1253;novel.3969;HORVU.MOREX.r3.4HG0394520;HORVU.MOREX.r3.5HG0490730;HORVU.MOREX.r3.5HG0500200;HORVU.MOREX.r3.1HG0063430;novel.8043;HORVU.MOREX.r3.1HG0049110;HORVU.MOREX.r3.3HG0238250;HORVU.MOREX.r3.2HG0204170;HORVU.MOREX.r3.3HG0222320;HORVU.MOREX.r3.5HG0536610;HORVU.MOREX.r3.5HG0528860;HORVU.MOREX.r3.5HG0504040;HORVU.MOREX.r3.1HG0082380;HORVU.MOREX.r3.4HG0413220;HO…	70	HORVU.MOREX.r3.5HG0420070;HORVU.MOREX.r3.1HG0021960;HORVU.MOREX.r3.1HG0089070;HORVU.MOREX.r3.1HG0021970;HORVU.MOREX.r3.2HG0122880;HORVU.MOREX.r3.6HG0618650;HORVU.MOREX.r3.7HG0650300;HORVU.MOREX.r3.4HG0378980;HORVU.MOREX.r3.6HG0542640;HORVU.MOREX.r3.3HG0242830;HORVU.MOREX.r3.7HG0640590;HORVU.MOREX.r3.1HG0000690;HORVU.MOREX.r3.3HG0329530;HORVU.MOREX.r3.6HG0552120;HORVU.MOREX.r3.1HG0015680;HORVU.MOR…	41	LKFS_vs_NKFS.
Biological process	GO:0023052	signaling	152/2080	HORVU.MOREX.r3.3HG0321630;HORVU.MOREX.r3.4HG0352300;HORVU.MOREX.r3.5HG0498830;HORVU.MOREX.r3.1HG0089070;HORVU.MOREX.r3.3HG0282720;HORVU.MOREX.r3.1HG0057490;HORVU.MOREX.r3.5HG0527630;HORVU.MOREX.r3.3HG0270240;HORVU.MOREX.r3.7HG0714970;HORVU.MOREX.r3.3HG0321600;HORVU.MOREX.r3.6HG0607410;HORVU.MOREX.r3.2HG0112410;HORVU.MOREX.r3.5HG0519690;HORVU.MOREX.r3.1HG0080920;HORVU.MOREX.r3.5HG0501670;HORVU.MOR…	152	HORVU.MOREX.r3.4HG0352300;HORVU.MOREX.r3.5HG0498830;HORVU.MOREX.r3.3HG0282720;HORVU.MOREX.r3.3HG0270240;HORVU.MOREX.r3.7HG0714970;HORVU.MOREX.r3.2HG0112410;HORVU.MOREX.r3.5HG0501670;HORVU.MOREX.r3.3HG0304720;HORVU.MOREX.r3.4HG0394520;HORVU.MOREX.r3.2HG0176250;HORVU.MOREX.r3.1HG0093760;HORVU.MOREX.r3.5HG0472800;HORVU.MOREX.r3.1HG0006210;HORVU.MOREX.r3.6HG0566320;HORVU.MOREX.r3.2HG0196050;HORVU.MOR…	69	HORVU.MOREX.r3.3HG0321630;HORVU.MOREX.r3.1HG0089070;HORVU.MOREX.r3.1HG0057490;HORVU.MOREX.r3.5HG0527630;HORVU.MOREX.r3.3HG0321600;HORVU.MOREX.r3.6HG0607410;HORVU.MOREX.r3.5HG0519690;HORVU.MOREX.r3.1HG0080920;HORVU.MOREX.r3.3HG0311440;HORVU.MOREX.r3.1HG0086460;HORVU.MOREX.r3.2HG0181900;HORVU.MOREX.r3.4HG0378980;HORVU.MOREX.r3.7HG0640590;HORVU.MOREX.r3.1HG0000690;HORVU.MOREX.r3.4HG0405710;HORVU.MOR…	83	LKFS_vs_NKFS.
Biological process	GO:0032501	multicellular organismal process	194/2080	HORVU.MOREX.r3.5HG0420070;HORVU.MOREX.r3.1HG0021960;HORVU.MOREX.r3.1HG0089070;HORVU.MOREX.r3.3HG0282720;HORVU.MOREX.r3.4HG0356550;HORVU.MOREX.r3.4HG0403400;novel.1253;HORVU.MOREX.r3.1HG0021970;HORVU.MOREX.r3.6HG0603290;HORVU.MOREX.r3.3HG0311440;HORVU.MOREX.r3.2HG0122880;HORVU.MOREX.r3.6HG0618650;HORVU.MOREX.r3.4HG0358620;HORVU.MOREX.r3.5HG0514350;HORVU.MOREX.r3.3HG0224820;novel.3969;HORVU.MOREX.r…	194	HORVU.MOREX.r3.3HG0282720;HORVU.MOREX.r3.4HG0356550;HORVU.MOREX.r3.4HG0403400;novel.1253;HORVU.MOREX.r3.6HG0603290;HORVU.MOREX.r3.5HG0514350;HORVU.MOREX.r3.3HG0224820;novel.3969;HORVU.MOREX.r3.4HG0394520;HORVU.MOREX.r3.1HG0061070;HORVU.MOREX.r3.2HG0176250;HORVU.MOREX.r3.5HG0490730;HORVU.MOREX.r3.5HG0500200;HORVU.MOREX.r3.1HG0063430;novel.8043;HORVU.MOREX.r3.1HG0049110;HORVU.MOREX.r3.3HG0303000;no…	124	HORVU.MOREX.r3.5HG0420070;HORVU.MOREX.r3.1HG0021960;HORVU.MOREX.r3.1HG0089070;HORVU.MOREX.r3.1HG0021970;HORVU.MOREX.r3.3HG0311440;HORVU.MOREX.r3.2HG0122880;HORVU.MOREX.r3.6HG0618650;HORVU.MOREX.r3.4HG0358620;HORVU.MOREX.r3.7HG0650300;HORVU.MOREX.r3.4HG0378980;HORVU.MOREX.r3.2HG0202060;HORVU.MOREX.r3.4HG0399620;HORVU.MOREX.r3.6HG0542640;HORVU.MOREX.r3.3HG0242830;HORVU.MOREX.r3.7HG0640590;HORVU.MOR…	70	LKFS_vs_NKFS.
Biological process	GO:0032502	developmental process	216/2080	HORVU.MOREX.r3.2HG0126960;HORVU.MOREX.r3.5HG0420070;HORVU.MOREX.r3.1HG0021960;HORVU.MOREX.r3.1HG0089070;HORVU.MOREX.r3.3HG0282720;HORVU.MOREX.r3.4HG0356550;HORVU.MOREX.r3.4HG0403400;novel.1253;HORVU.MOREX.r3.1HG0021970;HORVU.MOREX.r3.3HG0242170;HORVU.MOREX.r3.6HG0603290;HORVU.MOREX.r3.3HG0311440;HORVU.MOREX.r3.2HG0122880;HORVU.MOREX.r3.4HG0412300;HORVU.MOREX.r3.6HG0618650;HORVU.MOREX.r3.4HG035862…	216	HORVU.MOREX.r3.3HG0282720;HORVU.MOREX.r3.4HG0356550;HORVU.MOREX.r3.4HG0403400;novel.1253;HORVU.MOREX.r3.6HG0603290;HORVU.MOREX.r3.5HG0514350;HORVU.MOREX.r3.3HG0224820;novel.3969;HORVU.MOREX.r3.4HG0394520;HORVU.MOREX.r3.1HG0061070;HORVU.MOREX.r3.2HG0176250;HORVU.MOREX.r3.5HG0490730;HORVU.MOREX.r3.5HG0500200;HORVU.MOREX.r3.1HG0063430;novel.8043;HORVU.MOREX.r3.1HG0049110;HORVU.MOREX.r3.3HG0303000;no…	129	HORVU.MOREX.r3.2HG0126960;HORVU.MOREX.r3.5HG0420070;HORVU.MOREX.r3.1HG0021960;HORVU.MOREX.r3.1HG0089070;HORVU.MOREX.r3.1HG0021970;HORVU.MOREX.r3.3HG0242170;HORVU.MOREX.r3.3HG0311440;HORVU.MOREX.r3.2HG0122880;HORVU.MOREX.r3.4HG0412300;HORVU.MOREX.r3.6HG0618650;HORVU.MOREX.r3.4HG0358620;HORVU.MOREX.r3.7HG0711070;HORVU.MOREX.r3.7HG0650300;HORVU.MOREX.r3.4HG0378980;HORVU.MOREX.r3.2HG0202060;HORVU.MOR…	87	LKFS_vs_NKFS.
Biological process	GO:0040007	growth	52/2080	HORVU.MOREX.r3.2HG0126960;HORVU.MOREX.r3.1HG0089070;HORVU.MOREX.r3.3HG0282720;HORVU.MOREX.r3.3HG0242170;HORVU.MOREX.r3.4HG0412300;HORVU.MOREX.r3.3HG0224820;HORVU.MOREX.r3.7HG0711070;HORVU.MOREX.r3.4HG0378980;HORVU.MOREX.r3.2HG0202060;HORVU.MOREX.r3.2HG0128600;HORVU.MOREX.r3.1HG0059680;HORVU.MOREX.r3.7HG0736410;HORVU.MOREX.r3.6HG0561150;HORVU.MOREX.r3.3HG0318390;HORVU.MOREX.r3.5HG0536610;HORVU.MOR…	52	HORVU.MOREX.r3.3HG0282720;HORVU.MOREX.r3.3HG0224820;HORVU.MOREX.r3.2HG0128600;HORVU.MOREX.r3.1HG0059680;HORVU.MOREX.r3.6HG0561150;HORVU.MOREX.r3.5HG0536610;HORVU.MOREX.r3.3HG0315280;novel.10315;HORVU.MOREX.r3.1HG0065130;HORVU.MOREX.r3.6HG0619890;novel.11541;HORVU.MOREX.r3.5HG0512710;HORVU.MOREX.r3.4HG0340180;HORVU.MOREX.r3.3HG0287740;HORVU.MOREX.r3.3HG0224850;HORVU.MOREX.r3.6HG0557700;novel.2909;…	25	HORVU.MOREX.r3.2HG0126960;HORVU.MOREX.r3.1HG0089070;HORVU.MOREX.r3.3HG0242170;HORVU.MOREX.r3.4HG0412300;HORVU.MOREX.r3.7HG0711070;HORVU.MOREX.r3.4HG0378980;HORVU.MOREX.r3.2HG0202060;HORVU.MOREX.r3.7HG0736410;HORVU.MOREX.r3.3HG0318390;HORVU.MOREX.r3.1HG0025320;HORVU.MOREX.r3.7HG0647520;HORVU.MOREX.r3.3HG0287850;HORVU.MOREX.r3.3HG0317910;HORVU.MOREX.r3.1HG0077000;HORVU.MOREX.r3.3HG0318380;HORVU.MOR…	27	LKFS_vs_NKFS.
Biological process	GO:0040011	locomotion	6/2080	HORVU.MOREX.r3.7HG0640590;HORVU.MOREX.r3.1HG0000690;HORVU.MOREX.r3.6HG0552120;HORVU.MOREX.r3.1HG0015680;HORVU.MOREX.r3.4HG0331930;HORVU.MOREX.r3.6HG0554420	6	HORVU.MOREX.r3.6HG0554420	1	HORVU.MOREX.r3.7HG0640590;HORVU.MOREX.r3.1HG0000690;HORVU.MOREX.r3.6HG0552120;HORVU.MOREX.r3.1HG0015680;HORVU.MOREX.r3.4HG0331930	5	LKFS_vs_NKFS.
Biological process	GO:0044419	biological process involved in interspecies interaction between organisms	169/2080	HORVU.MOREX.r3.2HG0097640;HORVU.MOREX.r3.4HG0401170;HORVU.MOREX.r3.5HG0474460;HORVU.MOREX.r3.1HG0089070;HORVU.MOREX.r3.3HG0270240;HORVU.MOREX.r3.5HG0480150;HORVU.MOREX.r3.6HG0607410;HORVU.MOREX.r3.2HG0097720;HORVU.MOREX.r3.1HG0066190;HORVU.MOREX.r3.3HG0309300;HORVU.MOREX.r3.1HG0080920;HORVU.MOREX.r3.7HG0743270;HORVU.MOREX.r3.5HG0501670;HORVU.MOREX.r3.2HG0193820;HORVU.MOREX.r3.6HG0626690;HORVU.MOR…	169	HORVU.MOREX.r3.3HG0270240;HORVU.MOREX.r3.5HG0480150;HORVU.MOREX.r3.5HG0501670;HORVU.MOREX.r3.1HG0067260;HORVU.MOREX.r3.3HG0224820;HORVU.MOREX.r3.4HG0394520;HORVU.MOREX.r3.1HG0073350;HORVU.MOREX.r3.2HG0160920;HORVU.MOREX.r3.1HG0093760;HORVU.MOREX.r3.2HG0128600;HORVU.MOREX.r3.5HG0502780;HORVU.MOREX.r3.5HG0520790;HORVU.MOREX.r3.5HG0503570;HORVU.MOREX.r3.3HG0322340;HORVU.MOREX.r3.5HG0420320;HORVU.MOR…	77	HORVU.MOREX.r3.2HG0097640;HORVU.MOREX.r3.4HG0401170;HORVU.MOREX.r3.5HG0474460;HORVU.MOREX.r3.1HG0089070;HORVU.MOREX.r3.6HG0607410;HORVU.MOREX.r3.2HG0097720;HORVU.MOREX.r3.1HG0066190;HORVU.MOREX.r3.3HG0309300;HORVU.MOREX.r3.1HG0080920;HORVU.MOREX.r3.7HG0743270;HORVU.MOREX.r3.2HG0193820;HORVU.MOREX.r3.6HG0626690;HORVU.MOREX.r3.4HG0412300;HORVU.MOREX.r3.3HG0225240;HORVU.MOREX.r3.7HG0740250;HORVU.MOR…	92	LKFS_vs_NKFS.
Biological process	GO:0048511	rhythmic process	33/2080	HORVU.MOREX.r3.5HG0498830;HORVU.MOREX.r3.2HG0124630;HORVU.MOREX.r3.1HG0089070;HORVU.MOREX.r3.7HG0671530;HORVU.MOREX.r3.4HG0378980;HORVU.MOREX.r3.2HG0176250;HORVU.MOREX.r3.3HG0231800;HORVU.MOREX.r3.3HG0238250;HORVU.MOREX.r3.3HG0291910;HORVU.MOREX.r3.6HG0627260;HORVU.MOREX.r3.2HG0196050;HORVU.MOREX.r3.1HG0051580;HORVU.MOREX.r3.6HG0542610;HORVU.MOREX.r3.6HG0619890;HORVU.MOREX.r3.7HG0651170;HORVU.MOR…	33	HORVU.MOREX.r3.5HG0498830;HORVU.MOREX.r3.2HG0124630;HORVU.MOREX.r3.7HG0671530;HORVU.MOREX.r3.2HG0176250;HORVU.MOREX.r3.3HG0238250;HORVU.MOREX.r3.3HG0291910;HORVU.MOREX.r3.2HG0196050;HORVU.MOREX.r3.6HG0619890;HORVU.MOREX.r3.3HG0302120;HORVU.MOREX.r3.3HG0258850;HORVU.MOREX.r3.6HG0578070;HORVU.MOREX.r3.2HG0107970;HORVU.MOREX.r3.1HG0015760;HORVU.MOREX.r3.3HG0291890;HORVU.MOREX.r3.5HG0455830;HORVU.MOR…	23	HORVU.MOREX.r3.1HG0089070;HORVU.MOREX.r3.4HG0378980;HORVU.MOREX.r3.3HG0231800;HORVU.MOREX.r3.6HG0627260;HORVU.MOREX.r3.1HG0051580;HORVU.MOREX.r3.6HG0542610;HORVU.MOREX.r3.7HG0651170;HORVU.MOREX.r3.2HG0196540;HORVU.MOREX.r3.5HG0491150;novel.4730	10	LKFS_vs_NKFS.
Biological process	GO:0048518	positive regulation of biological process	82/2080	HORVU.MOREX.r3.2HG0097640;HORVU.MOREX.r3.3HG0321630;HORVU.MOREX.r3.4HG0418190;HORVU.MOREX.r3.7HG0714970;HORVU.MOREX.r3.3HG0321600;HORVU.MOREX.r3.2HG0128640;HORVU.MOREX.r3.2HG0097720;HORVU.MOREX.r3.3HG0311630;HORVU.MOREX.r3.6HG0603290;HORVU.MOREX.r3.5HG0501670;HORVU.MOREX.r3.3HG0304720;HORVU.MOREX.r3.1HG0062390;HORVU.MOREX.r3.2HG0176250;HORVU.MOREX.r3.4HG0389540;HORVU.MOREX.r3.3HG0294980;novel.804…	82	HORVU.MOREX.r3.7HG0714970;HORVU.MOREX.r3.6HG0603290;HORVU.MOREX.r3.5HG0501670;HORVU.MOREX.r3.3HG0304720;HORVU.MOREX.r3.1HG0062390;HORVU.MOREX.r3.2HG0176250;HORVU.MOREX.r3.4HG0389540;novel.8043;HORVU.MOREX.r3.4HG0391440;novel.6669;HORVU.MOREX.r3.5HG0420320;HORVU.MOREX.r3.2HG0164340;HORVU.MOREX.r3.6HG0599200;HORVU.MOREX.r3.6HG0627340;HORVU.MOREX.r3.1HG0092420;HORVU.MOREX.r3.1HG0065130;HORVU.MOREX.r…	45	HORVU.MOREX.r3.2HG0097640;HORVU.MOREX.r3.3HG0321630;HORVU.MOREX.r3.4HG0418190;HORVU.MOREX.r3.3HG0321600;HORVU.MOREX.r3.2HG0128640;HORVU.MOREX.r3.2HG0097720;HORVU.MOREX.r3.3HG0311630;HORVU.MOREX.r3.3HG0294980;HORVU.MOREX.r3.7HG0737420;HORVU.MOREX.r3.4HG0351450;HORVU.MOREX.r3.5HG0510380;HORVU.MOREX.r3.1HG0071500;HORVU.MOREX.r3.6HG0627260;HORVU.MOREX.r3.7HG0751680;HORVU.MOREX.r3.3HG0318390;HORVU.MOR…	37	LKFS_vs_NKFS.
Biological process	GO:0048519	negative regulation of biological process	61/2080	HORVU.MOREX.r3.1HG0089070;HORVU.MOREX.r3.6HG0607410;HORVU.MOREX.r3.5HG0536460;HORVU.MOREX.r3.1HG0066190;HORVU.MOREX.r3.7HG0743270;HORVU.MOREX.r3.1HG0004690;HORVU.MOREX.r3.5HG0514350;HORVU.MOREX.r3.4HG0378980;HORVU.MOREX.r3.2HG0099930;HORVU.MOREX.r3.1HG0066680;HORVU.MOREX.r3.1HG0063430;HORVU.MOREX.r3.4HG0351450;HORVU.MOREX.r3.1HG0071500;HORVU.MOREX.r3.3HG0319830;HORVU.MOREX.r3.5HG0518210;HORVU.MOR…	61	HORVU.MOREX.r3.5HG0514350;HORVU.MOREX.r3.1HG0066680;HORVU.MOREX.r3.1HG0063430;HORVU.MOREX.r3.5HG0518210;HORVU.MOREX.r3.4HG0331670;HORVU.MOREX.r3.4HG0343130;HORVU.MOREX.r3.2HG0110720;HORVU.MOREX.r3.7HG0700330;HORVU.MOREX.r3.2HG0141740;HORVU.MOREX.r3.3HG0222330;HORVU.MOREX.r3.2HG0183940;novel.11913;novel.8350;HORVU.MOREX.r3.1HG0086360;HORVU.MOREX.r3.7HG0721080;novel.7766;HORVU.MOREX.r3.1HG0058180;H…	33	HORVU.MOREX.r3.1HG0089070;HORVU.MOREX.r3.6HG0607410;HORVU.MOREX.r3.5HG0536460;HORVU.MOREX.r3.1HG0066190;HORVU.MOREX.r3.7HG0743270;HORVU.MOREX.r3.1HG0004690;HORVU.MOREX.r3.4HG0378980;HORVU.MOREX.r3.2HG0099930;HORVU.MOREX.r3.4HG0351450;HORVU.MOREX.r3.1HG0071500;HORVU.MOREX.r3.3HG0319830;HORVU.MOREX.r3.6HG0632060;HORVU.MOREX.r3.5HG0513630;HORVU.MOREX.r3.1HG0086540;HORVU.MOREX.r3.6HG0551530;HORVU.MOR…	28	LKFS_vs_NKFS.
Biological process	GO:0050789	regulation of biological process	364/2080	HORVU.MOREX.r3.2HG0097640;HORVU.MOREX.r3.3HG0321630;HORVU.MOREX.r3.4HG0344400;HORVU.MOREX.r3.4HG0352300;HORVU.MOREX.r3.2HG0126960;HORVU.MOREX.r3.5HG0498830;HORVU.MOREX.r3.2HG0124630;HORVU.MOREX.r3.7HG0661620;HORVU.MOREX.r3.1HG0089070;HORVU.MOREX.r3.3HG0282720;HORVU.MOREX.r3.4HG0418190;HORVU.MOREX.r3.4HG0356550;HORVU.MOREX.r3.1HG0057490;HORVU.MOREX.r3.5HG0442330;HORVU.MOREX.r3.4HG0403400;HORVU.MOR…	364	HORVU.MOREX.r3.4HG0352300;HORVU.MOREX.r3.5HG0498830;HORVU.MOREX.r3.2HG0124630;HORVU.MOREX.r3.3HG0282720;HORVU.MOREX.r3.4HG0356550;HORVU.MOREX.r3.4HG0403400;HORVU.MOREX.r3.3HG0270240;HORVU.MOREX.r3.7HG0714970;HORVU.MOREX.r3.2HG0112410;HORVU.MOREX.r3.2HG0170290;HORVU.MOREX.r3.6HG0603290;HORVU.MOREX.r3.5HG0501670;HORVU.MOREX.r3.4HG0379610;HORVU.MOREX.r3.5HG0514350;HORVU.MOREX.r3.3HG0304720;HORVU.MOR…	191	HORVU.MOREX.r3.2HG0097640;HORVU.MOREX.r3.3HG0321630;HORVU.MOREX.r3.4HG0344400;HORVU.MOREX.r3.2HG0126960;HORVU.MOREX.r3.7HG0661620;HORVU.MOREX.r3.1HG0089070;HORVU.MOREX.r3.4HG0418190;HORVU.MOREX.r3.1HG0057490;HORVU.MOREX.r3.5HG0442330;HORVU.MOREX.r3.5HG0527630;HORVU.MOREX.r3.4HG0380120;HORVU.MOREX.r3.3HG0321600;HORVU.MOREX.r3.6HG0607410;HORVU.MOREX.r3.2HG0128640;HORVU.MOREX.r3.2HG0097720;HORVU.MOR…	173	LKFS_vs_NKFS.
Biological process	GO:0050896	response to stimulus	567/2080	HORVU.MOREX.r3.2HG0112630;HORVU.MOREX.r3.2HG0097640;HORVU.MOREX.r3.3HG0321630;HORVU.MOREX.r3.4HG0352300;HORVU.MOREX.r3.5HG0420070;HORVU.MOREX.r3.4HG0401170;HORVU.MOREX.r3.5HG0498830;novel.1426;HORVU.MOREX.r3.3HG0276710;HORVU.MOREX.r3.2HG0124630;HORVU.MOREX.r3.5HG0474460;HORVU.MOREX.r3.7HG0661620;novel.8737;HORVU.MOREX.r3.4HG0334210;HORVU.MOREX.r3.1HG0089070;HORVU.MOREX.r3.4HG0418700;HORVU.MOREX.r…	567	HORVU.MOREX.r3.4HG0352300;HORVU.MOREX.r3.5HG0498830;HORVU.MOREX.r3.2HG0124630;HORVU.MOREX.r3.3HG0282720;HORVU.MOREX.r3.4HG0356550;HORVU.MOREX.r3.3HG0270240;HORVU.MOREX.r3.5HG0480150;HORVU.MOREX.r3.1HG0071400;HORVU.MOREX.r3.5HG0486200;HORVU.MOREX.r3.5HG0516710;HORVU.MOREX.r3.7HG0714970;HORVU.MOREX.r3.2HG0185380;HORVU.MOREX.r3.5HG0464880;HORVU.MOREX.r3.4HG0338020;HORVU.MOREX.r3.2HG0112410;HORVU.MOR…	283	HORVU.MOREX.r3.2HG0112630;HORVU.MOREX.r3.2HG0097640;HORVU.MOREX.r3.3HG0321630;HORVU.MOREX.r3.5HG0420070;HORVU.MOREX.r3.4HG0401170;novel.1426;HORVU.MOREX.r3.3HG0276710;HORVU.MOREX.r3.5HG0474460;HORVU.MOREX.r3.7HG0661620;novel.8737;HORVU.MOREX.r3.4HG0334210;HORVU.MOREX.r3.1HG0089070;HORVU.MOREX.r3.4HG0418700;HORVU.MOREX.r3.4HG0418190;HORVU.MOREX.r3.6HG0613030;HORVU.MOREX.r3.1HG0057490;HORVU.MOREX.r…	284	LKFS_vs_NKFS.
Biological process	GO:0051179	localization	134/2080	HORVU.MOREX.r3.3HG0312690;HORVU.MOREX.r3.3HG0282720;HORVU.MOREX.r3.4HG0356550;HORVU.MOREX.r3.5HG0486200;HORVU.MOREX.r3.6HG0631090;HORVU.MOREX.r3.1HG0052800;HORVU.MOREX.r3.5HG0467750;HORVU.MOREX.r3.5HG0465530;HORVU.MOREX.r3.2HG0170290;HORVU.MOREX.r3.7HG0676420;HORVU.MOREX.r3.2HG0169290;HORVU.MOREX.r3.7HG0731790;HORVU.MOREX.r3.3HG0302160;HORVU.MOREX.r3.7HG0650300;HORVU.MOREX.r3.5HG0478840;HORVU.MOR…	134	HORVU.MOREX.r3.3HG0312690;HORVU.MOREX.r3.3HG0282720;HORVU.MOREX.r3.4HG0356550;HORVU.MOREX.r3.5HG0486200;HORVU.MOREX.r3.5HG0465530;HORVU.MOREX.r3.2HG0170290;HORVU.MOREX.r3.7HG0676420;HORVU.MOREX.r3.2HG0169290;HORVU.MOREX.r3.7HG0731790;HORVU.MOREX.r3.3HG0302160;HORVU.MOREX.r3.5HG0478840;HORVU.MOREX.r3.1HG0061070;HORVU.MOREX.r3.4HG0336570;HORVU.MOREX.r3.3HG0275790;HORVU.MOREX.r3.2HG0189010;HORVU.MOR…	92	HORVU.MOREX.r3.6HG0631090;HORVU.MOREX.r3.1HG0052800;HORVU.MOREX.r3.5HG0467750;HORVU.MOREX.r3.7HG0650300;HORVU.MOREX.r3.2HG0115250;HORVU.MOREX.r3.7HG0703460;HORVU.MOREX.r3.6HG0555230;HORVU.MOREX.r3.5HG0504330;HORVU.MOREX.r3.5HG0489020;HORVU.MOREX.r3.5HG0466010;HORVU.MOREX.r3.1HG0026940;HORVU.MOREX.r3.2HG0213700;HORVU.MOREX.r3.5HG0481790;HORVU.MOREX.r3.3HG0330200;HORVU.MOREX.r3.1HG0046230;HORVU.MOR…	42	LKFS_vs_NKFS.
Biological process	GO:0051703	biological process involved in intraspecies interaction between organisms	3/2080	HORVU.MOREX.r3.1HG0089070;HORVU.MOREX.r3.4HG0378980;HORVU.MOREX.r3.2HG0196540	3	--	0	HORVU.MOREX.r3.1HG0089070;HORVU.MOREX.r3.4HG0378980;HORVU.MOREX.r3.2HG0196540	3	LKFS_vs_NKFS.
Biological process	GO:0065007	biological regulation	395/2080	HORVU.MOREX.r3.2HG0097640;HORVU.MOREX.r3.3HG0321630;HORVU.MOREX.r3.4HG0344400;HORVU.MOREX.r3.4HG0352300;HORVU.MOREX.r3.2HG0126960;HORVU.MOREX.r3.5HG0498830;HORVU.MOREX.r3.2HG0124630;HORVU.MOREX.r3.7HG0661620;HORVU.MOREX.r3.2HG0182470;HORVU.MOREX.r3.1HG0089070;HORVU.MOREX.r3.3HG0282720;HORVU.MOREX.r3.4HG0418190;HORVU.MOREX.r3.4HG0356550;HORVU.MOREX.r3.1HG0057490;HORVU.MOREX.r3.5HG0442330;HORVU.MOR…	395	HORVU.MOREX.r3.4HG0352300;HORVU.MOREX.r3.5HG0498830;HORVU.MOREX.r3.2HG0124630;HORVU.MOREX.r3.2HG0182470;HORVU.MOREX.r3.3HG0282720;HORVU.MOREX.r3.4HG0356550;HORVU.MOREX.r3.4HG0403400;HORVU.MOREX.r3.3HG0270240;HORVU.MOREX.r3.7HG0714970;HORVU.MOREX.r3.2HG0112410;HORVU.MOREX.r3.5HG0465530;HORVU.MOREX.r3.3HG0224540;HORVU.MOREX.r3.2HG0170290;HORVU.MOREX.r3.6HG0603290;HORVU.MOREX.r3.5HG0501670;HORVU.MOR…	215	HORVU.MOREX.r3.2HG0097640;HORVU.MOREX.r3.3HG0321630;HORVU.MOREX.r3.4HG0344400;HORVU.MOREX.r3.2HG0126960;HORVU.MOREX.r3.7HG0661620;HORVU.MOREX.r3.1HG0089070;HORVU.MOREX.r3.4HG0418190;HORVU.MOREX.r3.1HG0057490;HORVU.MOREX.r3.5HG0442330;HORVU.MOREX.r3.5HG0527630;HORVU.MOREX.r3.4HG0380120;HORVU.MOREX.r3.3HG0321600;HORVU.MOREX.r3.6HG0607410;HORVU.MOREX.r3.2HG0128640;HORVU.MOREX.r3.2HG0097720;HORVU.MOR…	180	LKFS_vs_NKFS.
Biological process	GO:0098754	detoxification	14/2080	HORVU.MOREX.r3.5HG0464880;HORVU.MOREX.r3.2HG0160920;HORVU.MOREX.r3.2HG0106390;HORVU.MOREX.r3.5HG0496890;HORVU.MOREX.r3.4HG0409180;HORVU.MOREX.r3.7HG0676250;HORVU.MOREX.r3.4HG0394460;HORVU.MOREX.r3.2HG0141070;HORVU.MOREX.r3.2HG0106450;HORVU.MOREX.r3.4HG0406470;HORVU.MOREX.r3.5HG0476200;HORVU.MOREX.r3.2HG0156720;HORVU.MOREX.r3.7HG0740620;HORVU.MOREX.r3.3HG0228060	14	HORVU.MOREX.r3.5HG0464880;HORVU.MOREX.r3.2HG0160920;HORVU.MOREX.r3.2HG0106390;HORVU.MOREX.r3.5HG0496890;HORVU.MOREX.r3.2HG0106450;HORVU.MOREX.r3.4HG0406470;HORVU.MOREX.r3.7HG0740620	7	HORVU.MOREX.r3.4HG0409180;HORVU.MOREX.r3.7HG0676250;HORVU.MOREX.r3.4HG0394460;HORVU.MOREX.r3.2HG0141070;HORVU.MOREX.r3.5HG0476200;HORVU.MOREX.r3.2HG0156720;HORVU.MOREX.r3.3HG0228060	7	LKFS_vs_NKFS.
Cellular component	GO:0032991	protein-containing complex	154/2080	novel.1426;HORVU.MOREX.r3.3HG0276710;novel.8737;HORVU.MOREX.r3.7HG0636640;HORVU.MOREX.r3.6HG0589150;novel.4926;HORVU.MOREX.r3.1HG0023870;HORVU.MOREX.r3.5HG0472140;novel.2587;HORVU.MOREX.r3.6HG0540590;novel.12074;HORVU.MOREX.r3.5HG0536460;novel.8738;HORVU.MOREX.r3.2HG0141490;HORVU.MOREX.r3.2HG0170290;novel.2174;HORVU.MOREX.r3.2HG0195850;HORVU.MOREX.r3.3HG0311440;novel.2582;novel.10619;HORVU.MOREX.…	154	HORVU.MOREX.r3.2HG0170290;HORVU.MOREX.r3.2HG0195850;HORVU.MOREX.r3.2HG0096000;HORVU.MOREX.r3.1HG0061070;HORVU.MOREX.r3.4HG0389540;HORVU.MOREX.r3.4HG0391440;HORVU.MOREX.r3.1HG0021350;HORVU.MOREX.r3.1HG0059680;HORVU.MOREX.r3.7HG0647190;HORVU.MOREX.r3.3HG0283190;HORVU.MOREX.r3.2HG0154110;HORVU.MOREX.r3.4HG0343320;HORVU.MOREX.r3.2HG0204270;HORVU.MOREX.r3.5HG0424560;novel.4798;HORVU.MOREX.r3.1HG008238…	103	novel.1426;HORVU.MOREX.r3.3HG0276710;novel.8737;HORVU.MOREX.r3.7HG0636640;HORVU.MOREX.r3.6HG0589150;novel.4926;HORVU.MOREX.r3.1HG0023870;HORVU.MOREX.r3.5HG0472140;novel.2587;HORVU.MOREX.r3.6HG0540590;novel.12074;HORVU.MOREX.r3.5HG0536460;novel.8738;HORVU.MOREX.r3.2HG0141490;novel.2174;HORVU.MOREX.r3.3HG0311440;novel.2582;novel.10619;HORVU.MOREX.r3.1HG0014440;HORVU.MOREX.r3.2HG0099930;novel.2911;H…	51	LKFS_vs_NKFS.
Cellular component	GO:0110165	cellular anatomical entity	1347/2080	HORVU.MOREX.r3.2HG0112630;HORVU.MOREX.r3.2HG0097640;HORVU.MOREX.r3.3HG0299080;HORVU.MOREX.r3.3HG0321630;HORVU.MOREX.r3.4HG0344400;HORVU.MOREX.r3.2HG0126960;HORVU.MOREX.r3.5HG0420070;HORVU.MOREX.r3.4HG0391040;novel.3464;novel.11565;HORVU.MOREX.r3.5HG0471620;HORVU.MOREX.r3.4HG0401170;HORVU.MOREX.r3.5HG0498830;novel.1426;HORVU.MOREX.r3.7HG0751760;HORVU.MOREX.r3.7HG0635300;HORVU.MOREX.r3.3HG0276710;H…	1347	HORVU.MOREX.r3.4HG0391040;novel.3464;HORVU.MOREX.r3.5HG0498830;HORVU.MOREX.r3.7HG0635300;HORVU.MOREX.r3.3HG0312690;HORVU.MOREX.r3.2HG0182470;HORVU.MOREX.r3.1HG0081970;HORVU.MOREX.r3.3HG0236850;HORVU.MOREX.r3.3HG0282720;HORVU.MOREX.r3.5HG0497220;HORVU.MOREX.r3.4HG0356550;HORVU.MOREX.r3.3HG0302060;HORVU.MOREX.r3.4HG0403400;HORVU.MOREX.r3.3HG0270240;HORVU.MOREX.r3.5HG0480150;HORVU.MOREX.r3.1HG007140…	767	HORVU.MOREX.r3.2HG0112630;HORVU.MOREX.r3.2HG0097640;HORVU.MOREX.r3.3HG0299080;HORVU.MOREX.r3.3HG0321630;HORVU.MOREX.r3.4HG0344400;HORVU.MOREX.r3.2HG0126960;HORVU.MOREX.r3.5HG0420070;novel.11565;HORVU.MOREX.r3.5HG0471620;HORVU.MOREX.r3.4HG0401170;novel.1426;HORVU.MOREX.r3.7HG0751760;HORVU.MOREX.r3.3HG0276710;HORVU.MOREX.r3.5HG0474460;novel.2921;HORVU.MOREX.r3.7HG0661620;novel.8737;HORVU.MOREX.r3.4…	580	LKFS_vs_NKFS.
Molecular function	GO:0003774	cytoskeletal motor activity	3/2080	HORVU.MOREX.r3.4HG0416730;HORVU.MOREX.r3.5HG0511950;HORVU.MOREX.r3.2HG0134490	3	HORVU.MOREX.r3.4HG0416730;HORVU.MOREX.r3.5HG0511950;HORVU.MOREX.r3.2HG0134490	3	--	0	LKFS_vs_NKFS.
Molecular function	GO:0003824	catalytic activity	841/2080	HORVU.MOREX.r3.2HG0112630;HORVU.MOREX.r3.2HG0097640;HORVU.MOREX.r3.2HG0201340;HORVU.MOREX.r3.4HG0344400;HORVU.MOREX.r3.4HG0352300;HORVU.MOREX.r3.5HG0420070;HORVU.MOREX.r3.4HG0391040;novel.3464;HORVU.MOREX.r3.4HG0386090;HORVU.MOREX.r3.5HG0471620;HORVU.MOREX.r3.4HG0401170;HORVU.MOREX.r3.7HG0751760;HORVU.MOREX.r3.7HG0635300;HORVU.MOREX.r3.3HG0276710;HORVU.MOREX.r3.1HG0021960;HORVU.MOREX.r3.5HG047446…	841	HORVU.MOREX.r3.4HG0352300;HORVU.MOREX.r3.4HG0391040;novel.3464;HORVU.MOREX.r3.4HG0386090;HORVU.MOREX.r3.7HG0635300;HORVU.MOREX.r3.2HG0182470;HORVU.MOREX.r3.3HG0236850;HORVU.MOREX.r3.5HG0497220;HORVU.MOREX.r3.3HG0325680;HORVU.MOREX.r3.3HG0302060;HORVU.MOREX.r3.7HG0714390;HORVU.MOREX.r3.3HG0270240;HORVU.MOREX.r3.5HG0480150;HORVU.MOREX.r3.1HG0071400;novel.11639;HORVU.MOREX.r3.5HG0516710;novel.1253;H…	475	HORVU.MOREX.r3.2HG0112630;HORVU.MOREX.r3.2HG0097640;HORVU.MOREX.r3.2HG0201340;HORVU.MOREX.r3.4HG0344400;HORVU.MOREX.r3.5HG0420070;HORVU.MOREX.r3.5HG0471620;HORVU.MOREX.r3.4HG0401170;HORVU.MOREX.r3.7HG0751760;HORVU.MOREX.r3.3HG0276710;HORVU.MOREX.r3.1HG0021960;HORVU.MOREX.r3.5HG0474460;HORVU.MOREX.r3.7HG0661620;HORVU.MOREX.r3.2HG0123540;HORVU.MOREX.r3.4HG0334210;HORVU.MOREX.r3.1HG0089070;HORVU.MOR…	366	LKFS_vs_NKFS.
Molecular function	GO:0005198	structural molecule activity	36/2080	novel.2921;novel.8492;HORVU.MOREX.r3.2HG0195850;novel.11177;HORVU.MOREX.r3.4HG0333380;novel.11498;novel.4798;novel.5509;HORVU.MOREX.r3.3HG0230970;HORVU.MOREX.r3.6HG0553820;novel.8696;HORVU.MOREX.r3.1HG0054500;HORVU.MOREX.r3.5HG0474840;novel.9568;novel.2385;novel.6878;novel.10859;novel.4764;novel.10073;novel.2820;novel.1379;HORVU.MOREX.r3.2HG0195920;novel.11626;HORVU.MOREX.r3.6HG0557980;novel.2919…	36	HORVU.MOREX.r3.2HG0195850;novel.11177;novel.11498;novel.4798;novel.5509;novel.8696;HORVU.MOREX.r3.5HG0474840;novel.9568;novel.2385;novel.6878;novel.10859;novel.4764;novel.10073;novel.2820;novel.1379;HORVU.MOREX.r3.2HG0195920;novel.11626;HORVU.MOREX.r3.6HG0557980;novel.2919;novel.10520;novel.10504;HORVU.MOREX.r3.2HG0195900;novel.6718;HORVU.MOREX.r3.1HG0069570;novel.12003;novel.9288	26	novel.2921;novel.8492;HORVU.MOREX.r3.4HG0333380;HORVU.MOREX.r3.3HG0230970;HORVU.MOREX.r3.6HG0553820;HORVU.MOREX.r3.1HG0054500;HORVU.MOREX.r3.5HG0502750;HORVU.MOREX.r3.5HG0504250;HORVU.MOREX.r3.6HG0556730;HORVU.MOREX.r3.7HG0672210	10	LKFS_vs_NKFS.
Molecular function	GO:0005215	transporter activity	111/2080	HORVU.MOREX.r3.3HG0299080;HORVU.MOREX.r3.3HG0312690;HORVU.MOREX.r3.3HG0282720;HORVU.MOREX.r3.4HG0356550;HORVU.MOREX.r3.5HG0486200;HORVU.MOREX.r3.3HG0270800;HORVU.MOREX.r3.1HG0052800;HORVU.MOREX.r3.3HG0235860;HORVU.MOREX.r3.5HG0467750;HORVU.MOREX.r3.2HG0141490;HORVU.MOREX.r3.2HG0170290;HORVU.MOREX.r3.7HG0676420;HORVU.MOREX.r3.2HG0169290;HORVU.MOREX.r3.3HG0302160;HORVU.MOREX.r3.5HG0478840;HORVU.MOR…	111	HORVU.MOREX.r3.3HG0312690;HORVU.MOREX.r3.3HG0282720;HORVU.MOREX.r3.4HG0356550;HORVU.MOREX.r3.5HG0486200;HORVU.MOREX.r3.3HG0270800;HORVU.MOREX.r3.2HG0170290;HORVU.MOREX.r3.7HG0676420;HORVU.MOREX.r3.2HG0169290;HORVU.MOREX.r3.3HG0302160;HORVU.MOREX.r3.5HG0478840;HORVU.MOREX.r3.3HG0275790;HORVU.MOREX.r3.2HG0189010;HORVU.MOREX.r3.2HG0160920;novel.3163;HORVU.MOREX.r3.5HG0426750;HORVU.MOREX.r3.3HG024138…	73	HORVU.MOREX.r3.3HG0299080;HORVU.MOREX.r3.1HG0052800;HORVU.MOREX.r3.3HG0235860;HORVU.MOREX.r3.5HG0467750;HORVU.MOREX.r3.2HG0141490;HORVU.MOREX.r3.5HG0500800;HORVU.MOREX.r3.2HG0115250;HORVU.MOREX.r3.7HG0703460;HORVU.MOREX.r3.4HG0399620;HORVU.MOREX.r3.4HG0412430;HORVU.MOREX.r3.6HG0555230;HORVU.MOREX.r3.3HG0298980;HORVU.MOREX.r3.1HG0026940;HORVU.MOREX.r3.2HG0157210;HORVU.MOREX.r3.2HG0213700;HORVU.MOR…	38	LKFS_vs_NKFS.
Molecular function	GO:0005488	binding	951/2080	HORVU.MOREX.r3.7HG0649960;HORVU.MOREX.r3.2HG0112630;HORVU.MOREX.r3.2HG0195500;HORVU.MOREX.r3.2HG0097640;HORVU.MOREX.r3.3HG0321630;HORVU.MOREX.r3.4HG0344400;HORVU.MOREX.r3.4HG0352300;HORVU.MOREX.r3.5HG0420070;HORVU.MOREX.r3.4HG0391040;novel.3464;HORVU.MOREX.r3.5HG0471620;HORVU.MOREX.r3.2HG0111450;HORVU.MOREX.r3.4HG0401170;novel.1426;HORVU.MOREX.r3.7HG0751760;HORVU.MOREX.r3.3HG0276710;HORVU.MOREX.r…	951	HORVU.MOREX.r3.7HG0649960;HORVU.MOREX.r3.2HG0195500;HORVU.MOREX.r3.4HG0352300;HORVU.MOREX.r3.4HG0391040;novel.3464;HORVU.MOREX.r3.2HG0182470;HORVU.MOREX.r3.3HG0236850;HORVU.MOREX.r3.3HG0282720;HORVU.MOREX.r3.3HG0325680;HORVU.MOREX.r3.3HG0302060;HORVU.MOREX.r3.4HG0403400;HORVU.MOREX.r3.7HG0714390;HORVU.MOREX.r3.3HG0270240;HORVU.MOREX.r3.5HG0480150;HORVU.MOREX.r3.1HG0071400;HORVU.MOREX.r3.5HG048620…	554	HORVU.MOREX.r3.2HG0112630;HORVU.MOREX.r3.2HG0097640;HORVU.MOREX.r3.3HG0321630;HORVU.MOREX.r3.4HG0344400;HORVU.MOREX.r3.5HG0420070;HORVU.MOREX.r3.5HG0471620;HORVU.MOREX.r3.2HG0111450;HORVU.MOREX.r3.4HG0401170;novel.1426;HORVU.MOREX.r3.7HG0751760;HORVU.MOREX.r3.3HG0276710;HORVU.MOREX.r3.1HG0021960;HORVU.MOREX.r3.5HG0474460;novel.8737;HORVU.MOREX.r3.4HG0334210;HORVU.MOREX.r3.1HG0089070;HORVU.MOREX.r…	397	LKFS_vs_NKFS.
Molecular function	GO:0016209	antioxidant activity	27/2080	HORVU.MOREX.r3.2HG0112630;HORVU.MOREX.r3.2HG0201340;HORVU.MOREX.r3.7HG0661620;HORVU.MOREX.r3.4HG0409940;HORVU.MOREX.r3.7HG0671530;HORVU.MOREX.r3.2HG0214080;HORVU.MOREX.r3.2HG0112640;HORVU.MOREX.r3.6HG0545480;novel.6369;HORVU.MOREX.r3.7HG0713280;HORVU.MOREX.r3.6HG0574460;HORVU.MOREX.r3.3HG0291910;HORVU.MOREX.r3.1HG0030320;HORVU.MOREX.r3.2HG0112580;HORVU.MOREX.r3.2HG0215250;HORVU.MOREX.r3.7HG074629…	27	HORVU.MOREX.r3.7HG0671530;HORVU.MOREX.r3.7HG0713280;HORVU.MOREX.r3.3HG0291910;HORVU.MOREX.r3.2HG0215250;HORVU.MOREX.r3.7HG0746290;HORVU.MOREX.r3.2HG0112720;HORVU.MOREX.r3.2HG0107970;HORVU.MOREX.r3.3HG0291890;HORVU.MOREX.r3.4HG0345880;HORVU.MOREX.r3.7HG0719110;HORVU.MOREX.r3.1HG0068010;HORVU.MOREX.r3.7HG0640950;HORVU.MOREX.r3.7HG0637280;HORVU.MOREX.r3.1HG0017280	14	HORVU.MOREX.r3.2HG0112630;HORVU.MOREX.r3.2HG0201340;HORVU.MOREX.r3.7HG0661620;HORVU.MOREX.r3.4HG0409940;HORVU.MOREX.r3.2HG0214080;HORVU.MOREX.r3.2HG0112640;HORVU.MOREX.r3.6HG0545480;novel.6369;HORVU.MOREX.r3.6HG0574460;HORVU.MOREX.r3.1HG0030320;HORVU.MOREX.r3.2HG0112580;HORVU.MOREX.r3.3HG0241690;HORVU.MOREX.r3.3HG0256190	13	LKFS_vs_NKFS.
Molecular function	GO:0031386	protein tag	4/2080	HORVU.MOREX.r3.2HG0195850;HORVU.MOREX.r3.5HG0474840;HORVU.MOREX.r3.2HG0195920;HORVU.MOREX.r3.2HG0195900	4	HORVU.MOREX.r3.2HG0195850;HORVU.MOREX.r3.5HG0474840;HORVU.MOREX.r3.2HG0195920;HORVU.MOREX.r3.2HG0195900	4	--	0	LKFS_vs_NKFS.
Molecular function	GO:0044183	protein folding chaperone	4/2080	HORVU.MOREX.r3.1HG0073350;HORVU.MOREX.r3.1HG0040610;HORVU.MOREX.r3.2HG0119860;HORVU.MOREX.r3.6HG0540200	4	HORVU.MOREX.r3.1HG0073350;HORVU.MOREX.r3.1HG0040610;HORVU.MOREX.r3.2HG0119860;HORVU.MOREX.r3.6HG0540200	4	--	0	LKFS_vs_NKFS.
Molecular function	GO:0045182	translation regulator activity	8/2080	HORVU.MOREX.r3.2HG0128640;HORVU.MOREX.r3.6HG0591100;HORVU.MOREX.r3.1HG0059680;HORVU.MOREX.r3.2HG0198320;HORVU.MOREX.r3.4HG0343320;HORVU.MOREX.r3.3HG0317910;HORVU.MOREX.r3.5HG0513560;HORVU.MOREX.r3.7HG0682790	8	HORVU.MOREX.r3.1HG0059680;HORVU.MOREX.r3.2HG0198320;HORVU.MOREX.r3.4HG0343320;HORVU.MOREX.r3.5HG0513560;HORVU.MOREX.r3.7HG0682790	5	HORVU.MOREX.r3.2HG0128640;HORVU.MOREX.r3.6HG0591100;HORVU.MOREX.r3.3HG0317910	3	LKFS_vs_NKFS.
Molecular function	GO:0045735	nutrient reservoir activity	2/2080	HORVU.MOREX.r3.3HG0329530;HORVU.MOREX.r3.5HG0504040	2	HORVU.MOREX.r3.5HG0504040	1	HORVU.MOREX.r3.3HG0329530	1	LKFS_vs_NKFS.
Molecular function	GO:0060089	molecular transducer activity	42/2080	HORVU.MOREX.r3.2HG0097640;HORVU.MOREX.r3.1HG0089070;HORVU.MOREX.r3.2HG0097720;HORVU.MOREX.r3.3HG0242170;HORVU.MOREX.r3.4HG0412300;HORVU.MOREX.r3.5HG0534720;HORVU.MOREX.r3.7HG0711070;HORVU.MOREX.r3.4HG0378980;HORVU.MOREX.r3.7HG0737420;HORVU.MOREX.r3.6HG0561150;HORVU.MOREX.r3.4HG0383820;HORVU.MOREX.r3.4HG0337740;HORVU.MOREX.r3.5HG0420320;HORVU.MOREX.r3.5HG0481790;HORVU.MOREX.r3.5HG0518210;HORVU.MOR…	42	HORVU.MOREX.r3.6HG0561150;HORVU.MOREX.r3.5HG0420320;HORVU.MOREX.r3.5HG0518210;HORVU.MOREX.r3.6HG0546620;HORVU.MOREX.r3.3HG0302120;HORVU.MOREX.r3.2HG0183940;HORVU.MOREX.r3.1HG0015760;HORVU.MOREX.r3.3HG0298090;HORVU.MOREX.r3.4HG0409590;HORVU.MOREX.r3.7HG0648470;HORVU.MOREX.r3.7HG0703630;HORVU.MOREX.r3.7HG0691910;HORVU.MOREX.r3.1HG0009480;HORVU.MOREX.r3.5HG0531770;HORVU.MOREX.r3.3HG0273160;HORVU.MOR…	17	HORVU.MOREX.r3.2HG0097640;HORVU.MOREX.r3.1HG0089070;HORVU.MOREX.r3.2HG0097720;HORVU.MOREX.r3.3HG0242170;HORVU.MOREX.r3.4HG0412300;HORVU.MOREX.r3.5HG0534720;HORVU.MOREX.r3.7HG0711070;HORVU.MOREX.r3.4HG0378980;HORVU.MOREX.r3.7HG0737420;HORVU.MOREX.r3.4HG0383820;HORVU.MOREX.r3.4HG0337740;HORVU.MOREX.r3.5HG0481790;HORVU.MOREX.r3.6HG0632060;HORVU.MOREX.r3.1HG0025320;HORVU.MOREX.r3.6HG0633720;HORVU.MOR…	25	LKFS_vs_NKFS.
Molecular function	GO:0060090	molecular adaptor activity	6/2080	HORVU.MOREX.r3.7HG0650290;HORVU.MOREX.r3.2HG0099930;HORVU.MOREX.r3.5HG0517040;novel.8997;HORVU.MOREX.r3.1HG0061720;novel.8124	6	novel.8997;HORVU.MOREX.r3.1HG0061720;novel.8124	3	HORVU.MOREX.r3.7HG0650290;HORVU.MOREX.r3.2HG0099930;HORVU.MOREX.r3.5HG0517040	3	LKFS_vs_NKFS.
Molecular function	GO:0090729	toxin activity	1/2080	HORVU.MOREX.r3.6HG0538380	1	HORVU.MOREX.r3.6HG0538380	1	--	0	LKFS_vs_NKFS.
Molecular function	GO:0098772	molecular function regulator activity	28/2080	HORVU.MOREX.r3.1HG0066680;HORVU.MOREX.r3.4HG0334450;HORVU.MOREX.r3.1HG0002670;HORVU.MOREX.r3.4HG0383820;HORVU.MOREX.r3.1HG0050140;HORVU.MOREX.r3.1HG0067160;HORVU.MOREX.r3.5HG0444880;HORVU.MOREX.r3.4HG0395160;HORVU.MOREX.r3.2HG0193900;HORVU.MOREX.r3.2HG0122530;HORVU.MOREX.r3.3HG0302120;HORVU.MOREX.r3.2HG0122600;HORVU.MOREX.r3.1HG0015760;HORVU.MOREX.r3.5HG0469320;HORVU.MOREX.r3.1HG0091390;HORVU.MOR…	28	HORVU.MOREX.r3.1HG0066680;HORVU.MOREX.r3.1HG0067160;HORVU.MOREX.r3.2HG0193900;HORVU.MOREX.r3.2HG0122530;HORVU.MOREX.r3.3HG0302120;HORVU.MOREX.r3.2HG0122600;HORVU.MOREX.r3.1HG0015760;HORVU.MOREX.r3.1HG0050160;HORVU.MOREX.r3.7HG0725310;HORVU.MOREX.r3.1HG0067190;HORVU.MOREX.r3.5HG0472420;HORVU.MOREX.r3.7HG0691910;novel.4101;HORVU.MOREX.r3.5HG0444170;HORVU.MOREX.r3.1HG0064750;HORVU.MOREX.r3.6HG0606520	16	HORVU.MOREX.r3.4HG0334450;HORVU.MOREX.r3.1HG0002670;HORVU.MOREX.r3.4HG0383820;HORVU.MOREX.r3.1HG0050140;HORVU.MOREX.r3.5HG0444880;HORVU.MOREX.r3.4HG0395160;HORVU.MOREX.r3.5HG0469320;HORVU.MOREX.r3.1HG0091390;HORVU.MOREX.r3.4HG0414340;HORVU.MOREX.r3.4HG0386780;HORVU.MOREX.r3.1HG0071710;HORVU.MOREX.r3.1HG0067180	12	LKFS_vs_NKFS.
Molecular function	GO:0140110	transcription regulator activity	97/2080	HORVU.MOREX.r3.3HG0321630;HORVU.MOREX.r3.5HG0442330;HORVU.MOREX.r3.4HG0403400;HORVU.MOREX.r3.7HG0739110;HORVU.MOREX.r3.7HG0714970;HORVU.MOREX.r3.3HG0321600;HORVU.MOREX.r3.2HG0123480;HORVU.MOREX.r3.6HG0611210;HORVU.MOREX.r3.6HG0603290;HORVU.MOREX.r3.1HG0080920;HORVU.MOREX.r3.7HG0743270;HORVU.MOREX.r3.3HG0267290;HORVU.MOREX.r3.4HG0358620;HORVU.MOREX.r3.5HG0514350;HORVU.MOREX.r3.4HG0410020;HORVU.MOR…	97	HORVU.MOREX.r3.4HG0403400;HORVU.MOREX.r3.7HG0739110;HORVU.MOREX.r3.7HG0714970;HORVU.MOREX.r3.6HG0603290;HORVU.MOREX.r3.5HG0514350;HORVU.MOREX.r3.4HG0410020;HORVU.MOREX.r3.1HG0062390;HORVU.MOREX.r3.6HG0559530;HORVU.MOREX.r3.5HG0490730;HORVU.MOREX.r3.3HG0303000;novel.11177;HORVU.MOREX.r3.6HG0559620;HORVU.MOREX.r3.5HG0472800;HORVU.MOREX.r3.2HG0196050;HORVU.MOREX.r3.2HG0164340;HORVU.MOREX.r3.6HG05992…	47	HORVU.MOREX.r3.3HG0321630;HORVU.MOREX.r3.5HG0442330;HORVU.MOREX.r3.3HG0321600;HORVU.MOREX.r3.2HG0123480;HORVU.MOREX.r3.6HG0611210;HORVU.MOREX.r3.1HG0080920;HORVU.MOREX.r3.7HG0743270;HORVU.MOREX.r3.3HG0267290;HORVU.MOREX.r3.4HG0358620;HORVU.MOREX.r3.3HG0330150;HORVU.MOREX.r3.4HG0405710;HORVU.MOREX.r3.7HG0660920;HORVU.MOREX.r3.2HG0177600;HORVU.MOREX.r3.1HG0091990;HORVU.MOREX.r3.1HG0080940;HORVU.MOR…	50	LKFS_vs_NKFS.
Molecular function	GO:0140223	general transcription initiation factor activity	1/2080	HORVU.MOREX.r3.4HG0391440	1	HORVU.MOREX.r3.4HG0391440	1	--	0	LKFS_vs_NKFS.
Molecular function	GO:0140299	small molecule sensor activity	3/2080	HORVU.MOREX.r3.5HG0441110;HORVU.MOREX.r3.6HG0616300;HORVU.MOREX.r3.5HG0479520	3	HORVU.MOREX.r3.5HG0441110;HORVU.MOREX.r3.5HG0479520	2	HORVU.MOREX.r3.6HG0616300	1	LKFS_vs_NKFS.
Molecular function	GO:0140657	ATP-dependent activity	65/2080	HORVU.MOREX.r3.5HG0420070;HORVU.MOREX.r3.7HG0751760;HORVU.MOREX.r3.3HG0282720;HORVU.MOREX.r3.7HG0736940;HORVU.MOREX.r3.3HG0270240;HORVU.MOREX.r3.6HG0607410;HORVU.MOREX.r3.3HG0270800;HORVU.MOREX.r3.4HG0357430;HORVU.MOREX.r3.3HG0302160;HORVU.MOREX.r3.1HG0073350;HORVU.MOREX.r3.1HG0004870;HORVU.MOREX.r3.1HG0093760;HORVU.MOREX.r3.3HG0241380;HORVU.MOREX.r3.5HG0538180;HORVU.MOREX.r3.1HG0040610;HORVU.MOR…	65	HORVU.MOREX.r3.3HG0282720;HORVU.MOREX.r3.3HG0270240;HORVU.MOREX.r3.3HG0270800;HORVU.MOREX.r3.3HG0302160;HORVU.MOREX.r3.1HG0073350;HORVU.MOREX.r3.1HG0004870;HORVU.MOREX.r3.1HG0093760;HORVU.MOREX.r3.3HG0241380;HORVU.MOREX.r3.5HG0538180;HORVU.MOREX.r3.1HG0040610;HORVU.MOREX.r3.4HG0416730;HORVU.MOREX.r3.3HG0282640;HORVU.MOREX.r3.5HG0520940;HORVU.MOREX.r3.7HG0654450;HORVU.MOREX.r3.3HG0235200;HORVU.MOR…	59	HORVU.MOREX.r3.5HG0420070;HORVU.MOREX.r3.7HG0751760;HORVU.MOREX.r3.7HG0736940;HORVU.MOREX.r3.6HG0607410;HORVU.MOREX.r3.4HG0357430;HORVU.MOREX.r3.4HG0398550	6	LKFS_vs_NKFS.
Biological process	GO:0000003	reproduction	102/2253	HORVU.MOREX.r3.3HG0287660;HORVU.MOREX.r3.4HG0394520;HORVU.MOREX.r3.4HG0339160;HORVU.MOREX.r3.5HG0527840;HORVU.MOREX.r3.1HG0076550;HORVU.MOREX.r3.3HG0238250;HORVU.MOREX.r3.2HG0111410;HORVU.MOREX.r3.5HG0512800;HORVU.MOREX.r3.6HG0592430;HORVU.MOREX.r3.2HG0150730;HORVU.MOREX.r3.5HG0504040;HORVU.MOREX.r3.4HG0349520;novel.8997;HORVU.MOREX.r3.2HG0133180;HORVU.MOREX.r3.5HG0485790;HORVU.MOREX.r3.4HG033193…	102	HORVU.MOREX.r3.3HG0287660;HORVU.MOREX.r3.4HG0394520;HORVU.MOREX.r3.4HG0339160;HORVU.MOREX.r3.5HG0527840;HORVU.MOREX.r3.1HG0076550;HORVU.MOREX.r3.3HG0238250;HORVU.MOREX.r3.2HG0111410;HORVU.MOREX.r3.5HG0512800;HORVU.MOREX.r3.6HG0592430;HORVU.MOREX.r3.5HG0504040;HORVU.MOREX.r3.4HG0349520;novel.8997;novel.8124;HORVU.MOREX.r3.6HG0569830;HORVU.MOREX.r3.4HG0342800;HORVU.MOREX.r3.5HG0490730;HORVU.MOREX.r…	60	HORVU.MOREX.r3.2HG0150730;HORVU.MOREX.r3.2HG0133180;HORVU.MOREX.r3.5HG0485790;HORVU.MOREX.r3.4HG0331930;novel.9201;novel.5992;HORVU.MOREX.r3.5HG0485780;HORVU.MOREX.r3.6HG0618650;HORVU.MOREX.r3.7HG0666960;HORVU.MOREX.r3.5HG0470670;HORVU.MOREX.r3.6HG0542640;HORVU.MOREX.r3.6HG0609890;HORVU.MOREX.r3.2HG0143570;HORVU.MOREX.r3.6HG0593980;HORVU.MOREX.r3.6HG0552120;HORVU.MOREX.r3.4HG0331910;HORVU.MOREX.r…	42	LKGS_vs_NKGS.
Biological process	GO:0002376	immune system process	33/2253	HORVU.MOREX.r3.1HG0068710;HORVU.MOREX.r3.2HG0191770;HORVU.MOREX.r3.2HG0111410;HORVU.MOREX.r3.3HG0294880;HORVU.MOREX.r3.5HG0502780;HORVU.MOREX.r3.1HG0067420;HORVU.MOREX.r3.2HG0192860;HORVU.MOREX.r3.7HG0751200;HORVU.MOREX.r3.5HG0512230;HORVU.MOREX.r3.3HG0326310;HORVU.MOREX.r3.4HG0376960;HORVU.MOREX.r3.6HG0629170;HORVU.MOREX.r3.5HG0503570;HORVU.MOREX.r3.1HG0093760;novel.9328;HORVU.MOREX.r3.1HG009374…	33	HORVU.MOREX.r3.1HG0068710;HORVU.MOREX.r3.2HG0191770;HORVU.MOREX.r3.2HG0111410;HORVU.MOREX.r3.3HG0294880;HORVU.MOREX.r3.5HG0502780;HORVU.MOREX.r3.1HG0067420;HORVU.MOREX.r3.2HG0192860;HORVU.MOREX.r3.5HG0512230;HORVU.MOREX.r3.3HG0326310;HORVU.MOREX.r3.6HG0629170;HORVU.MOREX.r3.5HG0503570;HORVU.MOREX.r3.1HG0093760;HORVU.MOREX.r3.1HG0093740;HORVU.MOREX.r3.3HG0270240;HORVU.MOREX.r3.6HG0613460;HORVU.MOR…	23	HORVU.MOREX.r3.7HG0751200;HORVU.MOREX.r3.4HG0376960;novel.9328;HORVU.MOREX.r3.1HG0024380;HORVU.MOREX.r3.6HG0633720;HORVU.MOREX.r3.2HG0110070;HORVU.MOREX.r3.6HG0551530;novel.5323;HORVU.MOREX.r3.2HG0103660;HORVU.MOREX.r3.3HG0318380	10	LKGS_vs_NKGS.
Biological process	GO:0008152	metabolic process	883/2253	HORVU.MOREX.r3.1HG0029480;HORVU.MOREX.r3.6HG0593620;HORVU.MOREX.r3.1HG0068710;HORVU.MOREX.r3.2HG0176250;HORVU.MOREX.r3.5HG0526060;HORVU.MOREX.r3.5HG0526050;HORVU.MOREX.r3.4HG0393690;HORVU.MOREX.r3.4HG0389000;HORVU.MOREX.r3.1HG0071400;HORVU.MOREX.r3.5HG0476550;HORVU.MOREX.r3.4HG0352300;HORVU.MOREX.r3.6HG0589150;HORVU.MOREX.r3.4HG0383410;HORVU.MOREX.r3.6HG0568570;HORVU.MOREX.r3.4HG0394520;HORVU.MOR…	883	HORVU.MOREX.r3.1HG0029480;HORVU.MOREX.r3.6HG0593620;HORVU.MOREX.r3.1HG0068710;HORVU.MOREX.r3.2HG0176250;HORVU.MOREX.r3.5HG0526060;HORVU.MOREX.r3.5HG0526050;HORVU.MOREX.r3.4HG0393690;HORVU.MOREX.r3.4HG0389000;HORVU.MOREX.r3.1HG0071400;HORVU.MOREX.r3.5HG0476550;HORVU.MOREX.r3.4HG0352300;HORVU.MOREX.r3.6HG0568570;HORVU.MOREX.r3.4HG0394520;HORVU.MOREX.r3.1HG0079460;HORVU.MOREX.r3.4HG0398060;HORVU.MOR…	490	HORVU.MOREX.r3.6HG0589150;HORVU.MOREX.r3.4HG0383410;HORVU.MOREX.r3.6HG0613270;HORVU.MOREX.r3.2HG0128640;novel.2587;novel.4643;novel.2029;novel.11450;HORVU.MOREX.r3.7HG0715810;HORVU.MOREX.r3.2HG0123880;novel.8446;HORVU.MOREX.r3.2HG0165860;HORVU.MOREX.r3.1HG0023870;HORVU.MOREX.r3.2HG0208120;HORVU.MOREX.r3.5HG0442330;novel.11635;HORVU.MOREX.r3.5HG0491150;HORVU.MOREX.r3.2HG0150730;HORVU.MOREX.r3.2HG0…	393	LKGS_vs_NKGS.
Biological process	GO:0009987	cellular process	976/2253	HORVU.MOREX.r3.1HG0029480;HORVU.MOREX.r3.6HG0593620;HORVU.MOREX.r3.1HG0068710;HORVU.MOREX.r3.2HG0176250;HORVU.MOREX.r3.5HG0526060;HORVU.MOREX.r3.5HG0526050;HORVU.MOREX.r3.4HG0393690;HORVU.MOREX.r3.4HG0389000;HORVU.MOREX.r3.1HG0071400;HORVU.MOREX.r3.5HG0476550;HORVU.MOREX.r3.4HG0352300;HORVU.MOREX.r3.6HG0589150;HORVU.MOREX.r3.4HG0383410;HORVU.MOREX.r3.6HG0568570;HORVU.MOREX.r3.5HG0496050;HORVU.MOR…	976	HORVU.MOREX.r3.1HG0029480;HORVU.MOREX.r3.6HG0593620;HORVU.MOREX.r3.1HG0068710;HORVU.MOREX.r3.2HG0176250;HORVU.MOREX.r3.5HG0526060;HORVU.MOREX.r3.5HG0526050;HORVU.MOREX.r3.4HG0393690;HORVU.MOREX.r3.4HG0389000;HORVU.MOREX.r3.1HG0071400;HORVU.MOREX.r3.5HG0476550;HORVU.MOREX.r3.4HG0352300;HORVU.MOREX.r3.6HG0568570;HORVU.MOREX.r3.5HG0496050;HORVU.MOREX.r3.4HG0394520;HORVU.MOREX.r3.1HG0079460;HORVU.MOR…	545	HORVU.MOREX.r3.6HG0589150;HORVU.MOREX.r3.4HG0383410;HORVU.MOREX.r3.6HG0613270;HORVU.MOREX.r3.7HG0739480;HORVU.MOREX.r3.2HG0128640;novel.2587;novel.4643;novel.2029;novel.11450;HORVU.MOREX.r3.7HG0715810;HORVU.MOREX.r3.2HG0123880;novel.8446;HORVU.MOREX.r3.5HG0467750;HORVU.MOREX.r3.2HG0165860;HORVU.MOREX.r3.1HG0023870;HORVU.MOREX.r3.2HG0208120;HORVU.MOREX.r3.5HG0442330;novel.11635;HORVU.MOREX.r3.5HG0…	431	LKGS_vs_NKGS.
Biological process	GO:0022414	reproductive process	100/2253	HORVU.MOREX.r3.3HG0287660;HORVU.MOREX.r3.4HG0394520;HORVU.MOREX.r3.4HG0339160;HORVU.MOREX.r3.5HG0527840;HORVU.MOREX.r3.1HG0076550;HORVU.MOREX.r3.3HG0238250;HORVU.MOREX.r3.2HG0111410;HORVU.MOREX.r3.5HG0512800;HORVU.MOREX.r3.6HG0592430;HORVU.MOREX.r3.2HG0150730;HORVU.MOREX.r3.5HG0504040;HORVU.MOREX.r3.4HG0349520;novel.8997;HORVU.MOREX.r3.2HG0133180;HORVU.MOREX.r3.5HG0485790;HORVU.MOREX.r3.4HG033193…	100	HORVU.MOREX.r3.3HG0287660;HORVU.MOREX.r3.4HG0394520;HORVU.MOREX.r3.4HG0339160;HORVU.MOREX.r3.5HG0527840;HORVU.MOREX.r3.1HG0076550;HORVU.MOREX.r3.3HG0238250;HORVU.MOREX.r3.2HG0111410;HORVU.MOREX.r3.5HG0512800;HORVU.MOREX.r3.6HG0592430;HORVU.MOREX.r3.5HG0504040;HORVU.MOREX.r3.4HG0349520;novel.8997;novel.8124;HORVU.MOREX.r3.6HG0569830;HORVU.MOREX.r3.4HG0342800;HORVU.MOREX.r3.5HG0490730;HORVU.MOREX.r…	59	HORVU.MOREX.r3.2HG0150730;HORVU.MOREX.r3.2HG0133180;HORVU.MOREX.r3.5HG0485790;HORVU.MOREX.r3.4HG0331930;novel.9201;novel.5992;HORVU.MOREX.r3.5HG0485780;HORVU.MOREX.r3.6HG0618650;HORVU.MOREX.r3.7HG0666960;HORVU.MOREX.r3.5HG0470670;HORVU.MOREX.r3.6HG0542640;HORVU.MOREX.r3.6HG0609890;HORVU.MOREX.r3.2HG0143570;HORVU.MOREX.r3.6HG0593980;HORVU.MOREX.r3.6HG0552120;HORVU.MOREX.r3.4HG0331910;HORVU.MOREX.r…	41	LKGS_vs_NKGS.
Biological process	GO:0023052	signaling	165/2253	HORVU.MOREX.r3.1HG0068710;HORVU.MOREX.r3.2HG0176250;HORVU.MOREX.r3.4HG0389000;HORVU.MOREX.r3.4HG0352300;HORVU.MOREX.r3.6HG0568570;HORVU.MOREX.r3.4HG0394520;HORVU.MOREX.r3.1HG0079460;HORVU.MOREX.r3.5HG0484020;HORVU.MOREX.r3.2HG0191770;HORVU.MOREX.r3.2HG0133450;HORVU.MOREX.r3.6HG0604310;HORVU.MOREX.r3.2HG0213040;HORVU.MOREX.r3.6HG0617580;HORVU.MOREX.r3.4HG0385940;HORVU.MOREX.r3.1HG0004730;HORVU.MOR…	165	HORVU.MOREX.r3.1HG0068710;HORVU.MOREX.r3.2HG0176250;HORVU.MOREX.r3.4HG0389000;HORVU.MOREX.r3.4HG0352300;HORVU.MOREX.r3.6HG0568570;HORVU.MOREX.r3.4HG0394520;HORVU.MOREX.r3.1HG0079460;HORVU.MOREX.r3.5HG0484020;HORVU.MOREX.r3.2HG0191770;HORVU.MOREX.r3.2HG0133450;HORVU.MOREX.r3.6HG0604310;HORVU.MOREX.r3.2HG0213040;HORVU.MOREX.r3.6HG0617580;HORVU.MOREX.r3.4HG0385940;HORVU.MOREX.r3.1HG0004730;HORVU.MOR…	116	HORVU.MOREX.r3.4HG0331930;HORVU.MOREX.r3.7HG0720010;HORVU.MOREX.r3.6HG0538930;HORVU.MOREX.r3.3HG0255490;HORVU.MOREX.r3.5HG0480620;HORVU.MOREX.r3.2HG0124540;HORVU.MOREX.r3.2HG0128970;HORVU.MOREX.r3.5HG0488230;HORVU.MOREX.r3.3HG0311440;HORVU.MOREX.r3.2HG0181900;HORVU.MOREX.r3.3HG0321630;HORVU.MOREX.r3.6HG0552120;HORVU.MOREX.r3.2HG0205000;HORVU.MOREX.r3.4HG0331910;HORVU.MOREX.r3.6HG0623140;HORVU.MOR…	49	LKGS_vs_NKGS.
Biological process	GO:0032501	multicellular organismal process	178/2253	HORVU.MOREX.r3.2HG0176250;HORVU.MOREX.r3.3HG0287660;HORVU.MOREX.r3.4HG0389000;HORVU.MOREX.r3.4HG0394520;HORVU.MOREX.r3.4HG0339160;HORVU.MOREX.r3.5HG0527840;HORVU.MOREX.r3.6HG0604310;HORVU.MOREX.r3.1HG0076550;HORVU.MOREX.r3.4HG0379700;HORVU.MOREX.r3.2HG0129400;HORVU.MOREX.r3.3HG0238250;HORVU.MOREX.r3.2HG0111410;HORVU.MOREX.r3.5HG0512800;HORVU.MOREX.r3.6HG0592430;HORVU.MOREX.r3.3HG0300120;HORVU.MOR…	178	HORVU.MOREX.r3.2HG0176250;HORVU.MOREX.r3.3HG0287660;HORVU.MOREX.r3.4HG0389000;HORVU.MOREX.r3.4HG0394520;HORVU.MOREX.r3.4HG0339160;HORVU.MOREX.r3.5HG0527840;HORVU.MOREX.r3.6HG0604310;HORVU.MOREX.r3.1HG0076550;HORVU.MOREX.r3.4HG0379700;HORVU.MOREX.r3.2HG0129400;HORVU.MOREX.r3.3HG0238250;HORVU.MOREX.r3.2HG0111410;HORVU.MOREX.r3.5HG0512800;HORVU.MOREX.r3.6HG0592430;HORVU.MOREX.r3.3HG0300120;HORVU.MOR…	123	HORVU.MOREX.r3.2HG0150730;HORVU.MOREX.r3.2HG0133180;HORVU.MOREX.r3.5HG0485790;HORVU.MOREX.r3.4HG0331930;novel.9201;novel.5992;HORVU.MOREX.r3.5HG0485780;HORVU.MOREX.r3.6HG0618650;HORVU.MOREX.r3.7HG0666960;HORVU.MOREX.r3.5HG0470670;HORVU.MOREX.r3.6HG0542640;novel.11132;HORVU.MOREX.r3.6HG0609890;HORVU.MOREX.r3.2HG0143570;HORVU.MOREX.r3.6HG0593980;HORVU.MOREX.r3.3HG0311440;HORVU.MOREX.r3.6HG0552120;H…	55	LKGS_vs_NKGS.
Biological process	GO:0032502	developmental process	202/2253	HORVU.MOREX.r3.2HG0176250;HORVU.MOREX.r3.3HG0287660;HORVU.MOREX.r3.4HG0389000;HORVU.MOREX.r3.4HG0394520;HORVU.MOREX.r3.4HG0339160;HORVU.MOREX.r3.5HG0527840;HORVU.MOREX.r3.6HG0604310;HORVU.MOREX.r3.6HG0617580;HORVU.MOREX.r3.1HG0076550;HORVU.MOREX.r3.4HG0379700;HORVU.MOREX.r3.2HG0129400;HORVU.MOREX.r3.3HG0238250;HORVU.MOREX.r3.2HG0111410;HORVU.MOREX.r3.5HG0512800;HORVU.MOREX.r3.6HG0592430;HORVU.MOR…	202	HORVU.MOREX.r3.2HG0176250;HORVU.MOREX.r3.3HG0287660;HORVU.MOREX.r3.4HG0389000;HORVU.MOREX.r3.4HG0394520;HORVU.MOREX.r3.4HG0339160;HORVU.MOREX.r3.5HG0527840;HORVU.MOREX.r3.6HG0604310;HORVU.MOREX.r3.6HG0617580;HORVU.MOREX.r3.1HG0076550;HORVU.MOREX.r3.4HG0379700;HORVU.MOREX.r3.2HG0129400;HORVU.MOREX.r3.3HG0238250;HORVU.MOREX.r3.2HG0111410;HORVU.MOREX.r3.5HG0512800;HORVU.MOREX.r3.6HG0592430;HORVU.MOR…	136	HORVU.MOREX.r3.2HG0150730;HORVU.MOREX.r3.2HG0133180;HORVU.MOREX.r3.5HG0485790;HORVU.MOREX.r3.4HG0331930;novel.9201;novel.5992;HORVU.MOREX.r3.5HG0485780;HORVU.MOREX.r3.6HG0618650;HORVU.MOREX.r3.7HG0666960;HORVU.MOREX.r3.1HG0063060;HORVU.MOREX.r3.5HG0470670;HORVU.MOREX.r3.6HG0542640;novel.11132;HORVU.MOREX.r3.6HG0609890;HORVU.MOREX.r3.2HG0143570;HORVU.MOREX.r3.4HG0401580;HORVU.MOREX.r3.5HG0488230;H…	66	LKGS_vs_NKGS.
Biological process	GO:0040007	growth	45/2253	HORVU.MOREX.r3.3HG0302230;HORVU.MOREX.r3.3HG0307040;HORVU.MOREX.r3.1HG0059680;HORVU.MOREX.r3.7HG0651450;HORVU.MOREX.r3.4HG0401580;HORVU.MOREX.r3.5HG0512710;HORVU.MOREX.r3.5HG0488230;HORVU.MOREX.r3.1HG0051740;HORVU.MOREX.r3.3HG0317910;HORVU.MOREX.r3.5HG0459480;HORVU.MOREX.r3.6HG0623140;HORVU.MOREX.r3.1HG0065130;HORVU.MOREX.r3.7HG0667900;HORVU.MOREX.r3.1HG0039860;HORVU.MOREX.r3.2HG0126960;HORVU.MOR…	45	HORVU.MOREX.r3.3HG0302230;HORVU.MOREX.r3.3HG0307040;HORVU.MOREX.r3.1HG0059680;HORVU.MOREX.r3.7HG0651450;HORVU.MOREX.r3.5HG0512710;HORVU.MOREX.r3.1HG0051740;HORVU.MOREX.r3.5HG0459480;HORVU.MOREX.r3.1HG0065130;HORVU.MOREX.r3.7HG0667900;HORVU.MOREX.r3.1HG0039860;HORVU.MOREX.r3.6HG0598930;HORVU.MOREX.r3.7HG0652790;HORVU.MOREX.r3.1HG0006820;HORVU.MOREX.r3.4HG0386490;HORVU.MOREX.r3.4HG0398360;HORVU.MOR…	29	HORVU.MOREX.r3.4HG0401580;HORVU.MOREX.r3.5HG0488230;HORVU.MOREX.r3.3HG0317910;HORVU.MOREX.r3.6HG0623140;HORVU.MOREX.r3.2HG0126960;novel.3173;HORVU.MOREX.r3.3HG0321860;HORVU.MOREX.r3.3HG0309760;HORVU.MOREX.r3.4HG0395960;HORVU.MOREX.r3.4HG0404460;HORVU.MOREX.r3.1HG0077000;HORVU.MOREX.r3.1HG0089070;novel.7851;HORVU.MOREX.r3.7HG0727310;HORVU.MOREX.r3.6HG0567190;HORVU.MOREX.r3.3HG0318380	16	LKGS_vs_NKGS.
Biological process	GO:0040011	locomotion	4/2253	HORVU.MOREX.r3.4HG0331930;HORVU.MOREX.r3.6HG0552120;HORVU.MOREX.r3.4HG0331910;HORVU.MOREX.r3.1HG0000690	4	--	0	HORVU.MOREX.r3.4HG0331930;HORVU.MOREX.r3.6HG0552120;HORVU.MOREX.r3.4HG0331910;HORVU.MOREX.r3.1HG0000690	4	LKGS_vs_NKGS.
Biological process	GO:0044419	biological process involved in interspecies interaction between organisms	154/2253	HORVU.MOREX.r3.1HG0068710;HORVU.MOREX.r3.6HG0568570;HORVU.MOREX.r3.4HG0394520;HORVU.MOREX.r3.2HG0191770;HORVU.MOREX.r3.7HG0715810;HORVU.MOREX.r3.2HG0160240;HORVU.MOREX.r3.6HG0616830;HORVU.MOREX.r3.2HG0111410;HORVU.MOREX.r3.3HG0294880;HORVU.MOREX.r3.1HG0021150;novel.5534;HORVU.MOREX.r3.3HG0300120;HORVU.MOREX.r3.2HG0133180;HORVU.MOREX.r3.1HG0083130;HORVU.MOREX.r3.4HG0397640;HORVU.MOREX.r3.3HG030199…	154	HORVU.MOREX.r3.1HG0068710;HORVU.MOREX.r3.6HG0568570;HORVU.MOREX.r3.4HG0394520;HORVU.MOREX.r3.2HG0191770;HORVU.MOREX.r3.2HG0160240;HORVU.MOREX.r3.6HG0616830;HORVU.MOREX.r3.2HG0111410;HORVU.MOREX.r3.3HG0294880;HORVU.MOREX.r3.3HG0300120;HORVU.MOREX.r3.1HG0083130;HORVU.MOREX.r3.4HG0397640;HORVU.MOREX.r3.6HG0620200;HORVU.MOREX.r3.1HG0083140;HORVU.MOREX.r3.2HG0129740;HORVU.MOREX.r3.5HG0486530;HORVU.MOR…	102	HORVU.MOREX.r3.7HG0715810;HORVU.MOREX.r3.1HG0021150;novel.5534;HORVU.MOREX.r3.2HG0133180;HORVU.MOREX.r3.3HG0301990;HORVU.MOREX.r3.7HG0740250;HORVU.MOREX.r3.2HG0193820;HORVU.MOREX.r3.5HG0458100;novel.1504;HORVU.MOREX.r3.7HG0751200;HORVU.MOREX.r3.7HG0639380;HORVU.MOREX.r3.3HG0221130;HORVU.MOREX.r3.1HG0001280;HORVU.MOREX.r3.7HG0732460;HORVU.MOREX.r3.3HG0280990;HORVU.MOREX.r3.4HG0376960;HORVU.MOREX.r…	52	LKGS_vs_NKGS.
Biological process	GO:0048511	rhythmic process	24/2253	HORVU.MOREX.r3.2HG0176250;HORVU.MOREX.r3.4HG0385940;HORVU.MOREX.r3.3HG0238250;HORVU.MOREX.r3.5HG0491150;novel.8997;HORVU.MOREX.r3.5HG0498830;novel.8124;HORVU.MOREX.r3.2HG0124630;HORVU.MOREX.r3.3HG0258850;HORVU.MOREX.r3.5HG0516880;HORVU.MOREX.r3.1HG0051580;HORVU.MOREX.r3.7HG0651170;HORVU.MOREX.r3.2HG0196540;HORVU.MOREX.r3.3HG0218730;HORVU.MOREX.r3.5HG0428260;HORVU.MOREX.r3.1HG0089070;HORVU.MOREX.r…	24	HORVU.MOREX.r3.2HG0176250;HORVU.MOREX.r3.4HG0385940;HORVU.MOREX.r3.3HG0238250;novel.8997;HORVU.MOREX.r3.5HG0498830;novel.8124;HORVU.MOREX.r3.2HG0124630;HORVU.MOREX.r3.3HG0258850;HORVU.MOREX.r3.2HG0196540;HORVU.MOREX.r3.1HG0025510;HORVU.MOREX.r3.4HG0411810;HORVU.MOREX.r3.7HG0725530;HORVU.MOREX.r3.1HG0061300;HORVU.MOREX.r3.1HG0048080;HORVU.MOREX.r3.4HG0413540	15	HORVU.MOREX.r3.5HG0491150;HORVU.MOREX.r3.5HG0516880;HORVU.MOREX.r3.1HG0051580;HORVU.MOREX.r3.7HG0651170;HORVU.MOREX.r3.3HG0218730;HORVU.MOREX.r3.5HG0428260;HORVU.MOREX.r3.1HG0089070;novel.4730;HORVU.MOREX.r3.1HG0017280	9	LKGS_vs_NKGS.
Biological process	GO:0048518	positive regulation of biological process	91/2253	HORVU.MOREX.r3.1HG0068710;HORVU.MOREX.r3.2HG0176250;HORVU.MOREX.r3.2HG0191770;HORVU.MOREX.r3.2HG0128640;HORVU.MOREX.r3.6HG0617580;HORVU.MOREX.r3.7HG0715810;HORVU.MOREX.r3.2HG0160240;HORVU.MOREX.r3.4HG0379700;HORVU.MOREX.r3.5HG0524540;HORVU.MOREX.r3.2HG0111410;HORVU.MOREX.r3.3HG0294880;HORVU.MOREX.r3.4HG0397640;HORVU.MOREX.r3.6HG0603290;HORVU.MOREX.r3.3HG0304720;HORVU.MOREX.r3.4HG0418190;HORVU.MOR…	91	HORVU.MOREX.r3.1HG0068710;HORVU.MOREX.r3.2HG0176250;HORVU.MOREX.r3.2HG0191770;HORVU.MOREX.r3.6HG0617580;HORVU.MOREX.r3.2HG0160240;HORVU.MOREX.r3.4HG0379700;HORVU.MOREX.r3.5HG0524540;HORVU.MOREX.r3.2HG0111410;HORVU.MOREX.r3.3HG0294880;HORVU.MOREX.r3.4HG0397640;HORVU.MOREX.r3.6HG0603290;HORVU.MOREX.r3.3HG0304720;HORVU.MOREX.r3.2HG0213970;HORVU.MOREX.r3.3HG0302230;HORVU.MOREX.r3.3HG0307040;HORVU.MOR…	63	HORVU.MOREX.r3.2HG0128640;HORVU.MOREX.r3.7HG0715810;HORVU.MOREX.r3.4HG0418190;HORVU.MOREX.r3.1HG0034560;HORVU.MOREX.r3.3HG0294980;HORVU.MOREX.r3.3HG0255490;novel.11132;HORVU.MOREX.r3.6HG0593980;HORVU.MOREX.r3.3HG0321630;HORVU.MOREX.r3.3HG0280990;HORVU.MOREX.r3.4HG0336550;HORVU.MOREX.r3.2HG0097720;novel.3173;HORVU.MOREX.r3.4HG0396280;HORVU.MOREX.r3.5HG0478010;HORVU.MOREX.r3.1HG0016590;HORVU.MOREX.…	28	LKGS_vs_NKGS.
Biological process	GO:0048519	negative regulation of biological process	77/2253	HORVU.MOREX.r3.1HG0068710;HORVU.MOREX.r3.6HG0568570;HORVU.MOREX.r3.2HG0191770;HORVU.MOREX.r3.2HG0133450;HORVU.MOREX.r3.5HG0512800;HORVU.MOREX.r3.3HG0294880;HORVU.MOREX.r3.7HG0720010;HORVU.MOREX.r3.3HG0251900;HORVU.MOREX.r3.2HG0099930;HORVU.MOREX.r3.2HG0213970;HORVU.MOREX.r3.6HG0569830;HORVU.MOREX.r3.4HG0342800;HORVU.MOREX.r3.1HG0034560;HORVU.MOREX.r3.7HG0690270;HORVU.MOREX.r3.7HG0686030;HORVU.MOR…	77	HORVU.MOREX.r3.1HG0068710;HORVU.MOREX.r3.6HG0568570;HORVU.MOREX.r3.2HG0191770;HORVU.MOREX.r3.2HG0133450;HORVU.MOREX.r3.5HG0512800;HORVU.MOREX.r3.3HG0294880;HORVU.MOREX.r3.3HG0251900;HORVU.MOREX.r3.2HG0213970;HORVU.MOREX.r3.6HG0569830;HORVU.MOREX.r3.4HG0342800;HORVU.MOREX.r3.7HG0686030;HORVU.MOREX.r3.3HG0283700;HORVU.MOREX.r3.5HG0518210;HORVU.MOREX.r3.5HG0512230;HORVU.MOREX.r3.1HG0058180;HORVU.MOR…	55	HORVU.MOREX.r3.7HG0720010;HORVU.MOREX.r3.2HG0099930;HORVU.MOREX.r3.1HG0034560;HORVU.MOREX.r3.7HG0690270;HORVU.MOREX.r3.5HG0480620;novel.4793;HORVU.MOREX.r3.2HG0128970;HORVU.MOREX.r3.5HG0516880;HORVU.MOREX.r3.7HG0661950;novel.10718;HORVU.MOREX.r3.4HG0336550;novel.9328;novel.3173;HORVU.MOREX.r3.7HG0703220;HORVU.MOREX.r3.5HG0485170;HORVU.MOREX.r3.3HG0235770;HORVU.MOREX.r3.3HG0218730;HORVU.MOREX.r3.3…	22	LKGS_vs_NKGS.
Biological process	GO:0050789	regulation of biological process	392/2253	HORVU.MOREX.r3.1HG0029480;HORVU.MOREX.r3.1HG0068710;HORVU.MOREX.r3.2HG0176250;HORVU.MOREX.r3.5HG0526060;HORVU.MOREX.r3.5HG0526050;HORVU.MOREX.r3.3HG0287660;HORVU.MOREX.r3.4HG0389000;HORVU.MOREX.r3.4HG0352300;HORVU.MOREX.r3.6HG0568570;HORVU.MOREX.r3.4HG0394520;HORVU.MOREX.r3.1HG0079460;HORVU.MOREX.r3.5HG0484020;HORVU.MOREX.r3.2HG0191770;HORVU.MOREX.r3.2HG0133450;HORVU.MOREX.r3.5HG0527840;HORVU.MOR…	392	HORVU.MOREX.r3.1HG0029480;HORVU.MOREX.r3.1HG0068710;HORVU.MOREX.r3.2HG0176250;HORVU.MOREX.r3.5HG0526060;HORVU.MOREX.r3.5HG0526050;HORVU.MOREX.r3.3HG0287660;HORVU.MOREX.r3.4HG0389000;HORVU.MOREX.r3.4HG0352300;HORVU.MOREX.r3.6HG0568570;HORVU.MOREX.r3.4HG0394520;HORVU.MOREX.r3.1HG0079460;HORVU.MOREX.r3.5HG0484020;HORVU.MOREX.r3.2HG0191770;HORVU.MOREX.r3.2HG0133450;HORVU.MOREX.r3.5HG0527840;HORVU.MOR…	275	HORVU.MOREX.r3.2HG0128640;HORVU.MOREX.r3.7HG0715810;HORVU.MOREX.r3.5HG0442330;HORVU.MOREX.r3.2HG0150730;HORVU.MOREX.r3.7HG0661620;HORVU.MOREX.r3.4HG0331930;HORVU.MOREX.r3.7HG0720010;HORVU.MOREX.r3.3HG0330150;HORVU.MOREX.r3.2HG0099930;HORVU.MOREX.r3.6HG0538930;HORVU.MOREX.r3.3HG0325830;HORVU.MOREX.r3.4HG0418190;HORVU.MOREX.r3.1HG0016030;HORVU.MOREX.r3.4HG0344400;HORVU.MOREX.r3.7HG0740250;HORVU.MOR…	117	LKGS_vs_NKGS.
Biological process	GO:0050896	response to stimulus	579/2253	HORVU.MOREX.r3.1HG0068710;HORVU.MOREX.r3.2HG0176250;HORVU.MOREX.r3.3HG0287660;HORVU.MOREX.r3.4HG0389000;HORVU.MOREX.r3.5HG0474130;HORVU.MOREX.r3.1HG0071400;HORVU.MOREX.r3.4HG0352300;HORVU.MOREX.r3.6HG0568570;HORVU.MOREX.r3.5HG0496050;HORVU.MOREX.r3.4HG0394520;HORVU.MOREX.r3.1HG0079460;HORVU.MOREX.r3.3HG0313780;HORVU.MOREX.r3.5HG0484020;HORVU.MOREX.r3.2HG0191770;HORVU.MOREX.r3.2HG0133450;HORVU.MOR…	579	HORVU.MOREX.r3.1HG0068710;HORVU.MOREX.r3.2HG0176250;HORVU.MOREX.r3.3HG0287660;HORVU.MOREX.r3.4HG0389000;HORVU.MOREX.r3.5HG0474130;HORVU.MOREX.r3.1HG0071400;HORVU.MOREX.r3.4HG0352300;HORVU.MOREX.r3.6HG0568570;HORVU.MOREX.r3.5HG0496050;HORVU.MOREX.r3.4HG0394520;HORVU.MOREX.r3.1HG0079460;HORVU.MOREX.r3.3HG0313780;HORVU.MOREX.r3.5HG0484020;HORVU.MOREX.r3.2HG0191770;HORVU.MOREX.r3.2HG0133450;HORVU.MOR…	378	HORVU.MOREX.r3.7HG0715810;HORVU.MOREX.r3.1HG0021150;novel.5534;HORVU.MOREX.r3.7HG0661620;HORVU.MOREX.r3.2HG0133180;HORVU.MOREX.r3.4HG0331930;HORVU.MOREX.r3.7HG0720010;HORVU.MOREX.r3.3HG0301990;HORVU.MOREX.r3.2HG0099930;novel.1430;HORVU.MOREX.r3.2HG0196470;HORVU.MOREX.r3.6HG0538930;HORVU.MOREX.r3.3HG0291100;HORVU.MOREX.r3.3HG0325830;HORVU.MOREX.r3.4HG0418190;HORVU.MOREX.r3.3HG0268800;novel.8739;HO…	201	LKGS_vs_NKGS.
Biological process	GO:0051179	localization	110/2253	HORVU.MOREX.r3.5HG0496050;HORVU.MOREX.r3.2HG0160240;HORVU.MOREX.r3.5HG0467750;HORVU.MOREX.r3.3HG0291400;HORVU.MOREX.r3.2HG0187050;HORVU.MOREX.r3.1HG0052800;HORVU.MOREX.r3.7HG0731790;HORVU.MOREX.r3.3HG0266310;HORVU.MOREX.r3.2HG0153230;HORVU.MOREX.r3.1HG0016030;HORVU.MOREX.r3.5HG0466010;HORVU.MOREX.r3.5HG0465530;HORVU.MOREX.r3.4HG0356550;HORVU.MOREX.r3.3HG0240710;novel.3163;HORVU.MOREX.r3.1HG005451…	110	HORVU.MOREX.r3.5HG0496050;HORVU.MOREX.r3.2HG0160240;HORVU.MOREX.r3.3HG0291400;HORVU.MOREX.r3.2HG0187050;HORVU.MOREX.r3.7HG0731790;HORVU.MOREX.r3.3HG0266310;HORVU.MOREX.r3.2HG0153230;HORVU.MOREX.r3.5HG0465530;HORVU.MOREX.r3.4HG0356550;HORVU.MOREX.r3.3HG0240710;novel.3163;HORVU.MOREX.r3.1HG0054510;HORVU.MOREX.r3.2HG0111820;HORVU.MOREX.r3.2HG0170290;HORVU.MOREX.r3.7HG0676420;HORVU.MOREX.r3.1HG006107…	61	HORVU.MOREX.r3.5HG0467750;HORVU.MOREX.r3.1HG0052800;HORVU.MOREX.r3.1HG0016030;HORVU.MOREX.r3.5HG0466010;HORVU.MOREX.r3.7HG0674730;HORVU.MOREX.r3.6HG0593790;HORVU.MOREX.r3.4HG0351550;novel.12028;HORVU.MOREX.r3.4HG0331630;HORVU.MOREX.r3.1HG0005590;HORVU.MOREX.r3.7HG0711310;HORVU.MOREX.r3.3HG0281510;HORVU.MOREX.r3.6HG0609750;HORVU.MOREX.r3.3HG0252270;HORVU.MOREX.r3.1HG0083720;HORVU.MOREX.r3.1HG00050…	49	LKGS_vs_NKGS.
Biological process	GO:0051703	biological process involved in intraspecies interaction between organisms	4/2253	HORVU.MOREX.r3.2HG0196540;HORVU.MOREX.r3.2HG0100230;HORVU.MOREX.r3.1HG0089070;HORVU.MOREX.r3.1HG0061300	4	HORVU.MOREX.r3.2HG0196540;HORVU.MOREX.r3.1HG0061300	2	HORVU.MOREX.r3.2HG0100230;HORVU.MOREX.r3.1HG0089070	2	LKGS_vs_NKGS.
Biological process	GO:0065007	biological regulation	426/2253	HORVU.MOREX.r3.1HG0029480;HORVU.MOREX.r3.1HG0068710;HORVU.MOREX.r3.2HG0176250;HORVU.MOREX.r3.5HG0526060;HORVU.MOREX.r3.5HG0526050;HORVU.MOREX.r3.3HG0287660;HORVU.MOREX.r3.4HG0389000;HORVU.MOREX.r3.4HG0352300;HORVU.MOREX.r3.6HG0568570;HORVU.MOREX.r3.4HG0394520;HORVU.MOREX.r3.1HG0079460;HORVU.MOREX.r3.5HG0484020;HORVU.MOREX.r3.2HG0191770;HORVU.MOREX.r3.2HG0133450;HORVU.MOREX.r3.5HG0527840;HORVU.MOR…	426	HORVU.MOREX.r3.1HG0029480;HORVU.MOREX.r3.1HG0068710;HORVU.MOREX.r3.2HG0176250;HORVU.MOREX.r3.5HG0526060;HORVU.MOREX.r3.5HG0526050;HORVU.MOREX.r3.3HG0287660;HORVU.MOREX.r3.4HG0389000;HORVU.MOREX.r3.4HG0352300;HORVU.MOREX.r3.6HG0568570;HORVU.MOREX.r3.4HG0394520;HORVU.MOREX.r3.1HG0079460;HORVU.MOREX.r3.5HG0484020;HORVU.MOREX.r3.2HG0191770;HORVU.MOREX.r3.2HG0133450;HORVU.MOREX.r3.5HG0527840;HORVU.MOR…	302	HORVU.MOREX.r3.2HG0128640;HORVU.MOREX.r3.7HG0715810;HORVU.MOREX.r3.5HG0442330;HORVU.MOREX.r3.2HG0150730;HORVU.MOREX.r3.7HG0661620;HORVU.MOREX.r3.4HG0331930;HORVU.MOREX.r3.7HG0720010;HORVU.MOREX.r3.3HG0330150;HORVU.MOREX.r3.2HG0099930;HORVU.MOREX.r3.6HG0538930;HORVU.MOREX.r3.3HG0325830;HORVU.MOREX.r3.4HG0418190;HORVU.MOREX.r3.1HG0016030;HORVU.MOREX.r3.1HG0071460;HORVU.MOREX.r3.4HG0344400;HORVU.MOR…	124	LKGS_vs_NKGS.
Biological process	GO:0098754	detoxification	21/2253	HORVU.MOREX.r3.3HG0291400;HORVU.MOREX.r3.2HG0187050;HORVU.MOREX.r3.5HG0496880;HORVU.MOREX.r3.5HG0464880;HORVU.MOREX.r3.7HG0690270;HORVU.MOREX.r3.4HG0409180;HORVU.MOREX.r3.1HG0051740;HORVU.MOREX.r3.7HG0666740;HORVU.MOREX.r3.2HG0160920;HORVU.MOREX.r3.3HG0241530;HORVU.MOREX.r3.3HG0239270;HORVU.MOREX.r3.2HG0205020;HORVU.MOREX.r3.2HG0106450;novel.396;HORVU.MOREX.r3.7HG0740620;HORVU.MOREX.r3.2HG0106390…	21	HORVU.MOREX.r3.3HG0291400;HORVU.MOREX.r3.2HG0187050;HORVU.MOREX.r3.5HG0496880;HORVU.MOREX.r3.5HG0464880;HORVU.MOREX.r3.1HG0051740;HORVU.MOREX.r3.7HG0666740;HORVU.MOREX.r3.2HG0160920;HORVU.MOREX.r3.3HG0239270;HORVU.MOREX.r3.2HG0106450;HORVU.MOREX.r3.7HG0740620;HORVU.MOREX.r3.2HG0106390;HORVU.MOREX.r3.5HG0496890;HORVU.MOREX.r3.2HG0103170;HORVU.MOREX.r3.2HG0103190	14	HORVU.MOREX.r3.7HG0690270;HORVU.MOREX.r3.4HG0409180;HORVU.MOREX.r3.3HG0241530;HORVU.MOREX.r3.2HG0205020;novel.396;HORVU.MOREX.r3.4HG0409190;HORVU.MOREX.r3.5HG0476200	7	LKGS_vs_NKGS.
Cellular component	GO:0032991	protein-containing complex	133/2253	HORVU.MOREX.r3.1HG0029480;HORVU.MOREX.r3.6HG0589150;HORVU.MOREX.r3.7HG0739480;novel.2587;HORVU.MOREX.r3.2HG0160240;HORVU.MOREX.r3.2HG0165860;HORVU.MOREX.r3.1HG0023870;HORVU.MOREX.r3.2HG0150730;HORVU.MOREX.r3.3HG0230970;HORVU.MOREX.r3.7HG0720010;novel.5340;HORVU.MOREX.r3.5HG0525980;novel.8398;novel.6725;HORVU.MOREX.r3.2HG0099930;novel.4876;novel.1430;HORVU.MOREX.r3.7HG0644470;HORVU.MOREX.r3.5HG047…	133	HORVU.MOREX.r3.1HG0029480;HORVU.MOREX.r3.2HG0160240;HORVU.MOREX.r3.2HG0213970;HORVU.MOREX.r3.1HG0014620;HORVU.MOREX.r3.1HG0059680;HORVU.MOREX.r3.3HG0237050;HORVU.MOREX.r3.2HG0170290;HORVU.MOREX.r3.1HG0021340;HORVU.MOREX.r3.1HG0061070;HORVU.MOREX.r3.5HG0441020;HORVU.MOREX.r3.1HG0080800;HORVU.MOREX.r3.2HG0154110;novel.9797;HORVU.MOREX.r3.1HG0039860;HORVU.MOREX.r3.7HG0652790;HORVU.MOREX.r3.3HG029566…	59	HORVU.MOREX.r3.6HG0589150;HORVU.MOREX.r3.7HG0739480;novel.2587;HORVU.MOREX.r3.2HG0165860;HORVU.MOREX.r3.1HG0023870;HORVU.MOREX.r3.2HG0150730;HORVU.MOREX.r3.3HG0230970;HORVU.MOREX.r3.7HG0720010;novel.5340;HORVU.MOREX.r3.5HG0525980;novel.8398;novel.6725;HORVU.MOREX.r3.2HG0099930;novel.4876;novel.1430;HORVU.MOREX.r3.7HG0644470;HORVU.MOREX.r3.5HG0472140;novel.3667;novel.8274;HORVU.MOREX.r3.3HG0291100…	74	LKGS_vs_NKGS.
Cellular component	GO:0110165	cellular anatomical entity	1335/2253	HORVU.MOREX.r3.1HG0029480;HORVU.MOREX.r3.6HG0593620;HORVU.MOREX.r3.1HG0068710;HORVU.MOREX.r3.2HG0176250;HORVU.MOREX.r3.5HG0497660;HORVU.MOREX.r3.5HG0526060;HORVU.MOREX.r3.5HG0526050;HORVU.MOREX.r3.7HG0669660;HORVU.MOREX.r3.3HG0287660;HORVU.MOREX.r3.4HG0393690;HORVU.MOREX.r3.4HG0389000;HORVU.MOREX.r3.5HG0474130;HORVU.MOREX.r3.4HG0394590;HORVU.MOREX.r3.1HG0071400;HORVU.MOREX.r3.6HG0612960;HORVU.MOR…	1335	HORVU.MOREX.r3.1HG0029480;HORVU.MOREX.r3.6HG0593620;HORVU.MOREX.r3.1HG0068710;HORVU.MOREX.r3.2HG0176250;HORVU.MOREX.r3.5HG0497660;HORVU.MOREX.r3.5HG0526060;HORVU.MOREX.r3.5HG0526050;HORVU.MOREX.r3.7HG0669660;HORVU.MOREX.r3.3HG0287660;HORVU.MOREX.r3.4HG0393690;HORVU.MOREX.r3.4HG0389000;HORVU.MOREX.r3.5HG0474130;HORVU.MOREX.r3.4HG0394590;HORVU.MOREX.r3.1HG0071400;HORVU.MOREX.r3.6HG0612960;HORVU.MOR…	741	HORVU.MOREX.r3.6HG0589150;HORVU.MOREX.r3.4HG0383410;HORVU.MOREX.r3.5HG0498140;HORVU.MOREX.r3.6HG0613270;HORVU.MOREX.r3.7HG0739480;HORVU.MOREX.r3.2HG0106600;novel.2587;novel.4643;HORVU.MOREX.r3.4HG0349450;novel.11450;HORVU.MOREX.r3.7HG0715810;HORVU.MOREX.r3.2HG0123880;novel.8446;HORVU.MOREX.r3.5HG0467750;novel.1617;HORVU.MOREX.r3.2HG0165860;HORVU.MOREX.r3.7HG0695920;HORVU.MOREX.r3.1HG0023870;HORVU…	594	LKGS_vs_NKGS.
Molecular function	GO:0003774	cytoskeletal motor activity	1/2253	HORVU.MOREX.r3.3HG0260070	1	HORVU.MOREX.r3.3HG0260070	1	--	0	LKGS_vs_NKGS.
Molecular function	GO:0003824	catalytic activity	809/2253	HORVU.MOREX.r3.1HG0029480;HORVU.MOREX.r3.6HG0593620;HORVU.MOREX.r3.7HG0669660;HORVU.MOREX.r3.4HG0393690;HORVU.MOREX.r3.4HG0389000;HORVU.MOREX.r3.1HG0071400;HORVU.MOREX.r3.5HG0476550;HORVU.MOREX.r3.4HG0352300;HORVU.MOREX.r3.6HG0612960;HORVU.MOREX.r3.6HG0589150;HORVU.MOREX.r3.4HG0383410;HORVU.MOREX.r3.4HG0394520;HORVU.MOREX.r3.1HG0079460;HORVU.MOREX.r3.4HG0398060;HORVU.MOREX.r3.4HG0339160;HORVU.MOR…	809	HORVU.MOREX.r3.1HG0029480;HORVU.MOREX.r3.6HG0593620;HORVU.MOREX.r3.7HG0669660;HORVU.MOREX.r3.4HG0393690;HORVU.MOREX.r3.4HG0389000;HORVU.MOREX.r3.1HG0071400;HORVU.MOREX.r3.5HG0476550;HORVU.MOREX.r3.4HG0352300;HORVU.MOREX.r3.6HG0612960;HORVU.MOREX.r3.4HG0394520;HORVU.MOREX.r3.1HG0079460;HORVU.MOREX.r3.4HG0398060;HORVU.MOREX.r3.4HG0339160;HORVU.MOREX.r3.5HG0484020;HORVU.MOREX.r3.6HG0604310;HORVU.MOR…	457	HORVU.MOREX.r3.6HG0589150;HORVU.MOREX.r3.4HG0383410;HORVU.MOREX.r3.6HG0613270;novel.2029;HORVU.MOREX.r3.7HG0715810;HORVU.MOREX.r3.2HG0123880;HORVU.MOREX.r3.2HG0165860;HORVU.MOREX.r3.2HG0208120;HORVU.MOREX.r3.6HG0564980;novel.11635;HORVU.MOREX.r3.5HG0491150;HORVU.MOREX.r3.2HG0150730;HORVU.MOREX.r3.7HG0661620;HORVU.MOREX.r3.7HG0728860;HORVU.MOREX.r3.1HG0089480;HORVU.MOREX.r3.5HG0485790;HORVU.MOREX.…	352	LKGS_vs_NKGS.
Molecular function	GO:0005198	structural molecule activity	50/2253	HORVU.MOREX.r3.7HG0739480;novel.4643;novel.8446;HORVU.MOREX.r3.2HG0165860;novel.9201;HORVU.MOREX.r3.5HG0508880;HORVU.MOREX.r3.3HG0230970;novel.5340;novel.5992;novel.8398;novel.6725;novel.4876;novel.2921;HORVU.MOREX.r3.7HG0644470;novel.9666;novel.8492;novel.1;novel.8249;novel.6419;novel.5939;HORVU.MOREX.r3.4HG0393930;novel.4793;novel.9081;novel.8780;HORVU.MOREX.r3.1HG0060260;HORVU.MOREX.r3.1HG0054…	50	HORVU.MOREX.r3.3HG0269130;novel.5509;HORVU.MOREX.r3.2HG0195850;HORVU.MOREX.r3.2HG0195920;novel.7931	5	HORVU.MOREX.r3.7HG0739480;novel.4643;novel.8446;HORVU.MOREX.r3.2HG0165860;novel.9201;HORVU.MOREX.r3.5HG0508880;HORVU.MOREX.r3.3HG0230970;novel.5340;novel.5992;novel.8398;novel.6725;novel.4876;novel.2921;HORVU.MOREX.r3.7HG0644470;novel.9666;novel.8492;novel.1;novel.8249;novel.6419;novel.5939;HORVU.MOREX.r3.4HG0393930;novel.4793;novel.9081;novel.8780;HORVU.MOREX.r3.1HG0060260;HORVU.MOREX.r3.1HG0054…	45	LKGS_vs_NKGS.
Molecular function	GO:0005215	transporter activity	78/2253	HORVU.MOREX.r3.5HG0496050;HORVU.MOREX.r3.5HG0467750;HORVU.MOREX.r3.2HG0165860;HORVU.MOREX.r3.3HG0291400;HORVU.MOREX.r3.5HG0485540;HORVU.MOREX.r3.2HG0187050;HORVU.MOREX.r3.1HG0052800;HORVU.MOREX.r3.3HG0266310;HORVU.MOREX.r3.1HG0016030;HORVU.MOREX.r3.4HG0356550;HORVU.MOREX.r3.3HG0299080;HORVU.MOREX.r3.3HG0240710;novel.3163;HORVU.MOREX.r3.2HG0133340;HORVU.MOREX.r3.7HG0637190;HORVU.MOREX.r3.1HG006742…	78	HORVU.MOREX.r3.5HG0496050;HORVU.MOREX.r3.3HG0291400;HORVU.MOREX.r3.2HG0187050;HORVU.MOREX.r3.3HG0266310;HORVU.MOREX.r3.4HG0356550;HORVU.MOREX.r3.3HG0240710;novel.3163;HORVU.MOREX.r3.1HG0067420;HORVU.MOREX.r3.2HG0170290;HORVU.MOREX.r3.7HG0676420;HORVU.MOREX.r3.1HG0092850;HORVU.MOREX.r3.3HG0312690;HORVU.MOREX.r3.3HG0270800;HORVU.MOREX.r3.5HG0538180;HORVU.MOREX.r3.7HG0718080;HORVU.MOREX.r3.5HG049052…	44	HORVU.MOREX.r3.5HG0467750;HORVU.MOREX.r3.2HG0165860;HORVU.MOREX.r3.5HG0485540;HORVU.MOREX.r3.1HG0052800;HORVU.MOREX.r3.1HG0016030;HORVU.MOREX.r3.3HG0299080;HORVU.MOREX.r3.2HG0133340;HORVU.MOREX.r3.7HG0637190;novel.12028;HORVU.MOREX.r3.1HG0005590;HORVU.MOREX.r3.7HG0711310;HORVU.MOREX.r3.6HG0609750;HORVU.MOREX.r3.7HG0751150;HORVU.MOREX.r3.4HG0396130;HORVU.MOREX.r3.1HG0005090;HORVU.MOREX.r3.1HG00648…	34	LKGS_vs_NKGS.
Molecular function	GO:0005488	binding	981/2253	HORVU.MOREX.r3.1HG0029480;HORVU.MOREX.r3.3HG0320050;HORVU.MOREX.r3.1HG0068710;HORVU.MOREX.r3.2HG0176250;HORVU.MOREX.r3.5HG0497660;HORVU.MOREX.r3.5HG0526060;HORVU.MOREX.r3.5HG0526050;HORVU.MOREX.r3.7HG0669660;HORVU.MOREX.r3.4HG0400780;HORVU.MOREX.r3.4HG0393690;HORVU.MOREX.r3.4HG0389000;HORVU.MOREX.r3.1HG0059290;HORVU.MOREX.r3.5HG0474130;HORVU.MOREX.r3.4HG0394590;HORVU.MOREX.r3.1HG0071400;HORVU.MOR…	981	HORVU.MOREX.r3.1HG0029480;HORVU.MOREX.r3.3HG0320050;HORVU.MOREX.r3.1HG0068710;HORVU.MOREX.r3.2HG0176250;HORVU.MOREX.r3.5HG0497660;HORVU.MOREX.r3.5HG0526060;HORVU.MOREX.r3.5HG0526050;HORVU.MOREX.r3.7HG0669660;HORVU.MOREX.r3.4HG0400780;HORVU.MOREX.r3.4HG0393690;HORVU.MOREX.r3.4HG0389000;HORVU.MOREX.r3.1HG0059290;HORVU.MOREX.r3.5HG0474130;HORVU.MOREX.r3.4HG0394590;HORVU.MOREX.r3.1HG0071400;HORVU.MOR…	588	HORVU.MOREX.r3.6HG0589150;HORVU.MOREX.r3.6HG0613270;HORVU.MOREX.r3.7HG0739480;HORVU.MOREX.r3.2HG0106600;HORVU.MOREX.r3.2HG0128640;novel.2587;novel.2029;novel.11450;HORVU.MOREX.r3.7HG0715810;novel.8446;HORVU.MOREX.r3.5HG0467750;HORVU.MOREX.r3.2HG0165860;HORVU.MOREX.r3.7HG0695920;HORVU.MOREX.r3.1HG0023870;HORVU.MOREX.r3.5HG0442330;HORVU.MOREX.r3.1HG0032990;HORVU.MOREX.r3.6HG0564980;HORVU.MOREX.r3.1…	393	LKGS_vs_NKGS.
Molecular function	GO:0016209	antioxidant activity	24/2253	HORVU.MOREX.r3.7HG0661620;HORVU.MOREX.r3.7HG0666960;HORVU.MOREX.r3.2HG0214080;HORVU.MOREX.r3.7HG0690270;HORVU.MOREX.r3.2HG0167220;HORVU.MOREX.r3.3HG0241690;HORVU.MOREX.r3.2HG0112630;HORVU.MOREX.r3.2HG0173960;HORVU.MOREX.r3.2HG0112640;HORVU.MOREX.r3.6HG0574460;HORVU.MOREX.r3.7HG0719110;HORVU.MOREX.r3.2HG0215540;HORVU.MOREX.r3.1HG0017420;HORVU.MOREX.r3.6HG0546390;HORVU.MOREX.r3.3HG0294340;HORVU.MOR…	24	HORVU.MOREX.r3.7HG0719110;HORVU.MOREX.r3.2HG0215540;HORVU.MOREX.r3.3HG0294340;HORVU.MOREX.r3.5HG0495910;HORVU.MOREX.r3.3HG0254990;HORVU.MOREX.r3.2HG0215280	6	HORVU.MOREX.r3.7HG0661620;HORVU.MOREX.r3.7HG0666960;HORVU.MOREX.r3.2HG0214080;HORVU.MOREX.r3.7HG0690270;HORVU.MOREX.r3.2HG0167220;HORVU.MOREX.r3.3HG0241690;HORVU.MOREX.r3.2HG0112630;HORVU.MOREX.r3.2HG0173960;HORVU.MOREX.r3.2HG0112640;HORVU.MOREX.r3.6HG0574460;HORVU.MOREX.r3.1HG0017420;HORVU.MOREX.r3.6HG0546390;HORVU.MOREX.r3.2HG0112580;HORVU.MOREX.r3.5HG0446790;HORVU.MOREX.r3.4HG0414140;HORVU.MOR…	18	LKGS_vs_NKGS.
Molecular function	GO:0031386	protein tag	3/2253	HORVU.MOREX.r3.4HG0393930;HORVU.MOREX.r3.2HG0195850;HORVU.MOREX.r3.2HG0195920	3	HORVU.MOREX.r3.2HG0195850;HORVU.MOREX.r3.2HG0195920	2	HORVU.MOREX.r3.4HG0393930	1	LKGS_vs_NKGS.
Molecular function	GO:0044183	protein folding chaperone	13/2253	HORVU.MOREX.r3.1HG0032990;HORVU.MOREX.r3.7HG0711020;HORVU.MOREX.r3.7HG0674730;HORVU.MOREX.r3.5HG0480620;HORVU.MOREX.r3.2HG0102500;HORVU.MOREX.r3.7HG0639380;HORVU.MOREX.r3.1HG0057040;HORVU.MOREX.r3.7HG0661950;HORVU.MOREX.r3.5HG0478010;HORVU.MOREX.r3.4HG0387870;HORVU.MOREX.r3.1HG0073350;HORVU.MOREX.r3.1HG0055300;HORVU.MOREX.r3.6HG0540200	13	HORVU.MOREX.r3.4HG0387870;HORVU.MOREX.r3.1HG0073350;HORVU.MOREX.r3.1HG0055300;HORVU.MOREX.r3.6HG0540200	4	HORVU.MOREX.r3.1HG0032990;HORVU.MOREX.r3.7HG0711020;HORVU.MOREX.r3.7HG0674730;HORVU.MOREX.r3.5HG0480620;HORVU.MOREX.r3.2HG0102500;HORVU.MOREX.r3.7HG0639380;HORVU.MOREX.r3.1HG0057040;HORVU.MOREX.r3.7HG0661950;HORVU.MOREX.r3.5HG0478010	9	LKGS_vs_NKGS.
Molecular function	GO:0045182	translation regulator activity	8/2253	HORVU.MOREX.r3.2HG0128640;HORVU.MOREX.r3.6HG0591100;HORVU.MOREX.r3.1HG0059680;HORVU.MOREX.r3.5HG0444900;HORVU.MOREX.r3.2HG0198320;HORVU.MOREX.r3.3HG0317910;HORVU.MOREX.r3.4HG0352600;HORVU.MOREX.r3.4HG0385270	8	HORVU.MOREX.r3.1HG0059680;HORVU.MOREX.r3.2HG0198320	2	HORVU.MOREX.r3.2HG0128640;HORVU.MOREX.r3.6HG0591100;HORVU.MOREX.r3.5HG0444900;HORVU.MOREX.r3.3HG0317910;HORVU.MOREX.r3.4HG0352600;HORVU.MOREX.r3.4HG0385270	6	LKGS_vs_NKGS.
Molecular function	GO:0045735	nutrient reservoir activity	4/2253	HORVU.MOREX.r3.5HG0504040;HORVU.MOREX.r3.6HG0593980;HORVU.MOREX.r3.7HG0642890;HORVU.MOREX.r3.4HG0415030	4	HORVU.MOREX.r3.5HG0504040;HORVU.MOREX.r3.4HG0415030	2	HORVU.MOREX.r3.6HG0593980;HORVU.MOREX.r3.7HG0642890	2	LKGS_vs_NKGS.
Molecular function	GO:0060089	molecular transducer activity	25/2253	HORVU.MOREX.r3.5HG0518210;HORVU.MOREX.r3.7HG0710110;HORVU.MOREX.r3.2HG0183930;novel.10718;HORVU.MOREX.r3.2HG0183940;HORVU.MOREX.r3.4HG0386490;HORVU.MOREX.r3.2HG0097720;HORVU.MOREX.r3.5HG0534720;HORVU.MOREX.r3.4HG0337740;HORVU.MOREX.r3.3HG0298090;HORVU.MOREX.r3.2HG0213660;HORVU.MOREX.r3.3HG0235770;HORVU.MOREX.r3.6HG0633720;HORVU.MOREX.r3.2HG0196540;HORVU.MOREX.r3.4HG0338060;HORVU.MOREX.r3.3HG02731…	25	HORVU.MOREX.r3.5HG0518210;HORVU.MOREX.r3.2HG0183930;HORVU.MOREX.r3.2HG0183940;HORVU.MOREX.r3.4HG0386490;HORVU.MOREX.r3.3HG0298090;HORVU.MOREX.r3.2HG0196540;HORVU.MOREX.r3.4HG0338060;HORVU.MOREX.r3.3HG0273160;HORVU.MOREX.r3.7HG0742860;HORVU.MOREX.r3.7HG0742840;HORVU.MOREX.r3.1HG0061300;HORVU.MOREX.r3.6HG0608990;HORVU.MOREX.r3.5HG0441080;HORVU.MOREX.r3.1HG0038620	14	HORVU.MOREX.r3.7HG0710110;novel.10718;HORVU.MOREX.r3.2HG0097720;HORVU.MOREX.r3.5HG0534720;HORVU.MOREX.r3.4HG0337740;HORVU.MOREX.r3.2HG0213660;HORVU.MOREX.r3.3HG0235770;HORVU.MOREX.r3.6HG0633720;HORVU.MOREX.r3.1HG0089070;HORVU.MOREX.r3.2HG0097640;HORVU.MOREX.r3.2HG0103660	11	LKGS_vs_NKGS.
Molecular function	GO:0060090	molecular adaptor activity	8/2253	novel.8997;HORVU.MOREX.r3.2HG0099930;novel.8124;novel.11132;HORVU.MOREX.r3.5HG0517040;HORVU.MOREX.r3.7HG0683950;HORVU.MOREX.r3.6HG0578690;HORVU.MOREX.r3.4HG0340710	8	novel.8997;novel.8124;HORVU.MOREX.r3.5HG0517040;HORVU.MOREX.r3.7HG0683950;HORVU.MOREX.r3.6HG0578690;HORVU.MOREX.r3.4HG0340710	6	HORVU.MOREX.r3.2HG0099930;novel.11132	2	LKGS_vs_NKGS.
Molecular function	GO:0090729	toxin activity	2/2253	HORVU.MOREX.r3.5HG0525790;HORVU.MOREX.r3.5HG0527430	2	HORVU.MOREX.r3.5HG0525790;HORVU.MOREX.r3.5HG0527430	2	--	0	LKGS_vs_NKGS.
Molecular function	GO:0098772	molecular function regulator activity	24/2253	HORVU.MOREX.r3.4HG0414340;HORVU.MOREX.r3.1HG0073950;HORVU.MOREX.r3.6HG0593790;HORVU.MOREX.r3.5HG0470670;HORVU.MOREX.r3.1HG0091390;HORVU.MOREX.r3.3HG0322140;HORVU.MOREX.r3.3HG0322130;HORVU.MOREX.r3.2HG0202460;HORVU.MOREX.r3.2HG0168610;HORVU.MOREX.r3.5HG0429360;HORVU.MOREX.r3.4HG0340620;HORVU.MOREX.r3.1HG0079620;HORVU.MOREX.r3.1HG0072760;HORVU.MOREX.r3.1HG0066680;HORVU.MOREX.r3.1HG0002670;HORVU.MOR…	24	HORVU.MOREX.r3.4HG0414340;HORVU.MOREX.r3.1HG0073950;HORVU.MOREX.r3.1HG0091390;HORVU.MOREX.r3.3HG0322140;HORVU.MOREX.r3.3HG0322130;HORVU.MOREX.r3.2HG0202460;HORVU.MOREX.r3.4HG0340620;HORVU.MOREX.r3.1HG0079620;HORVU.MOREX.r3.1HG0072760;HORVU.MOREX.r3.1HG0066680;HORVU.MOREX.r3.1HG0050160;HORVU.MOREX.r3.2HG0122530;HORVU.MOREX.r3.5HG0497770;HORVU.MOREX.r3.2HG0193900;HORVU.MOREX.r3.2HG0122600;HORVU.MOR…	16	HORVU.MOREX.r3.6HG0593790;HORVU.MOREX.r3.5HG0470670;HORVU.MOREX.r3.2HG0168610;HORVU.MOREX.r3.5HG0429360;HORVU.MOREX.r3.1HG0002670;HORVU.MOREX.r3.3HG0253860;HORVU.MOREX.r3.5HG0486800;HORVU.MOREX.r3.5HG0486720	8	LKGS_vs_NKGS.
Molecular function	GO:0140104	molecular carrier activity	2/2253	HORVU.MOREX.r3.3HG0304390;HORVU.MOREX.r3.7HG0714350	2	HORVU.MOREX.r3.3HG0304390	1	HORVU.MOREX.r3.7HG0714350	1	LKGS_vs_NKGS.
Molecular function	GO:0140110	transcription regulator activity	141/2253	HORVU.MOREX.r3.1HG0068710;HORVU.MOREX.r3.5HG0497660;HORVU.MOREX.r3.5HG0526060;HORVU.MOREX.r3.5HG0526050;HORVU.MOREX.r3.5HG0474130;HORVU.MOREX.r3.4HG0394590;HORVU.MOREX.r3.5HG0497680;HORVU.MOREX.r3.6HG0568570;HORVU.MOREX.r3.2HG0191770;HORVU.MOREX.r3.7HG0739110;HORVU.MOREX.r3.2HG0213040;HORVU.MOREX.r3.5HG0526110;HORVU.MOREX.r3.6HG0617580;HORVU.MOREX.r3.5HG0497590;HORVU.MOREX.r3.5HG0526090;HORVU.MOR…	141	HORVU.MOREX.r3.1HG0068710;HORVU.MOREX.r3.5HG0497660;HORVU.MOREX.r3.5HG0526060;HORVU.MOREX.r3.5HG0526050;HORVU.MOREX.r3.5HG0474130;HORVU.MOREX.r3.4HG0394590;HORVU.MOREX.r3.5HG0497680;HORVU.MOREX.r3.6HG0568570;HORVU.MOREX.r3.2HG0191770;HORVU.MOREX.r3.7HG0739110;HORVU.MOREX.r3.2HG0213040;HORVU.MOREX.r3.5HG0526110;HORVU.MOREX.r3.6HG0617580;HORVU.MOREX.r3.5HG0497590;HORVU.MOREX.r3.5HG0526090;HORVU.MOR…	123	HORVU.MOREX.r3.5HG0442330;HORVU.MOREX.r3.3HG0330150;HORVU.MOREX.r3.1HG0070150;HORVU.MOREX.r3.2HG0128970;HORVU.MOREX.r3.3HG0321630;HORVU.MOREX.r3.5HG0516880;HORVU.MOREX.r3.6HG0623140;HORVU.MOREX.r3.2HG0177600;HORVU.MOREX.r3.7HG0676790;HORVU.MOREX.r3.2HG0189890;HORVU.MOREX.r3.7HG0703220;HORVU.MOREX.r3.5HG0485170;HORVU.MOREX.r3.3HG0218730;HORVU.MOREX.r3.1HG0080940;HORVU.MOREX.r3.7HG0705340;HORVU.MOR…	18	LKGS_vs_NKGS.
Molecular function	GO:0140223	general transcription initiation factor activity	1/2253	HORVU.MOREX.r3.4HG0391440	1	HORVU.MOREX.r3.4HG0391440	1	--	0	LKGS_vs_NKGS.
Molecular function	GO:0140299	small molecule sensor activity	5/2253	HORVU.MOREX.r3.5HG0441110;HORVU.MOREX.r3.5HG0479520;HORVU.MOREX.r3.4HG0338060;novel.7123;HORVU.MOREX.r3.3HG0305240	5	HORVU.MOREX.r3.5HG0441110;HORVU.MOREX.r3.5HG0479520;HORVU.MOREX.r3.4HG0338060;HORVU.MOREX.r3.3HG0305240	4	novel.7123	1	LKGS_vs_NKGS.
Molecular function	GO:0140313	molecular sequestering activity	1/2253	novel.396	1	--	0	novel.396	1	LKGS_vs_NKGS.
Molecular function	GO:0140657	ATP-dependent activity	47/2253	HORVU.MOREX.r3.1HG0032990;HORVU.MOREX.r3.7HG0751760;HORVU.MOREX.r3.5HG0480620;HORVU.MOREX.r3.5HG0478280;HORVU.MOREX.r3.1HG0064890;HORVU.MOREX.r3.2HG0102500;HORVU.MOREX.r3.7HG0639380;HORVU.MOREX.r3.1HG0057040;HORVU.MOREX.r3.4HG0382760;HORVU.MOREX.r3.3HG0270800;HORVU.MOREX.r3.4HG0418530;HORVU.MOREX.r3.5HG0538180;HORVU.MOREX.r3.7HG0661950;HORVU.MOREX.r3.3HG0260070;HORVU.MOREX.r3.1HG0039860;HORVU.MOR…	47	HORVU.MOREX.r3.1HG0064890;HORVU.MOREX.r3.4HG0382760;HORVU.MOREX.r3.3HG0270800;HORVU.MOREX.r3.5HG0538180;HORVU.MOREX.r3.3HG0260070;HORVU.MOREX.r3.1HG0039860;HORVU.MOREX.r3.2HG0141740;HORVU.MOREX.r3.3HG0282640;HORVU.MOREX.r3.1HG0093760;HORVU.MOREX.r3.1HG0093740;HORVU.MOREX.r3.3HG0270240;HORVU.MOREX.r3.5HG0429940;HORVU.MOREX.r3.4HG0347790;HORVU.MOREX.r3.5HG0441110;HORVU.MOREX.r3.4HG0387870;HORVU.MOR…	29	HORVU.MOREX.r3.1HG0032990;HORVU.MOREX.r3.7HG0751760;HORVU.MOREX.r3.5HG0480620;HORVU.MOREX.r3.5HG0478280;HORVU.MOREX.r3.2HG0102500;HORVU.MOREX.r3.7HG0639380;HORVU.MOREX.r3.1HG0057040;HORVU.MOREX.r3.4HG0418530;HORVU.MOREX.r3.7HG0661950;novel.4147;HORVU.MOREX.r3.6HG0597760;HORVU.MOREX.r3.3HG0237590;HORVU.MOREX.r3.3HG0285940;novel.6299;HORVU.MOREX.r3.5HG0488480;HORVU.MOREX.r3.5HG0420070;HORVU.MOREX.r…	18	LKGS_vs_NKGS.
Biological process	GO:0000003	reproduction	27/617	HORVU.MOREX.r3.6HG0592430;HORVU.MOREX.r3.3HG0238250;HORVU.MOREX.r3.4HG0339160;HORVU.MOREX.r3.5HG0527840;HORVU.MOREX.r3.4HG0349520;HORVU.MOREX.r3.7HG0667900;HORVU.MOREX.r3.3HG0287660;novel.8997;HORVU.MOREX.r3.3HG0300210;novel.5070;HORVU.MOREX.r3.1HG0058180;HORVU.MOREX.r3.4HG0334190;HORVU.MOREX.r3.2HG0196540;HORVU.MOREX.r3.1HG0016710;HORVU.MOREX.r3.1HG0064890;HORVU.MOREX.r3.7HG0677110;novel.8124;no…	27	HORVU.MOREX.r3.6HG0592430;HORVU.MOREX.r3.3HG0238250;HORVU.MOREX.r3.4HG0339160;HORVU.MOREX.r3.5HG0527840;HORVU.MOREX.r3.4HG0349520;HORVU.MOREX.r3.7HG0667900;HORVU.MOREX.r3.3HG0287660;novel.8997;HORVU.MOREX.r3.3HG0300210;HORVU.MOREX.r3.1HG0058180;HORVU.MOREX.r3.4HG0334190;HORVU.MOREX.r3.2HG0196540;HORVU.MOREX.r3.1HG0064890;HORVU.MOREX.r3.7HG0677110;novel.8124;novel.7063;HORVU.MOREX.r3.1HG0076630;HO…	23	novel.5070;HORVU.MOREX.r3.1HG0016710;HORVU.MOREX.r3.5HG0485780;novel.1459	4	LK0S_vs_LK0S.
Biological process	GO:0002376	immune system process	10/617	HORVU.MOREX.r3.2HG0191770;HORVU.MOREX.r3.3HG0294880;HORVU.MOREX.r3.1HG0068710;HORVU.MOREX.r3.7HG0743280;HORVU.MOREX.r3.5HG0496820;HORVU.MOREX.r3.3HG0227880;HORVU.MOREX.r3.2HG0192860;HORVU.MOREX.r3.2HG0111410;HORVU.MOREX.r3.6HG0630880;HORVU.MOREX.r3.5HG0499340	10	HORVU.MOREX.r3.2HG0191770;HORVU.MOREX.r3.3HG0294880;HORVU.MOREX.r3.1HG0068710;HORVU.MOREX.r3.7HG0743280;HORVU.MOREX.r3.5HG0496820;HORVU.MOREX.r3.3HG0227880;HORVU.MOREX.r3.2HG0192860;HORVU.MOREX.r3.2HG0111410;HORVU.MOREX.r3.5HG0499340	9	HORVU.MOREX.r3.6HG0630880	1	LK0S_vs_LK0S.
Biological process	GO:0008152	metabolic process	210/617	HORVU.MOREX.r3.1HG0079460;HORVU.MOREX.r3.1HG0029480;HORVU.MOREX.r3.6HG0620200;HORVU.MOREX.r3.5HG0526060;HORVU.MOREX.r3.4HG0398060;HORVU.MOREX.r3.6HG0617580;HORVU.MOREX.r3.5HG0526050;HORVU.MOREX.r3.1HG0046460;HORVU.MOREX.r3.1HG0083130;HORVU.MOREX.r3.2HG0213970;HORVU.MOREX.r3.3HG0282920;HORVU.MOREX.r3.2HG0191770;HORVU.MOREX.r3.4HG0384700;HORVU.MOREX.r3.4HG0380570;HORVU.MOREX.r3.3HG0267770;novel.838…	210	HORVU.MOREX.r3.1HG0079460;HORVU.MOREX.r3.1HG0029480;HORVU.MOREX.r3.6HG0620200;HORVU.MOREX.r3.5HG0526060;HORVU.MOREX.r3.4HG0398060;HORVU.MOREX.r3.6HG0617580;HORVU.MOREX.r3.5HG0526050;HORVU.MOREX.r3.1HG0046460;HORVU.MOREX.r3.1HG0083130;HORVU.MOREX.r3.2HG0213970;HORVU.MOREX.r3.3HG0282920;HORVU.MOREX.r3.2HG0191770;HORVU.MOREX.r3.4HG0384700;HORVU.MOREX.r3.3HG0267770;HORVU.MOREX.r3.6HG0604310;HORVU.MOR…	183	HORVU.MOREX.r3.4HG0380570;novel.8384;HORVU.MOREX.r3.3HG0330150;HORVU.MOREX.r3.5HG0468740;novel.5070;HORVU.MOREX.r3.6HG0613270;HORVU.MOREX.r3.1HG0057570;HORVU.MOREX.r3.1HG0075240;HORVU.MOREX.r3.3HG0321630;HORVU.MOREX.r3.1HG0009050;HORVU.MOREX.r3.1HG0050330;HORVU.MOREX.r3.7HG0740500;HORVU.MOREX.r3.6HG0629070;HORVU.MOREX.r3.5HG0491150;HORVU.MOREX.r3.4HG0397690;HORVU.MOREX.r3.5HG0485780;HORVU.MOREX.r…	27	LK0S_vs_LK0S.
Biological process	GO:0009987	cellular process	240/617	HORVU.MOREX.r3.1HG0079460;HORVU.MOREX.r3.1HG0029480;HORVU.MOREX.r3.6HG0620200;HORVU.MOREX.r3.2HG0111820;HORVU.MOREX.r3.5HG0526060;HORVU.MOREX.r3.5HG0498830;HORVU.MOREX.r3.2HG0213040;HORVU.MOREX.r3.4HG0398060;HORVU.MOREX.r3.6HG0617580;HORVU.MOREX.r3.5HG0526050;HORVU.MOREX.r3.1HG0046460;HORVU.MOREX.r3.1HG0083130;HORVU.MOREX.r3.2HG0213970;HORVU.MOREX.r3.3HG0282920;HORVU.MOREX.r3.2HG0191770;HORVU.MOR…	240	HORVU.MOREX.r3.1HG0079460;HORVU.MOREX.r3.1HG0029480;HORVU.MOREX.r3.6HG0620200;HORVU.MOREX.r3.2HG0111820;HORVU.MOREX.r3.5HG0526060;HORVU.MOREX.r3.5HG0498830;HORVU.MOREX.r3.2HG0213040;HORVU.MOREX.r3.4HG0398060;HORVU.MOREX.r3.6HG0617580;HORVU.MOREX.r3.5HG0526050;HORVU.MOREX.r3.1HG0046460;HORVU.MOREX.r3.1HG0083130;HORVU.MOREX.r3.2HG0213970;HORVU.MOREX.r3.3HG0282920;HORVU.MOREX.r3.2HG0191770;HORVU.MOR…	204	HORVU.MOREX.r3.4HG0380570;novel.8384;HORVU.MOREX.r3.3HG0330150;HORVU.MOREX.r3.2HG0124540;novel.5070;HORVU.MOREX.r3.6HG0613270;HORVU.MOREX.r3.1HG0057570;HORVU.MOREX.r3.3HG0321630;HORVU.MOREX.r3.2HG0115250;HORVU.MOREX.r3.1HG0009050;HORVU.MOREX.r3.6HG0609530;novel.5831;HORVU.MOREX.r3.1HG0016710;HORVU.MOREX.r3.1HG0050330;HORVU.MOREX.r3.3HG0322830;HORVU.MOREX.r3.7HG0649920;HORVU.MOREX.r3.7HG0740500;HO…	36	LK0S_vs_LK0S.
Biological process	GO:0022414	reproductive process	26/617	HORVU.MOREX.r3.6HG0592430;HORVU.MOREX.r3.3HG0238250;HORVU.MOREX.r3.4HG0339160;HORVU.MOREX.r3.5HG0527840;HORVU.MOREX.r3.4HG0349520;HORVU.MOREX.r3.7HG0667900;HORVU.MOREX.r3.3HG0287660;novel.8997;HORVU.MOREX.r3.3HG0300210;novel.5070;HORVU.MOREX.r3.1HG0058180;HORVU.MOREX.r3.2HG0196540;HORVU.MOREX.r3.1HG0016710;HORVU.MOREX.r3.1HG0064890;HORVU.MOREX.r3.7HG0677110;novel.8124;novel.7063;HORVU.MOREX.r3.5H…	26	HORVU.MOREX.r3.6HG0592430;HORVU.MOREX.r3.3HG0238250;HORVU.MOREX.r3.4HG0339160;HORVU.MOREX.r3.5HG0527840;HORVU.MOREX.r3.4HG0349520;HORVU.MOREX.r3.7HG0667900;HORVU.MOREX.r3.3HG0287660;novel.8997;HORVU.MOREX.r3.3HG0300210;HORVU.MOREX.r3.1HG0058180;HORVU.MOREX.r3.2HG0196540;HORVU.MOREX.r3.1HG0064890;HORVU.MOREX.r3.7HG0677110;novel.8124;novel.7063;HORVU.MOREX.r3.1HG0076630;HORVU.MOREX.r3.4HG0342800;HO…	22	novel.5070;HORVU.MOREX.r3.1HG0016710;HORVU.MOREX.r3.5HG0485780;novel.1459	4	LK0S_vs_LK0S.
Biological process	GO:0023052	signaling	74/617	HORVU.MOREX.r3.1HG0079460;HORVU.MOREX.r3.2HG0111820;HORVU.MOREX.r3.5HG0498830;HORVU.MOREX.r3.2HG0213040;HORVU.MOREX.r3.6HG0617580;HORVU.MOREX.r3.1HG0046460;HORVU.MOREX.r3.1HG0083130;HORVU.MOREX.r3.3HG0282920;HORVU.MOREX.r3.2HG0191770;HORVU.MOREX.r3.4HG0380570;HORVU.MOREX.r3.6HG0604310;HORVU.MOREX.r3.2HG0159040;HORVU.MOREX.r3.3HG0294880;HORVU.MOREX.r3.2HG0112410;HORVU.MOREX.r3.6HG0604390;novel.471…	74	HORVU.MOREX.r3.1HG0079460;HORVU.MOREX.r3.2HG0111820;HORVU.MOREX.r3.5HG0498830;HORVU.MOREX.r3.2HG0213040;HORVU.MOREX.r3.6HG0617580;HORVU.MOREX.r3.1HG0046460;HORVU.MOREX.r3.1HG0083130;HORVU.MOREX.r3.3HG0282920;HORVU.MOREX.r3.2HG0191770;HORVU.MOREX.r3.6HG0604310;HORVU.MOREX.r3.2HG0159040;HORVU.MOREX.r3.3HG0294880;HORVU.MOREX.r3.2HG0112410;HORVU.MOREX.r3.6HG0604390;novel.4710;HORVU.MOREX.r3.1HG008314…	67	HORVU.MOREX.r3.4HG0380570;HORVU.MOREX.r3.2HG0124540;HORVU.MOREX.r3.3HG0321630;HORVU.MOREX.r3.7HG0740500;HORVU.MOREX.r3.5HG0502530;HORVU.MOREX.r3.6HG0630880;HORVU.MOREX.r3.5HG0502460	7	LK0S_vs_LK0S.
Biological process	GO:0032501	multicellular organismal process	58/617	HORVU.MOREX.r3.1HG0083130;HORVU.MOREX.r3.3HG0300120;HORVU.MOREX.r3.6HG0604310;HORVU.MOREX.r3.2HG0159040;HORVU.MOREX.r3.6HG0592430;HORVU.MOREX.r3.6HG0604390;HORVU.MOREX.r3.1HG0083140;HORVU.MOREX.r3.5HG0486530;HORVU.MOREX.r3.3HG0238250;HORVU.MOREX.r3.3HG0273500;HORVU.MOREX.r3.4HG0339160;HORVU.MOREX.r3.5HG0527840;HORVU.MOREX.r3.4HG0349520;HORVU.MOREX.r3.2HG0129400;HORVU.MOREX.r3.2HG0213820;HORVU.MOR…	58	HORVU.MOREX.r3.1HG0083130;HORVU.MOREX.r3.3HG0300120;HORVU.MOREX.r3.6HG0604310;HORVU.MOREX.r3.2HG0159040;HORVU.MOREX.r3.6HG0592430;HORVU.MOREX.r3.6HG0604390;HORVU.MOREX.r3.1HG0083140;HORVU.MOREX.r3.5HG0486530;HORVU.MOREX.r3.3HG0238250;HORVU.MOREX.r3.3HG0273500;HORVU.MOREX.r3.4HG0339160;HORVU.MOREX.r3.5HG0527840;HORVU.MOREX.r3.4HG0349520;HORVU.MOREX.r3.2HG0129400;HORVU.MOREX.r3.2HG0213820;HORVU.MOR…	47	novel.5070;HORVU.MOREX.r3.6HG0609530;HORVU.MOREX.r3.1HG0016710;HORVU.MOREX.r3.6HG0629070;HORVU.MOREX.r3.5HG0485780;HORVU.MOREX.r3.5HG0502530;HORVU.MOREX.r3.3HG0320740;novel.1459;HORVU.MOREX.r3.1HG0004940;HORVU.MOREX.r3.5HG0502460;HORVU.MOREX.r3.6HG0622690	11	LK0S_vs_LK0S.
Biological process	GO:0032502	developmental process	59/617	HORVU.MOREX.r3.6HG0617580;HORVU.MOREX.r3.1HG0083130;HORVU.MOREX.r3.3HG0300120;HORVU.MOREX.r3.6HG0604310;HORVU.MOREX.r3.2HG0159040;HORVU.MOREX.r3.6HG0592430;HORVU.MOREX.r3.6HG0604390;HORVU.MOREX.r3.1HG0083140;HORVU.MOREX.r3.5HG0486530;HORVU.MOREX.r3.3HG0238250;HORVU.MOREX.r3.3HG0273500;HORVU.MOREX.r3.4HG0339160;HORVU.MOREX.r3.5HG0527840;HORVU.MOREX.r3.4HG0349520;HORVU.MOREX.r3.2HG0129400;HORVU.MOR…	59	HORVU.MOREX.r3.6HG0617580;HORVU.MOREX.r3.1HG0083130;HORVU.MOREX.r3.3HG0300120;HORVU.MOREX.r3.6HG0604310;HORVU.MOREX.r3.2HG0159040;HORVU.MOREX.r3.6HG0592430;HORVU.MOREX.r3.6HG0604390;HORVU.MOREX.r3.1HG0083140;HORVU.MOREX.r3.5HG0486530;HORVU.MOREX.r3.3HG0238250;HORVU.MOREX.r3.3HG0273500;HORVU.MOREX.r3.4HG0339160;HORVU.MOREX.r3.5HG0527840;HORVU.MOREX.r3.4HG0349520;HORVU.MOREX.r3.2HG0129400;HORVU.MOR…	49	novel.5070;HORVU.MOREX.r3.6HG0609530;HORVU.MOREX.r3.1HG0016710;HORVU.MOREX.r3.6HG0629070;HORVU.MOREX.r3.5HG0485780;HORVU.MOREX.r3.5HG0502530;HORVU.MOREX.r3.3HG0320740;novel.1459;HORVU.MOREX.r3.1HG0004940;HORVU.MOREX.r3.5HG0502460	10	LK0S_vs_LK0S.
Biological process	GO:0040007	growth	12/617	HORVU.MOREX.r3.3HG0302230;HORVU.MOREX.r3.7HG0667900;HORVU.MOREX.r3.3HG0306650;HORVU.MOREX.r3.2HG0196540;HORVU.MOREX.r3.6HG0598930;HORVU.MOREX.r3.1HG0016710;HORVU.MOREX.r3.5HG0502530;HORVU.MOREX.r3.1HG0076630;HORVU.MOREX.r3.2HG0201490;HORVU.MOREX.r3.3HG0236500;HORVU.MOREX.r3.5HG0502460;HORVU.MOREX.r3.7HG0651450	12	HORVU.MOREX.r3.3HG0302230;HORVU.MOREX.r3.7HG0667900;HORVU.MOREX.r3.3HG0306650;HORVU.MOREX.r3.2HG0196540;HORVU.MOREX.r3.6HG0598930;HORVU.MOREX.r3.1HG0076630;HORVU.MOREX.r3.2HG0201490;HORVU.MOREX.r3.3HG0236500;HORVU.MOREX.r3.7HG0651450	9	HORVU.MOREX.r3.1HG0016710;HORVU.MOREX.r3.5HG0502530;HORVU.MOREX.r3.5HG0502460	3	LK0S_vs_LK0S.
Biological process	GO:0044419	biological process involved in interspecies interaction between organisms	56/617	HORVU.MOREX.r3.6HG0620200;HORVU.MOREX.r3.2HG0111820;HORVU.MOREX.r3.1HG0083130;HORVU.MOREX.r3.2HG0213970;HORVU.MOREX.r3.2HG0191770;HORVU.MOREX.r3.3HG0300120;HORVU.MOREX.r3.3HG0294880;HORVU.MOREX.r3.1HG0083140;HORVU.MOREX.r3.5HG0486530;HORVU.MOREX.r3.6HG0568570;HORVU.MOREX.r3.6HG0616830;HORVU.MOREX.r3.1HG0068710;HORVU.MOREX.r3.2HG0160240;HORVU.MOREX.r3.6HG0560670;HORVU.MOREX.r3.2HG0213820;HORVU.MOR…	56	HORVU.MOREX.r3.6HG0620200;HORVU.MOREX.r3.2HG0111820;HORVU.MOREX.r3.1HG0083130;HORVU.MOREX.r3.2HG0213970;HORVU.MOREX.r3.2HG0191770;HORVU.MOREX.r3.3HG0300120;HORVU.MOREX.r3.3HG0294880;HORVU.MOREX.r3.1HG0083140;HORVU.MOREX.r3.5HG0486530;HORVU.MOREX.r3.6HG0568570;HORVU.MOREX.r3.6HG0616830;HORVU.MOREX.r3.1HG0068710;HORVU.MOREX.r3.2HG0160240;HORVU.MOREX.r3.6HG0560670;HORVU.MOREX.r3.2HG0213820;HORVU.MOR…	51	HORVU.MOREX.r3.1HG0021150;HORVU.MOREX.r3.1HG0056020;HORVU.MOREX.r3.1HG0001280;HORVU.MOREX.r3.6HG0630880;HORVU.MOREX.r3.6HG0622690	5	LK0S_vs_LK0S.
Biological process	GO:0048511	rhythmic process	8/617	HORVU.MOREX.r3.5HG0498830;HORVU.MOREX.r3.3HG0238250;HORVU.MOREX.r3.2HG0124630;novel.8997;HORVU.MOREX.r3.1HG0025510;HORVU.MOREX.r3.2HG0196540;novel.8124;HORVU.MOREX.r3.5HG0491150	8	HORVU.MOREX.r3.5HG0498830;HORVU.MOREX.r3.3HG0238250;HORVU.MOREX.r3.2HG0124630;novel.8997;HORVU.MOREX.r3.1HG0025510;HORVU.MOREX.r3.2HG0196540;novel.8124	7	HORVU.MOREX.r3.5HG0491150	1	LK0S_vs_LK0S.
Biological process	GO:0048518	positive regulation of biological process	30/617	HORVU.MOREX.r3.6HG0617580;HORVU.MOREX.r3.1HG0046460;HORVU.MOREX.r3.2HG0213970;HORVU.MOREX.r3.2HG0191770;HORVU.MOREX.r3.2HG0159040;HORVU.MOREX.r3.3HG0294880;HORVU.MOREX.r3.1HG0080800;HORVU.MOREX.r3.3HG0302230;HORVU.MOREX.r3.1HG0068710;HORVU.MOREX.r3.2HG0160240;HORVU.MOREX.r3.1HG0070890;novel.5070;HORVU.MOREX.r3.3HG0306650;HORVU.MOREX.r3.5HG0496820;HORVU.MOREX.r3.3HG0309080;HORVU.MOREX.r3.3HG022788…	30	HORVU.MOREX.r3.6HG0617580;HORVU.MOREX.r3.1HG0046460;HORVU.MOREX.r3.2HG0213970;HORVU.MOREX.r3.2HG0191770;HORVU.MOREX.r3.2HG0159040;HORVU.MOREX.r3.3HG0294880;HORVU.MOREX.r3.1HG0080800;HORVU.MOREX.r3.3HG0302230;HORVU.MOREX.r3.1HG0068710;HORVU.MOREX.r3.2HG0160240;HORVU.MOREX.r3.1HG0070890;HORVU.MOREX.r3.3HG0306650;HORVU.MOREX.r3.5HG0496820;HORVU.MOREX.r3.3HG0309080;HORVU.MOREX.r3.3HG0227880;HORVU.MOR…	28	novel.5070;HORVU.MOREX.r3.3HG0321630	2	LK0S_vs_LK0S.
Biological process	GO:0048519	negative regulation of biological process	26/617	HORVU.MOREX.r3.2HG0213970;HORVU.MOREX.r3.2HG0191770;HORVU.MOREX.r3.3HG0294880;HORVU.MOREX.r3.6HG0568570;HORVU.MOREX.r3.1HG0068710;HORVU.MOREX.r3.7HG0686030;HORVU.MOREX.r3.7HG0667900;HORVU.MOREX.r3.3HG0283700;HORVU.MOREX.r3.2HG0183940;HORVU.MOREX.r3.5HG0517040;HORVU.MOREX.r3.1HG0070890;HORVU.MOREX.r3.7HG0743280;HORVU.MOREX.r3.1HG0058180;HORVU.MOREX.r3.3HG0227880;HORVU.MOREX.r3.2HG0133450;HORVU.MOR…	26	HORVU.MOREX.r3.2HG0213970;HORVU.MOREX.r3.2HG0191770;HORVU.MOREX.r3.3HG0294880;HORVU.MOREX.r3.6HG0568570;HORVU.MOREX.r3.1HG0068710;HORVU.MOREX.r3.7HG0686030;HORVU.MOREX.r3.7HG0667900;HORVU.MOREX.r3.3HG0283700;HORVU.MOREX.r3.2HG0183940;HORVU.MOREX.r3.5HG0517040;HORVU.MOREX.r3.1HG0070890;HORVU.MOREX.r3.7HG0743280;HORVU.MOREX.r3.1HG0058180;HORVU.MOREX.r3.3HG0227880;HORVU.MOREX.r3.2HG0133450;HORVU.MOR…	24	HORVU.MOREX.r3.5HG0502530;HORVU.MOREX.r3.5HG0502460	2	LK0S_vs_LK0S.
Biological process	GO:0050789	regulation of biological process	139/617	HORVU.MOREX.r3.1HG0079460;HORVU.MOREX.r3.1HG0029480;HORVU.MOREX.r3.2HG0111820;HORVU.MOREX.r3.5HG0526060;HORVU.MOREX.r3.5HG0498830;HORVU.MOREX.r3.2HG0213040;HORVU.MOREX.r3.6HG0617580;HORVU.MOREX.r3.5HG0526050;HORVU.MOREX.r3.1HG0046460;HORVU.MOREX.r3.1HG0083130;HORVU.MOREX.r3.2HG0213970;HORVU.MOREX.r3.3HG0282920;HORVU.MOREX.r3.2HG0191770;HORVU.MOREX.r3.4HG0380570;HORVU.MOREX.r3.3HG0267770;HORVU.MOR…	139	HORVU.MOREX.r3.1HG0079460;HORVU.MOREX.r3.1HG0029480;HORVU.MOREX.r3.2HG0111820;HORVU.MOREX.r3.5HG0526060;HORVU.MOREX.r3.5HG0498830;HORVU.MOREX.r3.2HG0213040;HORVU.MOREX.r3.6HG0617580;HORVU.MOREX.r3.5HG0526050;HORVU.MOREX.r3.1HG0046460;HORVU.MOREX.r3.1HG0083130;HORVU.MOREX.r3.2HG0213970;HORVU.MOREX.r3.3HG0282920;HORVU.MOREX.r3.2HG0191770;HORVU.MOREX.r3.3HG0267770;HORVU.MOREX.r3.6HG0604310;HORVU.MOR…	126	HORVU.MOREX.r3.4HG0380570;HORVU.MOREX.r3.3HG0330150;HORVU.MOREX.r3.2HG0124540;novel.5070;HORVU.MOREX.r3.1HG0057570;HORVU.MOREX.r3.3HG0321630;HORVU.MOREX.r3.1HG0009050;HORVU.MOREX.r3.7HG0740500;HORVU.MOREX.r3.5HG0502530;HORVU.MOREX.r3.3HG0320740;HORVU.MOREX.r3.6HG0630880;HORVU.MOREX.r3.1HG0016030;HORVU.MOREX.r3.5HG0502460	13	LK0S_vs_LK0S.
Biological process	GO:0050896	response to stimulus	195/617	HORVU.MOREX.r3.1HG0079460;HORVU.MOREX.r3.5HG0516830;HORVU.MOREX.r3.6HG0620200;HORVU.MOREX.r3.2HG0111820;HORVU.MOREX.r3.5HG0498830;HORVU.MOREX.r3.2HG0213040;HORVU.MOREX.r3.6HG0617580;HORVU.MOREX.r3.1HG0046460;HORVU.MOREX.r3.1HG0083130;HORVU.MOREX.r3.2HG0213970;HORVU.MOREX.r3.3HG0282920;HORVU.MOREX.r3.2HG0191770;HORVU.MOREX.r3.5HG0474120;HORVU.MOREX.r3.3HG0300120;HORVU.MOREX.r3.4HG0380570;novel.753…	195	HORVU.MOREX.r3.1HG0079460;HORVU.MOREX.r3.5HG0516830;HORVU.MOREX.r3.6HG0620200;HORVU.MOREX.r3.2HG0111820;HORVU.MOREX.r3.5HG0498830;HORVU.MOREX.r3.2HG0213040;HORVU.MOREX.r3.6HG0617580;HORVU.MOREX.r3.1HG0046460;HORVU.MOREX.r3.1HG0083130;HORVU.MOREX.r3.2HG0213970;HORVU.MOREX.r3.3HG0282920;HORVU.MOREX.r3.2HG0191770;HORVU.MOREX.r3.5HG0474120;HORVU.MOREX.r3.3HG0300120;novel.7534;HORVU.MOREX.r3.6HG060431…	171	HORVU.MOREX.r3.4HG0380570;HORVU.MOREX.r3.2HG0124540;novel.5070;HORVU.MOREX.r3.2HG0106450;HORVU.MOREX.r3.7HG0733480;HORVU.MOREX.r3.1HG0021150;HORVU.MOREX.r3.1HG0075500;HORVU.MOREX.r3.3HG0321630;HORVU.MOREX.r3.6HG0609530;HORVU.MOREX.r3.1HG0016710;HORVU.MOREX.r3.1HG0050330;HORVU.MOREX.r3.7HG0740500;HORVU.MOREX.r3.1HG0056020;HORVU.MOREX.r3.2HG0122530;HORVU.MOREX.r3.5HG0502530;novel.1459;HORVU.MOREX.r…	24	LK0S_vs_LK0S.
Biological process	GO:0051179	localization	24/617	HORVU.MOREX.r3.2HG0111820;HORVU.MOREX.r3.2HG0187050;HORVU.MOREX.r3.5HG0496050;HORVU.MOREX.r3.2HG0160240;HORVU.MOREX.r3.4HG0398550;HORVU.MOREX.r3.2HG0170290;HORVU.MOREX.r3.5HG0517040;HORVU.MOREX.r3.1HG0093080;HORVU.MOREX.r3.7HG0647960;HORVU.MOREX.r3.2HG0115250;HORVU.MOREX.r3.6HG0609530;HORVU.MOREX.r3.4HG0333170;HORVU.MOREX.r3.1HG0054510;HORVU.MOREX.r3.7HG0649920;HORVU.MOREX.r3.5HG0504940;HORVU.MOR…	24	HORVU.MOREX.r3.2HG0111820;HORVU.MOREX.r3.2HG0187050;HORVU.MOREX.r3.5HG0496050;HORVU.MOREX.r3.2HG0160240;HORVU.MOREX.r3.4HG0398550;HORVU.MOREX.r3.2HG0170290;HORVU.MOREX.r3.5HG0517040;HORVU.MOREX.r3.1HG0093080;HORVU.MOREX.r3.7HG0647960;HORVU.MOREX.r3.4HG0333170;HORVU.MOREX.r3.1HG0054510;HORVU.MOREX.r3.5HG0504940;HORVU.MOREX.r3.5HG0463680;HORVU.MOREX.r3.7HG0719250;HORVU.MOREX.r3.3HG0236500	15	HORVU.MOREX.r3.2HG0115250;HORVU.MOREX.r3.6HG0609530;HORVU.MOREX.r3.7HG0649920;HORVU.MOREX.r3.5HG0502530;HORVU.MOREX.r3.3HG0320740;HORVU.MOREX.r3.6HG0630880;HORVU.MOREX.r3.1HG0016030;HORVU.MOREX.r3.5HG0502460;HORVU.MOREX.r3.6HG0622690	9	LK0S_vs_LK0S.
Biological process	GO:0051703	biological process involved in intraspecies interaction between organisms	1/617	HORVU.MOREX.r3.2HG0196540	1	HORVU.MOREX.r3.2HG0196540	1	--	0	LK0S_vs_LK0S.
Biological process	GO:0065007	biological regulation	143/617	HORVU.MOREX.r3.1HG0079460;HORVU.MOREX.r3.1HG0029480;HORVU.MOREX.r3.2HG0111820;HORVU.MOREX.r3.5HG0526060;HORVU.MOREX.r3.5HG0498830;HORVU.MOREX.r3.2HG0213040;HORVU.MOREX.r3.6HG0617580;HORVU.MOREX.r3.5HG0526050;HORVU.MOREX.r3.1HG0046460;HORVU.MOREX.r3.1HG0083130;HORVU.MOREX.r3.2HG0213970;HORVU.MOREX.r3.3HG0282920;HORVU.MOREX.r3.2HG0191770;HORVU.MOREX.r3.4HG0380570;HORVU.MOREX.r3.3HG0267770;HORVU.MOR…	143	HORVU.MOREX.r3.1HG0079460;HORVU.MOREX.r3.1HG0029480;HORVU.MOREX.r3.2HG0111820;HORVU.MOREX.r3.5HG0526060;HORVU.MOREX.r3.5HG0498830;HORVU.MOREX.r3.2HG0213040;HORVU.MOREX.r3.6HG0617580;HORVU.MOREX.r3.5HG0526050;HORVU.MOREX.r3.1HG0046460;HORVU.MOREX.r3.1HG0083130;HORVU.MOREX.r3.2HG0213970;HORVU.MOREX.r3.3HG0282920;HORVU.MOREX.r3.2HG0191770;HORVU.MOREX.r3.3HG0267770;HORVU.MOREX.r3.6HG0604310;HORVU.MOR…	128	HORVU.MOREX.r3.4HG0380570;HORVU.MOREX.r3.3HG0330150;HORVU.MOREX.r3.2HG0124540;novel.5070;HORVU.MOREX.r3.1HG0057570;HORVU.MOREX.r3.3HG0321630;HORVU.MOREX.r3.2HG0115250;HORVU.MOREX.r3.1HG0009050;HORVU.MOREX.r3.6HG0609530;HORVU.MOREX.r3.7HG0740500;HORVU.MOREX.r3.5HG0502530;HORVU.MOREX.r3.3HG0320740;HORVU.MOREX.r3.6HG0630880;HORVU.MOREX.r3.1HG0016030;HORVU.MOREX.r3.5HG0502460	15	LK0S_vs_LK0S.
Biological process	GO:0098754	detoxification	2/617	HORVU.MOREX.r3.2HG0187050;HORVU.MOREX.r3.2HG0106450	2	HORVU.MOREX.r3.2HG0187050	1	HORVU.MOREX.r3.2HG0106450	1	LK0S_vs_LK0S.
Cellular component	GO:0032991	protein-containing complex	14/617	HORVU.MOREX.r3.1HG0029480;HORVU.MOREX.r3.2HG0213970;HORVU.MOREX.r3.3HG0267770;HORVU.MOREX.r3.1HG0080800;HORVU.MOREX.r3.2HG0160240;HORVU.MOREX.r3.5HG0441020;HORVU.MOREX.r3.3HG0237050;HORVU.MOREX.r3.2HG0170290;HORVU.MOREX.r3.5HG0517040;novel.3566;novel.10146;HORVU.MOREX.r3.3HG0218140;HORVU.MOREX.r3.5HG0463680;HORVU.MOREX.r3.7HG0719250	14	HORVU.MOREX.r3.1HG0029480;HORVU.MOREX.r3.2HG0213970;HORVU.MOREX.r3.3HG0267770;HORVU.MOREX.r3.1HG0080800;HORVU.MOREX.r3.2HG0160240;HORVU.MOREX.r3.5HG0441020;HORVU.MOREX.r3.3HG0237050;HORVU.MOREX.r3.2HG0170290;HORVU.MOREX.r3.5HG0517040;novel.3566;novel.10146;HORVU.MOREX.r3.3HG0218140;HORVU.MOREX.r3.5HG0463680;HORVU.MOREX.r3.7HG0719250	14	--	0	LK0S_vs_LK0S.
Cellular component	GO:0110165	cellular anatomical entity	368/617	HORVU.MOREX.r3.1HG0079460;HORVU.MOREX.r3.2HG0121940;HORVU.MOREX.r3.1HG0029480;HORVU.MOREX.r3.6HG0620200;HORVU.MOREX.r3.2HG0111820;HORVU.MOREX.r3.5HG0526060;HORVU.MOREX.r3.5HG0498830;HORVU.MOREX.r3.2HG0213040;HORVU.MOREX.r3.5HG0497680;novel.111;HORVU.MOREX.r3.2HG0185100;HORVU.MOREX.r3.6HG0617580;HORVU.MOREX.r3.5HG0526050;HORVU.MOREX.r3.7HG0669660;HORVU.MOREX.r3.1HG0046460;HORVU.MOREX.r3.1HG0083130…	368	HORVU.MOREX.r3.1HG0079460;HORVU.MOREX.r3.2HG0121940;HORVU.MOREX.r3.1HG0029480;HORVU.MOREX.r3.6HG0620200;HORVU.MOREX.r3.2HG0111820;HORVU.MOREX.r3.5HG0526060;HORVU.MOREX.r3.5HG0498830;HORVU.MOREX.r3.2HG0213040;HORVU.MOREX.r3.5HG0497680;novel.111;HORVU.MOREX.r3.2HG0185100;HORVU.MOREX.r3.6HG0617580;HORVU.MOREX.r3.5HG0526050;HORVU.MOREX.r3.7HG0669660;HORVU.MOREX.r3.1HG0046460;HORVU.MOREX.r3.1HG0083130…	320	HORVU.MOREX.r3.3HG0330150;HORVU.MOREX.r3.5HG0535920;HORVU.MOREX.r3.5HG0468740;HORVU.MOREX.r3.2HG0124540;novel.5070;HORVU.MOREX.r3.5HG0429380;HORVU.MOREX.r3.1HG0091990;HORVU.MOREX.r3.1HG0089600;HORVU.MOREX.r3.6HG0613270;HORVU.MOREX.r3.7HG0711490;HORVU.MOREX.r3.5HG0429520;HORVU.MOREX.r3.7HG0733480;HORVU.MOREX.r3.4HG0392390;HORVU.MOREX.r3.1HG0075240;HORVU.MOREX.r3.3HG0321630;HORVU.MOREX.r3.2HG011525…	48	LK0S_vs_LK0S.
Molecular function	GO:0003824	catalytic activity	187/617	HORVU.MOREX.r3.1HG0079460;HORVU.MOREX.r3.1HG0029480;HORVU.MOREX.r3.6HG0620200;HORVU.MOREX.r3.4HG0398060;novel.111;HORVU.MOREX.r3.7HG0669660;HORVU.MOREX.r3.7HG0668940;HORVU.MOREX.r3.2HG0213970;HORVU.MOREX.r3.3HG0282920;HORVU.MOREX.r3.4HG0384700;HORVU.MOREX.r3.4HG0380570;HORVU.MOREX.r3.3HG0267770;novel.7534;novel.8384;HORVU.MOREX.r3.6HG0604310;novel.1901;HORVU.MOREX.r3.7HG0668820;HORVU.MOREX.r3.2HG…	187	HORVU.MOREX.r3.1HG0079460;HORVU.MOREX.r3.1HG0029480;HORVU.MOREX.r3.6HG0620200;HORVU.MOREX.r3.4HG0398060;novel.111;HORVU.MOREX.r3.7HG0669660;HORVU.MOREX.r3.7HG0668940;HORVU.MOREX.r3.2HG0213970;HORVU.MOREX.r3.3HG0282920;HORVU.MOREX.r3.4HG0384700;HORVU.MOREX.r3.3HG0267770;novel.7534;HORVU.MOREX.r3.6HG0604310;novel.1901;HORVU.MOREX.r3.7HG0668820;HORVU.MOREX.r3.2HG0112410;HORVU.MOREX.r3.6HG0604390;HOR…	155	HORVU.MOREX.r3.4HG0380570;novel.8384;HORVU.MOREX.r3.5HG0535920;HORVU.MOREX.r3.5HG0468740;HORVU.MOREX.r3.5HG0429380;HORVU.MOREX.r3.2HG0106450;HORVU.MOREX.r3.6HG0613270;HORVU.MOREX.r3.7HG0711490;HORVU.MOREX.r3.5HG0429520;HORVU.MOREX.r3.7HG0733480;HORVU.MOREX.r3.1HG0075240;HORVU.MOREX.r3.1HG0075500;HORVU.MOREX.r3.1HG0050330;HORVU.MOREX.r3.3HG0322830;HORVU.MOREX.r3.7HG0649920;HORVU.MOREX.r3.6HG062907…	32	LK0S_vs_LK0S.
Molecular function	GO:0005198	structural molecule activity	1/617	novel.3011	1	--	0	novel.3011	1	LK0S_vs_LK0S.
Molecular function	GO:0005215	transporter activity	16/617	HORVU.MOREX.r3.7HG0682090;HORVU.MOREX.r3.2HG0187050;HORVU.MOREX.r3.5HG0496050;HORVU.MOREX.r3.4HG0398550;HORVU.MOREX.r3.2HG0170290;HORVU.MOREX.r3.1HG0093080;HORVU.MOREX.r3.7HG0647960;HORVU.MOREX.r3.2HG0115250;HORVU.MOREX.r3.1HG0023580;HORVU.MOREX.r3.6HG0609530;HORVU.MOREX.r3.4HG0333170;HORVU.MOREX.r3.2HG0105020;HORVU.MOREX.r3.5HG0504940;HORVU.MOREX.r3.5HG0463680;HORVU.MOREX.r3.1HG0016030;HORVU.MOR…	16	HORVU.MOREX.r3.7HG0682090;HORVU.MOREX.r3.2HG0187050;HORVU.MOREX.r3.5HG0496050;HORVU.MOREX.r3.4HG0398550;HORVU.MOREX.r3.2HG0170290;HORVU.MOREX.r3.1HG0093080;HORVU.MOREX.r3.7HG0647960;HORVU.MOREX.r3.1HG0023580;HORVU.MOREX.r3.4HG0333170;HORVU.MOREX.r3.5HG0504940;HORVU.MOREX.r3.5HG0463680	11	HORVU.MOREX.r3.2HG0115250;HORVU.MOREX.r3.6HG0609530;HORVU.MOREX.r3.2HG0105020;HORVU.MOREX.r3.1HG0016030;HORVU.MOREX.r3.3HG0299010	5	LK0S_vs_LK0S.
Molecular function	GO:0005488	binding	282/617	HORVU.MOREX.r3.1HG0079460;HORVU.MOREX.r3.1HG0029480;HORVU.MOREX.r3.6HG0620200;HORVU.MOREX.r3.5HG0526060;HORVU.MOREX.r3.2HG0213040;HORVU.MOREX.r3.5HG0497680;HORVU.MOREX.r3.4HG0398060;novel.111;HORVU.MOREX.r3.2HG0185100;HORVU.MOREX.r3.6HG0617580;HORVU.MOREX.r3.3HG0322130;HORVU.MOREX.r3.5HG0526050;HORVU.MOREX.r3.7HG0669660;HORVU.MOREX.r3.1HG0083130;HORVU.MOREX.r3.2HG0213970;HORVU.MOREX.r3.3HG0282920…	282	HORVU.MOREX.r3.1HG0079460;HORVU.MOREX.r3.1HG0029480;HORVU.MOREX.r3.6HG0620200;HORVU.MOREX.r3.5HG0526060;HORVU.MOREX.r3.2HG0213040;HORVU.MOREX.r3.5HG0497680;HORVU.MOREX.r3.4HG0398060;novel.111;HORVU.MOREX.r3.2HG0185100;HORVU.MOREX.r3.6HG0617580;HORVU.MOREX.r3.3HG0322130;HORVU.MOREX.r3.5HG0526050;HORVU.MOREX.r3.7HG0669660;HORVU.MOREX.r3.1HG0083130;HORVU.MOREX.r3.2HG0213970;HORVU.MOREX.r3.3HG0282920…	250	HORVU.MOREX.r3.4HG0380570;novel.8384;HORVU.MOREX.r3.3HG0330150;HORVU.MOREX.r3.2HG0124540;novel.5070;HORVU.MOREX.r3.2HG0106450;HORVU.MOREX.r3.6HG0613270;HORVU.MOREX.r3.1HG0057570;HORVU.MOREX.r3.7HG0733480;HORVU.MOREX.r3.1HG0075240;HORVU.MOREX.r3.1HG0021150;HORVU.MOREX.r3.3HG0321630;HORVU.MOREX.r3.1HG0009050;HORVU.MOREX.r3.1HG0016710;HORVU.MOREX.r3.1HG0050330;HORVU.MOREX.r3.5HG0491150;novel.3011;HO…	32	LK0S_vs_LK0S.
Molecular function	GO:0016209	antioxidant activity	2/617	HORVU.MOREX.r3.3HG0294340;HORVU.MOREX.r3.5HG0495910	2	HORVU.MOREX.r3.3HG0294340;HORVU.MOREX.r3.5HG0495910	2	--	0	LK0S_vs_LK0S.
Molecular function	GO:0044183	protein folding chaperone	1/617	HORVU.MOREX.r3.4HG0387870	1	HORVU.MOREX.r3.4HG0387870	1	--	0	LK0S_vs_LK0S.
Molecular function	GO:0045182	translation regulator activity	1/617	novel.10146	1	novel.10146	1	--	0	LK0S_vs_LK0S.
Molecular function	GO:0045735	nutrient reservoir activity	1/617	HORVU.MOREX.r3.5HG0504040	1	HORVU.MOREX.r3.5HG0504040	1	--	0	LK0S_vs_LK0S.
Molecular function	GO:0060089	molecular transducer activity	4/617	HORVU.MOREX.r3.2HG0183940;HORVU.MOREX.r3.2HG0196540;HORVU.MOREX.r3.2HG0108630;HORVU.MOREX.r3.6HG0630880	4	HORVU.MOREX.r3.2HG0183940;HORVU.MOREX.r3.2HG0196540;HORVU.MOREX.r3.2HG0108630	3	HORVU.MOREX.r3.6HG0630880	1	LK0S_vs_LK0S.
Molecular function	GO:0060090	molecular adaptor activity	3/617	novel.8997;HORVU.MOREX.r3.5HG0517040;novel.8124	3	novel.8997;HORVU.MOREX.r3.5HG0517040;novel.8124	3	--	0	LK0S_vs_LK0S.
Molecular function	GO:0090729	toxin activity	5/617	HORVU.MOREX.r3.6HG0538350;HORVU.MOREX.r3.6HG0538340;HORVU.MOREX.r3.5HG0525790;HORVU.MOREX.r3.5HG0520010;HORVU.MOREX.r3.7HG0685280	5	HORVU.MOREX.r3.6HG0538350;HORVU.MOREX.r3.6HG0538340;HORVU.MOREX.r3.5HG0525790;HORVU.MOREX.r3.5HG0520010;HORVU.MOREX.r3.7HG0685280	5	--	0	LK0S_vs_LK0S.
Molecular function	GO:0098772	molecular function regulator activity	6/617	HORVU.MOREX.r3.3HG0322130;HORVU.MOREX.r3.4HG0414340;HORVU.MOREX.r3.3HG0322140;HORVU.MOREX.r3.1HG0091390;HORVU.MOREX.r3.2HG0108630;HORVU.MOREX.r3.2HG0122530	6	HORVU.MOREX.r3.3HG0322130;HORVU.MOREX.r3.4HG0414340;HORVU.MOREX.r3.3HG0322140;HORVU.MOREX.r3.1HG0091390;HORVU.MOREX.r3.2HG0108630	5	HORVU.MOREX.r3.2HG0122530	1	LK0S_vs_LK0S.
Molecular function	GO:0140110	transcription regulator activity	78/617	HORVU.MOREX.r3.5HG0526060;HORVU.MOREX.r3.2HG0213040;HORVU.MOREX.r3.5HG0497680;HORVU.MOREX.r3.2HG0185100;HORVU.MOREX.r3.6HG0617580;HORVU.MOREX.r3.5HG0526050;HORVU.MOREX.r3.1HG0083130;HORVU.MOREX.r3.7HG0642690;HORVU.MOREX.r3.2HG0191770;HORVU.MOREX.r3.5HG0474120;HORVU.MOREX.r3.5HG0497610;HORVU.MOREX.r3.2HG0159040;HORVU.MOREX.r3.5HG0497670;HORVU.MOREX.r3.5HG0526040;HORVU.MOREX.r3.5HG0497660;HORVU.MOR…	78	HORVU.MOREX.r3.5HG0526060;HORVU.MOREX.r3.2HG0213040;HORVU.MOREX.r3.5HG0497680;HORVU.MOREX.r3.2HG0185100;HORVU.MOREX.r3.6HG0617580;HORVU.MOREX.r3.5HG0526050;HORVU.MOREX.r3.1HG0083130;HORVU.MOREX.r3.7HG0642690;HORVU.MOREX.r3.2HG0191770;HORVU.MOREX.r3.5HG0474120;HORVU.MOREX.r3.5HG0497610;HORVU.MOREX.r3.2HG0159040;HORVU.MOREX.r3.5HG0497670;HORVU.MOREX.r3.5HG0526040;HORVU.MOREX.r3.5HG0497660;HORVU.MOR…	70	HORVU.MOREX.r3.3HG0330150;novel.5070;HORVU.MOREX.r3.1HG0091990;HORVU.MOREX.r3.1HG0089600;HORVU.MOREX.r3.3HG0321630;HORVU.MOREX.r3.1HG0009050;novel.1459;HORVU.MOREX.r3.1HG0070150	8	LK0S_vs_LK0S.
Molecular function	GO:0140657	ATP-dependent activity	3/617	HORVU.MOREX.r3.4HG0398550;HORVU.MOREX.r3.4HG0387870;HORVU.MOREX.r3.1HG0064890	3	HORVU.MOREX.r3.4HG0398550;HORVU.MOREX.r3.4HG0387870;HORVU.MOREX.r3.1HG0064890	3	--	0	LK0S_vs_LK0S.

## Sheet: DEGs of GO in Root
Ontology	ID	Description	GeneRatio	All_gene	Count	Up_gene	Count_Up	Down_gene	Count_Down	Group
Biological process	GO:0000003	reproduction	13/337	HORVU.MOREX.r3.3HG0300210;HORVU.MOREX.r3.2HG0214130;HORVU.MOREX.r3.1HG0005420;HORVU.MOREX.r3.4HG0383230;HORVU.MOREX.r3.1HG0076630;HORVU.MOREX.r3.4HG0341400;HORVU.MOREX.r3.3HG0311070;novel.9759;HORVU.MOREX.r3.3HG0310820;HORVU.MOREX.r3.2HG0198780;HORVU.MOREX.r3.4HG0341390;HORVU.MOREX.r3.1HG0021960;HORVU.MOREX.r3.3HG0287850	13	HORVU.MOREX.r3.3HG0311070;HORVU.MOREX.r3.3HG0310820	2	HORVU.MOREX.r3.3HG0300210;HORVU.MOREX.r3.2HG0214130;HORVU.MOREX.r3.1HG0005420;HORVU.MOREX.r3.4HG0383230;HORVU.MOREX.r3.1HG0076630;HORVU.MOREX.r3.4HG0341400;novel.9759;HORVU.MOREX.r3.2HG0198780;HORVU.MOREX.r3.4HG0341390;HORVU.MOREX.r3.1HG0021960;HORVU.MOREX.r3.3HG0287850	11	LKFR_vs_NKFR
Biological process	GO:0002376	immune system process	9/337	HORVU.MOREX.r3.5HG0496820;HORVU.MOREX.r3.6HG0628400;HORVU.MOREX.r3.5HG0499340;HORVU.MOREX.r3.2HG0136830;HORVU.MOREX.r3.6HG0628340;HORVU.MOREX.r3.5HG0512230;HORVU.MOREX.r3.7HG0743270;HORVU.MOREX.r3.1HG0017750;HORVU.MOREX.r3.3HG0227880	9	--	0	HORVU.MOREX.r3.5HG0496820;HORVU.MOREX.r3.6HG0628400;HORVU.MOREX.r3.5HG0499340;HORVU.MOREX.r3.2HG0136830;HORVU.MOREX.r3.6HG0628340;HORVU.MOREX.r3.5HG0512230;HORVU.MOREX.r3.7HG0743270;HORVU.MOREX.r3.1HG0017750;HORVU.MOREX.r3.3HG0227880	9	LKFR_vs_NKFR
Biological process	GO:0008152	metabolic process	141/337	HORVU.MOREX.r3.1HG0094260;HORVU.MOREX.r3.5HG0485940;HORVU.MOREX.r3.3HG0293850;HORVU.MOREX.r3.7HG0656030;HORVU.MOREX.r3.5HG0497170;HORVU.MOREX.r3.4HG0338770;novel.7844;HORVU.MOREX.r3.6HG0616240;HORVU.MOREX.r3.1HG0086460;HORVU.MOREX.r3.5HG0530910;HORVU.MOREX.r3.2HG0214130;HORVU.MOREX.r3.5HG0521630;HORVU.MOREX.r3.3HG0318720;HORVU.MOREX.r3.5HG0486530;HORVU.MOREX.r3.3HG0289810;HORVU.MOREX.r3.2HG010769…	141	HORVU.MOREX.r3.3HG0311070;HORVU.MOREX.r3.3HG0310820;HORVU.MOREX.r3.7HG0677230;HORVU.MOREX.r3.7HG0729150	4	HORVU.MOREX.r3.1HG0094260;HORVU.MOREX.r3.5HG0485940;HORVU.MOREX.r3.3HG0293850;HORVU.MOREX.r3.7HG0656030;HORVU.MOREX.r3.5HG0497170;HORVU.MOREX.r3.4HG0338770;novel.7844;HORVU.MOREX.r3.6HG0616240;HORVU.MOREX.r3.1HG0086460;HORVU.MOREX.r3.5HG0530910;HORVU.MOREX.r3.2HG0214130;HORVU.MOREX.r3.5HG0521630;HORVU.MOREX.r3.3HG0318720;HORVU.MOREX.r3.5HG0486530;HORVU.MOREX.r3.3HG0289810;HORVU.MOREX.r3.2HG010769…	137	LKFR_vs_NKFR
Biological process	GO:0009987	cellular process	146/337	HORVU.MOREX.r3.1HG0094260;HORVU.MOREX.r3.5HG0485940;HORVU.MOREX.r3.3HG0293850;HORVU.MOREX.r3.7HG0656030;HORVU.MOREX.r3.5HG0497170;HORVU.MOREX.r3.4HG0338770;novel.7844;HORVU.MOREX.r3.6HG0616240;HORVU.MOREX.r3.1HG0086460;HORVU.MOREX.r3.5HG0530910;HORVU.MOREX.r3.2HG0214130;HORVU.MOREX.r3.5HG0521630;HORVU.MOREX.r3.3HG0318720;HORVU.MOREX.r3.5HG0486530;HORVU.MOREX.r3.3HG0289810;HORVU.MOREX.r3.2HG010769…	146	HORVU.MOREX.r3.3HG0311070;HORVU.MOREX.r3.3HG0310820;HORVU.MOREX.r3.7HG0677230	3	HORVU.MOREX.r3.1HG0094260;HORVU.MOREX.r3.5HG0485940;HORVU.MOREX.r3.3HG0293850;HORVU.MOREX.r3.7HG0656030;HORVU.MOREX.r3.5HG0497170;HORVU.MOREX.r3.4HG0338770;novel.7844;HORVU.MOREX.r3.6HG0616240;HORVU.MOREX.r3.1HG0086460;HORVU.MOREX.r3.5HG0530910;HORVU.MOREX.r3.2HG0214130;HORVU.MOREX.r3.5HG0521630;HORVU.MOREX.r3.3HG0318720;HORVU.MOREX.r3.5HG0486530;HORVU.MOREX.r3.3HG0289810;HORVU.MOREX.r3.2HG010769…	143	LKFR_vs_NKFR
Biological process	GO:0022414	reproductive process	13/337	HORVU.MOREX.r3.3HG0300210;HORVU.MOREX.r3.2HG0214130;HORVU.MOREX.r3.1HG0005420;HORVU.MOREX.r3.4HG0383230;HORVU.MOREX.r3.1HG0076630;HORVU.MOREX.r3.4HG0341400;HORVU.MOREX.r3.3HG0311070;novel.9759;HORVU.MOREX.r3.3HG0310820;HORVU.MOREX.r3.2HG0198780;HORVU.MOREX.r3.4HG0341390;HORVU.MOREX.r3.1HG0021960;HORVU.MOREX.r3.3HG0287850	13	HORVU.MOREX.r3.3HG0311070;HORVU.MOREX.r3.3HG0310820	2	HORVU.MOREX.r3.3HG0300210;HORVU.MOREX.r3.2HG0214130;HORVU.MOREX.r3.1HG0005420;HORVU.MOREX.r3.4HG0383230;HORVU.MOREX.r3.1HG0076630;HORVU.MOREX.r3.4HG0341400;novel.9759;HORVU.MOREX.r3.2HG0198780;HORVU.MOREX.r3.4HG0341390;HORVU.MOREX.r3.1HG0021960;HORVU.MOREX.r3.3HG0287850	11	LKFR_vs_NKFR
Biological process	GO:0023052	signaling	49/337	HORVU.MOREX.r3.3HG0293850;HORVU.MOREX.r3.1HG0086460;HORVU.MOREX.r3.5HG0486530;HORVU.MOREX.r3.2HG0107690;HORVU.MOREX.r3.4HG0410930;HORVU.MOREX.r3.2HG0112960;HORVU.MOREX.r3.2HG0111820;HORVU.MOREX.r3.5HG0496820;HORVU.MOREX.r3.1HG0017980;HORVU.MOREX.r3.1HG0079460;HORVU.MOREX.r3.1HG0076630;HORVU.MOREX.r3.2HG0205050;HORVU.MOREX.r3.2HG0121170;HORVU.MOREX.r3.5HG0517140;HORVU.MOREX.r3.2HG0187010;HORVU.MOR…	49	--	0	HORVU.MOREX.r3.3HG0293850;HORVU.MOREX.r3.1HG0086460;HORVU.MOREX.r3.5HG0486530;HORVU.MOREX.r3.2HG0107690;HORVU.MOREX.r3.4HG0410930;HORVU.MOREX.r3.2HG0112960;HORVU.MOREX.r3.2HG0111820;HORVU.MOREX.r3.5HG0496820;HORVU.MOREX.r3.1HG0017980;HORVU.MOREX.r3.1HG0079460;HORVU.MOREX.r3.1HG0076630;HORVU.MOREX.r3.2HG0205050;HORVU.MOREX.r3.2HG0121170;HORVU.MOREX.r3.5HG0517140;HORVU.MOREX.r3.2HG0187010;HORVU.MOR…	49	LKFR_vs_NKFR
Biological process	GO:0032501	multicellular organismal process	23/337	HORVU.MOREX.r3.3HG0300210;HORVU.MOREX.r3.2HG0214130;HORVU.MOREX.r3.5HG0521630;HORVU.MOREX.r3.5HG0486530;HORVU.MOREX.r3.1HG0005420;HORVU.MOREX.r3.6HG0605480;HORVU.MOREX.r3.4HG0383230;HORVU.MOREX.r3.1HG0076630;HORVU.MOREX.r3.4HG0341400;HORVU.MOREX.r3.1HG0083140;HORVU.MOREX.r3.1HG0083130;HORVU.MOREX.r3.3HG0311070;HORVU.MOREX.r3.5HG0512230;HORVU.MOREX.r3.2HG0159040;novel.9759;HORVU.MOREX.r3.3HG031082…	23	HORVU.MOREX.r3.3HG0311070;HORVU.MOREX.r3.3HG0310820;HORVU.MOREX.r3.7HG0677230	3	HORVU.MOREX.r3.3HG0300210;HORVU.MOREX.r3.2HG0214130;HORVU.MOREX.r3.5HG0521630;HORVU.MOREX.r3.5HG0486530;HORVU.MOREX.r3.1HG0005420;HORVU.MOREX.r3.6HG0605480;HORVU.MOREX.r3.4HG0383230;HORVU.MOREX.r3.1HG0076630;HORVU.MOREX.r3.4HG0341400;HORVU.MOREX.r3.1HG0083140;HORVU.MOREX.r3.1HG0083130;HORVU.MOREX.r3.5HG0512230;HORVU.MOREX.r3.2HG0159040;novel.9759;HORVU.MOREX.r3.2HG0198780;HORVU.MOREX.r3.4HG034139…	20	LKFR_vs_NKFR
Biological process	GO:0032502	developmental process	27/337	HORVU.MOREX.r3.3HG0300210;HORVU.MOREX.r3.2HG0214130;HORVU.MOREX.r3.5HG0521630;HORVU.MOREX.r3.5HG0486530;HORVU.MOREX.r3.1HG0005420;HORVU.MOREX.r3.6HG0605480;HORVU.MOREX.r3.4HG0383230;HORVU.MOREX.r3.1HG0076630;HORVU.MOREX.r3.1HG0083140;HORVU.MOREX.r3.6HG0600160;HORVU.MOREX.r3.1HG0083130;HORVU.MOREX.r3.3HG0311070;HORVU.MOREX.r3.5HG0512230;HORVU.MOREX.r3.6HG0617580;HORVU.MOREX.r3.2HG0159040;novel.314…	27	HORVU.MOREX.r3.3HG0311070;HORVU.MOREX.r3.3HG0310820;HORVU.MOREX.r3.7HG0677230	3	HORVU.MOREX.r3.3HG0300210;HORVU.MOREX.r3.2HG0214130;HORVU.MOREX.r3.5HG0521630;HORVU.MOREX.r3.5HG0486530;HORVU.MOREX.r3.1HG0005420;HORVU.MOREX.r3.6HG0605480;HORVU.MOREX.r3.4HG0383230;HORVU.MOREX.r3.1HG0076630;HORVU.MOREX.r3.1HG0083140;HORVU.MOREX.r3.6HG0600160;HORVU.MOREX.r3.1HG0083130;HORVU.MOREX.r3.5HG0512230;HORVU.MOREX.r3.6HG0617580;HORVU.MOREX.r3.2HG0159040;novel.3141;novel.9759;HORVU.MOREX.r…	24	LKFR_vs_NKFR
Biological process	GO:0040007	growth	12/337	HORVU.MOREX.r3.1HG0059680;HORVU.MOREX.r3.1HG0076630;HORVU.MOREX.r3.4HG0388840;HORVU.MOREX.r3.3HG0302230;HORVU.MOREX.r3.7HG0746670;novel.11541;HORVU.MOREX.r3.7HG0677230;HORVU.MOREX.r3.4HG0386490;HORVU.MOREX.r3.7HG0706600;HORVU.MOREX.r3.6HG0619040;HORVU.MOREX.r3.6HG0571330;HORVU.MOREX.r3.3HG0287850	12	HORVU.MOREX.r3.7HG0677230	1	HORVU.MOREX.r3.1HG0059680;HORVU.MOREX.r3.1HG0076630;HORVU.MOREX.r3.4HG0388840;HORVU.MOREX.r3.3HG0302230;HORVU.MOREX.r3.7HG0746670;novel.11541;HORVU.MOREX.r3.4HG0386490;HORVU.MOREX.r3.7HG0706600;HORVU.MOREX.r3.6HG0619040;HORVU.MOREX.r3.6HG0571330;HORVU.MOREX.r3.3HG0287850	11	LKFR_vs_NKFR
Biological process	GO:0044419	biological process involved in interspecies interaction between organisms	44/337	novel.7844;HORVU.MOREX.r3.2HG0214130;HORVU.MOREX.r3.5HG0486530;HORVU.MOREX.r3.2HG0112960;HORVU.MOREX.r3.2HG0111820;HORVU.MOREX.r3.4HG0389790;HORVU.MOREX.r3.2HG0213970;HORVU.MOREX.r3.5HG0496820;HORVU.MOREX.r3.2HG0193790;HORVU.MOREX.r3.6HG0566570;HORVU.MOREX.r3.1HG0020440;HORVU.MOREX.r3.2HG0195290;HORVU.MOREX.r3.5HG0499340;HORVU.MOREX.r3.6HG0567780;HORVU.MOREX.r3.2HG0136830;HORVU.MOREX.r3.2HG018701…	44	--	0	novel.7844;HORVU.MOREX.r3.2HG0214130;HORVU.MOREX.r3.5HG0486530;HORVU.MOREX.r3.2HG0112960;HORVU.MOREX.r3.2HG0111820;HORVU.MOREX.r3.4HG0389790;HORVU.MOREX.r3.2HG0213970;HORVU.MOREX.r3.5HG0496820;HORVU.MOREX.r3.2HG0193790;HORVU.MOREX.r3.6HG0566570;HORVU.MOREX.r3.1HG0020440;HORVU.MOREX.r3.2HG0195290;HORVU.MOREX.r3.5HG0499340;HORVU.MOREX.r3.6HG0567780;HORVU.MOREX.r3.2HG0136830;HORVU.MOREX.r3.2HG018701…	44	LKFR_vs_NKFR
Biological process	GO:0048511	rhythmic process	2/337	HORVU.MOREX.r3.1HG0025510;HORVU.MOREX.r3.4HG0392880	2	--	0	HORVU.MOREX.r3.1HG0025510;HORVU.MOREX.r3.4HG0392880	2	LKFR_vs_NKFR
Biological process	GO:0048518	positive regulation of biological process	19/337	HORVU.MOREX.r3.2HG0214130;HORVU.MOREX.r3.2HG0107690;HORVU.MOREX.r3.2HG0112960;HORVU.MOREX.r3.2HG0213970;HORVU.MOREX.r3.5HG0496820;HORVU.MOREX.r3.4HG0388840;HORVU.MOREX.r3.3HG0302230;HORVU.MOREX.r3.3HG0273810;HORVU.MOREX.r3.1HG0017050;HORVU.MOREX.r3.6HG0617580;HORVU.MOREX.r3.2HG0159040;HORVU.MOREX.r3.7HG0746670;HORVU.MOREX.r3.3HG0310820;HORVU.MOREX.r3.4HG0380990;HORVU.MOREX.r3.3HG0227880;HORVU.MOR…	19	HORVU.MOREX.r3.3HG0310820	1	HORVU.MOREX.r3.2HG0214130;HORVU.MOREX.r3.2HG0107690;HORVU.MOREX.r3.2HG0112960;HORVU.MOREX.r3.2HG0213970;HORVU.MOREX.r3.5HG0496820;HORVU.MOREX.r3.4HG0388840;HORVU.MOREX.r3.3HG0302230;HORVU.MOREX.r3.3HG0273810;HORVU.MOREX.r3.1HG0017050;HORVU.MOREX.r3.6HG0617580;HORVU.MOREX.r3.2HG0159040;HORVU.MOREX.r3.7HG0746670;HORVU.MOREX.r3.4HG0380990;HORVU.MOREX.r3.3HG0227880;HORVU.MOREX.r3.1HG0046460;HORVU.MOR…	18	LKFR_vs_NKFR
Biological process	GO:0048519	negative regulation of biological process	9/337	HORVU.MOREX.r3.2HG0213970;HORVU.MOREX.r3.3HG0311070;HORVU.MOREX.r3.5HG0512230;HORVU.MOREX.r3.7HG0743270;HORVU.MOREX.r3.3HG0251900;HORVU.MOREX.r3.6HG0568570;HORVU.MOREX.r3.3HG0227880;HORVU.MOREX.r3.1HG0071500;HORVU.MOREX.r3.3HG0304380	9	HORVU.MOREX.r3.3HG0311070	1	HORVU.MOREX.r3.2HG0213970;HORVU.MOREX.r3.5HG0512230;HORVU.MOREX.r3.7HG0743270;HORVU.MOREX.r3.3HG0251900;HORVU.MOREX.r3.6HG0568570;HORVU.MOREX.r3.3HG0227880;HORVU.MOREX.r3.1HG0071500;HORVU.MOREX.r3.3HG0304380	8	LKFR_vs_NKFR
Biological process	GO:0050789	regulation of biological process	85/337	HORVU.MOREX.r3.3HG0293850;HORVU.MOREX.r3.4HG0338770;HORVU.MOREX.r3.1HG0086460;HORVU.MOREX.r3.5HG0530910;HORVU.MOREX.r3.2HG0214130;HORVU.MOREX.r3.5HG0486530;HORVU.MOREX.r3.2HG0107690;HORVU.MOREX.r3.4HG0410930;HORVU.MOREX.r3.2HG0112960;HORVU.MOREX.r3.4HG0380120;HORVU.MOREX.r3.2HG0111820;HORVU.MOREX.r3.3HG0266950;HORVU.MOREX.r3.6HG0605480;HORVU.MOREX.r3.5HG0496910;HORVU.MOREX.r3.1HG0059680;HORVU.MOR…	85	HORVU.MOREX.r3.3HG0311070;HORVU.MOREX.r3.3HG0310820;HORVU.MOREX.r3.7HG0677230	3	HORVU.MOREX.r3.3HG0293850;HORVU.MOREX.r3.4HG0338770;HORVU.MOREX.r3.1HG0086460;HORVU.MOREX.r3.5HG0530910;HORVU.MOREX.r3.2HG0214130;HORVU.MOREX.r3.5HG0486530;HORVU.MOREX.r3.2HG0107690;HORVU.MOREX.r3.4HG0410930;HORVU.MOREX.r3.2HG0112960;HORVU.MOREX.r3.4HG0380120;HORVU.MOREX.r3.2HG0111820;HORVU.MOREX.r3.3HG0266950;HORVU.MOREX.r3.6HG0605480;HORVU.MOREX.r3.5HG0496910;HORVU.MOREX.r3.1HG0059680;HORVU.MOR…	82	LKFR_vs_NKFR
Biological process	GO:0050896	response to stimulus	115/337	HORVU.MOREX.r3.3HG0293850;novel.7844;HORVU.MOREX.r3.1HG0086460;HORVU.MOREX.r3.5HG0530910;HORVU.MOREX.r3.2HG0214130;HORVU.MOREX.r3.5HG0486530;HORVU.MOREX.r3.3HG0289810;HORVU.MOREX.r3.2HG0107690;HORVU.MOREX.r3.4HG0410930;HORVU.MOREX.r3.2HG0112960;HORVU.MOREX.r3.2HG0186480;HORVU.MOREX.r3.2HG0111820;HORVU.MOREX.r3.4HG0389790;HORVU.MOREX.r3.6HG0605480;HORVU.MOREX.r3.2HG0213970;HORVU.MOREX.r3.5HG049682…	115	HORVU.MOREX.r3.3HG0310820	1	HORVU.MOREX.r3.3HG0293850;novel.7844;HORVU.MOREX.r3.1HG0086460;HORVU.MOREX.r3.5HG0530910;HORVU.MOREX.r3.2HG0214130;HORVU.MOREX.r3.5HG0486530;HORVU.MOREX.r3.3HG0289810;HORVU.MOREX.r3.2HG0107690;HORVU.MOREX.r3.4HG0410930;HORVU.MOREX.r3.2HG0112960;HORVU.MOREX.r3.2HG0186480;HORVU.MOREX.r3.2HG0111820;HORVU.MOREX.r3.4HG0389790;HORVU.MOREX.r3.6HG0605480;HORVU.MOREX.r3.2HG0213970;HORVU.MOREX.r3.5HG049682…	114	LKFR_vs_NKFR
Biological process	GO:0051179	localization	9/337	HORVU.MOREX.r3.2HG0111820;HORVU.MOREX.r3.6HG0626330;HORVU.MOREX.r3.4HG0398550;HORVU.MOREX.r3.3HG0311070;HORVU.MOREX.r3.7HG0641110;novel.9759;HORVU.MOREX.r3.4HG0357330;HORVU.MOREX.r3.4HG0337040;HORVU.MOREX.r3.2HG0212870	9	HORVU.MOREX.r3.3HG0311070	1	HORVU.MOREX.r3.2HG0111820;HORVU.MOREX.r3.6HG0626330;HORVU.MOREX.r3.4HG0398550;HORVU.MOREX.r3.7HG0641110;novel.9759;HORVU.MOREX.r3.4HG0357330;HORVU.MOREX.r3.4HG0337040;HORVU.MOREX.r3.2HG0212870	8	LKFR_vs_NKFR
Biological process	GO:0065007	biological regulation	90/337	HORVU.MOREX.r3.1HG0094260;HORVU.MOREX.r3.3HG0293850;HORVU.MOREX.r3.5HG0497170;HORVU.MOREX.r3.4HG0338770;HORVU.MOREX.r3.1HG0086460;HORVU.MOREX.r3.5HG0530910;HORVU.MOREX.r3.2HG0214130;HORVU.MOREX.r3.3HG0318720;HORVU.MOREX.r3.5HG0486530;HORVU.MOREX.r3.2HG0107690;HORVU.MOREX.r3.4HG0410930;HORVU.MOREX.r3.2HG0112960;HORVU.MOREX.r3.4HG0380120;HORVU.MOREX.r3.2HG0111820;HORVU.MOREX.r3.3HG0266950;HORVU.MOR…	90	HORVU.MOREX.r3.3HG0311070;HORVU.MOREX.r3.3HG0310820;HORVU.MOREX.r3.7HG0677230	3	HORVU.MOREX.r3.1HG0094260;HORVU.MOREX.r3.3HG0293850;HORVU.MOREX.r3.5HG0497170;HORVU.MOREX.r3.4HG0338770;HORVU.MOREX.r3.1HG0086460;HORVU.MOREX.r3.5HG0530910;HORVU.MOREX.r3.2HG0214130;HORVU.MOREX.r3.3HG0318720;HORVU.MOREX.r3.5HG0486530;HORVU.MOREX.r3.2HG0107690;HORVU.MOREX.r3.4HG0410930;HORVU.MOREX.r3.2HG0112960;HORVU.MOREX.r3.4HG0380120;HORVU.MOREX.r3.2HG0111820;HORVU.MOREX.r3.3HG0266950;HORVU.MOR…	87	LKFR_vs_NKFR
Cellular component	GO:0032991	protein-containing complex	6/337	HORVU.MOREX.r3.1HG0059680;HORVU.MOREX.r3.2HG0213970;HORVU.MOREX.r3.4HG0383230;HORVU.MOREX.r3.3HG0311070;HORVU.MOREX.r3.7HG0641110;HORVU.MOREX.r3.5HG0465860	6	HORVU.MOREX.r3.3HG0311070	1	HORVU.MOREX.r3.1HG0059680;HORVU.MOREX.r3.2HG0213970;HORVU.MOREX.r3.4HG0383230;HORVU.MOREX.r3.7HG0641110;HORVU.MOREX.r3.5HG0465860	5	LKFR_vs_NKFR
Cellular component	GO:0110165	cellular anatomical entity	206/337	HORVU.MOREX.r3.1HG0094260;HORVU.MOREX.r3.5HG0485940;HORVU.MOREX.r3.7HG0682090;HORVU.MOREX.r3.7HG0656030;HORVU.MOREX.r3.5HG0497170;HORVU.MOREX.r3.4HG0338770;novel.7844;HORVU.MOREX.r3.3HG0300210;HORVU.MOREX.r3.6HG0616240;HORVU.MOREX.r3.1HG0086460;HORVU.MOREX.r3.5HG0530910;HORVU.MOREX.r3.2HG0214130;HORVU.MOREX.r3.5HG0521630;novel.1901;HORVU.MOREX.r3.3HG0318720;HORVU.MOREX.r3.5HG0486530;novel.10858;H…	206	HORVU.MOREX.r3.3HG0311070;HORVU.MOREX.r3.3HG0310820;HORVU.MOREX.r3.7HG0677230;HORVU.MOREX.r3.2HG0175820	4	HORVU.MOREX.r3.1HG0094260;HORVU.MOREX.r3.5HG0485940;HORVU.MOREX.r3.7HG0682090;HORVU.MOREX.r3.7HG0656030;HORVU.MOREX.r3.5HG0497170;HORVU.MOREX.r3.4HG0338770;novel.7844;HORVU.MOREX.r3.3HG0300210;HORVU.MOREX.r3.6HG0616240;HORVU.MOREX.r3.1HG0086460;HORVU.MOREX.r3.5HG0530910;HORVU.MOREX.r3.2HG0214130;HORVU.MOREX.r3.5HG0521630;novel.1901;HORVU.MOREX.r3.3HG0318720;HORVU.MOREX.r3.5HG0486530;novel.10858;H…	202	LKFR_vs_NKFR
Molecular function	GO:0003824	catalytic activity	132/337	HORVU.MOREX.r3.1HG0094260;HORVU.MOREX.r3.5HG0485940;HORVU.MOREX.r3.3HG0293850;HORVU.MOREX.r3.7HG0656030;HORVU.MOREX.r3.5HG0497170;novel.7844;HORVU.MOREX.r3.6HG0616240;HORVU.MOREX.r3.2HG0214130;HORVU.MOREX.r3.5HG0521630;novel.1901;HORVU.MOREX.r3.3HG0318720;HORVU.MOREX.r3.3HG0289810;HORVU.MOREX.r3.2HG0107690;HORVU.MOREX.r3.3HG0237990;HORVU.MOREX.r3.4HG0410930;HORVU.MOREX.r3.6HG0625320;HORVU.MOREX.r…	132	HORVU.MOREX.r3.5HG0501430;HORVU.MOREX.r3.7HG0677230;HORVU.MOREX.r3.7HG0729150	3	HORVU.MOREX.r3.1HG0094260;HORVU.MOREX.r3.5HG0485940;HORVU.MOREX.r3.3HG0293850;HORVU.MOREX.r3.7HG0656030;HORVU.MOREX.r3.5HG0497170;novel.7844;HORVU.MOREX.r3.6HG0616240;HORVU.MOREX.r3.2HG0214130;HORVU.MOREX.r3.5HG0521630;novel.1901;HORVU.MOREX.r3.3HG0318720;HORVU.MOREX.r3.3HG0289810;HORVU.MOREX.r3.2HG0107690;HORVU.MOREX.r3.3HG0237990;HORVU.MOREX.r3.4HG0410930;HORVU.MOREX.r3.6HG0625320;HORVU.MOREX.r…	129	LKFR_vs_NKFR
Molecular function	GO:0005215	transporter activity	6/337	HORVU.MOREX.r3.7HG0682090;HORVU.MOREX.r3.4HG0398550;HORVU.MOREX.r3.3HG0270800;HORVU.MOREX.r3.7HG0722560;HORVU.MOREX.r3.4HG0357330;HORVU.MOREX.r3.4HG0337040	6	--	0	HORVU.MOREX.r3.7HG0682090;HORVU.MOREX.r3.4HG0398550;HORVU.MOREX.r3.3HG0270800;HORVU.MOREX.r3.7HG0722560;HORVU.MOREX.r3.4HG0357330;HORVU.MOREX.r3.4HG0337040	6	LKFR_vs_NKFR
Molecular function	GO:0005488	binding	166/337	HORVU.MOREX.r3.3HG0293850;HORVU.MOREX.r3.7HG0682090;HORVU.MOREX.r3.7HG0656030;HORVU.MOREX.r3.4HG0338770;novel.7844;HORVU.MOREX.r3.3HG0300210;HORVU.MOREX.r3.5HG0530910;HORVU.MOREX.r3.2HG0214130;HORVU.MOREX.r3.5HG0521630;novel.1901;HORVU.MOREX.r3.3HG0318720;HORVU.MOREX.r3.5HG0486530;HORVU.MOREX.r3.3HG0289810;novel.10858;HORVU.MOREX.r3.2HG0107690;HORVU.MOREX.r3.4HG0410930;HORVU.MOREX.r3.2HG0112960;H…	166	HORVU.MOREX.r3.3HG0311070;HORVU.MOREX.r3.3HG0310820;HORVU.MOREX.r3.7HG0677230;HORVU.MOREX.r3.2HG0175820	4	HORVU.MOREX.r3.3HG0293850;HORVU.MOREX.r3.7HG0682090;HORVU.MOREX.r3.7HG0656030;HORVU.MOREX.r3.4HG0338770;novel.7844;HORVU.MOREX.r3.3HG0300210;HORVU.MOREX.r3.5HG0530910;HORVU.MOREX.r3.2HG0214130;HORVU.MOREX.r3.5HG0521630;novel.1901;HORVU.MOREX.r3.3HG0318720;HORVU.MOREX.r3.5HG0486530;HORVU.MOREX.r3.3HG0289810;novel.10858;HORVU.MOREX.r3.2HG0107690;HORVU.MOREX.r3.4HG0410930;HORVU.MOREX.r3.2HG0112960;H…	162	LKFR_vs_NKFR
Molecular function	GO:0016209	antioxidant activity	3/337	HORVU.MOREX.r3.4HG0409670;HORVU.MOREX.r3.2HG0112610;HORVU.MOREX.r3.5HG0495910	3	--	0	HORVU.MOREX.r3.4HG0409670;HORVU.MOREX.r3.2HG0112610;HORVU.MOREX.r3.5HG0495910	3	LKFR_vs_NKFR
Molecular function	GO:0045182	translation regulator activity	1/337	HORVU.MOREX.r3.1HG0059680	1	--	0	HORVU.MOREX.r3.1HG0059680	1	LKFR_vs_NKFR
Molecular function	GO:0060089	molecular transducer activity	6/337	HORVU.MOREX.r3.7HG0677230;HORVU.MOREX.r3.4HG0386490;HORVU.MOREX.r3.7HG0742110;HORVU.MOREX.r3.7HG0680850;HORVU.MOREX.r3.5HG0444080;HORVU.MOREX.r3.6HG0571330	6	HORVU.MOREX.r3.7HG0677230	1	HORVU.MOREX.r3.4HG0386490;HORVU.MOREX.r3.7HG0742110;HORVU.MOREX.r3.7HG0680850;HORVU.MOREX.r3.5HG0444080;HORVU.MOREX.r3.6HG0571330	5	LKFR_vs_NKFR
Molecular function	GO:0060090	molecular adaptor activity	1/337	HORVU.MOREX.r3.7HG0641110	1	--	0	HORVU.MOREX.r3.7HG0641110	1	LKFR_vs_NKFR
Molecular function	GO:0098772	molecular function regulator activity	6/337	HORVU.MOREX.r3.5HG0496910;HORVU.MOREX.r3.3HG0322130;HORVU.MOREX.r3.3HG0322140;HORVU.MOREX.r3.7HG0706600;HORVU.MOREX.r3.5HG0444080;HORVU.MOREX.r3.4HG0414340	6	--	0	HORVU.MOREX.r3.5HG0496910;HORVU.MOREX.r3.3HG0322130;HORVU.MOREX.r3.3HG0322140;HORVU.MOREX.r3.7HG0706600;HORVU.MOREX.r3.5HG0444080;HORVU.MOREX.r3.4HG0414340	6	LKFR_vs_NKFR
Molecular function	GO:0140104	molecular carrier activity	1/337	HORVU.MOREX.r3.3HG0311070	1	HORVU.MOREX.r3.3HG0311070	1	--	0	LKFR_vs_NKFR
Molecular function	GO:0140110	transcription regulator activity	39/337	HORVU.MOREX.r3.4HG0338770;HORVU.MOREX.r3.5HG0486530;HORVU.MOREX.r3.2HG0112960;HORVU.MOREX.r3.3HG0280840;HORVU.MOREX.r3.1HG0025510;HORVU.MOREX.r3.1HG0082040;HORVU.MOREX.r3.5HG0443870;HORVU.MOREX.r3.2HG0187010;HORVU.MOREX.r3.1HG0083140;HORVU.MOREX.r3.6HG0600160;HORVU.MOREX.r3.1HG0083130;HORVU.MOREX.r3.6HG0595270;HORVU.MOREX.r3.3HG0297450;HORVU.MOREX.r3.4HG0395190;HORVU.MOREX.r3.2HG0138250;HORVU.MOR…	39	HORVU.MOREX.r3.3HG0310820	1	HORVU.MOREX.r3.4HG0338770;HORVU.MOREX.r3.5HG0486530;HORVU.MOREX.r3.2HG0112960;HORVU.MOREX.r3.3HG0280840;HORVU.MOREX.r3.1HG0025510;HORVU.MOREX.r3.1HG0082040;HORVU.MOREX.r3.5HG0443870;HORVU.MOREX.r3.2HG0187010;HORVU.MOREX.r3.1HG0083140;HORVU.MOREX.r3.6HG0600160;HORVU.MOREX.r3.1HG0083130;HORVU.MOREX.r3.6HG0595270;HORVU.MOREX.r3.3HG0297450;HORVU.MOREX.r3.4HG0395190;HORVU.MOREX.r3.2HG0138250;HORVU.MOR…	38	LKFR_vs_NKFR
Molecular function	GO:0140657	ATP-dependent activity	5/337	HORVU.MOREX.r3.2HG0214130;HORVU.MOREX.r3.4HG0398550;HORVU.MOREX.r3.3HG0270800;HORVU.MOREX.r3.7HG0722560;HORVU.MOREX.r3.5HG0465860	5	--	0	HORVU.MOREX.r3.2HG0214130;HORVU.MOREX.r3.4HG0398550;HORVU.MOREX.r3.3HG0270800;HORVU.MOREX.r3.7HG0722560;HORVU.MOREX.r3.5HG0465860	5	LKFR_vs_NKFR
Biological process	GO:0000003	reproduction	117/2663	HORVU.MOREX.r3.4HG0349520;HORVU.MOREX.r3.3HG0301300;HORVU.MOREX.r3.7HG0667900;HORVU.MOREX.r3.3HG0263560;HORVU.MOREX.r3.2HG0185880;HORVU.MOREX.r3.4HG0341410;HORVU.MOREX.r3.5HG0527840;HORVU.MOREX.r3.5HG0512930;HORVU.MOREX.r3.6HG0592430;HORVU.MOREX.r3.1HG0075650;HORVU.MOREX.r3.3HG0319350;HORVU.MOREX.r3.7HG0748290;HORVU.MOREX.r3.4HG0341400;HORVU.MOREX.r3.2HG0155540;HORVU.MOREX.r3.2HG0111410;HORVU.MOR…	117	HORVU.MOREX.r3.4HG0349520;HORVU.MOREX.r3.7HG0667900;HORVU.MOREX.r3.3HG0263560;HORVU.MOREX.r3.5HG0527840;HORVU.MOREX.r3.6HG0592430;HORVU.MOREX.r3.4HG0341400;HORVU.MOREX.r3.2HG0111410;HORVU.MOREX.r3.3HG0282170;HORVU.MOREX.r3.2HG0159270;HORVU.MOREX.r3.1HG0005420;HORVU.MOREX.r3.5HG0494140;HORVU.MOREX.r3.4HG0334190;HORVU.MOREX.r3.4HG0339160;HORVU.MOREX.r3.4HG0383230;HORVU.MOREX.r3.3HG0305440;HORVU.MOR…	59	HORVU.MOREX.r3.3HG0301300;HORVU.MOREX.r3.2HG0185880;HORVU.MOREX.r3.4HG0341410;HORVU.MOREX.r3.5HG0512930;HORVU.MOREX.r3.1HG0075650;HORVU.MOREX.r3.3HG0319350;HORVU.MOREX.r3.7HG0748290;HORVU.MOREX.r3.2HG0155540;novel.10927;HORVU.MOREX.r3.2HG0178580;HORVU.MOREX.r3.1HG0053610;HORVU.MOREX.r3.2HG0168570;HORVU.MOREX.r3.3HG0220280;HORVU.MOREX.r3.1HG0056390;HORVU.MOREX.r3.7HG0642100;HORVU.MOREX.r3.7HG06440…	58	LKGR_vs_NKGR
Biological process	GO:0002376	immune system process	50/2663	HORVU.MOREX.r3.2HG0191770;HORVU.MOREX.r3.1HG0068710;HORVU.MOREX.r3.3HG0294880;HORVU.MOREX.r3.6HG0630880;HORVU.MOREX.r3.1HG0017750;HORVU.MOREX.r3.5HG0512230;novel.5323;HORVU.MOREX.r3.2HG0111410;HORVU.MOREX.r3.7HG0743280;HORVU.MOREX.r3.2HG0174360;HORVU.MOREX.r3.1HG0074190;HORVU.MOREX.r3.7HG0748190;HORVU.MOREX.r3.7HG0728460;HORVU.MOREX.r3.2HG0174480;HORVU.MOREX.r3.4HG0333510;HORVU.MOREX.r3.3HG025955…	50	HORVU.MOREX.r3.2HG0191770;HORVU.MOREX.r3.1HG0068710;HORVU.MOREX.r3.3HG0294880;HORVU.MOREX.r3.1HG0017750;HORVU.MOREX.r3.5HG0512230;HORVU.MOREX.r3.2HG0111410;HORVU.MOREX.r3.7HG0743280;HORVU.MOREX.r3.2HG0174360;HORVU.MOREX.r3.7HG0728460;HORVU.MOREX.r3.2HG0174480;HORVU.MOREX.r3.5HG0496820;HORVU.MOREX.r3.6HG0574360;HORVU.MOREX.r3.3HG0270240;HORVU.MOREX.r3.1HG0093740;HORVU.MOREX.r3.1HG0063750;novel.671…	28	HORVU.MOREX.r3.6HG0630880;novel.5323;HORVU.MOREX.r3.1HG0074190;HORVU.MOREX.r3.7HG0748190;HORVU.MOREX.r3.4HG0333510;HORVU.MOREX.r3.3HG0259550;HORVU.MOREX.r3.3HG0245250;HORVU.MOREX.r3.3HG0315350;HORVU.MOREX.r3.3HG0294370;HORVU.MOREX.r3.4HG0331450;HORVU.MOREX.r3.7HG0749550;HORVU.MOREX.r3.2HG0110070;HORVU.MOREX.r3.5HG0480870;HORVU.MOREX.r3.7HG0742240;HORVU.MOREX.r3.7HG0751320;HORVU.MOREX.r3.6HG063265…	22	LKGR_vs_NKGR
Biological process	GO:0008152	metabolic process	1024/2663	HORVU.MOREX.r3.3HG0330150;HORVU.MOREX.r3.6HG0568570;HORVU.MOREX.r3.2HG0191770;HORVU.MOREX.r3.3HG0267770;HORVU.MOREX.r3.1HG0017720;HORVU.MOREX.r3.3HG0331020;HORVU.MOREX.r3.4HG0384700;HORVU.MOREX.r3.4HG0349520;HORVU.MOREX.r3.1HG0068710;HORVU.MOREX.r3.3HG0301300;HORVU.MOREX.r3.5HG0526060;HORVU.MOREX.r3.1HG0051880;HORVU.MOREX.r3.3HG0294880;HORVU.MOREX.r3.1HG0079460;HORVU.MOREX.r3.5HG0524540;HORVU.MOR…	1024	HORVU.MOREX.r3.6HG0568570;HORVU.MOREX.r3.2HG0191770;HORVU.MOREX.r3.3HG0267770;HORVU.MOREX.r3.1HG0017720;HORVU.MOREX.r3.3HG0331020;HORVU.MOREX.r3.4HG0384700;HORVU.MOREX.r3.4HG0349520;HORVU.MOREX.r3.1HG0068710;HORVU.MOREX.r3.5HG0526060;HORVU.MOREX.r3.1HG0051880;HORVU.MOREX.r3.3HG0294880;HORVU.MOREX.r3.1HG0079460;HORVU.MOREX.r3.5HG0524540;HORVU.MOREX.r3.3HG0287070;HORVU.MOREX.r3.7HG0683020;HORVU.MOR…	577	HORVU.MOREX.r3.3HG0330150;HORVU.MOREX.r3.3HG0301300;novel.3953;HORVU.MOREX.r3.3HG0224690;HORVU.MOREX.r3.3HG0226600;HORVU.MOREX.r3.3HG0329490;HORVU.MOREX.r3.3HG0308180;HORVU.MOREX.r3.6HG0612750;HORVU.MOREX.r3.6HG0596580;HORVU.MOREX.r3.6HG0630880;HORVU.MOREX.r3.5HG0478700;HORVU.MOREX.r3.7HG0750850;HORVU.MOREX.r3.1HG0009050;HORVU.MOREX.r3.1HG0068060;HORVU.MOREX.r3.3HG0316000;HORVU.MOREX.r3.5HG053620…	447	LKGR_vs_NKGR
Biological process	GO:0009987	cellular process	1099/2663	HORVU.MOREX.r3.3HG0330150;HORVU.MOREX.r3.6HG0568570;HORVU.MOREX.r3.2HG0191770;HORVU.MOREX.r3.3HG0267770;HORVU.MOREX.r3.1HG0017720;HORVU.MOREX.r3.7HG0663470;HORVU.MOREX.r3.2HG0213040;HORVU.MOREX.r3.4HG0384700;HORVU.MOREX.r3.4HG0349520;HORVU.MOREX.r3.1HG0068710;HORVU.MOREX.r3.3HG0301300;HORVU.MOREX.r3.5HG0526060;HORVU.MOREX.r3.1HG0051880;novel.6635;HORVU.MOREX.r3.3HG0294880;HORVU.MOREX.r3.1HG007946…	1099	HORVU.MOREX.r3.6HG0568570;HORVU.MOREX.r3.2HG0191770;HORVU.MOREX.r3.3HG0267770;HORVU.MOREX.r3.1HG0017720;HORVU.MOREX.r3.2HG0213040;HORVU.MOREX.r3.4HG0384700;HORVU.MOREX.r3.4HG0349520;HORVU.MOREX.r3.1HG0068710;HORVU.MOREX.r3.5HG0526060;HORVU.MOREX.r3.1HG0051880;novel.6635;HORVU.MOREX.r3.3HG0294880;HORVU.MOREX.r3.1HG0079460;HORVU.MOREX.r3.5HG0524540;HORVU.MOREX.r3.7HG0683020;HORVU.MOREX.r3.7HG066882…	635	HORVU.MOREX.r3.3HG0330150;HORVU.MOREX.r3.7HG0663470;HORVU.MOREX.r3.3HG0301300;novel.3953;HORVU.MOREX.r3.3HG0224690;HORVU.MOREX.r3.3HG0226600;HORVU.MOREX.r3.3HG0329490;HORVU.MOREX.r3.3HG0308180;HORVU.MOREX.r3.6HG0596580;HORVU.MOREX.r3.6HG0630880;HORVU.MOREX.r3.5HG0478700;HORVU.MOREX.r3.7HG0750850;HORVU.MOREX.r3.1HG0009050;HORVU.MOREX.r3.1HG0068060;HORVU.MOREX.r3.3HG0316000;HORVU.MOREX.r3.7HG064924…	464	LKGR_vs_NKGR
Biological process	GO:0016032	viral process	4/2663	HORVU.MOREX.r3.7HG0740700;HORVU.MOREX.r3.7HG0740670;HORVU.MOREX.r3.7HG0740730;HORVU.MOREX.r3.7HG0740680	4	--	0	HORVU.MOREX.r3.7HG0740700;HORVU.MOREX.r3.7HG0740670;HORVU.MOREX.r3.7HG0740730;HORVU.MOREX.r3.7HG0740680	4	LKGR_vs_NKGR
Biological process	GO:0022414	reproductive process	111/2663	HORVU.MOREX.r3.4HG0349520;HORVU.MOREX.r3.3HG0301300;HORVU.MOREX.r3.7HG0667900;HORVU.MOREX.r3.3HG0263560;HORVU.MOREX.r3.2HG0185880;HORVU.MOREX.r3.4HG0341410;HORVU.MOREX.r3.5HG0527840;HORVU.MOREX.r3.5HG0512930;HORVU.MOREX.r3.6HG0592430;HORVU.MOREX.r3.1HG0075650;HORVU.MOREX.r3.3HG0319350;HORVU.MOREX.r3.7HG0748290;HORVU.MOREX.r3.4HG0341400;HORVU.MOREX.r3.2HG0155540;HORVU.MOREX.r3.2HG0111410;HORVU.MOR…	111	HORVU.MOREX.r3.4HG0349520;HORVU.MOREX.r3.7HG0667900;HORVU.MOREX.r3.3HG0263560;HORVU.MOREX.r3.5HG0527840;HORVU.MOREX.r3.6HG0592430;HORVU.MOREX.r3.4HG0341400;HORVU.MOREX.r3.2HG0111410;HORVU.MOREX.r3.3HG0282170;HORVU.MOREX.r3.2HG0159270;HORVU.MOREX.r3.1HG0005420;HORVU.MOREX.r3.5HG0494140;HORVU.MOREX.r3.4HG0339160;HORVU.MOREX.r3.4HG0383230;HORVU.MOREX.r3.3HG0305440;HORVU.MOREX.r3.2HG0214130;HORVU.MOR…	55	HORVU.MOREX.r3.3HG0301300;HORVU.MOREX.r3.2HG0185880;HORVU.MOREX.r3.4HG0341410;HORVU.MOREX.r3.5HG0512930;HORVU.MOREX.r3.1HG0075650;HORVU.MOREX.r3.3HG0319350;HORVU.MOREX.r3.7HG0748290;HORVU.MOREX.r3.2HG0155540;novel.10927;HORVU.MOREX.r3.2HG0178580;HORVU.MOREX.r3.1HG0053610;HORVU.MOREX.r3.2HG0168570;HORVU.MOREX.r3.3HG0220280;HORVU.MOREX.r3.1HG0056390;HORVU.MOREX.r3.7HG0642100;HORVU.MOREX.r3.7HG06440…	56	LKGR_vs_NKGR
Biological process	GO:0023052	signaling	204/2663	HORVU.MOREX.r3.6HG0568570;HORVU.MOREX.r3.2HG0191770;HORVU.MOREX.r3.2HG0213040;HORVU.MOREX.r3.1HG0068710;novel.6635;HORVU.MOREX.r3.3HG0294880;HORVU.MOREX.r3.1HG0079460;novel.3953;HORVU.MOREX.r3.1HG0046460;HORVU.MOREX.r3.6HG0604310;HORVU.MOREX.r3.3HG0308180;HORVU.MOREX.r3.6HG0630880;novel.3141;HORVU.MOREX.r3.7HG0663540;HORVU.MOREX.r3.3HG0304380;HORVU.MOREX.r3.3HG0282860;HORVU.MOREX.r3.4HG0388680;HO…	204	HORVU.MOREX.r3.6HG0568570;HORVU.MOREX.r3.2HG0191770;HORVU.MOREX.r3.2HG0213040;HORVU.MOREX.r3.1HG0068710;novel.6635;HORVU.MOREX.r3.3HG0294880;HORVU.MOREX.r3.1HG0079460;HORVU.MOREX.r3.1HG0046460;HORVU.MOREX.r3.6HG0604310;novel.3141;HORVU.MOREX.r3.7HG0663540;HORVU.MOREX.r3.3HG0304380;HORVU.MOREX.r3.3HG0282860;HORVU.MOREX.r3.4HG0388680;HORVU.MOREX.r3.2HG0153230;HORVU.MOREX.r3.4HG0410930;HORVU.MOREX.r…	130	novel.3953;HORVU.MOREX.r3.3HG0308180;HORVU.MOREX.r3.6HG0630880;HORVU.MOREX.r3.7HG0665380;HORVU.MOREX.r3.4HG0383820;HORVU.MOREX.r3.7HG0714750;HORVU.MOREX.r3.7HG0745140;HORVU.MOREX.r3.3HG0308190;novel.5323;HORVU.MOREX.r3.2HG0155540;HORVU.MOREX.r3.2HG0124540;HORVU.MOREX.r3.2HG0186560;HORVU.MOREX.r3.3HG0304770;HORVU.MOREX.r3.1HG0056390;HORVU.MOREX.r3.5HG0430200;HORVU.MOREX.r3.2HG0184930;HORVU.MOREX.r…	74	LKGR_vs_NKGR
Biological process	GO:0032501	multicellular organismal process	240/2663	HORVU.MOREX.r3.4HG0349520;HORVU.MOREX.r3.2HG0213820;HORVU.MOREX.r3.3HG0301300;HORVU.MOREX.r3.6HG0604310;HORVU.MOREX.r3.3HG0308180;HORVU.MOREX.r3.7HG0667900;HORVU.MOREX.r3.1HG0051740;HORVU.MOREX.r3.3HG0263560;HORVU.MOREX.r3.2HG0185880;HORVU.MOREX.r3.5HG0484220;HORVU.MOREX.r3.4HG0341410;HORVU.MOREX.r3.5HG0527840;HORVU.MOREX.r3.3HG0314210;HORVU.MOREX.r3.4HG0399660;HORVU.MOREX.r3.5HG0512930;HORVU.MOR…	240	HORVU.MOREX.r3.4HG0349520;HORVU.MOREX.r3.2HG0213820;HORVU.MOREX.r3.6HG0604310;HORVU.MOREX.r3.7HG0667900;HORVU.MOREX.r3.1HG0051740;HORVU.MOREX.r3.3HG0263560;HORVU.MOREX.r3.5HG0484220;HORVU.MOREX.r3.5HG0527840;HORVU.MOREX.r3.6HG0592430;HORVU.MOREX.r3.2HG0128980;HORVU.MOREX.r3.2HG0129400;HORVU.MOREX.r3.3HG0330130;HORVU.MOREX.r3.1HG0083130;HORVU.MOREX.r3.5HG0512230;HORVU.MOREX.r3.3HG0243610;HORVU.MOR…	118	HORVU.MOREX.r3.3HG0301300;HORVU.MOREX.r3.3HG0308180;HORVU.MOREX.r3.2HG0185880;HORVU.MOREX.r3.4HG0341410;HORVU.MOREX.r3.3HG0314210;HORVU.MOREX.r3.4HG0399660;HORVU.MOREX.r3.5HG0512930;HORVU.MOREX.r3.3HG0236520;HORVU.MOREX.r3.2HG0194560;HORVU.MOREX.r3.1HG0075650;HORVU.MOREX.r3.3HG0319350;HORVU.MOREX.r3.3HG0308190;HORVU.MOREX.r3.7HG0748290;HORVU.MOREX.r3.4HG0386330;HORVU.MOREX.r3.2HG0155540;novel.109…	122	LKGR_vs_NKGR
Biological process	GO:0032502	developmental process	282/2663	HORVU.MOREX.r3.4HG0349520;HORVU.MOREX.r3.2HG0213820;HORVU.MOREX.r3.3HG0301300;HORVU.MOREX.r3.6HG0604310;HORVU.MOREX.r3.2HG0129740;HORVU.MOREX.r3.3HG0308180;HORVU.MOREX.r3.7HG0667900;HORVU.MOREX.r3.1HG0051740;HORVU.MOREX.r3.3HG0263560;HORVU.MOREX.r3.2HG0185880;HORVU.MOREX.r3.5HG0484220;novel.3141;HORVU.MOREX.r3.4HG0341410;HORVU.MOREX.r3.5HG0527840;HORVU.MOREX.r3.3HG0314210;HORVU.MOREX.r3.4HG039966…	282	HORVU.MOREX.r3.4HG0349520;HORVU.MOREX.r3.2HG0213820;HORVU.MOREX.r3.6HG0604310;HORVU.MOREX.r3.2HG0129740;HORVU.MOREX.r3.7HG0667900;HORVU.MOREX.r3.1HG0051740;HORVU.MOREX.r3.3HG0263560;HORVU.MOREX.r3.5HG0484220;novel.3141;HORVU.MOREX.r3.5HG0527840;HORVU.MOREX.r3.6HG0592430;HORVU.MOREX.r3.2HG0128980;HORVU.MOREX.r3.2HG0129400;HORVU.MOREX.r3.3HG0330130;HORVU.MOREX.r3.1HG0083130;HORVU.MOREX.r3.5HG051223…	140	HORVU.MOREX.r3.3HG0301300;HORVU.MOREX.r3.3HG0308180;HORVU.MOREX.r3.2HG0185880;HORVU.MOREX.r3.4HG0341410;HORVU.MOREX.r3.3HG0314210;HORVU.MOREX.r3.4HG0399660;HORVU.MOREX.r3.5HG0512930;HORVU.MOREX.r3.7HG0665380;HORVU.MOREX.r3.3HG0236520;HORVU.MOREX.r3.2HG0194560;HORVU.MOREX.r3.1HG0075650;HORVU.MOREX.r3.3HG0319350;HORVU.MOREX.r3.5HG0533630;HORVU.MOREX.r3.3HG0308190;HORVU.MOREX.r3.7HG0748290;HORVU.MOR…	142	LKGR_vs_NKGR
Biological process	GO:0040007	growth	66/2663	HORVU.MOREX.r3.7HG0667900;HORVU.MOREX.r3.1HG0051740;HORVU.MOREX.r3.3HG0302230;HORVU.MOREX.r3.4HG0388840;HORVU.MOREX.r3.3HG0236520;HORVU.MOREX.r3.3HG0319350;HORVU.MOREX.r3.5HG0459480;HORVU.MOREX.r3.3HG0282170;novel.10927;HORVU.MOREX.r3.6HG0617380;HORVU.MOREX.r3.3HG0316220;HORVU.MOREX.r3.3HG0306650;HORVU.MOREX.r3.2HG0193060;HORVU.MOREX.r3.5HG0537110;HORVU.MOREX.r3.7HG0665260;HORVU.MOREX.r3.3HG02365…	66	HORVU.MOREX.r3.7HG0667900;HORVU.MOREX.r3.1HG0051740;HORVU.MOREX.r3.3HG0302230;HORVU.MOREX.r3.4HG0388840;HORVU.MOREX.r3.5HG0459480;HORVU.MOREX.r3.3HG0282170;HORVU.MOREX.r3.3HG0306650;HORVU.MOREX.r3.3HG0236500;HORVU.MOREX.r3.3HG0307040;HORVU.MOREX.r3.1HG0065130;HORVU.MOREX.r3.3HG0282720;novel.9603;HORVU.MOREX.r3.2HG0119330;HORVU.MOREX.r3.1HG0076630;HORVU.MOREX.r3.2HG0196540;HORVU.MOREX.r3.4HG041230…	34	HORVU.MOREX.r3.3HG0236520;HORVU.MOREX.r3.3HG0319350;novel.10927;HORVU.MOREX.r3.6HG0617380;HORVU.MOREX.r3.3HG0316220;HORVU.MOREX.r3.2HG0193060;HORVU.MOREX.r3.5HG0537110;HORVU.MOREX.r3.7HG0665260;HORVU.MOREX.r3.4HG0347870;HORVU.MOREX.r3.1HG0016710;HORVU.MOREX.r3.3HG0314070;HORVU.MOREX.r3.5HG0421040;HORVU.MOREX.r3.1HG0006410;HORVU.MOREX.r3.7HG0729950;HORVU.MOREX.r3.5HG0533430;HORVU.MOREX.r3.2HG01707…	32	LKGR_vs_NKGR
Biological process	GO:0040011	locomotion	7/2663	HORVU.MOREX.r3.5HG0512930;HORVU.MOREX.r3.3HG0282170;HORVU.MOREX.r3.1HG0041550;HORVU.MOREX.r3.5HG0530490;HORVU.MOREX.r3.1HG0041510;HORVU.MOREX.r3.7HG0715260;novel.1523	7	HORVU.MOREX.r3.3HG0282170;HORVU.MOREX.r3.7HG0715260	2	HORVU.MOREX.r3.5HG0512930;HORVU.MOREX.r3.1HG0041550;HORVU.MOREX.r3.5HG0530490;HORVU.MOREX.r3.1HG0041510;novel.1523	5	LKGR_vs_NKGR
Biological process	GO:0044419	biological process involved in interspecies interaction between organisms	216/2663	HORVU.MOREX.r3.6HG0568570;HORVU.MOREX.r3.2HG0191770;HORVU.MOREX.r3.2HG0213820;HORVU.MOREX.r3.1HG0068710;HORVU.MOREX.r3.3HG0294880;HORVU.MOREX.r3.7HG0683020;novel.3953;HORVU.MOREX.r3.2HG0129740;HORVU.MOREX.r3.4HG0400960;HORVU.MOREX.r3.7HG0667900;HORVU.MOREX.r3.4HG0400950;HORVU.MOREX.r3.2HG0213970;HORVU.MOREX.r3.2HG0160240;HORVU.MOREX.r3.6HG0630880;novel.3141;HORVU.MOREX.r3.1HG0031210;HORVU.MOREX.r…	216	HORVU.MOREX.r3.6HG0568570;HORVU.MOREX.r3.2HG0191770;HORVU.MOREX.r3.2HG0213820;HORVU.MOREX.r3.1HG0068710;HORVU.MOREX.r3.3HG0294880;HORVU.MOREX.r3.7HG0683020;HORVU.MOREX.r3.2HG0129740;HORVU.MOREX.r3.4HG0400960;HORVU.MOREX.r3.7HG0667900;HORVU.MOREX.r3.4HG0400950;HORVU.MOREX.r3.2HG0213970;HORVU.MOREX.r3.2HG0160240;novel.3141;HORVU.MOREX.r3.1HG0031210;HORVU.MOREX.r3.2HG0135120;HORVU.MOREX.r3.6HG062315…	126	novel.3953;HORVU.MOREX.r3.6HG0630880;HORVU.MOREX.r3.7HG0732460;HORVU.MOREX.r3.5HG0512930;HORVU.MOREX.r3.5HG0474460;HORVU.MOREX.r3.5HG0500130;HORVU.MOREX.r3.2HG0194560;HORVU.MOREX.r3.4HG0392580;novel.5323;HORVU.MOREX.r3.3HG0316220;HORVU.MOREX.r3.4HG0350220;HORVU.MOREX.r3.3HG0288960;HORVU.MOREX.r3.5HG0535950;HORVU.MOREX.r3.2HG0214180;HORVU.MOREX.r3.2HG0156720;HORVU.MOREX.r3.7HG0740700;HORVU.MOREX.r…	90	LKGR_vs_NKGR
Biological process	GO:0048511	rhythmic process	28/2663	HORVU.MOREX.r3.3HG0308180;HORVU.MOREX.r3.3HG0308190;HORVU.MOREX.r3.2HG0165450;HORVU.MOREX.r3.7HG0747090;HORVU.MOREX.r3.2HG0120830;HORVU.MOREX.r3.1HG0053480;HORVU.MOREX.r3.2HG0180530;HORVU.MOREX.r3.5HG0468580;HORVU.MOREX.r3.1HG0076700;HORVU.MOREX.r3.2HG0120360;HORVU.MOREX.r3.1HG0025510;HORVU.MOREX.r3.2HG0192080;HORVU.MOREX.r3.6HG0555950;HORVU.MOREX.r3.2HG0196540;HORVU.MOREX.r3.7HG0671530;HORVU.MOR…	28	HORVU.MOREX.r3.2HG0165450;HORVU.MOREX.r3.7HG0747090;HORVU.MOREX.r3.1HG0053480;HORVU.MOREX.r3.1HG0025510;HORVU.MOREX.r3.2HG0196540;HORVU.MOREX.r3.3HG0291900;HORVU.MOREX.r3.2HG0176200;HORVU.MOREX.r3.7HG0651430;HORVU.MOREX.r3.2HG0192000;HORVU.MOREX.r3.3HG0220910;HORVU.MOREX.r3.3HG0291910	11	HORVU.MOREX.r3.3HG0308180;HORVU.MOREX.r3.3HG0308190;HORVU.MOREX.r3.2HG0120830;HORVU.MOREX.r3.2HG0180530;HORVU.MOREX.r3.5HG0468580;HORVU.MOREX.r3.1HG0076700;HORVU.MOREX.r3.2HG0120360;HORVU.MOREX.r3.2HG0192080;HORVU.MOREX.r3.6HG0555950;HORVU.MOREX.r3.7HG0671530;HORVU.MOREX.r3.5HG0434180;HORVU.MOREX.r3.1HG0076720;HORVU.MOREX.r3.5HG0483980;HORVU.MOREX.r3.2HG0107970;HORVU.MOREX.r3.7HG0651170;HORVU.MOR…	17	LKGR_vs_NKGR
Biological process	GO:0048518	positive regulation of biological process	132/2663	HORVU.MOREX.r3.2HG0191770;HORVU.MOREX.r3.1HG0068710;HORVU.MOREX.r3.3HG0294880;HORVU.MOREX.r3.5HG0524540;novel.3953;HORVU.MOREX.r3.1HG0046460;HORVU.MOREX.r3.3HG0308180;HORVU.MOREX.r3.3HG0263560;HORVU.MOREX.r3.3HG0302230;HORVU.MOREX.r3.2HG0213970;HORVU.MOREX.r3.2HG0160240;HORVU.MOREX.r3.3HG0304380;HORVU.MOREX.r3.4HG0388840;HORVU.MOREX.r3.4HG0397640;HORVU.MOREX.r3.3HG0236520;HORVU.MOREX.r3.4HG034132…	132	HORVU.MOREX.r3.2HG0191770;HORVU.MOREX.r3.1HG0068710;HORVU.MOREX.r3.3HG0294880;HORVU.MOREX.r3.5HG0524540;HORVU.MOREX.r3.1HG0046460;HORVU.MOREX.r3.3HG0263560;HORVU.MOREX.r3.3HG0302230;HORVU.MOREX.r3.2HG0213970;HORVU.MOREX.r3.2HG0160240;HORVU.MOREX.r3.3HG0304380;HORVU.MOREX.r3.4HG0388840;HORVU.MOREX.r3.4HG0397640;HORVU.MOREX.r3.5HG0459480;HORVU.MOREX.r3.1HG0080800;HORVU.MOREX.r3.2HG0111410;HORVU.MOR…	76	novel.3953;HORVU.MOREX.r3.3HG0308180;HORVU.MOREX.r3.3HG0236520;HORVU.MOREX.r3.4HG0341320;HORVU.MOREX.r3.3HG0308190;HORVU.MOREX.r3.7HG0748290;novel.5323;HORVU.MOREX.r3.4HG0386330;HORVU.MOREX.r3.1HG0008600;HORVU.MOREX.r3.2HG0184930;HORVU.MOREX.r3.2HG0209060;HORVU.MOREX.r3.3HG0300720;novel.5070;HORVU.MOREX.r3.5HG0537110;HORVU.MOREX.r3.4HG0347870;HORVU.MOREX.r3.7HG0748190;HORVU.MOREX.r3.5HG0421040;HO…	56	LKGR_vs_NKGR
Biological process	GO:0048519	negative regulation of biological process	89/2663	HORVU.MOREX.r3.6HG0568570;HORVU.MOREX.r3.2HG0191770;HORVU.MOREX.r3.1HG0068710;HORVU.MOREX.r3.3HG0294880;HORVU.MOREX.r3.7HG0667900;HORVU.MOREX.r3.1HG0051740;HORVU.MOREX.r3.3HG0263560;HORVU.MOREX.r3.2HG0213970;HORVU.MOREX.r3.3HG0304380;HORVU.MOREX.r3.3HG0283700;HORVU.MOREX.r3.6HG0603150;HORVU.MOREX.r3.3HG0236520;HORVU.MOREX.r3.7HG0714750;HORVU.MOREX.r3.2HG0194560;HORVU.MOREX.r3.7HG0745140;HORVU.MOR…	89	HORVU.MOREX.r3.6HG0568570;HORVU.MOREX.r3.2HG0191770;HORVU.MOREX.r3.1HG0068710;HORVU.MOREX.r3.3HG0294880;HORVU.MOREX.r3.7HG0667900;HORVU.MOREX.r3.1HG0051740;HORVU.MOREX.r3.3HG0263560;HORVU.MOREX.r3.2HG0213970;HORVU.MOREX.r3.3HG0304380;HORVU.MOREX.r3.3HG0283700;HORVU.MOREX.r3.5HG0512230;HORVU.MOREX.r3.5HG0467660;HORVU.MOREX.r3.7HG0743280;HORVU.MOREX.r3.3HG0297550;HORVU.MOREX.r3.5HG0507280;HORVU.MOR…	47	HORVU.MOREX.r3.6HG0603150;HORVU.MOREX.r3.3HG0236520;HORVU.MOREX.r3.7HG0714750;HORVU.MOREX.r3.2HG0194560;HORVU.MOREX.r3.7HG0745140;HORVU.MOREX.r3.2HG0155540;HORVU.MOREX.r3.6HG0617380;HORVU.MOREX.r3.3HG0270100;HORVU.MOREX.r3.2HG0184930;HORVU.MOREX.r3.5HG0439240;HORVU.MOREX.r3.7HG0665260;HORVU.MOREX.r3.1HG0074190;HORVU.MOREX.r3.3HG0300660;novel.1336;HORVU.MOREX.r3.3HG0248870;HORVU.MOREX.r3.6HG061737…	42	LKGR_vs_NKGR
Biological process	GO:0050789	regulation of biological process	487/2663	HORVU.MOREX.r3.3HG0330150;HORVU.MOREX.r3.6HG0568570;HORVU.MOREX.r3.2HG0191770;HORVU.MOREX.r3.3HG0267770;HORVU.MOREX.r3.3HG0331020;HORVU.MOREX.r3.2HG0213040;HORVU.MOREX.r3.1HG0068710;HORVU.MOREX.r3.5HG0526060;novel.6635;HORVU.MOREX.r3.3HG0294880;HORVU.MOREX.r3.1HG0079460;HORVU.MOREX.r3.5HG0524540;novel.3953;HORVU.MOREX.r3.1HG0046460;HORVU.MOREX.r3.6HG0604310;HORVU.MOREX.r3.5HG0526050;HORVU.MOREX.r…	487	HORVU.MOREX.r3.6HG0568570;HORVU.MOREX.r3.2HG0191770;HORVU.MOREX.r3.3HG0267770;HORVU.MOREX.r3.3HG0331020;HORVU.MOREX.r3.2HG0213040;HORVU.MOREX.r3.1HG0068710;HORVU.MOREX.r3.5HG0526060;novel.6635;HORVU.MOREX.r3.3HG0294880;HORVU.MOREX.r3.1HG0079460;HORVU.MOREX.r3.5HG0524540;HORVU.MOREX.r3.1HG0046460;HORVU.MOREX.r3.6HG0604310;HORVU.MOREX.r3.5HG0526050;HORVU.MOREX.r3.7HG0667900;HORVU.MOREX.r3.2HG013090…	286	HORVU.MOREX.r3.3HG0330150;novel.3953;HORVU.MOREX.r3.3HG0308180;HORVU.MOREX.r3.2HG0185880;HORVU.MOREX.r3.6HG0630880;HORVU.MOREX.r3.4HG0341410;HORVU.MOREX.r3.5HG0478700;HORVU.MOREX.r3.1HG0009050;HORVU.MOREX.r3.1HG0068060;HORVU.MOREX.r3.7HG0665380;HORVU.MOREX.r3.6HG0603150;HORVU.MOREX.r3.4HG0383820;HORVU.MOREX.r3.3HG0236520;HORVU.MOREX.r3.1HG0039840;HORVU.MOREX.r3.6HG0574650;HORVU.MOREX.r3.7HG071475…	201	LKGR_vs_NKGR
Biological process	GO:0050896	response to stimulus	753/2663	HORVU.MOREX.r3.6HG0568570;HORVU.MOREX.r3.2HG0191770;HORVU.MOREX.r3.1HG0017720;HORVU.MOREX.r3.2HG0213040;HORVU.MOREX.r3.3HG0313780;HORVU.MOREX.r3.2HG0213820;HORVU.MOREX.r3.1HG0068710;HORVU.MOREX.r3.1HG0051880;novel.6635;HORVU.MOREX.r3.3HG0294880;HORVU.MOREX.r3.7HG0709950;HORVU.MOREX.r3.1HG0079460;HORVU.MOREX.r3.5HG0524540;HORVU.MOREX.r3.7HG0683020;novel.3953;HORVU.MOREX.r3.1HG0046460;HORVU.MOREX.r…	753	HORVU.MOREX.r3.6HG0568570;HORVU.MOREX.r3.2HG0191770;HORVU.MOREX.r3.1HG0017720;HORVU.MOREX.r3.2HG0213040;HORVU.MOREX.r3.3HG0313780;HORVU.MOREX.r3.2HG0213820;HORVU.MOREX.r3.1HG0068710;HORVU.MOREX.r3.1HG0051880;novel.6635;HORVU.MOREX.r3.3HG0294880;HORVU.MOREX.r3.1HG0079460;HORVU.MOREX.r3.5HG0524540;HORVU.MOREX.r3.7HG0683020;HORVU.MOREX.r3.1HG0046460;HORVU.MOREX.r3.7HG0732170;HORVU.MOREX.r3.6HG060431…	427	HORVU.MOREX.r3.7HG0709950;novel.3953;HORVU.MOREX.r3.3HG0308180;HORVU.MOREX.r3.2HG0185880;HORVU.MOREX.r3.6HG0630880;HORVU.MOREX.r3.5HG0478700;HORVU.MOREX.r3.7HG0732460;HORVU.MOREX.r3.1HG0068060;HORVU.MOREX.r3.7HG0649240;HORVU.MOREX.r3.5HG0512930;HORVU.MOREX.r3.7HG0665380;HORVU.MOREX.r3.6HG0605270;HORVU.MOREX.r3.5HG0474460;HORVU.MOREX.r3.5HG0430240;HORVU.MOREX.r3.4HG0383820;HORVU.MOREX.r3.2HG011302…	326	LKGR_vs_NKGR
Biological process	GO:0051179	localization	142/2663	HORVU.MOREX.r3.7HG0663470;HORVU.MOREX.r3.5HG0465530;HORVU.MOREX.r3.2HG0160240;HORVU.MOREX.r3.6HG0630880;HORVU.MOREX.r3.5HG0478700;HORVU.MOREX.r3.2HG0153230;HORVU.MOREX.r3.1HG0083720;HORVU.MOREX.r3.7HG0654330;HORVU.MOREX.r3.5HG0496050;HORVU.MOREX.r3.2HG0111820;HORVU.MOREX.r3.4HG0406470;HORVU.MOREX.r3.6HG0574650;HORVU.MOREX.r3.6HG0574850;HORVU.MOREX.r3.3HG0302730;HORVU.MOREX.r3.4HG0344120;HORVU.MOR…	142	HORVU.MOREX.r3.5HG0465530;HORVU.MOREX.r3.2HG0160240;HORVU.MOREX.r3.2HG0153230;HORVU.MOREX.r3.7HG0654330;HORVU.MOREX.r3.5HG0496050;HORVU.MOREX.r3.2HG0111820;HORVU.MOREX.r3.4HG0406470;HORVU.MOREX.r3.6HG0574850;HORVU.MOREX.r3.2HG0164700;HORVU.MOREX.r3.6HG0595580;HORVU.MOREX.r3.5HG0524470;HORVU.MOREX.r3.5HG0499780;HORVU.MOREX.r3.5HG0442770;HORVU.MOREX.r3.7HG0717840;HORVU.MOREX.r3.7HG0710910;HORVU.MOR…	63	HORVU.MOREX.r3.7HG0663470;HORVU.MOREX.r3.6HG0630880;HORVU.MOREX.r3.5HG0478700;HORVU.MOREX.r3.1HG0083720;HORVU.MOREX.r3.6HG0574650;HORVU.MOREX.r3.3HG0302730;HORVU.MOREX.r3.4HG0344120;novel.5323;HORVU.MOREX.r3.4HG0386330;HORVU.MOREX.r3.1HG0053890;HORVU.MOREX.r3.4HG0411330;HORVU.MOREX.r3.2HG0214850;HORVU.MOREX.r3.6HG0569780;HORVU.MOREX.r3.1HG0056390;HORVU.MOREX.r3.3HG0240110;HORVU.MOREX.r3.6HG061270…	79	LKGR_vs_NKGR
Biological process	GO:0051703	biological process involved in intraspecies interaction between organisms	2/2663	HORVU.MOREX.r3.2HG0100230;HORVU.MOREX.r3.2HG0196540	2	HORVU.MOREX.r3.2HG0196540	1	HORVU.MOREX.r3.2HG0100230	1	LKGR_vs_NKGR
Biological process	GO:0065007	biological regulation	528/2663	HORVU.MOREX.r3.3HG0330150;HORVU.MOREX.r3.6HG0568570;HORVU.MOREX.r3.2HG0191770;HORVU.MOREX.r3.3HG0267770;HORVU.MOREX.r3.3HG0331020;HORVU.MOREX.r3.7HG0663470;HORVU.MOREX.r3.2HG0213040;HORVU.MOREX.r3.1HG0068710;HORVU.MOREX.r3.5HG0526060;novel.6635;HORVU.MOREX.r3.3HG0294880;HORVU.MOREX.r3.1HG0079460;HORVU.MOREX.r3.5HG0524540;novel.3953;HORVU.MOREX.r3.1HG0046460;HORVU.MOREX.r3.6HG0604310;HORVU.MOREX.r…	528	HORVU.MOREX.r3.6HG0568570;HORVU.MOREX.r3.2HG0191770;HORVU.MOREX.r3.3HG0267770;HORVU.MOREX.r3.3HG0331020;HORVU.MOREX.r3.2HG0213040;HORVU.MOREX.r3.1HG0068710;HORVU.MOREX.r3.5HG0526060;novel.6635;HORVU.MOREX.r3.3HG0294880;HORVU.MOREX.r3.1HG0079460;HORVU.MOREX.r3.5HG0524540;HORVU.MOREX.r3.1HG0046460;HORVU.MOREX.r3.6HG0604310;HORVU.MOREX.r3.5HG0465530;HORVU.MOREX.r3.5HG0526050;HORVU.MOREX.r3.7HG066790…	310	HORVU.MOREX.r3.3HG0330150;HORVU.MOREX.r3.7HG0663470;novel.3953;HORVU.MOREX.r3.3HG0308180;HORVU.MOREX.r3.2HG0185880;HORVU.MOREX.r3.6HG0630880;HORVU.MOREX.r3.4HG0341410;HORVU.MOREX.r3.5HG0478700;HORVU.MOREX.r3.1HG0009050;HORVU.MOREX.r3.1HG0068060;HORVU.MOREX.r3.7HG0665380;HORVU.MOREX.r3.6HG0603150;HORVU.MOREX.r3.4HG0383820;HORVU.MOREX.r3.3HG0236520;HORVU.MOREX.r3.1HG0039840;HORVU.MOREX.r3.6HG057465…	218	LKGR_vs_NKGR
Biological process	GO:0098754	detoxification	25/2663	HORVU.MOREX.r3.1HG0051740;HORVU.MOREX.r3.7HG0649240;HORVU.MOREX.r3.4HG0406470;HORVU.MOREX.r3.2HG0106450;HORVU.MOREX.r3.5HG0496880;HORVU.MOREX.r3.5HG0496890;HORVU.MOREX.r3.5HG0499780;HORVU.MOREX.r3.7HG0666740;HORVU.MOREX.r3.2HG0156720;HORVU.MOREX.r3.2HG0106390;HORVU.MOREX.r3.5HG0537150;HORVU.MOREX.r3.1HG0084890;HORVU.MOREX.r3.1HG0003820;HORVU.MOREX.r3.1HG0081550;HORVU.MOREX.r3.2HG0123970;HORVU.MOR…	25	HORVU.MOREX.r3.1HG0051740;HORVU.MOREX.r3.4HG0406470;HORVU.MOREX.r3.2HG0106450;HORVU.MOREX.r3.5HG0496880;HORVU.MOREX.r3.5HG0496890;HORVU.MOREX.r3.5HG0499780;HORVU.MOREX.r3.7HG0666740;HORVU.MOREX.r3.2HG0106390;HORVU.MOREX.r3.1HG0084890;HORVU.MOREX.r3.1HG0081550;HORVU.MOREX.r3.2HG0123970;HORVU.MOREX.r3.2HG0187050;HORVU.MOREX.r3.5HG0464880;HORVU.MOREX.r3.3HG0320140;HORVU.MOREX.r3.2HG0214680;HORVU.MOR…	18	HORVU.MOREX.r3.7HG0649240;HORVU.MOREX.r3.2HG0156720;HORVU.MOREX.r3.5HG0537150;HORVU.MOREX.r3.1HG0003820;novel.396;HORVU.MOREX.r3.4HG0409190;HORVU.MOREX.r3.5HG0487320	7	LKGR_vs_NKGR
Cellular component	GO:0032991	protein-containing complex	73/2663	HORVU.MOREX.r3.3HG0267770;HORVU.MOREX.r3.1HG0021340;HORVU.MOREX.r3.2HG0213970;HORVU.MOREX.r3.2HG0160240;HORVU.MOREX.r3.7HG0714750;HORVU.MOREX.r3.3HG0302730;HORVU.MOREX.r3.1HG0080800;HORVU.MOREX.r3.5HG0424560;novel.8097;HORVU.MOREX.r3.1HG0021390;HORVU.MOREX.r3.1HG0029480;HORVU.MOREX.r3.4HG0407530;HORVU.MOREX.r3.7HG0665160;HORVU.MOREX.r3.3HG0228120;novel.9797;HORVU.MOREX.r3.5HG0517040;HORVU.MOREX.r…	73	HORVU.MOREX.r3.3HG0267770;HORVU.MOREX.r3.1HG0021340;HORVU.MOREX.r3.2HG0213970;HORVU.MOREX.r3.2HG0160240;HORVU.MOREX.r3.1HG0080800;HORVU.MOREX.r3.5HG0424560;novel.8097;HORVU.MOREX.r3.1HG0021390;HORVU.MOREX.r3.1HG0029480;HORVU.MOREX.r3.4HG0407530;HORVU.MOREX.r3.7HG0665160;novel.9797;HORVU.MOREX.r3.5HG0517040;HORVU.MOREX.r3.1HG0015430;novel.10752;novel.2061;HORVU.MOREX.r3.4HG0383230;HORVU.MOREX.r3.3…	58	HORVU.MOREX.r3.7HG0714750;HORVU.MOREX.r3.3HG0302730;HORVU.MOREX.r3.3HG0228120;HORVU.MOREX.r3.3HG0314140;HORVU.MOREX.r3.2HG0181380;HORVU.MOREX.r3.2HG0180020;HORVU.MOREX.r3.5HG0462210;novel.9334;HORVU.MOREX.r3.4HG0391190;novel.6603;HORVU.MOREX.r3.2HG0210650;HORVU.MOREX.r3.2HG0170740;HORVU.MOREX.r3.2HG0191440;novel.9792;HORVU.MOREX.r3.2HG0201640	15	LKGR_vs_NKGR
Cellular component	GO:0110165	cellular anatomical entity	1553/2663	HORVU.MOREX.r3.3HG0330150;HORVU.MOREX.r3.6HG0568570;HORVU.MOREX.r3.2HG0191770;HORVU.MOREX.r3.3HG0267770;HORVU.MOREX.r3.1HG0017720;HORVU.MOREX.r3.7HG0663470;HORVU.MOREX.r3.2HG0213040;HORVU.MOREX.r3.4HG0384700;HORVU.MOREX.r3.4HG0349520;HORVU.MOREX.r3.3HG0239110;novel.11575;HORVU.MOREX.r3.3HG0313780;HORVU.MOREX.r3.2HG0213820;HORVU.MOREX.r3.1HG0068710;HORVU.MOREX.r3.3HG0301300;HORVU.MOREX.r3.5HG05260…	1553	HORVU.MOREX.r3.6HG0568570;HORVU.MOREX.r3.2HG0191770;HORVU.MOREX.r3.3HG0267770;HORVU.MOREX.r3.1HG0017720;HORVU.MOREX.r3.2HG0213040;HORVU.MOREX.r3.4HG0384700;HORVU.MOREX.r3.4HG0349520;HORVU.MOREX.r3.3HG0239110;novel.11575;HORVU.MOREX.r3.3HG0313780;HORVU.MOREX.r3.2HG0213820;HORVU.MOREX.r3.1HG0068710;HORVU.MOREX.r3.5HG0526060;HORVU.MOREX.r3.1HG0051880;novel.6635;HORVU.MOREX.r3.3HG0294880;HORVU.MOREX.…	865	HORVU.MOREX.r3.3HG0330150;HORVU.MOREX.r3.7HG0663470;HORVU.MOREX.r3.3HG0301300;novel.3953;HORVU.MOREX.r3.3HG0224690;HORVU.MOREX.r3.3HG0329490;HORVU.MOREX.r3.3HG0308180;HORVU.MOREX.r3.4HG0405640;HORVU.MOREX.r3.2HG0185880;HORVU.MOREX.r3.6HG0612750;HORVU.MOREX.r3.5HG0527250;HORVU.MOREX.r3.6HG0596580;HORVU.MOREX.r3.6HG0630880;HORVU.MOREX.r3.4HG0341410;HORVU.MOREX.r3.7HG0750850;HORVU.MOREX.r3.1HG000905…	688	LKGR_vs_NKGR
Molecular function	GO:0003774	cytoskeletal motor activity	1/2663	novel.9792	1	--	0	novel.9792	1	LKGR_vs_NKGR
Molecular function	GO:0003824	catalytic activity	978/2663	HORVU.MOREX.r3.3HG0267770;HORVU.MOREX.r3.1HG0017720;HORVU.MOREX.r3.4HG0384700;HORVU.MOREX.r3.3HG0239110;HORVU.MOREX.r3.3HG0301300;HORVU.MOREX.r3.1HG0051880;HORVU.MOREX.r3.7HG0669660;HORVU.MOREX.r3.1HG0079460;HORVU.MOREX.r3.3HG0287070;HORVU.MOREX.r3.7HG0683020;HORVU.MOREX.r3.7HG0668820;HORVU.MOREX.r3.1HG0071210;novel.874;HORVU.MOREX.r3.6HG0617130;HORVU.MOREX.r3.6HG0604310;HORVU.MOREX.r3.3HG0224690…	978	HORVU.MOREX.r3.3HG0267770;HORVU.MOREX.r3.1HG0017720;HORVU.MOREX.r3.4HG0384700;HORVU.MOREX.r3.3HG0239110;HORVU.MOREX.r3.1HG0051880;HORVU.MOREX.r3.7HG0669660;HORVU.MOREX.r3.1HG0079460;HORVU.MOREX.r3.3HG0287070;HORVU.MOREX.r3.7HG0683020;HORVU.MOREX.r3.7HG0668820;HORVU.MOREX.r3.1HG0071210;novel.874;HORVU.MOREX.r3.6HG0617130;HORVU.MOREX.r3.6HG0604310;HORVU.MOREX.r3.7HG0668680;HORVU.MOREX.r3.2HG0129740…	548	HORVU.MOREX.r3.3HG0301300;HORVU.MOREX.r3.3HG0224690;HORVU.MOREX.r3.3HG0226600;HORVU.MOREX.r3.6HG0612750;HORVU.MOREX.r3.6HG0596580;HORVU.MOREX.r3.6HG0630880;HORVU.MOREX.r3.5HG0478700;HORVU.MOREX.r3.7HG0750850;HORVU.MOREX.r3.3HG0316000;HORVU.MOREX.r3.3HG0314210;HORVU.MOREX.r3.5HG0536200;HORVU.MOREX.r3.5HG0474460;HORVU.MOREX.r3.5HG0430240;HORVU.MOREX.r3.6HG0603150;HORVU.MOREX.r3.5HG0511680;HORVU.MOR…	430	LKGR_vs_NKGR
Molecular function	GO:0005198	structural molecule activity	6/2663	HORVU.MOREX.r3.3HG0269130;HORVU.MOREX.r3.6HG0553820;HORVU.MOREX.r3.2HG0181380;HORVU.MOREX.r3.3HG0239020;HORVU.MOREX.r3.4HG0338210;HORVU.MOREX.r3.2HG0201640	6	HORVU.MOREX.r3.3HG0269130;HORVU.MOREX.r3.6HG0553820;HORVU.MOREX.r3.3HG0239020;HORVU.MOREX.r3.4HG0338210	4	HORVU.MOREX.r3.2HG0181380;HORVU.MOREX.r3.2HG0201640	2	LKGR_vs_NKGR
Molecular function	GO:0005215	transporter activity	123/2663	HORVU.MOREX.r3.7HG0663470;HORVU.MOREX.r3.7HG0682090;HORVU.MOREX.r3.3HG0299080;HORVU.MOREX.r3.4HG0399660;HORVU.MOREX.r3.7HG0654330;HORVU.MOREX.r3.5HG0496050;HORVU.MOREX.r3.6HG0605270;HORVU.MOREX.r3.1HG0049580;HORVU.MOREX.r3.1HG0010640;HORVU.MOREX.r3.4HG0406470;HORVU.MOREX.r3.6HG0574850;HORVU.MOREX.r3.2HG0164700;HORVU.MOREX.r3.6HG0591170;HORVU.MOREX.r3.7HG0727750;HORVU.MOREX.r3.4HG0386330;HORVU.MOR…	123	HORVU.MOREX.r3.7HG0682090;HORVU.MOREX.r3.7HG0654330;HORVU.MOREX.r3.5HG0496050;HORVU.MOREX.r3.1HG0049580;HORVU.MOREX.r3.4HG0406470;HORVU.MOREX.r3.6HG0574850;HORVU.MOREX.r3.2HG0164700;HORVU.MOREX.r3.6HG0595580;HORVU.MOREX.r3.5HG0524470;HORVU.MOREX.r3.5HG0499780;HORVU.MOREX.r3.2HG0170120;HORVU.MOREX.r3.1HG0064910;HORVU.MOREX.r3.5HG0442770;HORVU.MOREX.r3.7HG0717840;HORVU.MOREX.r3.2HG0135310;HORVU.MOR…	51	HORVU.MOREX.r3.7HG0663470;HORVU.MOREX.r3.3HG0299080;HORVU.MOREX.r3.4HG0399660;HORVU.MOREX.r3.6HG0605270;HORVU.MOREX.r3.1HG0010640;HORVU.MOREX.r3.6HG0591170;HORVU.MOREX.r3.7HG0727750;HORVU.MOREX.r3.4HG0386330;HORVU.MOREX.r3.1HG0053890;HORVU.MOREX.r3.4HG0411330;HORVU.MOREX.r3.7HG0636630;HORVU.MOREX.r3.2HG0214850;HORVU.MOREX.r3.1HG0056390;HORVU.MOREX.r3.4HG0412430;HORVU.MOREX.r3.3HG0240110;HORVU.MOR…	72	LKGR_vs_NKGR
Molecular function	GO:0005488	binding	1101/2663	HORVU.MOREX.r3.3HG0330150;HORVU.MOREX.r3.6HG0568570;HORVU.MOREX.r3.2HG0191770;HORVU.MOREX.r3.3HG0267770;HORVU.MOREX.r3.1HG0017720;HORVU.MOREX.r3.3HG0331020;HORVU.MOREX.r3.2HG0213040;HORVU.MOREX.r3.4HG0384700;HORVU.MOREX.r3.2HG0208700;HORVU.MOREX.r3.3HG0226060;HORVU.MOREX.r3.1HG0068710;HORVU.MOREX.r3.5HG0526060;HORVU.MOREX.r3.3HG0294880;HORVU.MOREX.r3.7HG0709950;HORVU.MOREX.r3.7HG0669660;HORVU.MOR…	1101	HORVU.MOREX.r3.6HG0568570;HORVU.MOREX.r3.2HG0191770;HORVU.MOREX.r3.3HG0267770;HORVU.MOREX.r3.1HG0017720;HORVU.MOREX.r3.3HG0331020;HORVU.MOREX.r3.2HG0213040;HORVU.MOREX.r3.4HG0384700;HORVU.MOREX.r3.2HG0208700;HORVU.MOREX.r3.3HG0226060;HORVU.MOREX.r3.1HG0068710;HORVU.MOREX.r3.5HG0526060;HORVU.MOREX.r3.3HG0294880;HORVU.MOREX.r3.7HG0669660;HORVU.MOREX.r3.1HG0079460;HORVU.MOREX.r3.4HG0400780;HORVU.MOR…	606	HORVU.MOREX.r3.3HG0330150;HORVU.MOREX.r3.7HG0709950;HORVU.MOREX.r3.1HG0061580;HORVU.MOREX.r3.3HG0226600;HORVU.MOREX.r3.3HG0329490;HORVU.MOREX.r3.3HG0308180;HORVU.MOREX.r3.6HG0630880;HORVU.MOREX.r3.4HG0341410;HORVU.MOREX.r3.1HG0009050;HORVU.MOREX.r3.7HG0732460;HORVU.MOREX.r3.3HG0316000;HORVU.MOREX.r3.3HG0314210;HORVU.MOREX.r3.1HG0083720;HORVU.MOREX.r3.7HG0649240;HORVU.MOREX.r3.5HG0536200;HORVU.MOR…	495	LKGR_vs_NKGR
Molecular function	GO:0016209	antioxidant activity	46/2663	HORVU.MOREX.r3.1HG0025050;HORVU.MOREX.r3.3HG0241690;HORVU.MOREX.r3.5HG0495910;HORVU.MOREX.r3.7HG0705160;HORVU.MOREX.r3.2HG0215540;HORVU.MOREX.r3.2HG0120830;HORVU.MOREX.r3.2HG0168070;HORVU.MOREX.r3.4HG0351880;HORVU.MOREX.r3.2HG0178700;HORVU.MOREX.r3.1HG0076700;HORVU.MOREX.r3.4HG0409670;HORVU.MOREX.r3.7HG0637280;HORVU.MOREX.r3.2HG0120360;HORVU.MOREX.r3.7HG0713280;HORVU.MOREX.r3.3HG0294340;HORVU.MOR…	46	HORVU.MOREX.r3.5HG0495910;HORVU.MOREX.r3.4HG0351880;HORVU.MOREX.r3.2HG0178700;HORVU.MOREX.r3.4HG0409670;HORVU.MOREX.r3.7HG0713280;HORVU.MOREX.r3.3HG0294340;HORVU.MOREX.r3.7HG0728480;HORVU.MOREX.r3.3HG0256190;HORVU.MOREX.r3.3HG0291900;HORVU.MOREX.r3.1HG0017460;HORVU.MOREX.r3.3HG0247650;HORVU.MOREX.r3.2HG0215430;HORVU.MOREX.r3.2HG0214680;HORVU.MOREX.r3.7HG0715260;HORVU.MOREX.r3.3HG0291910;HORVU.MOR…	20	HORVU.MOREX.r3.1HG0025050;HORVU.MOREX.r3.3HG0241690;HORVU.MOREX.r3.7HG0705160;HORVU.MOREX.r3.2HG0215540;HORVU.MOREX.r3.2HG0120830;HORVU.MOREX.r3.2HG0168070;HORVU.MOREX.r3.1HG0076700;HORVU.MOREX.r3.7HG0637280;HORVU.MOREX.r3.2HG0120360;HORVU.MOREX.r3.2HG0156430;HORVU.MOREX.r3.2HG0112640;HORVU.MOREX.r3.7HG0671530;HORVU.MOREX.r3.4HG0393860;novel.1749;HORVU.MOREX.r3.2HG0103920;HORVU.MOREX.r3.5HG051248…	26	LKGR_vs_NKGR
Molecular function	GO:0044183	protein folding chaperone	2/2663	HORVU.MOREX.r3.4HG0387870;HORVU.MOREX.r3.5HG0522820	2	HORVU.MOREX.r3.4HG0387870;HORVU.MOREX.r3.5HG0522820	2	--	0	LKGR_vs_NKGR
Molecular function	GO:0045182	translation regulator activity	2/2663	HORVU.MOREX.r3.2HG0128640;HORVU.MOREX.r3.1HG0059680	2	HORVU.MOREX.r3.1HG0059680	1	HORVU.MOREX.r3.2HG0128640	1	LKGR_vs_NKGR
Molecular function	GO:0045735	nutrient reservoir activity	3/2663	HORVU.MOREX.r3.4HG0415030;HORVU.MOREX.r3.7HG0642890;HORVU.MOREX.r3.5HG0504040	3	HORVU.MOREX.r3.4HG0415030;HORVU.MOREX.r3.5HG0504040	2	HORVU.MOREX.r3.7HG0642890	1	LKGR_vs_NKGR
Molecular function	GO:0060089	molecular transducer activity	33/2663	HORVU.MOREX.r3.6HG0630880;HORVU.MOREX.r3.4HG0383820;HORVU.MOREX.r3.7HG0745140;HORVU.MOREX.r3.7HG0742860;HORVU.MOREX.r3.2HG0185050;HORVU.MOREX.r3.7HG0742110;HORVU.MOREX.r3.3HG0304260;HORVU.MOREX.r3.5HG0421040;HORVU.MOREX.r3.7HG0729950;HORVU.MOREX.r3.6HG0569450;HORVU.MOREX.r3.3HG0234210;HORVU.MOREX.r3.3HG0248870;HORVU.MOREX.r3.2HG0199920;HORVU.MOREX.r3.2HG0196170;HORVU.MOREX.r3.2HG0196540;HORVU.MOR…	33	HORVU.MOREX.r3.7HG0742860;HORVU.MOREX.r3.2HG0185050;HORVU.MOREX.r3.7HG0742110;HORVU.MOREX.r3.6HG0569450;HORVU.MOREX.r3.2HG0196170;HORVU.MOREX.r3.2HG0196540;HORVU.MOREX.r3.2HG0183940;HORVU.MOREX.r3.4HG0412300;HORVU.MOREX.r3.5HG0444170;HORVU.MOREX.r3.5HG0444140;HORVU.MOREX.r3.5HG0444080;HORVU.MOREX.r3.5HG0481720;HORVU.MOREX.r3.7HG0662370;HORVU.MOREX.r3.3HG0273160;HORVU.MOREX.r3.5HG0430860	15	HORVU.MOREX.r3.6HG0630880;HORVU.MOREX.r3.4HG0383820;HORVU.MOREX.r3.7HG0745140;HORVU.MOREX.r3.3HG0304260;HORVU.MOREX.r3.5HG0421040;HORVU.MOREX.r3.7HG0729950;HORVU.MOREX.r3.3HG0234210;HORVU.MOREX.r3.3HG0248870;HORVU.MOREX.r3.2HG0199920;HORVU.MOREX.r3.4HG0417010;HORVU.MOREX.r3.4HG0344810;HORVU.MOREX.r3.6HG0542320;HORVU.MOREX.r3.5HG0481800;HORVU.MOREX.r3.2HG0102660;HORVU.MOREX.r3.5HG0480440;HORVU.MOR…	18	LKGR_vs_NKGR
Molecular function	GO:0060090	molecular adaptor activity	2/2663	HORVU.MOREX.r3.5HG0517040;HORVU.MOREX.r3.2HG0128290	2	HORVU.MOREX.r3.5HG0517040;HORVU.MOREX.r3.2HG0128290	2	--	0	LKGR_vs_NKGR
Molecular function	GO:0090729	toxin activity	2/2663	HORVU.MOREX.r3.6HG0538350;HORVU.MOREX.r3.1HG0003090	2	HORVU.MOREX.r3.6HG0538350	1	HORVU.MOREX.r3.1HG0003090	1	LKGR_vs_NKGR
Molecular function	GO:0098772	molecular function regulator activity	49/2663	HORVU.MOREX.r3.4HG0405640;HORVU.MOREX.r3.5HG0527250;HORVU.MOREX.r3.4HG0414340;HORVU.MOREX.r3.2HG0138340;HORVU.MOREX.r3.4HG0383820;HORVU.MOREX.r3.3HG0322130;HORVU.MOREX.r3.1HG0091390;HORVU.MOREX.r3.7HG0750090;HORVU.MOREX.r3.2HG0186560;HORVU.MOREX.r3.5HG0493360;HORVU.MOREX.r3.3HG0304260;HORVU.MOREX.r3.2HG0139470;HORVU.MOREX.r3.1HG0002670;HORVU.MOREX.r3.1HG0069380;HORVU.MOREX.r3.2HG0202460;HORVU.MOR…	49	HORVU.MOREX.r3.4HG0414340;HORVU.MOREX.r3.2HG0138340;HORVU.MOREX.r3.3HG0322130;HORVU.MOREX.r3.1HG0091390;HORVU.MOREX.r3.1HG0069380;HORVU.MOREX.r3.2HG0202460;HORVU.MOREX.r3.1HG0066680;HORVU.MOREX.r3.3HG0322140;HORVU.MOREX.r3.5HG0444170;HORVU.MOREX.r3.1HG0046570;HORVU.MOREX.r3.1HG0067190;HORVU.MOREX.r3.5HG0444140;HORVU.MOREX.r3.4HG0398540;HORVU.MOREX.r3.5HG0444080;HORVU.MOREX.r3.7HG0706600;HORVU.MOR…	25	HORVU.MOREX.r3.4HG0405640;HORVU.MOREX.r3.5HG0527250;HORVU.MOREX.r3.4HG0383820;HORVU.MOREX.r3.7HG0750090;HORVU.MOREX.r3.2HG0186560;HORVU.MOREX.r3.5HG0493360;HORVU.MOREX.r3.3HG0304260;HORVU.MOREX.r3.2HG0139470;HORVU.MOREX.r3.1HG0002670;HORVU.MOREX.r3.3HG0248870;HORVU.MOREX.r3.2HG0102670;HORVU.MOREX.r3.1HG0087270;HORVU.MOREX.r3.5HG0524870;HORVU.MOREX.r3.2HG0122620;HORVU.MOREX.r3.3HG0253860;HORVU.MOR…	24	LKGR_vs_NKGR
Molecular function	GO:0140104	molecular carrier activity	2/2663	HORVU.MOREX.r3.3HG0247650;HORVU.MOREX.r3.7HG0714350	2	HORVU.MOREX.r3.3HG0247650;HORVU.MOREX.r3.7HG0714350	2	--	0	LKGR_vs_NKGR
Molecular function	GO:0140110	transcription regulator activity	209/2663	HORVU.MOREX.r3.3HG0330150;HORVU.MOREX.r3.6HG0568570;HORVU.MOREX.r3.2HG0191770;HORVU.MOREX.r3.2HG0213040;HORVU.MOREX.r3.1HG0068710;HORVU.MOREX.r3.5HG0526060;HORVU.MOREX.r3.3HG0294880;HORVU.MOREX.r3.5HG0474130;HORVU.MOREX.r3.5HG0526050;HORVU.MOREX.r3.5HG0474120;HORVU.MOREX.r3.2HG0185100;HORVU.MOREX.r3.2HG0130900;HORVU.MOREX.r3.5HG0497680;HORVU.MOREX.r3.3HG0263560;novel.3141;HORVU.MOREX.r3.3HG022596…	209	HORVU.MOREX.r3.6HG0568570;HORVU.MOREX.r3.2HG0191770;HORVU.MOREX.r3.2HG0213040;HORVU.MOREX.r3.1HG0068710;HORVU.MOREX.r3.5HG0526060;HORVU.MOREX.r3.3HG0294880;HORVU.MOREX.r3.5HG0474130;HORVU.MOREX.r3.5HG0526050;HORVU.MOREX.r3.5HG0474120;HORVU.MOREX.r3.2HG0185100;HORVU.MOREX.r3.2HG0130900;HORVU.MOREX.r3.5HG0497680;HORVU.MOREX.r3.3HG0263560;novel.3141;HORVU.MOREX.r3.3HG0225960;HORVU.MOREX.r3.7HG066354…	128	HORVU.MOREX.r3.3HG0330150;HORVU.MOREX.r3.4HG0341410;HORVU.MOREX.r3.1HG0009050;HORVU.MOREX.r3.7HG0665380;HORVU.MOREX.r3.3HG0236520;HORVU.MOREX.r3.5HG0442330;HORVU.MOREX.r3.7HG0748290;HORVU.MOREX.r3.2HG0155540;HORVU.MOREX.r3.2HG0178580;HORVU.MOREX.r3.1HG0082370;HORVU.MOREX.r3.6HG0617380;HORVU.MOREX.r3.6HG0603090;HORVU.MOREX.r3.3HG0270100;HORVU.MOREX.r3.4HG0391340;HORVU.MOREX.r3.3HG0304770;HORVU.MOR…	81	LKGR_vs_NKGR
Molecular function	GO:0140313	molecular sequestering activity	2/2663	HORVU.MOREX.r3.7HG0649240;novel.396	2	--	0	HORVU.MOREX.r3.7HG0649240;novel.396	2	LKGR_vs_NKGR
Molecular function	GO:0140657	ATP-dependent activity	47/2663	HORVU.MOREX.r3.7HG0654330;HORVU.MOREX.r3.4HG0387870;HORVU.MOREX.r3.7HG0727750;HORVU.MOREX.r3.4HG0386330;HORVU.MOREX.r3.5HG0524470;HORVU.MOREX.r3.4HG0357430;HORVU.MOREX.r3.7HG0717840;HORVU.MOREX.r3.3HG0240110;HORVU.MOREX.r3.3HG0285940;HORVU.MOREX.r3.4HG0415340;HORVU.MOREX.r3.1HG0058980;HORVU.MOREX.r3.6HG0574990;HORVU.MOREX.r3.2HG0140830;HORVU.MOREX.r3.3HG0282720;HORVU.MOREX.r3.1HG0069030;HORVU.MOR…	47	HORVU.MOREX.r3.7HG0654330;HORVU.MOREX.r3.4HG0387870;HORVU.MOREX.r3.5HG0524470;HORVU.MOREX.r3.4HG0357430;HORVU.MOREX.r3.7HG0717840;HORVU.MOREX.r3.6HG0574990;HORVU.MOREX.r3.2HG0140830;HORVU.MOREX.r3.3HG0282720;HORVU.MOREX.r3.2HG0214130;HORVU.MOREX.r3.1HG0064890;HORVU.MOREX.r3.5HG0520940;HORVU.MOREX.r3.3HG0270240;HORVU.MOREX.r3.1HG0093740;HORVU.MOREX.r3.3HG0270800;HORVU.MOREX.r3.7HG0668550;HORVU.MOR…	25	HORVU.MOREX.r3.7HG0727750;HORVU.MOREX.r3.4HG0386330;HORVU.MOREX.r3.3HG0240110;HORVU.MOREX.r3.3HG0285940;HORVU.MOREX.r3.4HG0415340;HORVU.MOREX.r3.1HG0058980;HORVU.MOREX.r3.1HG0069030;HORVU.MOREX.r3.5HG0441640;novel.4705;HORVU.MOREX.r3.3HG0271600;HORVU.MOREX.r3.2HG0096570;HORVU.MOREX.r3.2HG0140870;HORVU.MOREX.r3.3HG0303310;HORVU.MOREX.r3.7HG0722520;HORVU.MOREX.r3.7HG0702660;HORVU.MOREX.r3.7HG072778…	22	LKGR_vs_NKGR
Biological process	GO:0000003	reproduction	101/2167	HORVU.MOREX.r3.4HG0349520;HORVU.MOREX.r3.2HG0201190;HORVU.MOREX.r3.6HG0592430;HORVU.MOREX.r3.7HG0667900;HORVU.MOREX.r3.4HG0339160;HORVU.MOREX.r3.5HG0527840;HORVU.MOREX.r3.4HG0341400;HORVU.MOREX.r3.2HG0185880;HORVU.MOREX.r3.1HG0076630;novel.5070;HORVU.MOREX.r3.5HG0420120;HORVU.MOREX.r3.7HG0659410;HORVU.MOREX.r3.3HG0278140;HORVU.MOREX.r3.2HG0196540;HORVU.MOREX.r3.3HG0305440;HORVU.MOREX.r3.3HG022091…	101	HORVU.MOREX.r3.4HG0349520;HORVU.MOREX.r3.6HG0592430;HORVU.MOREX.r3.7HG0667900;HORVU.MOREX.r3.4HG0339160;HORVU.MOREX.r3.5HG0527840;HORVU.MOREX.r3.4HG0341400;HORVU.MOREX.r3.1HG0076630;HORVU.MOREX.r3.5HG0420120;HORVU.MOREX.r3.7HG0659410;HORVU.MOREX.r3.3HG0278140;HORVU.MOREX.r3.2HG0196540;HORVU.MOREX.r3.3HG0305440;HORVU.MOREX.r3.3HG0220910;HORVU.MOREX.r3.2HG0119330;HORVU.MOREX.r3.3HG0287850;HORVU.MOR…	76	HORVU.MOREX.r3.2HG0201190;HORVU.MOREX.r3.2HG0185880;novel.5070;HORVU.MOREX.r3.5HG0512930;HORVU.MOREX.r3.2HG0168570;HORVU.MOREX.r3.7HG0751030;HORVU.MOREX.r3.5HG0530490;HORVU.MOREX.r3.7HG0748290;HORVU.MOREX.r3.1HG0053610;HORVU.MOREX.r3.2HG0193060;HORVU.MOREX.r3.7HG0644030;HORVU.MOREX.r3.1HG0075650;HORVU.MOREX.r3.7HG0717950;HORVU.MOREX.r3.3HG0221340;HORVU.MOREX.r3.6HG0599450;HORVU.MOREX.r3.7HG072345…	25	LK0R_vs_NK0R
Biological process	GO:0002376	immune system process	39/2167	HORVU.MOREX.r3.2HG0191770;HORVU.MOREX.r3.1HG0068710;HORVU.MOREX.r3.3HG0294880;HORVU.MOREX.r3.5HG0512230;HORVU.MOREX.r3.7HG0742240;HORVU.MOREX.r3.2HG0174480;HORVU.MOREX.r3.4HG0415510;HORVU.MOREX.r3.2HG0174500;HORVU.MOREX.r3.7HG0743280;HORVU.MOREX.r3.3HG0227880;HORVU.MOREX.r3.6HG0630880;HORVU.MOREX.r3.3HG0270240;HORVU.MOREX.r3.5HG0480870;HORVU.MOREX.r3.2HG0174360;HORVU.MOREX.r3.7HG0749550;HORVU.MOR…	39	HORVU.MOREX.r3.2HG0191770;HORVU.MOREX.r3.1HG0068710;HORVU.MOREX.r3.3HG0294880;HORVU.MOREX.r3.5HG0512230;HORVU.MOREX.r3.7HG0742240;HORVU.MOREX.r3.2HG0174480;HORVU.MOREX.r3.4HG0415510;HORVU.MOREX.r3.2HG0174500;HORVU.MOREX.r3.7HG0743280;HORVU.MOREX.r3.3HG0227880;HORVU.MOREX.r3.3HG0270240;HORVU.MOREX.r3.2HG0174360;HORVU.MOREX.r3.6HG0574360;HORVU.MOREX.r3.2HG0174420;HORVU.MOREX.r3.2HG0155570;HORVU.MOR…	33	HORVU.MOREX.r3.6HG0630880;HORVU.MOREX.r3.5HG0480870;HORVU.MOREX.r3.7HG0749550;novel.5323;HORVU.MOREX.r3.4HG0413780;HORVU.MOREX.r3.4HG0333510	6	LK0R_vs_NK0R
Biological process	GO:0008152	metabolic process	813/2167	HORVU.MOREX.r3.3HG0331020;HORVU.MOREX.r3.6HG0568570;HORVU.MOREX.r3.4HG0384700;HORVU.MOREX.r3.2HG0191770;HORVU.MOREX.r3.1HG0029480;HORVU.MOREX.r3.1HG0046460;HORVU.MOREX.r3.6HG0604310;HORVU.MOREX.r3.3HG0316000;HORVU.MOREX.r3.1HG0079460;HORVU.MOREX.r3.1HG0068710;HORVU.MOREX.r3.3HG0294880;HORVU.MOREX.r3.3HG0267770;HORVU.MOREX.r3.4HG0384790;HORVU.MOREX.r3.2HG0213970;HORVU.MOREX.r3.4HG0349520;HORVU.MOR…	813	HORVU.MOREX.r3.3HG0331020;HORVU.MOREX.r3.6HG0568570;HORVU.MOREX.r3.4HG0384700;HORVU.MOREX.r3.2HG0191770;HORVU.MOREX.r3.1HG0029480;HORVU.MOREX.r3.1HG0046460;HORVU.MOREX.r3.6HG0604310;HORVU.MOREX.r3.1HG0079460;HORVU.MOREX.r3.1HG0068710;HORVU.MOREX.r3.3HG0294880;HORVU.MOREX.r3.3HG0267770;HORVU.MOREX.r3.4HG0384790;HORVU.MOREX.r3.2HG0213970;HORVU.MOREX.r3.4HG0349520;HORVU.MOREX.r3.1HG0051910;HORVU.MOR…	583	HORVU.MOREX.r3.3HG0316000;HORVU.MOREX.r3.1HG0059470;HORVU.MOREX.r3.3HG0308180;HORVU.MOREX.r3.2HG0200390;HORVU.MOREX.r3.7HG0714750;novel.12091;HORVU.MOREX.r3.1HG0008600;HORVU.MOREX.r3.6HG0591170;HORVU.MOREX.r3.3HG0316220;HORVU.MOREX.r3.7HG0750850;HORVU.MOREX.r3.3HG0308190;HORVU.MOREX.r3.4HG0418460;HORVU.MOREX.r3.1HG0006410;HORVU.MOREX.r3.4HG0383820;HORVU.MOREX.r3.7HG0728340;HORVU.MOREX.r3.2HG01126…	230	LK0R_vs_NK0R
Biological process	GO:0009987	cellular process	915/2167	HORVU.MOREX.r3.6HG0568570;HORVU.MOREX.r3.4HG0384700;HORVU.MOREX.r3.2HG0191770;HORVU.MOREX.r3.2HG0213040;HORVU.MOREX.r3.1HG0029480;HORVU.MOREX.r3.1HG0046460;HORVU.MOREX.r3.6HG0604310;HORVU.MOREX.r3.3HG0316000;HORVU.MOREX.r3.1HG0079460;HORVU.MOREX.r3.1HG0068710;HORVU.MOREX.r3.3HG0294880;HORVU.MOREX.r3.3HG0267770;HORVU.MOREX.r3.4HG0384790;HORVU.MOREX.r3.2HG0213970;HORVU.MOREX.r3.4HG0349520;HORVU.MOR…	915	HORVU.MOREX.r3.6HG0568570;HORVU.MOREX.r3.4HG0384700;HORVU.MOREX.r3.2HG0191770;HORVU.MOREX.r3.2HG0213040;HORVU.MOREX.r3.1HG0029480;HORVU.MOREX.r3.1HG0046460;HORVU.MOREX.r3.6HG0604310;HORVU.MOREX.r3.1HG0079460;HORVU.MOREX.r3.1HG0068710;HORVU.MOREX.r3.3HG0294880;HORVU.MOREX.r3.3HG0267770;HORVU.MOREX.r3.4HG0384790;HORVU.MOREX.r3.2HG0213970;HORVU.MOREX.r3.4HG0349520;HORVU.MOREX.r3.1HG0051910;HORVU.MOR…	659	HORVU.MOREX.r3.3HG0316000;HORVU.MOREX.r3.3HG0308180;HORVU.MOREX.r3.4HG0414490;HORVU.MOREX.r3.5HG0513190;HORVU.MOREX.r3.7HG0714750;novel.12091;HORVU.MOREX.r3.1HG0008600;HORVU.MOREX.r3.6HG0591170;HORVU.MOREX.r3.7HG0750850;HORVU.MOREX.r3.3HG0308190;HORVU.MOREX.r3.7HG0663470;HORVU.MOREX.r3.1HG0006410;HORVU.MOREX.r3.4HG0383820;HORVU.MOREX.r3.7HG0728340;HORVU.MOREX.r3.2HG0112610;HORVU.MOREX.r3.3HG03018…	256	LK0R_vs_NK0R
Biological process	GO:0016032	viral process	3/2167	HORVU.MOREX.r3.7HG0740700;HORVU.MOREX.r3.7HG0740730;HORVU.MOREX.r3.7HG0740670	3	--	0	HORVU.MOREX.r3.7HG0740700;HORVU.MOREX.r3.7HG0740730;HORVU.MOREX.r3.7HG0740670	3	LK0R_vs_NK0R
Biological process	GO:0022414	reproductive process	97/2167	HORVU.MOREX.r3.4HG0349520;HORVU.MOREX.r3.2HG0201190;HORVU.MOREX.r3.6HG0592430;HORVU.MOREX.r3.7HG0667900;HORVU.MOREX.r3.4HG0339160;HORVU.MOREX.r3.5HG0527840;HORVU.MOREX.r3.4HG0341400;HORVU.MOREX.r3.2HG0185880;HORVU.MOREX.r3.1HG0076630;novel.5070;HORVU.MOREX.r3.5HG0420120;HORVU.MOREX.r3.7HG0659410;HORVU.MOREX.r3.3HG0278140;HORVU.MOREX.r3.2HG0196540;HORVU.MOREX.r3.3HG0305440;HORVU.MOREX.r3.3HG022091…	97	HORVU.MOREX.r3.4HG0349520;HORVU.MOREX.r3.6HG0592430;HORVU.MOREX.r3.7HG0667900;HORVU.MOREX.r3.4HG0339160;HORVU.MOREX.r3.5HG0527840;HORVU.MOREX.r3.4HG0341400;HORVU.MOREX.r3.1HG0076630;HORVU.MOREX.r3.5HG0420120;HORVU.MOREX.r3.7HG0659410;HORVU.MOREX.r3.3HG0278140;HORVU.MOREX.r3.2HG0196540;HORVU.MOREX.r3.3HG0305440;HORVU.MOREX.r3.3HG0220910;HORVU.MOREX.r3.2HG0119330;HORVU.MOREX.r3.3HG0287850;HORVU.MOR…	72	HORVU.MOREX.r3.2HG0201190;HORVU.MOREX.r3.2HG0185880;novel.5070;HORVU.MOREX.r3.5HG0512930;HORVU.MOREX.r3.2HG0168570;HORVU.MOREX.r3.7HG0751030;HORVU.MOREX.r3.5HG0530490;HORVU.MOREX.r3.7HG0748290;HORVU.MOREX.r3.1HG0053610;HORVU.MOREX.r3.2HG0193060;HORVU.MOREX.r3.7HG0644030;HORVU.MOREX.r3.1HG0075650;HORVU.MOREX.r3.7HG0717950;HORVU.MOREX.r3.3HG0221340;HORVU.MOREX.r3.6HG0599450;HORVU.MOREX.r3.7HG072345…	25	LK0R_vs_NK0R
Biological process	GO:0023052	signaling	172/2167	HORVU.MOREX.r3.6HG0568570;HORVU.MOREX.r3.2HG0191770;HORVU.MOREX.r3.2HG0213040;HORVU.MOREX.r3.1HG0046460;HORVU.MOREX.r3.6HG0604310;HORVU.MOREX.r3.1HG0079460;HORVU.MOREX.r3.1HG0068710;HORVU.MOREX.r3.3HG0294880;HORVU.MOREX.r3.1HG0004730;HORVU.MOREX.r3.2HG0111820;HORVU.MOREX.r3.7HG0663540;HORVU.MOREX.r3.3HG0282920;HORVU.MOREX.r3.3HG0308180;HORVU.MOREX.r3.6HG0604390;HORVU.MOREX.r3.1HG0070890;novel.663…	172	HORVU.MOREX.r3.6HG0568570;HORVU.MOREX.r3.2HG0191770;HORVU.MOREX.r3.2HG0213040;HORVU.MOREX.r3.1HG0046460;HORVU.MOREX.r3.6HG0604310;HORVU.MOREX.r3.1HG0079460;HORVU.MOREX.r3.1HG0068710;HORVU.MOREX.r3.3HG0294880;HORVU.MOREX.r3.1HG0004730;HORVU.MOREX.r3.2HG0111820;HORVU.MOREX.r3.7HG0663540;HORVU.MOREX.r3.3HG0282920;HORVU.MOREX.r3.6HG0604390;HORVU.MOREX.r3.1HG0070890;novel.6635;HORVU.MOREX.r3.3HG028286…	133	HORVU.MOREX.r3.3HG0308180;HORVU.MOREX.r3.7HG0714750;HORVU.MOREX.r3.3HG0308190;HORVU.MOREX.r3.1HG0006410;HORVU.MOREX.r3.4HG0383820;HORVU.MOREX.r3.3HG0304260;novel.3953;novel.6983;HORVU.MOREX.r3.3HG0228120;HORVU.MOREX.r3.6HG0619010;HORVU.MOREX.r3.3HG0234210;HORVU.MOREX.r3.6HG0548400;HORVU.MOREX.r3.2HG0184930;HORVU.MOREX.r3.5HG0524050;HORVU.MOREX.r3.6HG0630880;HORVU.MOREX.r3.5HG0480870;HORVU.MOREX.r…	39	LK0R_vs_NK0R
Biological process	GO:0032501	multicellular organismal process	209/2167	HORVU.MOREX.r3.6HG0604310;HORVU.MOREX.r3.3HG0300120;HORVU.MOREX.r3.4HG0349520;HORVU.MOREX.r3.2HG0213820;HORVU.MOREX.r3.3HG0308180;HORVU.MOREX.r3.6HG0604390;HORVU.MOREX.r3.2HG0201190;HORVU.MOREX.r3.1HG0083130;HORVU.MOREX.r3.6HG0592430;HORVU.MOREX.r3.7HG0667900;HORVU.MOREX.r3.2HG0111270;HORVU.MOREX.r3.4HG0412120;HORVU.MOREX.r3.3HG0316220;HORVU.MOREX.r3.5HG0486530;HORVU.MOREX.r3.4HG0339160;HORVU.MOR…	209	HORVU.MOREX.r3.6HG0604310;HORVU.MOREX.r3.3HG0300120;HORVU.MOREX.r3.4HG0349520;HORVU.MOREX.r3.2HG0213820;HORVU.MOREX.r3.6HG0604390;HORVU.MOREX.r3.1HG0083130;HORVU.MOREX.r3.6HG0592430;HORVU.MOREX.r3.7HG0667900;HORVU.MOREX.r3.2HG0111270;HORVU.MOREX.r3.4HG0412120;HORVU.MOREX.r3.5HG0486530;HORVU.MOREX.r3.4HG0339160;HORVU.MOREX.r3.5HG0527840;HORVU.MOREX.r3.4HG0341400;HORVU.MOREX.r3.3HG0330130;HORVU.MOR…	140	HORVU.MOREX.r3.3HG0308180;HORVU.MOREX.r3.2HG0201190;HORVU.MOREX.r3.3HG0316220;HORVU.MOREX.r3.3HG0308190;HORVU.MOREX.r3.2HG0185880;novel.1336;HORVU.MOREX.r3.4HG0399660;HORVU.MOREX.r3.3HG0314210;novel.5070;HORVU.MOREX.r3.2HG0179560;HORVU.MOREX.r3.4HG0342720;HORVU.MOREX.r3.5HG0512930;HORVU.MOREX.r3.2HG0168570;HORVU.MOREX.r3.6HG0619010;HORVU.MOREX.r3.7HG0751030;HORVU.MOREX.r3.5HG0530490;HORVU.MOREX.r…	69	LK0R_vs_NK0R
Biological process	GO:0032502	developmental process	232/2167	HORVU.MOREX.r3.6HG0604310;HORVU.MOREX.r3.3HG0300120;HORVU.MOREX.r3.4HG0349520;HORVU.MOREX.r3.2HG0213820;HORVU.MOREX.r3.2HG0129740;HORVU.MOREX.r3.3HG0308180;HORVU.MOREX.r3.6HG0604390;HORVU.MOREX.r3.2HG0201190;HORVU.MOREX.r3.1HG0083130;HORVU.MOREX.r3.6HG0592430;HORVU.MOREX.r3.7HG0667900;HORVU.MOREX.r3.2HG0111270;HORVU.MOREX.r3.4HG0412120;HORVU.MOREX.r3.3HG0316220;HORVU.MOREX.r3.5HG0486530;HORVU.MOR…	232	HORVU.MOREX.r3.6HG0604310;HORVU.MOREX.r3.3HG0300120;HORVU.MOREX.r3.4HG0349520;HORVU.MOREX.r3.2HG0213820;HORVU.MOREX.r3.2HG0129740;HORVU.MOREX.r3.6HG0604390;HORVU.MOREX.r3.1HG0083130;HORVU.MOREX.r3.6HG0592430;HORVU.MOREX.r3.7HG0667900;HORVU.MOREX.r3.2HG0111270;HORVU.MOREX.r3.4HG0412120;HORVU.MOREX.r3.5HG0486530;HORVU.MOREX.r3.4HG0339160;HORVU.MOREX.r3.5HG0527840;HORVU.MOREX.r3.3HG0330130;HORVU.MOR…	157	HORVU.MOREX.r3.3HG0308180;HORVU.MOREX.r3.2HG0201190;HORVU.MOREX.r3.3HG0316220;HORVU.MOREX.r3.3HG0308190;HORVU.MOREX.r3.1HG0006410;HORVU.MOREX.r3.2HG0185880;novel.1336;HORVU.MOREX.r3.4HG0416070;HORVU.MOREX.r3.4HG0399660;HORVU.MOREX.r3.3HG0314210;novel.5070;HORVU.MOREX.r3.5HG0508900;HORVU.MOREX.r3.2HG0179560;HORVU.MOREX.r3.4HG0409710;HORVU.MOREX.r3.7HG0729950;HORVU.MOREX.r3.4HG0342720;HORVU.MOREX.r…	75	LK0R_vs_NK0R
Biological process	GO:0040007	growth	52/2167	HORVU.MOREX.r3.3HG0302230;HORVU.MOREX.r3.7HG0667900;HORVU.MOREX.r3.3HG0316220;HORVU.MOREX.r3.1HG0006410;HORVU.MOREX.r3.4HG0388840;HORVU.MOREX.r3.3HG0236500;HORVU.MOREX.r3.4HG0347870;HORVU.MOREX.r3.5HG0459480;HORVU.MOREX.r3.1HG0051740;HORVU.MOREX.r3.1HG0076630;HORVU.MOREX.r3.7HG0659410;HORVU.MOREX.r3.2HG0196540;HORVU.MOREX.r3.7HG0729950;HORVU.MOREX.r3.2HG0119330;HORVU.MOREX.r3.5HG0537110;HORVU.MOR…	52	HORVU.MOREX.r3.3HG0302230;HORVU.MOREX.r3.7HG0667900;HORVU.MOREX.r3.4HG0388840;HORVU.MOREX.r3.3HG0236500;HORVU.MOREX.r3.5HG0459480;HORVU.MOREX.r3.1HG0051740;HORVU.MOREX.r3.1HG0076630;HORVU.MOREX.r3.7HG0659410;HORVU.MOREX.r3.2HG0196540;HORVU.MOREX.r3.2HG0119330;HORVU.MOREX.r3.3HG0287850;HORVU.MOREX.r3.3HG0306650;HORVU.MOREX.r3.7HG0642210;HORVU.MOREX.r3.5HG0494520;novel.9603;HORVU.MOREX.r3.3HG024022…	32	HORVU.MOREX.r3.3HG0316220;HORVU.MOREX.r3.1HG0006410;HORVU.MOREX.r3.4HG0347870;HORVU.MOREX.r3.7HG0729950;HORVU.MOREX.r3.5HG0537110;HORVU.MOREX.r3.6HG0619010;HORVU.MOREX.r3.7HG0751330;HORVU.MOREX.r3.6HG0548400;HORVU.MOREX.r3.5HG0524050;HORVU.MOREX.r3.2HG0193060;HORVU.MOREX.r3.3HG0316120;HORVU.MOREX.r3.2HG0100280;HORVU.MOREX.r3.3HG0236520;HORVU.MOREX.r3.2HG0158000;HORVU.MOREX.r3.2HG0190250;HORVU.MOR…	20	LK0R_vs_NK0R
Biological process	GO:0040011	locomotion	6/2167	HORVU.MOREX.r3.5HG0512930;HORVU.MOREX.r3.5HG0530490;HORVU.MOREX.r3.2HG0183520;HORVU.MOREX.r3.1HG0041550;HORVU.MOREX.r3.1HG0015680;HORVU.MOREX.r3.5HG0494680	6	HORVU.MOREX.r3.2HG0183520;HORVU.MOREX.r3.1HG0015680;HORVU.MOREX.r3.5HG0494680	3	HORVU.MOREX.r3.5HG0512930;HORVU.MOREX.r3.5HG0530490;HORVU.MOREX.r3.1HG0041550	3	LK0R_vs_NK0R
Biological process	GO:0044419	biological process involved in interspecies interaction between organisms	160/2167	HORVU.MOREX.r3.6HG0568570;HORVU.MOREX.r3.2HG0191770;HORVU.MOREX.r3.1HG0068710;HORVU.MOREX.r3.3HG0294880;HORVU.MOREX.r3.3HG0300120;HORVU.MOREX.r3.2HG0213970;HORVU.MOREX.r3.2HG0213820;HORVU.MOREX.r3.6HG0620200;HORVU.MOREX.r3.2HG0111820;HORVU.MOREX.r3.2HG0129740;HORVU.MOREX.r3.1HG0070890;HORVU.MOREX.r3.3HG0309300;HORVU.MOREX.r3.1HG0083130;HORVU.MOREX.r3.7HG0683020;HORVU.MOREX.r3.7HG0667900;HORVU.MOR…	160	HORVU.MOREX.r3.6HG0568570;HORVU.MOREX.r3.2HG0191770;HORVU.MOREX.r3.1HG0068710;HORVU.MOREX.r3.3HG0294880;HORVU.MOREX.r3.3HG0300120;HORVU.MOREX.r3.2HG0213970;HORVU.MOREX.r3.2HG0213820;HORVU.MOREX.r3.6HG0620200;HORVU.MOREX.r3.2HG0111820;HORVU.MOREX.r3.2HG0129740;HORVU.MOREX.r3.1HG0070890;HORVU.MOREX.r3.3HG0309300;HORVU.MOREX.r3.1HG0083130;HORVU.MOREX.r3.7HG0683020;HORVU.MOREX.r3.7HG0667900;HORVU.MOR…	128	HORVU.MOREX.r3.3HG0316220;HORVU.MOREX.r3.5HG0500130;HORVU.MOREX.r3.4HG0382720;HORVU.MOREX.r3.2HG0198510;novel.3953;HORVU.MOREX.r3.2HG0193790;HORVU.MOREX.r3.2HG0214180;HORVU.MOREX.r3.5HG0512930;novel.8192;HORVU.MOREX.r3.7HG0740700;HORVU.MOREX.r3.1HG0079020;HORVU.MOREX.r3.6HG0630880;HORVU.MOREX.r3.7HG0752170;HORVU.MOREX.r3.5HG0480870;HORVU.MOREX.r3.5HG0474460;HORVU.MOREX.r3.3HG0316120;HORVU.MOREX.r…	32	LK0R_vs_NK0R
Biological process	GO:0048511	rhythmic process	22/2167	HORVU.MOREX.r3.3HG0308180;HORVU.MOREX.r3.3HG0308190;HORVU.MOREX.r3.2HG0165450;HORVU.MOREX.r3.3HG0291900;HORVU.MOREX.r3.2HG0196540;HORVU.MOREX.r3.1HG0025510;HORVU.MOREX.r3.3HG0220910;HORVU.MOREX.r3.7HG0751030;HORVU.MOREX.r3.3HG0291910;HORVU.MOREX.r3.6HG0626020;HORVU.MOREX.r3.6HG0555950;HORVU.MOREX.r3.7HG0651170;HORVU.MOREX.r3.2HG0120360;HORVU.MOREX.r3.4HG0415600;HORVU.MOREX.r3.2HG0180530;HORVU.MOR…	22	HORVU.MOREX.r3.2HG0165450;HORVU.MOREX.r3.3HG0291900;HORVU.MOREX.r3.2HG0196540;HORVU.MOREX.r3.1HG0025510;HORVU.MOREX.r3.3HG0220910;HORVU.MOREX.r3.3HG0291910;HORVU.MOREX.r3.6HG0555950;HORVU.MOREX.r3.3HG0231800;HORVU.MOREX.r3.3HG0291890;novel.4709;novel.11678;HORVU.MOREX.r3.6HG0627040	12	HORVU.MOREX.r3.3HG0308180;HORVU.MOREX.r3.3HG0308190;HORVU.MOREX.r3.7HG0751030;HORVU.MOREX.r3.6HG0626020;HORVU.MOREX.r3.7HG0651170;HORVU.MOREX.r3.2HG0120360;HORVU.MOREX.r3.4HG0415600;HORVU.MOREX.r3.2HG0180530;HORVU.MOREX.r3.3HG0299560;HORVU.MOREX.r3.2HG0120830	10	LK0R_vs_NK0R
Biological process	GO:0048518	positive regulation of biological process	109/2167	HORVU.MOREX.r3.2HG0191770;HORVU.MOREX.r3.1HG0046460;HORVU.MOREX.r3.1HG0068710;HORVU.MOREX.r3.3HG0294880;HORVU.MOREX.r3.2HG0213970;HORVU.MOREX.r3.1HG0080800;HORVU.MOREX.r3.3HG0308180;HORVU.MOREX.r3.1HG0070890;HORVU.MOREX.r3.3HG0302230;HORVU.MOREX.r3.1HG0008600;HORVU.MOREX.r3.3HG0308190;HORVU.MOREX.r3.4HG0388840;HORVU.MOREX.r3.2HG0160240;HORVU.MOREX.r3.7HG0712940;HORVU.MOREX.r3.2HG0159040;HORVU.MOR…	109	HORVU.MOREX.r3.2HG0191770;HORVU.MOREX.r3.1HG0046460;HORVU.MOREX.r3.1HG0068710;HORVU.MOREX.r3.3HG0294880;HORVU.MOREX.r3.2HG0213970;HORVU.MOREX.r3.1HG0080800;HORVU.MOREX.r3.1HG0070890;HORVU.MOREX.r3.3HG0302230;HORVU.MOREX.r3.4HG0388840;HORVU.MOREX.r3.2HG0160240;HORVU.MOREX.r3.7HG0712940;HORVU.MOREX.r3.2HG0159040;HORVU.MOREX.r3.2HG0200560;HORVU.MOREX.r3.3HG0304380;HORVU.MOREX.r3.3HG0297550;HORVU.MOR…	78	HORVU.MOREX.r3.3HG0308180;HORVU.MOREX.r3.1HG0008600;HORVU.MOREX.r3.3HG0308190;HORVU.MOREX.r3.4HG0347870;HORVU.MOREX.r3.4HG0416070;HORVU.MOREX.r3.4HG0341320;novel.3953;novel.5070;HORVU.MOREX.r3.5HG0537110;HORVU.MOREX.r3.7HG0748290;HORVU.MOREX.r3.2HG0184930;HORVU.MOREX.r3.3HG0300720;HORVU.MOREX.r3.5HG0480870;HORVU.MOREX.r3.1HG0008610;HORVU.MOREX.r3.7HG0639370;HORVU.MOREX.r3.7HG0749550;novel.5323;HO…	31	LK0R_vs_NK0R
Biological process	GO:0048519	negative regulation of biological process	90/2167	HORVU.MOREX.r3.6HG0568570;HORVU.MOREX.r3.2HG0191770;HORVU.MOREX.r3.1HG0068710;HORVU.MOREX.r3.3HG0294880;HORVU.MOREX.r3.2HG0213970;HORVU.MOREX.r3.1HG0070890;HORVU.MOREX.r3.1HG0066680;HORVU.MOREX.r3.7HG0714750;HORVU.MOREX.r3.7HG0667900;novel.1336;HORVU.MOREX.r3.3HG0283700;HORVU.MOREX.r3.7HG0712940;HORVU.MOREX.r3.2HG0200560;HORVU.MOREX.r3.5HG0512230;HORVU.MOREX.r3.3HG0304380;HORVU.MOREX.r3.3HG029755…	90	HORVU.MOREX.r3.6HG0568570;HORVU.MOREX.r3.2HG0191770;HORVU.MOREX.r3.1HG0068710;HORVU.MOREX.r3.3HG0294880;HORVU.MOREX.r3.2HG0213970;HORVU.MOREX.r3.1HG0070890;HORVU.MOREX.r3.1HG0066680;HORVU.MOREX.r3.7HG0667900;HORVU.MOREX.r3.3HG0283700;HORVU.MOREX.r3.7HG0712940;HORVU.MOREX.r3.2HG0200560;HORVU.MOREX.r3.5HG0512230;HORVU.MOREX.r3.3HG0304380;HORVU.MOREX.r3.3HG0297550;HORVU.MOREX.r3.1HG0051740;HORVU.MOR…	68	HORVU.MOREX.r3.7HG0714750;novel.1336;HORVU.MOREX.r3.6HG0603150;HORVU.MOREX.r3.2HG0184930;novel.1337;novel.3682;HORVU.MOREX.r3.3HG0248870;HORVU.MOREX.r3.1HG0063030;HORVU.MOREX.r3.3HG0236520;HORVU.MOREX.r3.3HG0228690;HORVU.MOREX.r3.4HG0342650;HORVU.MOREX.r3.6HG0622080;novel.1338;novel.7738;HORVU.MOREX.r3.2HG0199390;HORVU.MOREX.r3.3HG0248290;novel.1339;HORVU.MOREX.r3.7HG0665260;HORVU.MOREX.r3.2HG010…	22	LK0R_vs_NK0R
Biological process	GO:0050789	regulation of biological process	420/2167	HORVU.MOREX.r3.3HG0331020;HORVU.MOREX.r3.6HG0568570;HORVU.MOREX.r3.2HG0191770;HORVU.MOREX.r3.2HG0213040;HORVU.MOREX.r3.1HG0029480;HORVU.MOREX.r3.1HG0046460;HORVU.MOREX.r3.6HG0604310;HORVU.MOREX.r3.1HG0079460;HORVU.MOREX.r3.1HG0068710;HORVU.MOREX.r3.3HG0294880;HORVU.MOREX.r3.3HG0267770;HORVU.MOREX.r3.2HG0213970;HORVU.MOREX.r3.1HG0004730;HORVU.MOREX.r3.5HG0526060;HORVU.MOREX.r3.2HG0111820;HORVU.MOR…	420	HORVU.MOREX.r3.3HG0331020;HORVU.MOREX.r3.6HG0568570;HORVU.MOREX.r3.2HG0191770;HORVU.MOREX.r3.2HG0213040;HORVU.MOREX.r3.1HG0029480;HORVU.MOREX.r3.1HG0046460;HORVU.MOREX.r3.6HG0604310;HORVU.MOREX.r3.1HG0079460;HORVU.MOREX.r3.1HG0068710;HORVU.MOREX.r3.3HG0294880;HORVU.MOREX.r3.3HG0267770;HORVU.MOREX.r3.2HG0213970;HORVU.MOREX.r3.1HG0004730;HORVU.MOREX.r3.5HG0526060;HORVU.MOREX.r3.2HG0111820;HORVU.MOR…	305	HORVU.MOREX.r3.3HG0308180;HORVU.MOREX.r3.2HG0201190;HORVU.MOREX.r3.7HG0714750;HORVU.MOREX.r3.1HG0008600;HORVU.MOREX.r3.3HG0316220;HORVU.MOREX.r3.3HG0308190;HORVU.MOREX.r3.1HG0006410;HORVU.MOREX.r3.2HG0185880;HORVU.MOREX.r3.4HG0383820;novel.1336;HORVU.MOREX.r3.1HG0009050;HORVU.MOREX.r3.1HG0039840;HORVU.MOREX.r3.4HG0347870;HORVU.MOREX.r3.4HG0416070;HORVU.MOREX.r3.4HG0341320;HORVU.MOREX.r3.3HG030426…	115	LK0R_vs_NK0R
Biological process	GO:0050896	response to stimulus	580/2167	HORVU.MOREX.r3.6HG0568570;HORVU.MOREX.r3.2HG0191770;HORVU.MOREX.r3.5HG0474130;HORVU.MOREX.r3.2HG0213040;HORVU.MOREX.r3.1HG0046460;HORVU.MOREX.r3.6HG0604310;HORVU.MOREX.r3.3HG0313780;HORVU.MOREX.r3.1HG0079460;HORVU.MOREX.r3.1HG0068710;HORVU.MOREX.r3.3HG0294880;HORVU.MOREX.r3.3HG0300120;HORVU.MOREX.r3.2HG0213970;HORVU.MOREX.r3.1HG0051910;HORVU.MOREX.r3.1HG0004730;HORVU.MOREX.r3.2HG0213820;HORVU.MOR…	580	HORVU.MOREX.r3.6HG0568570;HORVU.MOREX.r3.2HG0191770;HORVU.MOREX.r3.5HG0474130;HORVU.MOREX.r3.2HG0213040;HORVU.MOREX.r3.1HG0046460;HORVU.MOREX.r3.6HG0604310;HORVU.MOREX.r3.3HG0313780;HORVU.MOREX.r3.1HG0079460;HORVU.MOREX.r3.1HG0068710;HORVU.MOREX.r3.3HG0294880;HORVU.MOREX.r3.3HG0300120;HORVU.MOREX.r3.2HG0213970;HORVU.MOREX.r3.1HG0051910;HORVU.MOREX.r3.1HG0004730;HORVU.MOREX.r3.2HG0213820;HORVU.MOR…	423	HORVU.MOREX.r3.3HG0308180;HORVU.MOREX.r3.2HG0201190;HORVU.MOREX.r3.5HG0513190;HORVU.MOREX.r3.7HG0714750;HORVU.MOREX.r3.2HG0113020;HORVU.MOREX.r3.6HG0591170;HORVU.MOREX.r3.3HG0316220;HORVU.MOREX.r3.5HG0500130;HORVU.MOREX.r3.3HG0308190;HORVU.MOREX.r3.1HG0006410;HORVU.MOREX.r3.2HG0185880;HORVU.MOREX.r3.4HG0383820;HORVU.MOREX.r3.7HG0728340;HORVU.MOREX.r3.2HG0112610;HORVU.MOREX.r3.1HG0074720;HORVU.MOR…	157	LK0R_vs_NK0R
Biological process	GO:0051179	localization	120/2167	HORVU.MOREX.r3.2HG0111820;HORVU.MOREX.r3.4HG0414490;HORVU.MOREX.r3.4HG0411330;HORVU.MOREX.r3.7HG0663470;HORVU.MOREX.r3.5HG0442770;HORVU.MOREX.r3.5HG0490520;HORVU.MOREX.r3.2HG0160240;HORVU.MOREX.r3.5HG0524470;HORVU.MOREX.r3.3HG0236500;HORVU.MOREX.r3.4HG0406470;HORVU.MOREX.r3.6HG0615280;HORVU.MOREX.r3.2HG0153230;HORVU.MOREX.r3.1HG0054510;HORVU.MOREX.r3.3HG0302730;HORVU.MOREX.r3.5HG0499780;HORVU.MOR…	120	HORVU.MOREX.r3.2HG0111820;HORVU.MOREX.r3.5HG0442770;HORVU.MOREX.r3.2HG0160240;HORVU.MOREX.r3.5HG0524470;HORVU.MOREX.r3.3HG0236500;HORVU.MOREX.r3.4HG0406470;HORVU.MOREX.r3.2HG0153230;HORVU.MOREX.r3.1HG0054510;HORVU.MOREX.r3.5HG0499780;HORVU.MOREX.r3.5HG0477610;HORVU.MOREX.r3.1HG0071020;HORVU.MOREX.r3.5HG0496050;HORVU.MOREX.r3.5HG0517040;HORVU.MOREX.r3.4HG0401980;HORVU.MOREX.r3.4HG0333170;HORVU.MOR…	72	HORVU.MOREX.r3.4HG0414490;HORVU.MOREX.r3.4HG0411330;HORVU.MOREX.r3.7HG0663470;HORVU.MOREX.r3.5HG0490520;HORVU.MOREX.r3.6HG0615280;HORVU.MOREX.r3.3HG0302730;HORVU.MOREX.r3.2HG0096570;HORVU.MOREX.r3.5HG0478700;HORVU.MOREX.r3.6HG0627940;HORVU.MOREX.r3.3HG0285940;HORVU.MOREX.r3.3HG0280250;HORVU.MOREX.r3.1HG0053890;HORVU.MOREX.r3.7HG0740700;HORVU.MOREX.r3.2HG0201810;HORVU.MOREX.r3.4HG0408500;HORVU.MOR…	48	LK0R_vs_NK0R
Biological process	GO:0051703	biological process involved in intraspecies interaction between organisms	2/2167	HORVU.MOREX.r3.2HG0196540;HORVU.MOREX.r3.2HG0100230	2	HORVU.MOREX.r3.2HG0196540	1	HORVU.MOREX.r3.2HG0100230	1	LK0R_vs_NK0R
Biological process	GO:0065007	biological regulation	453/2167	HORVU.MOREX.r3.3HG0331020;HORVU.MOREX.r3.6HG0568570;HORVU.MOREX.r3.2HG0191770;HORVU.MOREX.r3.2HG0213040;HORVU.MOREX.r3.1HG0029480;HORVU.MOREX.r3.1HG0046460;HORVU.MOREX.r3.6HG0604310;HORVU.MOREX.r3.1HG0079460;HORVU.MOREX.r3.1HG0068710;HORVU.MOREX.r3.3HG0294880;HORVU.MOREX.r3.3HG0267770;HORVU.MOREX.r3.2HG0213970;HORVU.MOREX.r3.1HG0004730;HORVU.MOREX.r3.5HG0526060;HORVU.MOREX.r3.2HG0111820;HORVU.MOR…	453	HORVU.MOREX.r3.3HG0331020;HORVU.MOREX.r3.6HG0568570;HORVU.MOREX.r3.2HG0191770;HORVU.MOREX.r3.2HG0213040;HORVU.MOREX.r3.1HG0029480;HORVU.MOREX.r3.1HG0046460;HORVU.MOREX.r3.6HG0604310;HORVU.MOREX.r3.1HG0079460;HORVU.MOREX.r3.1HG0068710;HORVU.MOREX.r3.3HG0294880;HORVU.MOREX.r3.3HG0267770;HORVU.MOREX.r3.2HG0213970;HORVU.MOREX.r3.1HG0004730;HORVU.MOREX.r3.5HG0526060;HORVU.MOREX.r3.2HG0111820;HORVU.MOR…	324	HORVU.MOREX.r3.3HG0308180;HORVU.MOREX.r3.2HG0201190;HORVU.MOREX.r3.7HG0714750;HORVU.MOREX.r3.1HG0008600;HORVU.MOREX.r3.3HG0316220;HORVU.MOREX.r3.3HG0308190;HORVU.MOREX.r3.7HG0663470;HORVU.MOREX.r3.1HG0006410;HORVU.MOREX.r3.2HG0185880;HORVU.MOREX.r3.4HG0383820;HORVU.MOREX.r3.5HG0490520;novel.1336;HORVU.MOREX.r3.1HG0009050;HORVU.MOREX.r3.1HG0039840;HORVU.MOREX.r3.4HG0347870;HORVU.MOREX.r3.4HG041607…	129	LK0R_vs_NK0R
Biological process	GO:0098754	detoxification	11/2167	HORVU.MOREX.r3.4HG0406470;HORVU.MOREX.r3.1HG0051740;HORVU.MOREX.r3.2HG0106450;HORVU.MOREX.r3.5HG0499780;HORVU.MOREX.r3.1HG0081550;HORVU.MOREX.r3.6HG0630650;HORVU.MOREX.r3.7HG0649240;HORVU.MOREX.r3.2HG0123970;HORVU.MOREX.r3.2HG0106390;HORVU.MOREX.r3.7HG0666740;HORVU.MOREX.r3.4HG0406790	11	HORVU.MOREX.r3.4HG0406470;HORVU.MOREX.r3.1HG0051740;HORVU.MOREX.r3.2HG0106450;HORVU.MOREX.r3.5HG0499780;HORVU.MOREX.r3.1HG0081550;HORVU.MOREX.r3.6HG0630650;HORVU.MOREX.r3.2HG0123970;HORVU.MOREX.r3.2HG0106390;HORVU.MOREX.r3.7HG0666740;HORVU.MOREX.r3.4HG0406790	10	HORVU.MOREX.r3.7HG0649240	1	LK0R_vs_NK0R
Cellular component	GO:0032991	protein-containing complex	72/2167	HORVU.MOREX.r3.1HG0029480;HORVU.MOREX.r3.3HG0267770;HORVU.MOREX.r3.2HG0213970;HORVU.MOREX.r3.1HG0080800;HORVU.MOREX.r3.7HG0714750;HORVU.MOREX.r3.3HG0237050;HORVU.MOREX.r3.2HG0160240;HORVU.MOREX.r3.3HG0302730;HORVU.MOREX.r3.2HG0128720;HORVU.MOREX.r3.5HG0517040;HORVU.MOREX.r3.3HG0218140;HORVU.MOREX.r3.3HG0228120;HORVU.MOREX.r3.3HG0220910;HORVU.MOREX.r3.1HG0021340;HORVU.MOREX.r3.4HG0407530;HORVU.MOR…	72	HORVU.MOREX.r3.1HG0029480;HORVU.MOREX.r3.3HG0267770;HORVU.MOREX.r3.2HG0213970;HORVU.MOREX.r3.1HG0080800;HORVU.MOREX.r3.3HG0237050;HORVU.MOREX.r3.2HG0160240;HORVU.MOREX.r3.2HG0128720;HORVU.MOREX.r3.5HG0517040;HORVU.MOREX.r3.3HG0218140;HORVU.MOREX.r3.3HG0220910;HORVU.MOREX.r3.1HG0021340;HORVU.MOREX.r3.4HG0407530;HORVU.MOREX.r3.1HG0015430;novel.3566;HORVU.MOREX.r3.6HG0616170;novel.1392;novel.8371;no…	60	HORVU.MOREX.r3.7HG0714750;HORVU.MOREX.r3.3HG0302730;HORVU.MOREX.r3.3HG0228120;HORVU.MOREX.r3.1HG0070000;HORVU.MOREX.r3.1HG0061070;HORVU.MOREX.r3.3HG0314140;HORVU.MOREX.r3.6HG0598280;HORVU.MOREX.r3.3HG0290240;HORVU.MOREX.r3.7HG0716980;HORVU.MOREX.r3.5HG0491450;HORVU.MOREX.r3.2HG0170740;HORVU.MOREX.r3.3HG0314150	12	LK0R_vs_NK0R
Cellular component	GO:0110165	cellular anatomical entity	1285/2167	HORVU.MOREX.r3.6HG0568570;HORVU.MOREX.r3.4HG0384700;HORVU.MOREX.r3.2HG0191770;HORVU.MOREX.r3.5HG0474130;HORVU.MOREX.r3.2HG0213040;HORVU.MOREX.r3.1HG0029480;HORVU.MOREX.r3.1HG0046460;HORVU.MOREX.r3.6HG0604310;HORVU.MOREX.r3.3HG0313780;HORVU.MOREX.r3.3HG0316000;HORVU.MOREX.r3.1HG0079460;HORVU.MOREX.r3.1HG0068710;HORVU.MOREX.r3.3HG0294880;HORVU.MOREX.r3.3HG0267770;HORVU.MOREX.r3.4HG0384790;HORVU.MOR…	1285	HORVU.MOREX.r3.6HG0568570;HORVU.MOREX.r3.4HG0384700;HORVU.MOREX.r3.2HG0191770;HORVU.MOREX.r3.5HG0474130;HORVU.MOREX.r3.2HG0213040;HORVU.MOREX.r3.1HG0029480;HORVU.MOREX.r3.1HG0046460;HORVU.MOREX.r3.6HG0604310;HORVU.MOREX.r3.3HG0313780;HORVU.MOREX.r3.1HG0079460;HORVU.MOREX.r3.1HG0068710;HORVU.MOREX.r3.3HG0294880;HORVU.MOREX.r3.3HG0267770;HORVU.MOREX.r3.4HG0384790;HORVU.MOREX.r3.3HG0300120;HORVU.MOR…	899	HORVU.MOREX.r3.3HG0316000;HORVU.MOREX.r3.3HG0222390;HORVU.MOREX.r3.4HG0405640;HORVU.MOREX.r3.3HG0308180;HORVU.MOREX.r3.2HG0201190;HORVU.MOREX.r3.4HG0414490;HORVU.MOREX.r3.5HG0513190;HORVU.MOREX.r3.7HG0714750;novel.12091;HORVU.MOREX.r3.1HG0008600;HORVU.MOREX.r3.2HG0113020;HORVU.MOREX.r3.5HG0535920;HORVU.MOREX.r3.4HG0411330;HORVU.MOREX.r3.6HG0591170;HORVU.MOREX.r3.3HG0316220;HORVU.MOREX.r3.6HG05401…	386	LK0R_vs_NK0R
Molecular function	GO:0003774	cytoskeletal motor activity	1/2167	HORVU.MOREX.r3.7HG0716980	1	--	0	HORVU.MOREX.r3.7HG0716980	1	LK0R_vs_NK0R
Molecular function	GO:0003824	catalytic activity	734/2167	HORVU.MOREX.r3.4HG0384700;HORVU.MOREX.r3.1HG0029480;HORVU.MOREX.r3.6HG0604310;HORVU.MOREX.r3.3HG0316000;HORVU.MOREX.r3.1HG0079460;HORVU.MOREX.r3.3HG0267770;HORVU.MOREX.r3.4HG0384790;HORVU.MOREX.r3.2HG0213970;HORVU.MOREX.r3.6HG0614960;HORVU.MOREX.r3.1HG0051910;HORVU.MOREX.r3.1HG0004730;HORVU.MOREX.r3.6HG0620200;HORVU.MOREX.r3.4HG0398060;HORVU.MOREX.r3.7HG0669660;HORVU.MOREX.r3.1HG0059470;HORVU.MOR…	734	HORVU.MOREX.r3.4HG0384700;HORVU.MOREX.r3.1HG0029480;HORVU.MOREX.r3.6HG0604310;HORVU.MOREX.r3.1HG0079460;HORVU.MOREX.r3.3HG0267770;HORVU.MOREX.r3.4HG0384790;HORVU.MOREX.r3.2HG0213970;HORVU.MOREX.r3.6HG0614960;HORVU.MOREX.r3.1HG0051910;HORVU.MOREX.r3.1HG0004730;HORVU.MOREX.r3.6HG0620200;HORVU.MOREX.r3.4HG0398060;HORVU.MOREX.r3.7HG0669660;HORVU.MOREX.r3.7HG0668680;HORVU.MOREX.r3.3HG0239530;HORVU.MOR…	521	HORVU.MOREX.r3.3HG0316000;HORVU.MOREX.r3.1HG0059470;HORVU.MOREX.r3.5HG0511680;HORVU.MOREX.r3.2HG0200390;HORVU.MOREX.r3.1HG0069460;novel.12091;HORVU.MOREX.r3.5HG0535920;HORVU.MOREX.r3.3HG0316220;HORVU.MOREX.r3.6HG0540160;HORVU.MOREX.r3.7HG0750850;HORVU.MOREX.r3.4HG0418460;HORVU.MOREX.r3.1HG0006410;HORVU.MOREX.r3.6HG0616470;HORVU.MOREX.r3.7HG0728340;HORVU.MOREX.r3.2HG0112610;HORVU.MOREX.r3.3HG03018…	213	LK0R_vs_NK0R
Molecular function	GO:0005198	structural molecule activity	10/2167	HORVU.MOREX.r3.3HG0269130;HORVU.MOREX.r3.6HG0553820;HORVU.MOREX.r3.1HG0070000;HORVU.MOREX.r3.4HG0390650;HORVU.MOREX.r3.3HG0239020;HORVU.MOREX.r3.1HG0014220;novel.1433;HORVU.MOREX.r3.2HG0195920;novel.8780;novel.4876	10	HORVU.MOREX.r3.3HG0269130;HORVU.MOREX.r3.6HG0553820;HORVU.MOREX.r3.4HG0390650;HORVU.MOREX.r3.3HG0239020;HORVU.MOREX.r3.1HG0014220;novel.1433;novel.8780;novel.4876	8	HORVU.MOREX.r3.1HG0070000;HORVU.MOREX.r3.2HG0195920	2	LK0R_vs_NK0R
Molecular function	GO:0005215	transporter activity	87/2167	HORVU.MOREX.r3.7HG0682090;HORVU.MOREX.r3.5HG0492640;HORVU.MOREX.r3.4HG0411330;HORVU.MOREX.r3.6HG0591170;HORVU.MOREX.r3.7HG0663470;HORVU.MOREX.r3.5HG0442770;HORVU.MOREX.r3.5HG0490520;HORVU.MOREX.r3.5HG0524470;HORVU.MOREX.r3.4HG0406470;HORVU.MOREX.r3.6HG0615280;HORVU.MOREX.r3.4HG0399660;HORVU.MOREX.r3.5HG0499780;HORVU.MOREX.r3.5HG0477610;HORVU.MOREX.r3.5HG0496050;HORVU.MOREX.r3.2HG0096570;HORVU.MOR…	87	HORVU.MOREX.r3.7HG0682090;HORVU.MOREX.r3.5HG0492640;HORVU.MOREX.r3.5HG0442770;HORVU.MOREX.r3.5HG0524470;HORVU.MOREX.r3.4HG0406470;HORVU.MOREX.r3.5HG0499780;HORVU.MOREX.r3.5HG0477610;HORVU.MOREX.r3.5HG0496050;HORVU.MOREX.r3.3HG0285320;HORVU.MOREX.r3.4HG0401980;HORVU.MOREX.r3.4HG0333170;HORVU.MOREX.r3.2HG0170120;HORVU.MOREX.r3.1HG0081550;HORVU.MOREX.r3.7HG0654330;HORVU.MOREX.r3.2HG0135310;HORVU.MOR…	42	HORVU.MOREX.r3.4HG0411330;HORVU.MOREX.r3.6HG0591170;HORVU.MOREX.r3.7HG0663470;HORVU.MOREX.r3.5HG0490520;HORVU.MOREX.r3.6HG0615280;HORVU.MOREX.r3.4HG0399660;HORVU.MOREX.r3.2HG0096570;HORVU.MOREX.r3.1HG0014120;HORVU.MOREX.r3.6HG0627940;HORVU.MOREX.r3.3HG0285940;HORVU.MOREX.r3.3HG0280250;HORVU.MOREX.r3.2HG0105020;HORVU.MOREX.r3.1HG0053890;HORVU.MOREX.r3.2HG0201810;HORVU.MOREX.r3.4HG0408500;HORVU.MOR…	45	LK0R_vs_NK0R
Molecular function	GO:0005488	binding	892/2167	HORVU.MOREX.r3.3HG0331020;HORVU.MOREX.r3.6HG0568570;HORVU.MOREX.r3.4HG0384700;HORVU.MOREX.r3.2HG0191770;HORVU.MOREX.r3.5HG0474130;HORVU.MOREX.r3.2HG0213040;HORVU.MOREX.r3.3HG0226060;HORVU.MOREX.r3.2HG0208700;HORVU.MOREX.r3.1HG0029480;HORVU.MOREX.r3.6HG0604310;HORVU.MOREX.r3.3HG0316000;HORVU.MOREX.r3.1HG0079460;HORVU.MOREX.r3.1HG0068710;HORVU.MOREX.r3.3HG0294880;HORVU.MOREX.r3.3HG0267770;HORVU.MOR…	892	HORVU.MOREX.r3.3HG0331020;HORVU.MOREX.r3.6HG0568570;HORVU.MOREX.r3.4HG0384700;HORVU.MOREX.r3.2HG0191770;HORVU.MOREX.r3.5HG0474130;HORVU.MOREX.r3.2HG0213040;HORVU.MOREX.r3.3HG0226060;HORVU.MOREX.r3.2HG0208700;HORVU.MOREX.r3.1HG0029480;HORVU.MOREX.r3.6HG0604310;HORVU.MOREX.r3.1HG0079460;HORVU.MOREX.r3.1HG0068710;HORVU.MOREX.r3.3HG0294880;HORVU.MOREX.r3.3HG0267770;HORVU.MOREX.r3.4HG0384790;HORVU.MOR…	634	HORVU.MOREX.r3.3HG0316000;HORVU.MOREX.r3.3HG0308180;HORVU.MOREX.r3.1HG0069460;HORVU.MOREX.r3.1HG0008600;HORVU.MOREX.r3.3HG0308190;HORVU.MOREX.r3.1HG0006410;HORVU.MOREX.r3.4HG0383820;HORVU.MOREX.r3.1HG0061550;HORVU.MOREX.r3.2HG0112610;HORVU.MOREX.r3.3HG0301850;HORVU.MOREX.r3.1HG0074720;HORVU.MOREX.r3.1HG0009050;HORVU.MOREX.r3.7HG0733490;HORVU.MOREX.r3.2HG0215540;HORVU.MOREX.r3.1HG0039840;HORVU.MOR…	258	LK0R_vs_NK0R
Molecular function	GO:0016209	antioxidant activity	37/2167	HORVU.MOREX.r3.7HG0713280;HORVU.MOREX.r3.2HG0112610;HORVU.MOREX.r3.5HG0495910;HORVU.MOREX.r3.2HG0215540;HORVU.MOREX.r3.2HG0178700;HORVU.MOREX.r3.7HG0643670;HORVU.MOREX.r3.2HG0215500;HORVU.MOREX.r3.3HG0291900;HORVU.MOREX.r3.4HG0393860;HORVU.MOREX.r3.3HG0241690;HORVU.MOREX.r3.3HG0291910;HORVU.MOREX.r3.6HG0626020;HORVU.MOREX.r3.2HG0168070;HORVU.MOREX.r3.1HG0017460;HORVU.MOREX.r3.6HG0547280;HORVU.MOR…	37	HORVU.MOREX.r3.7HG0713280;HORVU.MOREX.r3.5HG0495910;HORVU.MOREX.r3.2HG0178700;HORVU.MOREX.r3.3HG0291900;HORVU.MOREX.r3.3HG0291910;HORVU.MOREX.r3.1HG0017460;HORVU.MOREX.r3.6HG0547280;HORVU.MOREX.r3.4HG0351880;HORVU.MOREX.r3.7HG0649250;HORVU.MOREX.r3.5HG0446790;HORVU.MOREX.r3.1HG0017420;HORVU.MOREX.r3.6HG0545480;HORVU.MOREX.r3.3HG0291890;HORVU.MOREX.r3.6HG0565800;HORVU.MOREX.r3.2HG0103920	15	HORVU.MOREX.r3.2HG0112610;HORVU.MOREX.r3.2HG0215540;HORVU.MOREX.r3.7HG0643670;HORVU.MOREX.r3.2HG0215500;HORVU.MOREX.r3.4HG0393860;HORVU.MOREX.r3.3HG0241690;HORVU.MOREX.r3.6HG0626020;HORVU.MOREX.r3.2HG0168070;HORVU.MOREX.r3.3HG0254940;HORVU.MOREX.r3.1HG0021690;HORVU.MOREX.r3.7HG0705160;HORVU.MOREX.r3.2HG0120360;HORVU.MOREX.r3.2HG0112640;HORVU.MOREX.r3.7HG0647950;HORVU.MOREX.r3.7HG0710070;HORVU.MOR…	22	LK0R_vs_NK0R
Molecular function	GO:0031386	protein tag	2/2167	HORVU.MOREX.r3.4HG0390650;HORVU.MOREX.r3.2HG0195920	2	HORVU.MOREX.r3.4HG0390650	1	HORVU.MOREX.r3.2HG0195920	1	LK0R_vs_NK0R
Molecular function	GO:0044183	protein folding chaperone	4/2167	HORVU.MOREX.r3.4HG0387870;HORVU.MOREX.r3.2HG0170690;HORVU.MOREX.r3.6HG0620330;HORVU.MOREX.r3.2HG0102500	4	HORVU.MOREX.r3.4HG0387870;HORVU.MOREX.r3.2HG0170690;HORVU.MOREX.r3.6HG0620330;HORVU.MOREX.r3.2HG0102500	4	--	0	LK0R_vs_NK0R
Molecular function	GO:0045182	translation regulator activity	1/2167	HORVU.MOREX.r3.7HG0702610	1	HORVU.MOREX.r3.7HG0702610	1	--	0	LK0R_vs_NK0R
Molecular function	GO:0045735	nutrient reservoir activity	1/2167	HORVU.MOREX.r3.6HG0593980	1	HORVU.MOREX.r3.6HG0593980	1	--	0	LK0R_vs_NK0R
Molecular function	GO:0060089	molecular transducer activity	28/2167	HORVU.MOREX.r3.4HG0383820;HORVU.MOREX.r3.2HG0185050;HORVU.MOREX.r3.3HG0304260;HORVU.MOREX.r3.2HG0196540;HORVU.MOREX.r3.7HG0729950;HORVU.MOREX.r3.5HG0530420;HORVU.MOREX.r3.3HG0234210;HORVU.MOREX.r3.2HG0183940;HORVU.MOREX.r3.4HG0344810;HORVU.MOREX.r3.6HG0630880;HORVU.MOREX.r3.5HG0444140;HORVU.MOREX.r3.5HG0444170;HORVU.MOREX.r3.7HG0672740;HORVU.MOREX.r3.3HG0248870;HORVU.MOREX.r3.4HG0417010;HORVU.MOR…	28	HORVU.MOREX.r3.2HG0185050;HORVU.MOREX.r3.2HG0196540;HORVU.MOREX.r3.2HG0183940;HORVU.MOREX.r3.5HG0444140;HORVU.MOREX.r3.5HG0444170;HORVU.MOREX.r3.7HG0672740;HORVU.MOREX.r3.2HG0196170;HORVU.MOREX.r3.7HG0659990;HORVU.MOREX.r3.3HG0312290;HORVU.MOREX.r3.3HG0273160;HORVU.MOREX.r3.7HG0728290;HORVU.MOREX.r3.7HG0703630;HORVU.MOREX.r3.2HG0124670;novel.8171;novel.10718;HORVU.MOREX.r3.2HG0108800;HORVU.MOREX.…	18	HORVU.MOREX.r3.4HG0383820;HORVU.MOREX.r3.3HG0304260;HORVU.MOREX.r3.7HG0729950;HORVU.MOREX.r3.5HG0530420;HORVU.MOREX.r3.3HG0234210;HORVU.MOREX.r3.4HG0344810;HORVU.MOREX.r3.6HG0630880;HORVU.MOREX.r3.3HG0248870;HORVU.MOREX.r3.4HG0417010;HORVU.MOREX.r3.7HG0745140	10	LK0R_vs_NK0R
Molecular function	GO:0060090	molecular adaptor activity	2/2167	HORVU.MOREX.r3.5HG0517040;novel.11084	2	HORVU.MOREX.r3.5HG0517040	1	novel.11084	1	LK0R_vs_NK0R
Molecular function	GO:0090729	toxin activity	5/2167	HORVU.MOREX.r3.6HG0538420;HORVU.MOREX.r3.4HG0415130;HORVU.MOREX.r3.7HG0685280;HORVU.MOREX.r3.4HG0415110;HORVU.MOREX.r3.6HG0538380	5	HORVU.MOREX.r3.6HG0538420;HORVU.MOREX.r3.4HG0415130;HORVU.MOREX.r3.7HG0685280;HORVU.MOREX.r3.4HG0415110;HORVU.MOREX.r3.6HG0538380	5	--	0	LK0R_vs_NK0R
Molecular function	GO:0098772	molecular function regulator activity	33/2167	HORVU.MOREX.r3.3HG0222390;HORVU.MOREX.r3.4HG0405640;HORVU.MOREX.r3.1HG0066680;HORVU.MOREX.r3.4HG0414340;HORVU.MOREX.r3.1HG0046570;HORVU.MOREX.r3.1HG0067190;HORVU.MOREX.r3.4HG0383820;HORVU.MOREX.r3.2HG0138340;HORVU.MOREX.r3.1HG0091390;HORVU.MOREX.r3.3HG0304260;HORVU.MOREX.r3.2HG0188380;HORVU.MOREX.r3.1HG0002670;HORVU.MOREX.r3.3HG0322130;HORVU.MOREX.r3.5HG0527250;HORVU.MOREX.r3.2HG0202460;HORVU.MOR…	33	HORVU.MOREX.r3.1HG0066680;HORVU.MOREX.r3.4HG0414340;HORVU.MOREX.r3.1HG0046570;HORVU.MOREX.r3.1HG0067190;HORVU.MOREX.r3.2HG0138340;HORVU.MOREX.r3.1HG0091390;HORVU.MOREX.r3.3HG0322130;HORVU.MOREX.r3.2HG0202460;HORVU.MOREX.r3.5HG0444140;HORVU.MOREX.r3.5HG0444170;HORVU.MOREX.r3.1HG0067160;HORVU.MOREX.r3.4HG0398540;HORVU.MOREX.r3.6HG0604720;HORVU.MOREX.r3.5HG0467900;HORVU.MOREX.r3.4HG0397970;HORVU.MOR…	18	HORVU.MOREX.r3.3HG0222390;HORVU.MOREX.r3.4HG0405640;HORVU.MOREX.r3.4HG0383820;HORVU.MOREX.r3.3HG0304260;HORVU.MOREX.r3.2HG0188380;HORVU.MOREX.r3.1HG0002670;HORVU.MOREX.r3.5HG0527250;HORVU.MOREX.r3.2HG0121200;HORVU.MOREX.r3.2HG0102670;HORVU.MOREX.r3.3HG0222370;HORVU.MOREX.r3.3HG0248870;HORVU.MOREX.r3.7HG0750090;HORVU.MOREX.r3.1HG0072760;HORVU.MOREX.r3.2HG0122620;HORVU.MOREX.r3.6HG0598280	15	LK0R_vs_NK0R
Molecular function	GO:0140110	transcription regulator activity	196/2167	HORVU.MOREX.r3.6HG0568570;HORVU.MOREX.r3.2HG0191770;HORVU.MOREX.r3.5HG0474130;HORVU.MOREX.r3.2HG0213040;HORVU.MOREX.r3.1HG0068710;HORVU.MOREX.r3.3HG0294880;HORVU.MOREX.r3.5HG0497670;HORVU.MOREX.r3.5HG0526060;HORVU.MOREX.r3.5HG0474120;HORVU.MOREX.r3.5HG0497680;HORVU.MOREX.r3.7HG0663540;HORVU.MOREX.r3.7HG0642690;HORVU.MOREX.r3.5HG0497530;HORVU.MOREX.r3.1HG0070890;HORVU.MOREX.r3.1HG0083130;HORVU.MOR…	196	HORVU.MOREX.r3.6HG0568570;HORVU.MOREX.r3.2HG0191770;HORVU.MOREX.r3.5HG0474130;HORVU.MOREX.r3.2HG0213040;HORVU.MOREX.r3.1HG0068710;HORVU.MOREX.r3.3HG0294880;HORVU.MOREX.r3.5HG0497670;HORVU.MOREX.r3.5HG0526060;HORVU.MOREX.r3.5HG0474120;HORVU.MOREX.r3.5HG0497680;HORVU.MOREX.r3.7HG0663540;HORVU.MOREX.r3.7HG0642690;HORVU.MOREX.r3.5HG0497530;HORVU.MOREX.r3.1HG0070890;HORVU.MOREX.r3.1HG0083130;HORVU.MOR…	142	HORVU.MOREX.r3.1HG0008600;HORVU.MOREX.r3.1HG0074720;HORVU.MOREX.r3.1HG0009050;HORVU.MOREX.r3.4HG0416070;HORVU.MOREX.r3.3HG0330150;novel.5070;HORVU.MOREX.r3.2HG0200310;HORVU.MOREX.r3.4HG0391340;HORVU.MOREX.r3.1HG0066390;HORVU.MOREX.r3.7HG0751030;novel.8192;HORVU.MOREX.r3.1HG0092700;HORVU.MOREX.r3.7HG0748290;HORVU.MOREX.r3.2HG0184930;HORVU.MOREX.r3.3HG0300720;HORVU.MOREX.r3.7HG0675770;HORVU.MOREX.r…	54	LK0R_vs_NK0R
Molecular function	GO:0140299	small molecule sensor activity	1/2167	HORVU.MOREX.r3.1HG0068200	1	HORVU.MOREX.r3.1HG0068200	1	--	0	LK0R_vs_NK0R
Molecular function	GO:0140313	molecular sequestering activity	1/2167	HORVU.MOREX.r3.7HG0649240	1	--	0	HORVU.MOREX.r3.7HG0649240	1	LK0R_vs_NK0R
Molecular function	GO:0140657	ATP-dependent activity	38/2167	HORVU.MOREX.r3.5HG0492640;HORVU.MOREX.r3.5HG0524470;HORVU.MOREX.r3.5HG0420120;HORVU.MOREX.r3.2HG0096570;HORVU.MOREX.r3.4HG0387870;HORVU.MOREX.r3.4HG0382760;HORVU.MOREX.r3.3HG0285940;HORVU.MOREX.r3.7HG0654330;HORVU.MOREX.r3.1HG0064890;HORVU.MOREX.r3.7HG0723910;HORVU.MOREX.r3.6HG0574990;HORVU.MOREX.r3.5HG0440170;HORVU.MOREX.r3.3HG0270240;novel.1836;HORVU.MOREX.r3.1HG0016790;HORVU.MOREX.r3.7HG066855…	38	HORVU.MOREX.r3.5HG0492640;HORVU.MOREX.r3.5HG0524470;HORVU.MOREX.r3.5HG0420120;HORVU.MOREX.r3.4HG0387870;HORVU.MOREX.r3.4HG0382760;HORVU.MOREX.r3.7HG0654330;HORVU.MOREX.r3.1HG0064890;HORVU.MOREX.r3.7HG0723910;HORVU.MOREX.r3.6HG0574990;HORVU.MOREX.r3.5HG0440170;HORVU.MOREX.r3.3HG0270240;HORVU.MOREX.r3.1HG0016790;HORVU.MOREX.r3.7HG0668550;HORVU.MOREX.r3.1HG0077790;HORVU.MOREX.r3.1HG0093740;HORVU.MOR…	31	HORVU.MOREX.r3.2HG0096570;HORVU.MOREX.r3.3HG0285940;novel.1836;HORVU.MOREX.r3.7HG0716980;HORVU.MOREX.r3.3HG0248290;HORVU.MOREX.r3.4HG0386330;HORVU.MOREX.r3.5HG0441640	7	LK0R_vs_NK0R
