# Supplementary material for: Transcriptome and weighted gene co-enrichment analysis revealed modules and candidate genes associated with barley response to low potassium stress
Source: Front Plant Sci. 2026 Mar 17;17:1779943. doi: 10.3389/fpls.2026.1779943 (PMC13035491; doi:10.3389/fpls.2026.1779943)
Supplement: Supplementary Table 7 — KEGG information table for DEGs in shoots and roots. [file Table7.xlsx]

## Sheet: KEGG in DEGs of Root
ID	Description	Count	pvalue	qvalue	Group
ko04626	Plant-pathogen interaction	36	1.37930654286459e-08	6.62067140575005e-07	LKFR_vs_NKFR
ko04016	MAPK signaling pathway - plant	18	1.72736086390626e-06	8.29133214675003e-05	LKFR_vs_NKFR
ko04075	Plant hormone signal transduction	17	0.0181572264631689	0.871546870232107	LKFR_vs_NKFR
ko00904	Diterpenoid biosynthesis	3	0.0330763756800119	1	LKFR_vs_NKFR
ko00402	Benzoxazinoid biosynthesis	2	0.055024404948397	1	LKFR_vs_NKFR
ko00905	Brassinosteroid biosynthesis	2	0.0574972615800423	1	LKFR_vs_NKFR
ko00999	Biosynthesis of various plant secondary metabolite...	3	0.136540512501729	1	LKFR_vs_NKFR
ko00908	Zeatin biosynthesis	2	0.155533752737524	1	LKFR_vs_NKFR
ko00860	Porphyrin metabolism	2	0.16554398694677	1	LKFR_vs_NKFR
ko01110	Biosynthesis of secondary metabolites	29	0.190127778457406	1	LKFR_vs_NKFR
ko00073	Cutin, suberine and wax biosynthesis	2	0.206553776951583	1	LKFR_vs_NKFR
ko00460	Cyanoamino acid metabolism	4	0.209053536688009	1	LKFR_vs_NKFR
ko00591	Linoleic acid metabolism	1	0.227042333984957	1	LKFR_vs_NKFR
ko00592	alpha-Linolenic acid metabolism	2	0.227460386459068	1	LKFR_vs_NKFR
ko00780	Biotin metabolism	1	0.241666350561518	1	LKFR_vs_NKFR
ko01110	Biosynthesis of secondary metabolites	279	6.83014346679603e-20	7.99126785615136e-18	LKGR_vs_NKGR
ko00940	Phenylpropanoid biosynthesis	64	1.61226968325321e-13	1.88635552940625e-11	LKGR_vs_NKGR
ko00480	Glutathione metabolism	38	1.43499884517826e-11	1.67894864885857e-09	LKGR_vs_NKGR
ko01100	Metabolic pathways	396	5.44467120200062e-09	6.37026530634072e-07	LKGR_vs_NKGR
ko00905	Brassinosteroid biosynthesis	15	2.20069597796291e-08	2.5748142942166e-06	LKGR_vs_NKGR
ko04626	Plant-pathogen interaction	142	1.64439234861765e-07	1.92393904788265e-05	LKGR_vs_NKGR
ko00196	Photosynthesis - antenna proteins	9	8.09175472147322e-06	0.00094673530241236	LKGR_vs_NKGR
ko02010	ABC transporters	21	8.24383515129585e-05	0.00964528712701615	LKGR_vs_NKGR
ko00906	Carotenoid biosynthesis	15	0.00031118829984395	0.0364090310817425	LKGR_vs_NKGR
ko00710	Carbon fixation by Calvin cycle	20	0.00086991266193001	0.101779781445812	LKGR_vs_NKGR
ko04016	MAPK signaling pathway - plant	51	0.00295565904105203	0.345812107803088	LKGR_vs_NKGR
ko00904	Diterpenoid biosynthesis	12	0.00315490577843236	0.369123976076586	LKGR_vs_NKGR
ko00460	Cyanoamino acid metabolism	28	0.00379601483023743	0.44413373513778	LKGR_vs_NKGR
ko00500	Starch and sucrose metabolism	33	0.00449262135717604	0.525636698789596	LKGR_vs_NKGR
ko00073	Cutin, suberine and wax biosynthesis	12	0.0138583236177683	1	LKGR_vs_NKGR
ko00940	Phenylpropanoid biosynthesis	59	9.41731798988994e-16	1.01707034290811e-13	LKOR_vs_NKOR
ko01110	Biosynthesis of secondary metabolites	207	1.51143885970487e-12	1.63235396848126e-10	LKOR_vs_NKOR
ko04016	MAPK signaling pathway - plant	56	1.06290285164402e-07	1.14793507977555e-05	LKOR_vs_NKOR
ko01100	Metabolic pathways	307	4.94033946984343e-07	5.3355666274309e-05	LKOR_vs_NKOR
ko00196	Photosynthesis - antenna proteins	9	1.01410848207851e-06	0.00010952371606447	LKOR_vs_NKOR
ko04626	Plant-pathogen interaction	109	9.2924589997732e-06	0.00100358557197551	LKOR_vs_NKOR
ko00480	Glutathione metabolism	23	1.78217765368666e-05	0.00192475186598159	LKOR_vs_NKOR
ko00945	Stilbenoid, diarylheptanoid and gingerol biosynthe...	12	5.2729263147066e-05	0.00569476041988313	LKOR_vs_NKOR
ko00941	Flavonoid biosynthesis	19	0.00015718208263309	0.0169756649243746	LKOR_vs_NKOR
ko04075	Plant hormone signal transduction	77	0.00062447750513141	0.0674435705541931	LKOR_vs_NKOR
ko00360	Phenylalanine metabolism	11	0.00132595687371666	0.143203342361399	LKOR_vs_NKOR
ko00906	Carotenoid biosynthesis	11	0.00337584643923847	0.364591415437755	LKOR_vs_NKOR
ko00380	Tryptophan metabolism	16	0.00417056630149878	0.450421160561869	LKOR_vs_NKOR
ko00330	Arginine and proline metabolism	10	0.00913169639356704	0.98622321050524	LKOR_vs_NKOR
ko00591	Linoleic acid metabolism	5	0.0111511473770721	1	LKOR_vs_NKOR

## Sheet: KEGG in DEGs of Shoot
ID	Description	Count	pvalue	qvalue	Group
ko03008	Ribosome biogenesis in eukaryotes	23	4.26461172956296e-07	5.37341077924933e-05	LKFS_vs_NKFS
ko00196	Photosynthesis - antenna proteins	9	4.2409850984944e-06	0.00053436412241029	LKFS_vs_NKFS
ko01110	Biosynthesis of secondary metabolites	208	6.17070906397804e-06	0.00077750934206123	LKFS_vs_NKFS
ko00480	Glutathione metabolism	21	0.00148251038665247	0.186796308718211	LKFS_vs_NKFS
ko00904	Diterpenoid biosynthesis	12	0.00163719852030912	0.206287013558949	LKFS_vs_NKFS
ko04626	Plant-pathogen interaction	112	0.00252641924198902	0.318328824490617	LKFS_vs_NKFS
ko00905	Brassinosteroid biosynthesis	8	0.00295201740200227	0.371954192652287	LKFS_vs_NKFS
ko01200	Carbon metabolism	40	0.0122458463536785	1	LKFS_vs_NKFS
ko00630	Glyoxylate and dicarboxylate metabolism	18	0.0187429823586986	1	LKFS_vs_NKFS
ko00965	Betalain biosynthesis	5	0.0189169442125708	1	LKFS_vs_NKFS
ko00940	Phenylpropanoid biosynthesis	32	0.020173642096791	1	LKFS_vs_NKFS
ko02010	ABC transporters	14	0.0228888102500959	1	LKFS_vs_NKFS
ko00710	Carbon fixation by Calvin cycle	15	0.0238849395998254	1	LKFS_vs_NKFS
ko00592	alpha-Linolenic acid metabolism	11	0.0298491221718967	1	LKFS_vs_NKFS
ko00950	Isoquinoline alkaloid biosynthesis	6	0.0497045727999277	1	LKFS_vs_NKFS
ko01110	Biosynthesis of secondary metabolites	216	1.13160371612525e-08	1.41450464515657e-06	LKGS_vs_NKGS
ko00480	Glutathione metabolism	26	6.47171972396929e-06	0.00080896496549616	LKGS_vs_NKGS
ko00196	Photosynthesis - antenna proteins	7	0.00026194028799115	0.0327425359988942	LKGS_vs_NKGS
ko04016	MAPK signaling pathway - plant	49	0.00081843322528744	0.10230415316093	LKGS_vs_NKGS
ko00592	alpha-Linolenic acid metabolism	14	0.00133265388269634	0.166581735337043	LKGS_vs_NKGS
ko04626	Plant-pathogen interaction	110	0.00170910644915815	0.213638306144769	LKGS_vs_NKGS
ko00904	Diterpenoid biosynthesis	11	0.00396065531038471	0.495081913798089	LKGS_vs_NKGS
ko00908	Zeatin biosynthesis	11	0.00396065531038471	0.495081913798089	LKGS_vs_NKGS
ko03010	Ribosome	35	0.0047375580404369	0.592194755054613	LKGS_vs_NKGS
ko00905	Brassinosteroid biosynthesis	7	0.00951375746611665	1	LKGS_vs_NKGS
ko00620	Pyruvate metabolism	15	0.0127706964324989	1	LKGS_vs_NKGS
ko00906	Carotenoid biosynthesis	10	0.0241868577533461	1	LKGS_vs_NKGS
ko00780	Biotin metabolism	5	0.0260187583653466	1	LKGS_vs_NKGS
ko00770	Pantothenate and CoA biosynthesis	7	0.0324430065039294	1	LKGS_vs_NKGS
ko00860	Porphyrin metabolism	9	0.0374020291293176	1	LKGS_vs_NKGS
ko04016	MAPK signaling pathway - plant	28	1.14021704949173e-09	7.98151934644212e-08	LKOS_vs_NKOS
ko04626	Plant-pathogen interaction	46	5.23970924354357e-08	3.6677964704805e-06	LKOS_vs_NKOS
ko00592	alpha-Linolenic acid metabolism	8	6.26459855477374e-05	0.00438521898834162	LKOS_vs_NKOS
ko00360	Phenylalanine metabolism	5	0.0041080082778292	0.287560579448044	LKOS_vs_NKOS
ko00591	Linoleic acid metabolism	3	0.00654045459775988	0.457831821843192	LKOS_vs_NKOS
ko04075	Plant hormone signal transduction	25	0.00680924274445472	0.47664699211183	LKOS_vs_NKOS
ko00940	Phenylpropanoid biosynthesis	10	0.0335507372742251	1	LKOS_vs_NKOS
ko00910	Nitrogen metabolism	4	0.0373319605982187	1	LKOS_vs_NKOS
ko00270	Cysteine and methionine metabolism	6	0.0509208936044363	1	LKOS_vs_NKOS
ko00410	beta-Alanine metabolism	3	0.0636659229629014	1	LKOS_vs_NKOS
ko00402	Benzoxazinoid biosynthesis	2	0.111649822139992	1	LKOS_vs_NKOS
ko00330	Arginine and proline metabolism	3	0.112888942207221	1	LKOS_vs_NKOS
ko00941	Flavonoid biosynthesis	4	0.154283287850081	1	LKOS_vs_NKOS
ko04712	Circadian rhythm - plant	4	0.15698093660362	1	LKOS_vs_NKOS
ko01110	Biosynthesis of secondary metabolites	43	0.163826367184431	1	LKOS_vs_NKOS
