# Supplementary material for: Transcriptome and weighted gene co-enrichment analysis revealed modules and candidate genes associated with barley response to low potassium stress
Source: Front Plant Sci. 2026 Mar 17;17:1779943. doi: 10.3389/fpls.2026.1779943 (PMC13035491; doi:10.3389/fpls.2026.1779943)
Supplement: Supplementary Table 8 — GO information table for GSEA in shoots and roots. [file Table8.xlsx]

## Sheet: GSEA of GO in Shoot
NAME	GO_ID	SIZE	ES	NES	NOM p-val	FDR q-val	Group
REPRODUCTION	GO:0000003	1910	-0.482404	-1.42197	0	0.1877	LKFS_vs_NKFS
IMMUNE SYSTEM PROCESS	GO:0002376	588	-0.33918	-1.17757	0.125249	0.227415	LKFS_vs_NKFS
CYTOSKELETAL MOTOR ACTIVITY	GO:0003774	105	-0.542199	-1.36964	0	0.112215	LKFS_vs_NKFS
STRUCTURAL MOLECULE ACTIVITY	GO:0005198	642	-0.506618	-1.5217	0.0927419	0.196161	LKFS_vs_NKFS
TRANSPORTER ACTIVITY	GO:0005215	1637	-0.408725	-1.3133	0	0.207788	LKFS_vs_NKFS
VIRAL PROCESS	GO:0016032	26	-0.538969	-1.33423	0.0927419	0.215293	LKFS_vs_NKFS
ANTIOXIDANT ACTIVITY	GO:0016209	289	-0.294453	-0.908629	0.526423	0.632218	LKFS_vs_NKFS
REPRODUCTIVE PROCESS	GO:0022414	1872	-0.48025	-1.41573	0	0.1388	LKFS_vs_NKFS
SIGNALING	GO:0023052	2292	-0.374167	-1.26422	0.0722892	0.209868	LKFS_vs_NKFS
PROTEIN TAG	GO:0031386	31	-0.475679	-1.2826	0.284274	0.201167	LKFS_vs_NKFS
MULTICELLULAR ORGANISMAL PROCESS	GO:0032501	3213	-0.464443	-1.40432	0	0.124828	LKFS_vs_NKFS
DEVELOPMENTAL PROCESS	GO:0032502	3651	-0.458218	-1.39508	0	0.122929	LKFS_vs_NKFS
PROTEIN-CONTAINING COMPLEX	GO:0032991	3299	-0.498781	-1.41727	0	0.15836	LKFS_vs_NKFS
GROWTH	GO:0040007	852	-0.408949	-1.30612	0	0.197463	LKFS_vs_NKFS
LOCOMOTION	GO:0040011	73	-0.344145	-0.897958	0.529412	0.623445	LKFS_vs_NKFS
PROTEIN FOLDING CHAPERONE	GO:0044183	95	-0.507654	-1.30729	0.0962343	0.200163	LKFS_vs_NKFS
BIOLOGICAL PROCESS INVOLVED IN INTERSPECIES INTERACTION BETWEEN ORGANISMS	GO:0044419	2070	-0.315543	-1.19184	0	0.233289	LKFS_vs_NKFS
TRANSLATION REGULATOR ACTIVITY	GO:0045182	174	-0.51721	-1.33431	0.197959	0.228701	LKFS_vs_NKFS
NUTRIENT RESERVOIR ACTIVITY	GO:0045735	38	-0.371003	-1.08394	0.308793	0.302627	LKFS_vs_NKFS
RHYTHMIC PROCESS	GO:0048511	304	-0.393212	-1.32934	0	0.203674	LKFS_vs_NKFS
POSITIVE REGULATION OF BIOLOGICAL PROCESS	GO:0048518	1592	-0.445286	-1.39827	0	0.120027	LKFS_vs_NKFS
NEGATIVE REGULATION OF BIOLOGICAL PROCESS	GO:0048519	1437	-0.477331	-1.38681	0	0.114736	LKFS_vs_NKFS
LOCALIZATION	GO:0051179	2515	-0.460949	-1.34503	0	0.118247	LKFS_vs_NKFS
BIOLOGICAL PROCESS INVOLVED IN INTRASPECIES INTERACTION BETWEEN ORGANISMS	GO:0051703	26	0.474125	1.36161	0	0.0825817	LKFS_vs_NKFS
MOLECULAR TRANSDUCER ACTIVITY	GO:0060089	414	-0.303075	-1.02407	0.283096	0.411238	LKFS_vs_NKFS
MOLECULAR ADAPTOR ACTIVITY	GO:0060090	106	-0.327981	-1.10126	0.294118	0.285154	LKFS_vs_NKFS
TOXIN ACTIVITY	GO:0090729	48	-0.487313	-1.10282	0.360587	0.294544	LKFS_vs_NKFS
DETOXIFICATION	GO:0098754	155	-0.255874	-0.918469	0.515151	0.640552	LKFS_vs_NKFS
MOLECULAR FUNCTION REGULATOR ACTIVITY	GO:0098772	547	-0.410336	-1.29095	0	0.202018	LKFS_vs_NKFS
MOLECULAR CARRIER ACTIVITY	GO:0140104	61	-0.599112	-1.47855	0	0.233819	LKFS_vs_NKFS
TRANSCRIPTION REGULATOR ACTIVITY	GO:0140110	1631	-0.382977	-1.2307	0	0.218077	LKFS_vs_NKFS
SMALL MOLECULE SENSOR ACTIVITY	GO:0140299	65	-0.505831	-1.1885	0.314286	0.225277	LKFS_vs_NKFS
ATP-DEPENDENT ACTIVITY	GO:0140657	1011	-0.548817	-1.46538	0	0.181933	LKFS_vs_NKFS
REPRODUCTION	GO:0000003	1910	-0.480134	-1.35842	0	0.121813	LKGS_vs_NKGS
IMMUNE SYSTEM PROCESS	GO:0002376	588	-0.482265	-1.32458	0	0.1126	LKGS_vs_NKGS
CYTOSKELETAL MOTOR ACTIVITY	GO:0003774	105	-0.604682	-1.24336	0.0715706	0.168131	LKGS_vs_NKGS
STRUCTURAL MOLECULE ACTIVITY	GO:0005198	642	0.268689	0.661485	0.836224	0.953119	LKGS_vs_NKGS
TRANSPORTER ACTIVITY	GO:0005215	1637	-0.40534	-1.33403	0	0.0994583	LKGS_vs_NKGS
VIRAL PROCESS	GO:0016032	26	-0.373664	-0.9821	0.492929	0.526254	LKGS_vs_NKGS
ANTIOXIDANT ACTIVITY	GO:0016209	289	-0.206407	-0.738493	0.91258	0.873171	LKGS_vs_NKGS
REPRODUCTIVE PROCESS	GO:0022414	1872	-0.480517	-1.35868	0	0.130507	LKGS_vs_NKGS
SIGNALING	GO:0023052	2292	-0.487424	-1.36111	0	0.135449	LKGS_vs_NKGS
PROTEIN TAG	GO:0031386	31	-0.269496	-0.667613	0.910675	0.95041	LKGS_vs_NKGS
MULTICELLULAR ORGANISMAL PROCESS	GO:0032501	3213	-0.479989	-1.36692	0	0.166075	LKGS_vs_NKGS
DEVELOPMENTAL PROCESS	GO:0032502	3651	-0.469837	-1.35615	0	0.108773	LKGS_vs_NKGS
PROTEIN-CONTAINING COMPLEX	GO:0032991	3299	-0.421904	-1.28165	0.0927419	0.121579	LKGS_vs_NKGS
GROWTH	GO:0040007	852	-0.43599	-1.32648	0	0.116914	LKGS_vs_NKGS
LOCOMOTION	GO:0040011	73	-0.285453	-0.866203	0.642023	0.796391	LKGS_vs_NKGS
PROTEIN FOLDING CHAPERONE	GO:0044183	95	-0.323502	-0.979879	0.510823	0.512786	LKGS_vs_NKGS
BIOLOGICAL PROCESS INVOLVED IN INTERSPECIES INTERACTION BETWEEN ORGANISMS	GO:0044419	2070	-0.442993	-1.32148	0	0.108765	LKGS_vs_NKGS
TRANSLATION REGULATOR ACTIVITY	GO:0045182	174	-0.307701	-0.886566	0.469136	0.791267	LKGS_vs_NKGS
NUTRIENT RESERVOIR ACTIVITY	GO:0045735	38	-0.37404	-1.01764	0.285115	0.494375	LKGS_vs_NKGS
RHYTHMIC PROCESS	GO:0048511	304	-0.436958	-1.36462	0	0.148574	LKGS_vs_NKGS
POSITIVE REGULATION OF BIOLOGICAL PROCESS	GO:0048518	1592	-0.494846	-1.37376	0	0.227327	LKGS_vs_NKGS
NEGATIVE REGULATION OF BIOLOGICAL PROCESS	GO:0048519	1437	-0.508322	-1.37243	0	0.190576	LKGS_vs_NKGS
LOCALIZATION	GO:0051179	2515	-0.467634	-1.38624	0	0.27138	LKGS_vs_NKGS
BIOLOGICAL PROCESS INVOLVED IN INTRASPECIES INTERACTION BETWEEN ORGANISMS	GO:0051703	26	-0.336504	-0.83818	0.820312	0.763249	LKGS_vs_NKGS
MOLECULAR TRANSDUCER ACTIVITY	GO:0060089	414	-0.380945	-1.15311	0.246914	0.26345	LKGS_vs_NKGS
MOLECULAR ADAPTOR ACTIVITY	GO:0060090	106	-0.531055	-1.33193	0.0905512	0.121804	LKGS_vs_NKGS
TOXIN ACTIVITY	GO:0090729	48	-0.474645	-0.846949	0.814141	0.786286	LKGS_vs_NKGS
DETOXIFICATION	GO:0098754	155	-0.353214	-1.24078	0	0.170933	LKGS_vs_NKGS
MOLECULAR FUNCTION REGULATOR ACTIVITY	GO:0098772	547	-0.45115	-1.35654	0	0.1147	LKGS_vs_NKGS
MOLECULAR CARRIER ACTIVITY	GO:0140104	61	-0.518885	-1.40676	0	0.174943	LKGS_vs_NKGS
TRANSCRIPTION REGULATOR ACTIVITY	GO:0140110	1631	-0.515681	-1.39853	0	0.109257	LKGS_vs_NKGS
SMALL MOLECULE SENSOR ACTIVITY	GO:0140299	65	-0.572206	-1.22704	0.0905512	0.177631	LKGS_vs_NKGS
ATP-DEPENDENT ACTIVITY	GO:0140657	1011	-0.515801	-1.34875	0	0.103757	LKGS_vs_NKGS
REPRODUCTION	GO:0000003	1910	-0.305607	-1.01243	0.328846	0.485276	LKOS_vs_NKOS
IMMUNE SYSTEM PROCESS	GO:0002376	588	-0.350156	-1.2525	0.0746888	0.489358	LKOS_vs_NKOS
CYTOSKELETAL MOTOR ACTIVITY	GO:0003774	105	-0.460055	-1.06894	0.328846	0.550336	LKOS_vs_NKOS
STRUCTURAL MOLECULE ACTIVITY	GO:0005198	642	0.258839	0.722857	0.471491	0.875603	LKOS_vs_NKOS
TRANSPORTER ACTIVITY	GO:0005215	1637	-0.286717	-1.11044	0.280702	0.671923	LKOS_vs_NKOS
VIRAL PROCESS	GO:0016032	26	0.431618	1.18879	0.289079	0.430414	LKOS_vs_NKOS
ANTIOXIDANT ACTIVITY	GO:0016209	289	0.348342	0.993127	0.525641	0.500775	LKOS_vs_NKOS
REPRODUCTIVE PROCESS	GO:0022414	1872	-0.30793	-1.01612	0.328846	0.514711	LKOS_vs_NKOS
SIGNALING	GO:0023052	2292	-0.35804	-1.31149	0	0.457585	LKOS_vs_NKOS
PROTEIN TAG	GO:0031386	31	0.550021	1.3237	0.185185	0.601959	LKOS_vs_NKOS
MULTICELLULAR ORGANISMAL PROCESS	GO:0032501	3213	-0.293185	-1.08786	0.328846	0.547455	LKOS_vs_NKOS
DEVELOPMENTAL PROCESS	GO:0032502	3651	-0.287004	-1.04705	0.328846	0.504529	LKOS_vs_NKOS
PROTEIN-CONTAINING COMPLEX	GO:0032991	3299	-0.241314	-0.740533	0.640385	0.838089	LKOS_vs_NKOS
GROWTH	GO:0040007	852	-0.260662	-1.01499	0.475345	0.499251	LKOS_vs_NKOS
LOCOMOTION	GO:0040011	73	-0.29521	-1.06696	0.320487	0.531117	LKOS_vs_NKOS
PROTEIN FOLDING CHAPERONE	GO:0044183	95	-0.274585	-0.899033	0.741636	0.642703	LKOS_vs_NKOS
BIOLOGICAL PROCESS INVOLVED IN INTERSPECIES INTERACTION BETWEEN ORGANISMS	GO:0044419	2070	-0.352878	-1.36342	0	0.622979	LKOS_vs_NKOS
TRANSLATION REGULATOR ACTIVITY	GO:0045182	174	-0.309669	-1.10358	0.32696	0.619346	LKOS_vs_NKOS
NUTRIENT RESERVOIR ACTIVITY	GO:0045735	38	0.337192	1.01365	0.410208	0.57469	LKOS_vs_NKOS
RHYTHMIC PROCESS	GO:0048511	304	-0.394649	-1.39175	0	1	LKOS_vs_NKOS
POSITIVE REGULATION OF BIOLOGICAL PROCESS	GO:0048518	1592	-0.333314	-1.16879	0.108481	0.674015	LKOS_vs_NKOS
NEGATIVE REGULATION OF BIOLOGICAL PROCESS	GO:0048519	1437	-0.307929	-0.975746	0.328846	0.523065	LKOS_vs_NKOS
LOCALIZATION	GO:0051179	2515	-0.238779	-1.11503	0.300781	0.702888	LKOS_vs_NKOS
BIOLOGICAL PROCESS INVOLVED IN INTRASPECIES INTERACTION BETWEEN ORGANISMS	GO:0051703	26	-0.390619	-1.26297	0.145877	0.54525	LKOS_vs_NKOS
MOLECULAR TRANSDUCER ACTIVITY	GO:0060089	414	-0.326968	-1.08818	0.181818	0.586413	LKOS_vs_NKOS
MOLECULAR ADAPTOR ACTIVITY	GO:0060090	106	-0.347867	-1.33983	0.123529	0.444219	LKOS_vs_NKOS
TOXIN ACTIVITY	GO:0090729	48	-0.614889	-1.38262	0.254545	0.731642	LKOS_vs_NKOS
DETOXIFICATION	GO:0098754	155	0.403433	1.20774	0.223485	0.551735	LKOS_vs_NKOS
MOLECULAR FUNCTION REGULATOR ACTIVITY	GO:0098772	547	-0.206065	-0.761351	0.851923	0.830647	LKOS_vs_NKOS
MOLECULAR CARRIER ACTIVITY	GO:0140104	61	-0.253475	-0.799616	0.6	0.817286	LKOS_vs_NKOS
TRANSCRIPTION REGULATOR ACTIVITY	GO:0140110	1631	-0.393051	-1.3438	0	0.545024	LKOS_vs_NKOS
SMALL MOLECULE SENSOR ACTIVITY	GO:0140299	65	-0.405077	-1.03122	0.296154	0.50778	LKOS_vs_NKOS
ATP-DEPENDENT ACTIVITY	GO:0140657	1011	-0.346894	-1.05767	0.328846	0.506636	LKOS_vs_NKOS

## Sheet: GSEA of GO in Root
NAME	GO_ID	SIZE	ES	NES	NOM p-val	FDR q-val	Group
REPRODUCTION	GO:0000003	1910	-0.253816	-0.953605	0.412351	0.979055	LKFR_vs_NKFR
IMMUNE SYSTEM PROCESS	GO:0002376	588	0.348474	1.05117	0.569697	1	LKFR_vs_NKFR
CYTOSKELETAL MOTOR ACTIVITY	GO:0003774	105	-0.361711	-1.09934	0.329457	1	LKFR_vs_NKFR
STRUCTURAL MOLECULE ACTIVITY	GO:0005198	642	-0.308974	-0.644695	0.917172	1	LKFR_vs_NKFR
TRANSPORTER ACTIVITY	GO:0005215	1637	0.20861	0.688066	0.917172	1	LKFR_vs_NKFR
VIRAL PROCESS	GO:0016032	26	-0.628532	-1.51676	0	0.0919163	LKFR_vs_NKFR
ANTIOXIDANT ACTIVITY	GO:0016209	289	0.401747	1.21819	0.198413	1	LKFR_vs_NKFR
REPRODUCTIVE PROCESS	GO:0022414	1872	-0.257148	-0.957104	0.412351	1	LKFR_vs_NKFR
SIGNALING	GO:0023052	2292	0.330608	1.03906	0.387879	1	LKFR_vs_NKFR
PROTEIN TAG	GO:0031386	31	-0.550412	-1.37498	0.239845	0.315332	LKFR_vs_NKFR
MULTICELLULAR ORGANISMAL PROCESS	GO:0032501	3213	0.20893	0.756491	0.917172	1	LKFR_vs_NKFR
DEVELOPMENTAL PROCESS	GO:0032502	3651	-0.215723	-0.784018	0.918327	1	LKFR_vs_NKFR
PROTEIN-CONTAINING COMPLEX	GO:0032991	3299	-0.277413	-1.1516	0.188139	0.981294	LKFR_vs_NKFR
GROWTH	GO:0040007	852	0.233447	0.810745	0.80202	1	LKFR_vs_NKFR
LOCOMOTION	GO:0040011	73	-0.414324	-1.25933	0.199195	0.546918	LKFR_vs_NKFR
PROTEIN FOLDING CHAPERONE	GO:0044183	95	-0.20117	-0.628369	0.922201	0.975398	LKFR_vs_NKFR
BIOLOGICAL PROCESS INVOLVED IN INTERSPECIES INTERACTION BETWEEN ORGANISMS	GO:0044419	2070	0.371398	1.10869	0.10303	1	LKFR_vs_NKFR
TRANSLATION REGULATOR ACTIVITY	GO:0045182	174	-0.172321	-0.647015	0.917172	1	LKFR_vs_NKFR
NUTRIENT RESERVOIR ACTIVITY	GO:0045735	38	0.358374	0.90377	0.674747	1	LKFR_vs_NKFR
RHYTHMIC PROCESS	GO:0048511	304	0.36152	1.01439	0.59596	1	LKFR_vs_NKFR
POSITIVE REGULATION OF BIOLOGICAL PROCESS	GO:0048518	1592	0.240904	0.816951	0.80202	1	LKFR_vs_NKFR
NEGATIVE REGULATION OF BIOLOGICAL PROCESS	GO:0048519	1437	0.227957	0.857685	0.80202	1	LKFR_vs_NKFR
LOCALIZATION	GO:0051179	2515	-0.227263	-0.821887	0.678846	1	LKFR_vs_NKFR
BIOLOGICAL PROCESS INVOLVED IN INTRASPECIES INTERACTION BETWEEN ORGANISMS	GO:0051703	26	0.58886	1.47634	0.0960452	0.306564	LKFR_vs_NKFR
MOLECULAR TRANSDUCER ACTIVITY	GO:0060089	414	0.292582	0.879651	0.712598	1	LKFR_vs_NKFR
MOLECULAR ADAPTOR ACTIVITY	GO:0060090	106	0.206318	0.655907	0.917172	1	LKFR_vs_NKFR
TOXIN ACTIVITY	GO:0090729	48	-0.333366	-0.774244	0.727273	1	LKFR_vs_NKFR
DETOXIFICATION	GO:0098754	155	0.224773	0.613701	0.914583	0.975517	LKFR_vs_NKFR
MOLECULAR FUNCTION REGULATOR ACTIVITY	GO:0098772	547	0.223452	0.82742	0.917172	1	LKFR_vs_NKFR
MOLECULAR CARRIER ACTIVITY	GO:0140104	61	-0.329428	-1.01445	0.414634	1	LKFR_vs_NKFR
TRANSCRIPTION REGULATOR ACTIVITY	GO:0140110	1631	0.345579	1.02074	0.4	1	LKFR_vs_NKFR
SMALL MOLECULE SENSOR ACTIVITY	GO:0140299	65	-0.362164	-1.08342	0.356713	0.914795	LKFR_vs_NKFR
ATP-DEPENDENT ACTIVITY	GO:0140657	1011	-0.247972	-0.922627	0.548757	0.956242	LKFR_vs_NKFR
REPRODUCTION	GO:0000003	1910	-0.245376	-1.02312	0.399209	0.509262	LKGR_vs_NKGR
IMMUNE SYSTEM PROCESS	GO:0002376	588	-0.275041	-1.07578	0.111742	0.469082	LKGR_vs_NKGR
CYTOSKELETAL MOTOR ACTIVITY	GO:0003774	105	0.214524	0.730921	0.817829	0.935679	LKGR_vs_NKGR
STRUCTURAL MOLECULE ACTIVITY	GO:0005198	642	-0.372651	-1.20618	0.192872	0.271631	LKGR_vs_NKGR
TRANSPORTER ACTIVITY	GO:0005215	1637	0.289667	1.13196	0.185501	0.544163	LKGR_vs_NKGR
VIRAL PROCESS	GO:0016032	26	0.638403	1.52476	0	0.041	LKGR_vs_NKGR
ANTIOXIDANT ACTIVITY	GO:0016209	289	-0.339333	-0.951951	0.501832	0.584237	LKGR_vs_NKGR
REPRODUCTIVE PROCESS	GO:0022414	1872	-0.243277	-1.02534	0.399209	0.536424	LKGR_vs_NKGR
SIGNALING	GO:0023052	2292	-0.320829	-1.26797	0	0.308882	LKGR_vs_NKGR
PROTEIN TAG	GO:0031386	31	-0.406212	-0.959531	0.510934	0.593647	LKGR_vs_NKGR
MULTICELLULAR ORGANISMAL PROCESS	GO:0032501	3213	-0.242592	-1.03302	0.319846	0.566077	LKGR_vs_NKGR
DEVELOPMENTAL PROCESS	GO:0032502	3651	0.246046	1.0385	0.310484	0.392558	LKGR_vs_NKGR
PROTEIN-CONTAINING COMPLEX	GO:0032991	3299	-0.278647	-1.26301	0.0722892	0.264235	LKGR_vs_NKGR
GROWTH	GO:0040007	852	0.276075	1.08743	0.240586	0.474977	LKGR_vs_NKGR
LOCOMOTION	GO:0040011	73	0.403132	1.24399	0	0.49547	LKGR_vs_NKGR
PROTEIN FOLDING CHAPERONE	GO:0044183	95	-0.483638	-1.35399	0.0923695	0.330475	LKGR_vs_NKGR
BIOLOGICAL PROCESS INVOLVED IN INTERSPECIES INTERACTION BETWEEN ORGANISMS	GO:0044419	2070	-0.308403	-1.12146	0	0.41782	LKGR_vs_NKGR
TRANSLATION REGULATOR ACTIVITY	GO:0045182	174	-0.321725	-1.21811	0.161417	0.304578	LKGR_vs_NKGR
NUTRIENT RESERVOIR ACTIVITY	GO:0045735	38	0.400577	1.04883	0.244094	0.403736	LKGR_vs_NKGR
RHYTHMIC PROCESS	GO:0048511	304	0.299905	1.06053	0.197425	0.400721	LKGR_vs_NKGR
POSITIVE REGULATION OF BIOLOGICAL PROCESS	GO:0048518	1592	-0.273572	-1.09146	0.122807	0.446779	LKGR_vs_NKGR
NEGATIVE REGULATION OF BIOLOGICAL PROCESS	GO:0048519	1437	-0.254168	-1.05358	0.359841	0.546817	LKGR_vs_NKGR
LOCALIZATION	GO:0051179	2515	0.264153	1.10398	0.240586	0.502416	LKGR_vs_NKGR
BIOLOGICAL PROCESS INVOLVED IN INTRASPECIES INTERACTION BETWEEN ORGANISMS	GO:0051703	26	-0.272321	-0.730012	0.923221	0.937976	LKGR_vs_NKGR
MOLECULAR TRANSDUCER ACTIVITY	GO:0060089	414	0.308875	1.07131	0.35102	0.43957	LKGR_vs_NKGR
MOLECULAR ADAPTOR ACTIVITY	GO:0060090	106	-0.222819	-0.858951	0.836653	0.796595	LKGR_vs_NKGR
TOXIN ACTIVITY	GO:0090729	48	-0.468225	-1.01294	0.433333	0.488378	LKGR_vs_NKGR
DETOXIFICATION	GO:0098754	155	-0.427199	-1.33098	0	0.304995	LKGR_vs_NKGR
MOLECULAR FUNCTION REGULATOR ACTIVITY	GO:0098772	547	-0.250302	-0.982355	0.54054	0.559017	LKGR_vs_NKGR
MOLECULAR CARRIER ACTIVITY	GO:0140104	61	-0.402168	-1.31516	0	0.273427	LKGR_vs_NKGR
TRANSCRIPTION REGULATOR ACTIVITY	GO:0140110	1631	-0.38175	-1.39563	0	0.30742	LKGR_vs_NKGR
SMALL MOLECULE SENSOR ACTIVITY	GO:0140299	65	0.300777	0.917404	0.532653	0.666003	LKGR_vs_NKGR
ATP-DEPENDENT ACTIVITY	GO:0140657	1011	-0.267781	-1.01877	0.515593	0.497637	LKGR_vs_NKGR
REPRODUCTION	GO:0000003	1910	-0.359855	-1.4148	0.182342	0.201256	LKOR_vs_NKOR
IMMUNE SYSTEM PROCESS	GO:0002376	588	-0.392572	-1.34647	0	0.212255	LKOR_vs_NKOR
CYTOSKELETAL MOTOR ACTIVITY	GO:0003774	105	-0.235119	-0.891023	0.524	0.571223	LKOR_vs_NKOR
STRUCTURAL MOLECULE ACTIVITY	GO:0005198	642	0.289866	1.0935	0.357002	0.27118	LKOR_vs_NKOR
TRANSPORTER ACTIVITY	GO:0005215	1637	-0.256103	-1.03215	0.404453	0.42564	LKOR_vs_NKOR
VIRAL PROCESS	GO:0016032	26	0.614315	1.51311	0	0.0534394	LKOR_vs_NKOR
ANTIOXIDANT ACTIVITY	GO:0016209	289	0.316732	1.09991	0.176349	0.336442	LKOR_vs_NKOR
REPRODUCTIVE PROCESS	GO:0022414	1872	-0.359352	-1.39828	0.185185	0.170779	LKOR_vs_NKOR
SIGNALING	GO:0023052	2292	-0.399819	-1.43693	0	0.218021	LKOR_vs_NKOR
PROTEIN TAG	GO:0031386	31	0.429698	1.222	0.115152	0.283388	LKOR_vs_NKOR
MULTICELLULAR ORGANISMAL PROCESS	GO:0032501	3213	-0.340161	-1.34004	0.176252	0.199081	LKOR_vs_NKOR
DEVELOPMENTAL PROCESS	GO:0032502	3651	-0.343565	-1.35013	0.176252	0.218251	LKOR_vs_NKOR
PROTEIN-CONTAINING COMPLEX	GO:0032991	3299	-0.224081	-1.09185	0.290258	0.34194	LKOR_vs_NKOR
GROWTH	GO:0040007	852	-0.320432	-1.29684	0.0834915	0.194259	LKOR_vs_NKOR
LOCOMOTION	GO:0040011	73	-0.403105	-1.21425	0.100394	0.234529	LKOR_vs_NKOR
PROTEIN FOLDING CHAPERONE	GO:0044183	95	-0.358201	-1.36042	0	0.200227	LKOR_vs_NKOR
BIOLOGICAL PROCESS INVOLVED IN INTERSPECIES INTERACTION BETWEEN ORGANISMS	GO:0044419	2070	-0.417122	-1.42986	0	0.190849	LKOR_vs_NKOR
TRANSLATION REGULATOR ACTIVITY	GO:0045182	174	-0.269468	-1.2742	0	0.193297	LKOR_vs_NKOR
NUTRIENT RESERVOIR ACTIVITY	GO:0045735	38	-0.334321	-0.861295	0.695918	0.611381	LKOR_vs_NKOR
RHYTHMIC PROCESS	GO:0048511	304	-0.306296	-1.02889	0.419231	0.428315	LKOR_vs_NKOR
POSITIVE REGULATION OF BIOLOGICAL PROCESS	GO:0048518	1592	-0.357935	-1.32674	0	0.194031	LKOR_vs_NKOR
NEGATIVE REGULATION OF BIOLOGICAL PROCESS	GO:0048519	1437	-0.36692	-1.4108	0	0.187001	LKOR_vs_NKOR
LOCALIZATION	GO:0051179	2515	-0.256667	-1.13424	0.0996094	0.297129	LKOR_vs_NKOR
BIOLOGICAL PROCESS INVOLVED IN INTRASPECIES INTERACTION BETWEEN ORGANISMS	GO:0051703	26	-0.591798	-1.5173	0	0.1425	LKOR_vs_NKOR
MOLECULAR TRANSDUCER ACTIVITY	GO:0060089	414	-0.338446	-1.21986	0	0.226002	LKOR_vs_NKOR
MOLECULAR ADAPTOR ACTIVITY	GO:0060090	106	-0.275827	-1.24512	0	0.213165	LKOR_vs_NKOR
TOXIN ACTIVITY	GO:0090729	48	-0.643533	-1.4601	0	0.263307	LKOR_vs_NKOR
DETOXIFICATION	GO:0098754	155	-0.462648	-1.42762	0	0.165874	LKOR_vs_NKOR
MOLECULAR FUNCTION REGULATOR ACTIVITY	GO:0098772	547	-0.253638	-1.05955	0.185547	0.384354	LKOR_vs_NKOR
MOLECULAR CARRIER ACTIVITY	GO:0140104	61	-0.287586	-1.00354	0.526	0.429833	LKOR_vs_NKOR
TRANSCRIPTION REGULATOR ACTIVITY	GO:0140110	1631	-0.456799	-1.47388	0	0.327006	LKOR_vs_NKOR
SMALL MOLECULE SENSOR ACTIVITY	GO:0140299	65	-0.332977	-1.12551	0.282051	0.294093	LKOR_vs_NKOR
ATP-DEPENDENT ACTIVITY	GO:0140657	1011	-0.337445	-1.3095	0.107212	0.201396	LKOR_vs_NKOR
