# Supplementary material for: Transcriptome and weighted gene co-enrichment analysis revealed modules and candidate genes associated with barley response to low potassium stress
Source: Front Plant Sci. 2026 Mar 17;17:1779943. doi: 10.3389/fpls.2026.1779943 (PMC13035491; doi:10.3389/fpls.2026.1779943)
Supplement: Supplementary Table 9 — KEGG information table for GSEA in shoots and roots. [file Table9.xlsx]

## Sheet: GSEA of KEGGE in Shoot
NAME	ko_ID	SIZE	ES	NES	NOM p-val	FDR q-val	Group
GLYCOLYSIS \ GLUCONEOGENESIS	ko00010	191	0.222739	0.868156	0.841085	0.852244	LKGS_vs_NKGS
CITRATE CYCLE (TCA CYCLE)	ko00020	58	0.248164	0.817184	0.521318	0.90786	LKGS_vs_NKGS
PENTOSE PHOSPHATE PATHWAY	ko00030	58	0.33312	1.1098	0.339147	1	LKGS_vs_NKGS
PENTOSE AND GLUCURONATE INTERCONVERSIONS	ko00040	124	-0.3035	-1.09452	0.168724	0.431813	LKGS_vs_NKGS
FRUCTOSE AND MANNOSE METABOLISM	ko00051	84	-0.346028	-1.14557	0.192641	0.362534	LKGS_vs_NKGS
GALACTOSE METABOLISM	ko00052	87	-0.4357	-1.30498	0.207661	0.250189	LKGS_vs_NKGS
ASCORBATE AND ALDARATE METABOLISM	ko00053	133	-0.348009	-1.13153	0.209776	0.378234	LKGS_vs_NKGS
FATTY ACID BIOSYNTHESIS	ko00061	55	0.384527	1.0905	0.433206	1	LKGS_vs_NKGS
FATTY ACID ELONGATION	ko00062	66	0.380839	1.10011	0.331984	1	LKGS_vs_NKGS
FATTY ACID DEGRADATION	ko00071	93	-0.497311	-1.38346	0	0.396993	LKGS_vs_NKGS
CUTIN, SUBERINE AND WAX BIOSYNTHESIS	ko00073	80	0.316718	0.761118	0.552045	0.918782	LKGS_vs_NKGS
STEROID BIOSYNTHESIS	ko00100	48	-0.409825	-1.21632	0.112205	0.28856	LKGS_vs_NKGS
UBIQUINONE AND OTHER TERPENOID-QUINONE BIOSYNTHESIS	ko00130	109	-0.353746	-1.19878	0.177489	0.307663	LKGS_vs_NKGS
OXIDATIVE PHOSPHORYLATION	ko00190	393	-0.174155	-0.747921	0.919132	0.851211	LKGS_vs_NKGS
PHOTOSYNTHESIS	ko00195	203	0.346179	1.0662	0.399209	0.94229	LKGS_vs_NKGS
PHOTOSYNTHESIS - ANTENNA PROTEINS	ko00196	23	0.784199	1.37287	0.0985011	1	LKGS_vs_NKGS
ARGININE BIOSYNTHESIS	ko00220	40	-0.296049	-0.96176	0.538961	0.601036	LKGS_vs_NKGS
PURINE METABOLISM	ko00230	101	-0.350275	-1.04155	0.355509	0.493623	LKGS_vs_NKGS
PYRIMIDINE METABOLISM	ko00240	106	-0.354327	-1.04957	0.485597	0.493099	LKGS_vs_NKGS
ALANINE, ASPARTATE AND GLUTAMATE METABOLISM	ko00250	79	-0.354778	-1.00578	0.497835	0.552402	LKGS_vs_NKGS
GLYCINE, SERINE AND THREONINE METABOLISM	ko00260	92	-0.250126	-0.820895	0.60793	0.779591	LKGS_vs_NKGS
MONOBACTAM BIOSYNTHESIS	ko00261	20	0.35705	0.874677	0.411321	0.923917	LKGS_vs_NKGS
CYSTEINE AND METHIONINE METABOLISM	ko00270	173	-0.345437	-1.11425	0.18711	0.414289	LKGS_vs_NKGS
VALINE, LEUCINE AND ISOLEUCINE DEGRADATION	ko00280	63	-0.538705	-1.42062	0.090535	0.353154	LKGS_vs_NKGS
VALINE, LEUCINE AND ISOLEUCINE BIOSYNTHESIS	ko00290	17	0.44355	0.881451	0.53816	0.958842	LKGS_vs_NKGS
LYSINE BIOSYNTHESIS	ko00300	24	0.519008	1.16166	0.320513	1	LKGS_vs_NKGS
LYSINE DEGRADATION	ko00310	70	-0.516738	-1.29303	0.185185	0.231727	LKGS_vs_NKGS
ARGININE AND PROLINE METABOLISM	ko00330	78	-0.532581	-1.50219	0	0.795787	LKGS_vs_NKGS
HISTIDINE METABOLISM	ko00340	23	0.289244	0.749245	0.731429	0.903189	LKGS_vs_NKGS
TYROSINE METABOLISM	ko00350	75	-0.339186	-0.839231	0.828402	0.749953	LKGS_vs_NKGS
PHENYLALANINE METABOLISM	ko00360	69	-0.346282	-0.780436	0.828402	0.808883	LKGS_vs_NKGS
TRYPTOPHAN METABOLISM	ko00380	131	-0.234677	-0.811591	0.919132	0.78313	LKGS_vs_NKGS
PHENYLALANINE, TYROSINE AND TRYPTOPHAN BIOSYNTHESIS	ko00400	54	0.364251	1.07273	0.418146	1	LKGS_vs_NKGS
BENZOXAZINOID BIOSYNTHESIS	ko00402	38	-0.439893	-1.11713	0.218182	0.408925	LKGS_vs_NKGS
BETA-ALANINE METABOLISM	ko00410	60	-0.524126	-1.42468	0	0.370229	LKGS_vs_NKGS
TAURINE AND HYPOTAURINE METABOLISM	ko00430	28	0.345234	0.967163	0.537344	1	LKGS_vs_NKGS
SELENOCOMPOUND METABOLISM	ko00450	30	-0.438224	-1.23684	0.090535	0.265411	LKGS_vs_NKGS
CYANOAMINO ACID METABOLISM	ko00460	209	-0.38177	-1.26639	0.0905512	0.23645	LKGS_vs_NKGS
GLUTATHIONE METABOLISM	ko00480	164	-0.355618	-1.00025	0.410256	0.551022	LKGS_vs_NKGS
STARCH AND SUCROSE METABOLISM	ko00500	293	-0.409986	-1.31591	0	0.256441	LKGS_vs_NKGS
N-GLYCAN BIOSYNTHESIS	ko00510	53	-0.522363	-1.22673	0.100592	0.285512	LKGS_vs_NKGS
OTHER GLYCAN DEGRADATION	ko00511	44	-0.393991	-1.08391	0.283019	0.441452	LKGS_vs_NKGS
VARIOUS TYPES OF N-GLYCAN BIOSYNTHESIS	ko00513	49	-0.517528	-1.18137	0.339468	0.311292	LKGS_vs_NKGS
OTHER TYPES OF O-GLYCAN BIOSYNTHESIS	ko00514	16	-0.568537	-1.30901	0	0.259521	LKGS_vs_NKGS
AMINO SUGAR AND NUCLEOTIDE SUGAR METABOLISM	ko00520	191	-0.394623	-1.29118	0.098081	0.230908	LKGS_vs_NKGS
GLYCOSAMINOGLYCAN DEGRADATION	ko00531	36	-0.332078	-0.863633	0.817987	0.71061	LKGS_vs_NKGS
GLYCEROLIPID METABOLISM	ko00561	116	-0.373561	-1.17521	0.277559	0.300471	LKGS_vs_NKGS
INOSITOL PHOSPHATE METABOLISM	ko00562	84	-0.485455	-1.32363	0	0.280833	LKGS_vs_NKGS
GLYCOSYLPHOSPHATIDYLINOSITOL (GPI)-ANCHOR BIOSYNTHESIS	ko00563	35	-0.669543	-1.30116	0	0.246963	LKGS_vs_NKGS
GLYCEROPHOSPHOLIPID METABOLISM	ko00564	147	-0.471407	-1.29425	0	0.242037	LKGS_vs_NKGS
ETHER LIPID METABOLISM	ko00565	37	-0.524803	-1.45723	0	0.389493	LKGS_vs_NKGS
ARACHIDONIC ACID METABOLISM	ko00590	16	-0.579414	-1.26159	0.184049	0.236588	LKGS_vs_NKGS
LINOLEIC ACID METABOLISM	ko00591	24	-0.394677	-0.992467	0.593385	0.570832	LKGS_vs_NKGS
ALPHA-LINOLENIC ACID METABOLISM	ko00592	92	-0.573203	-1.35968	0	0.324703	LKGS_vs_NKGS
SPHINGOLIPID METABOLISM	ko00600	58	-0.519755	-1.2758	0.0940695	0.243499	LKGS_vs_NKGS
GLYCOSPHINGOLIPID BIOSYNTHESIS - GANGLIO SERIES	ko00604	19	0.265228	0.623448	0.828037	0.989591	LKGS_vs_NKGS
PYRUVATE METABOLISM	ko00620	130	0.228206	0.793009	0.622351	0.905669	LKGS_vs_NKGS
GLYOXYLATE AND DICARBOXYLATE METABOLISM	ko00630	163	-0.256655	-0.909055	0.717132	0.671664	LKGS_vs_NKGS
PROPANOATE METABOLISM	ko00640	52	-0.528165	-1.48492	0	0.418394	LKGS_vs_NKGS
BUTANOATE METABOLISM	ko00650	31	-0.452963	-1.22186	0.185185	0.290395	LKGS_vs_NKGS
ONE CARBON POOL BY FOLATE	ko00670	19	-0.334517	-0.931743	0.615385	0.651312	LKGS_vs_NKGS
CARBON FIXATION IN PHOTOSYNTHETIC ORGANISMS	ko00710	135	0.377158	1.12956	0.296296	1	LKGS_vs_NKGS
THIAMINE METABOLISM	ko00730	22	0.460481	1.29875	0.194139	1	LKGS_vs_NKGS
RIBOFLAVIN METABOLISM	ko00740	40	-0.265729	-0.79992	0.799599	0.781477	LKGS_vs_NKGS
VITAMIN B6 METABOLISM	ko00750	27	0.301304	0.896495	0.607495	0.986392	LKGS_vs_NKGS
NICOTINATE AND NICOTINAMIDE METABOLISM	ko00760	47	-0.543359	-1.24316	0.274194	0.257903	LKGS_vs_NKGS
PANTOTHENATE AND COA BIOSYNTHESIS	ko00770	50	-0.454351	-1.17613	0.273663	0.304231	LKGS_vs_NKGS
BIOTIN METABOLISM	ko00780	25	0.399426	0.938998	0.517176	1	LKGS_vs_NKGS
LIPOIC ACID METABOLISM	ko00785	41	0.329575	0.963889	0.516634	1	LKGS_vs_NKGS
FOLATE BIOSYNTHESIS	ko00790	52	-0.552316	-1.35953	0	0.308942	LKGS_vs_NKGS
PORPHYRIN METABOLISM	ko00860	77	0.38021	1.11441	0.242188	1	LKGS_vs_NKGS
TERPENOID BACKBONE BIOSYNTHESIS	ko00900	61	-0.349346	-1.18277	0.0921844	0.313458	LKGS_vs_NKGS
MONOTERPENOID BIOSYNTHESIS	ko00902	17	-0.493411	-1.10454	0.234834	0.414449	LKGS_vs_NKGS
DITERPENOID BIOSYNTHESIS	ko00904	70	-0.500984	-1.32557	0	0.283595	LKGS_vs_NKGS
BRASSINOSTEROID BIOSYNTHESIS	ko00905	41	-0.492706	-1.20316	0.112205	0.306685	LKGS_vs_NKGS
CAROTENOID BIOSYNTHESIS	ko00906	78	-0.5507	-1.38627	0	0.414654	LKGS_vs_NKGS
ZEATIN BIOSYNTHESIS	ko00908	69	-0.46676	-1.36387	0	0.355312	LKGS_vs_NKGS
NITROGEN METABOLISM	ko00910	76	-0.443294	-1.31929	0.0727273	0.259	LKGS_vs_NKGS
SULFUR METABOLISM	ko00920	56	-0.506331	-1.44699	0	0.345438	LKGS_vs_NKGS
PHENYLPROPANOID BIOSYNTHESIS	ko00940	341	-0.259569	-0.879666	0.814499	0.691004	LKGS_vs_NKGS
FLAVONOID BIOSYNTHESIS	ko00941	127	-0.261248	-0.899178	0.564935	0.67238	LKGS_vs_NKGS
FLAVONE AND FLAVONOL BIOSYNTHESIS	ko00944	50	-0.438479	-1.17889	0.0708661	0.308077	LKGS_vs_NKGS
STILBENOID, DIARYLHEPTANOID AND GINGEROL BIOSYNTHESIS	ko00945	53	-0.380995	-1.18887	0.264831	0.314919	LKGS_vs_NKGS
ISOQUINOLINE ALKALOID BIOSYNTHESIS	ko00950	43	-0.42631	-0.806676	0.666667	0.779095	LKGS_vs_NKGS
TROPANE, PIPERIDINE AND PYRIDINE ALKALOID BIOSYNTHESIS	ko00960	36	-0.308737	-0.879412	0.610568	0.68542	LKGS_vs_NKGS
BETALAIN BIOSYNTHESIS	ko00965	25	-0.328021	-0.547248	0.919132	0.987737	LKGS_vs_NKGS
GLUCOSINOLATE BIOSYNTHESIS	ko00966	59	0.189278	0.492091	0.915984	0.995929	LKGS_vs_NKGS
AMINOACYL-TRNA BIOSYNTHESIS	ko00970	104	-0.329437	-0.924789	0.5	0.656547	LKGS_vs_NKGS
BIOSYNTHESIS OF VARIOUS PLANT SECONDARY METABOLITES	ko00999	124	-0.366322	-1.1843	0.0929293	0.316857	LKGS_vs_NKGS
BIOSYNTHESIS OF UNSATURATED FATTY ACIDS	ko01040	51	-0.544554	-1.58919	0	0.44345	LKGS_vs_NKGS
METABOLIC PATHWAYS	ko01100	4217	-0.312063	-1.20491	0	0.309233	LKGS_vs_NKGS
BIOSYNTHESIS OF SECONDARY METABOLITES	ko01110	2391	-0.293939	-1.17879	0	0.30415	LKGS_vs_NKGS
CARBON METABOLISM	ko01200	409	-0.262317	-1.11157	0	0.415302	LKGS_vs_NKGS
2-OXOCARBOXYLIC ACID METABOLISM	ko01210	116	0.225778	0.915312	0.314286	1	LKGS_vs_NKGS
FATTY ACID METABOLISM	ko01212	117	-0.38802	-1.26821	0	0.242564	LKGS_vs_NKGS
BIOSYNTHESIS OF AMINO ACIDS	ko01230	283	0.292062	1.0011	0.325967	1	LKGS_vs_NKGS
NUCLEOTIDE METABOLISM	ko01232	121	-0.335235	-1.02892	0.399168	0.505313	LKGS_vs_NKGS
BIOSYNTHESIS OF COFACTORS	ko01240	420	-0.267865	-0.939089	0.569647	0.647527	LKGS_vs_NKGS
BIOSYNTHESIS OF NUCLEOTIDE SUGARS	ko01250	122	-0.434897	-1.37095	0.0964361	0.354999	LKGS_vs_NKGS
ABC TRANSPORTERS	ko02010	126	-0.504351	-1.35973	0	0.342435	LKGS_vs_NKGS
RIBOSOME BIOGENESIS IN EUKARYOTES	ko03008	108	-0.640587	-1.37328	0.0927419	0.381166	LKGS_vs_NKGS
RIBOSOME	ko03010	358	0.395743	0.869479	0.699816	0.893409	LKGS_vs_NKGS
NUCLEOCYTOPLASMIC TRANSPORT	ko03013	163	-0.570199	-1.36777	0.0927419	0.335653	LKGS_vs_NKGS
MRNA SURVEILLANCE PATHWAY	ko03015	191	-0.50133	-1.29759	0.177165	0.249825	LKGS_vs_NKGS
RNA DEGRADATION	ko03018	188	-0.479589	-1.32806	0	0.28651	LKGS_vs_NKGS
RNA POLYMERASE	ko03020	72	-0.596373	-1.4866	0	0.544192	LKGS_vs_NKGS
BASAL TRANSCRIPTION FACTORS	ko03022	75	-0.562756	-1.35876	0	0.29484	LKGS_vs_NKGS
DNA REPLICATION	ko03030	97	-0.523391	-0.989276	0.489152	0.568911	LKGS_vs_NKGS
SPLICEOSOME	ko03040	296	-0.489426	-1.25778	0.0927419	0.2404	LKGS_vs_NKGS
PROTEASOME	ko03050	91	-0.294755	-0.901235	0.698969	0.676691	LKGS_vs_NKGS
PROTEIN EXPORT	ko03060	70	-0.380629	-1.21957	0.192872	0.289805	LKGS_vs_NKGS
ATP-DEPENDENT CHROMATIN REMODELING	ko03082	127	-0.526581	-1.14328	0.396078	0.365183	LKGS_vs_NKGS
POLYCOMB REPRESSIVE COMPLEX	ko03083	114	-0.560265	-1.30601	0	0.256726	LKGS_vs_NKGS
VIRAL LIFE CYCLE - HIV-1	ko03250	48	-0.524881	-1.27282	0	0.23879	LKGS_vs_NKGS
BASE EXCISION REPAIR	ko03410	81	-0.555187	-1.34918	0	0.278972	LKGS_vs_NKGS
NUCLEOTIDE EXCISION REPAIR	ko03420	143	-0.552591	-1.35056	0	0.286465	LKGS_vs_NKGS
MISMATCH REPAIR	ko03430	91	-0.533906	-1.20102	0.32549	0.303173	LKGS_vs_NKGS
HOMOLOGOUS RECOMBINATION	ko03440	115	-0.506817	-1.2625	0.11332	0.23983	LKGS_vs_NKGS
MAPK SIGNALING PATHWAY - PLANT	ko04016	462	-0.437012	-1.29387	0.227723	0.236746	LKGS_vs_NKGS
PHOSPHATIDYLINOSITOL SIGNALING SYSTEM	ko04070	89	-0.475126	-1.25894	0	0.235434	LKGS_vs_NKGS
PLANT HORMONE SIGNAL TRANSDUCTION	ko04075	807	-0.455804	-1.3485	0	0.268155	LKGS_vs_NKGS
UBIQUITIN MEDIATED PROTEOLYSIS	ko04120	313	-0.496892	-1.34138	0	0.281423	LKGS_vs_NKGS
SULFUR RELAY SYSTEM	ko04122	17	-0.475544	-1.23914	0.185567	0.267883	LKGS_vs_NKGS
SNARE INTERACTIONS IN VESICULAR TRANSPORT	ko04130	52	-0.431469	-1.19241	0.226824	0.310581	LKGS_vs_NKGS
AUTOPHAGY - OTHER	ko04136	44	-0.626279	-1.29747	0	0.245223	LKGS_vs_NKGS
PROTEIN PROCESSING IN ENDOPLASMIC RETICULUM	ko04141	391	-0.434915	-1.32203	0	0.265243	LKGS_vs_NKGS
ENDOCYTOSIS	ko04144	219	-0.473358	-1.28137	0.226378	0.230206	LKGS_vs_NKGS
PHAGOSOME	ko04145	124	-0.301366	-1.10635	0.194093	0.417553	LKGS_vs_NKGS
PEROXISOME	ko04146	122	-0.382933	-1.16379	0.181818	0.321012	LKGS_vs_NKGS
PLANT-PATHOGEN INTERACTION	ko04626	1317	-0.450573	-1.26717	0.136634	0.240794	LKGS_vs_NKGS
CIRCADIAN RHYTHM - PLANT	ko04712	131	-0.539662	-1.40954	0	0.389279	LKGS_vs_NKGS
MOTOR PROTEINS	ko04814	210	-0.545133	-1.32333	0	0.27195	LKGS_vs_NKGS
PHOTOSYNTHESIS - ANTENNA PROTEINS	ko00196	23	0.818881	1.35202	0.0905512	0.389925	LKFS_vs_NKFS
PHOTOSYNTHESIS	ko00195	203	0.342452	0.972643	0.636364	1	LKFS_vs_NKFS
GLUCOSINOLATE BIOSYNTHESIS	ko00966	59	0.29444	0.900916	0.386503	1	LKFS_vs_NKFS
PORPHYRIN METABOLISM	ko00860	77	0.275644	0.842418	0.725451	0.972531	LKFS_vs_NKFS
GLYOXYLATE AND DICARBOXYLATE METABOLISM	ko00630	163	0.261947	1.05797	0.335984	1	LKFS_vs_NKFS
NITROGEN METABOLISM	ko00910	76	0.255876	0.781751	0.916155	0.780243	LKFS_vs_NKFS
GLYCINE, SERINE AND THREONINE METABOLISM	ko00260	92	0.247103	0.829841	0.745527	0.83312	LKFS_vs_NKFS
CARBON FIXATION IN PHOTOSYNTHETIC ORGANISMS	ko00710	135	-0.220833	-0.88223	0.820312	0.659794	LKFS_vs_NKFS
MONOBACTAM BIOSYNTHESIS	ko00261	20	-0.237233	-0.582504	0.832244	0.965454	LKFS_vs_NKFS
PLANT-PATHOGEN INTERACTION	ko04626	1317	-0.250355	-0.982218	0.325773	0.516725	LKFS_vs_NKFS
CAROTENOID BIOSYNTHESIS	ko00906	78	-0.255184	-0.824432	0.610136	0.74759	LKFS_vs_NKFS
ASCORBATE AND ALDARATE METABOLISM	ko00053	133	-0.264514	-0.897411	0.71134	0.655	LKFS_vs_NKFS
TAURINE AND HYPOTAURINE METABOLISM	ko00430	28	-0.268636	-0.696475	0.822449	0.89258	LKFS_vs_NKFS
SNARE INTERACTIONS IN VESICULAR TRANSPORT	ko04130	52	-0.270037	-0.89118	0.59	0.651877	LKFS_vs_NKFS
LIPOIC ACID METABOLISM	ko00785	41	-0.283071	-0.834441	0.613306	0.737427	LKFS_vs_NKFS
MAPK SIGNALING PATHWAY - PLANT	ko04016	462	-0.291321	-1.09878	0.280318	0.343168	LKFS_vs_NKFS
LYSINE BIOSYNTHESIS	ko00300	24	-0.291605	-0.69769	0.910675	0.899146	LKFS_vs_NKFS
UBIQUINONE AND OTHER TERPENOID-QUINONE BIOSYNTHESIS	ko00130	109	-0.292535	-0.89612	0.777778	0.651258	LKFS_vs_NKFS
FATTY ACID ELONGATION	ko00062	66	-0.292725	-0.783961	0.599156	0.793826	LKFS_vs_NKFS
BIOTIN METABOLISM	ko00780	25	-0.297372	-0.75546	0.583682	0.828113	LKFS_vs_NKFS
CARBON METABOLISM	ko01200	409	-0.308017	-1.19298	0	0.286299	LKFS_vs_NKFS
OXIDATIVE PHOSPHORYLATION	ko00190	393	-0.309635	-1.10712	0.209776	0.337655	LKFS_vs_NKFS
TRYPTOPHAN METABOLISM	ko00380	131	-0.311165	-0.966053	0.355372	0.545719	LKFS_vs_NKFS
BIOSYNTHESIS OF NUCLEOTIDE SUGARS	ko01250	122	-0.314439	-1.00701	0.314402	0.494323	LKFS_vs_NKFS
CYANOAMINO ACID METABOLISM	ko00460	209	-0.315282	-1.17484	0.181452	0.291646	LKFS_vs_NKFS
FATTY ACID BIOSYNTHESIS	ko00061	55	-0.317762	-0.867074	0.518828	0.677577	LKFS_vs_NKFS
AMINO SUGAR AND NUCLEOTIDE SUGAR METABOLISM	ko00520	191	-0.319804	-1.08632	0.314402	0.359201	LKFS_vs_NKFS
TERPENOID BACKBONE BIOSYNTHESIS	ko00900	61	-0.325404	-0.978179	0.409736	0.521963	LKFS_vs_NKFS
GLYCOLYSIS \ GLUCONEOGENESIS	ko00010	191	-0.325797	-1.12737	0.209979	0.339329	LKFS_vs_NKFS
FLAVONOID BIOSYNTHESIS	ko00941	127	-0.32615	-1.00495	0.519916	0.492878	LKFS_vs_NKFS
GLUTATHIONE METABOLISM	ko00480	164	-0.327285	-0.952656	0.40678	0.55729	LKFS_vs_NKFS
BIOSYNTHESIS OF COFACTORS	ko01240	420	-0.328839	-1.19855	0.185185	0.280021	LKFS_vs_NKFS
BIOSYNTHESIS OF SECONDARY METABOLITES	ko01110	2391	-0.332282	-1.23481	0	0.292045	LKFS_vs_NKFS
2-OXOCARBOXYLIC ACID METABOLISM	ko01210	116	-0.333504	-1.07764	0.290123	0.362825	LKFS_vs_NKFS
METABOLIC PATHWAYS	ko01100	4217	-0.338767	-1.23598	0	0.296781	LKFS_vs_NKFS
PHENYLPROPANOID BIOSYNTHESIS	ko00940	341	-0.339534	-1.09778	0.232323	0.34047	LKFS_vs_NKFS
PENTOSE PHOSPHATE PATHWAY	ko00030	58	-0.342068	-1.10937	0.285992	0.341044	LKFS_vs_NKFS
GLYCEROLIPID METABOLISM	ko00561	116	-0.344008	-1.16208	0.251968	0.29757	LKFS_vs_NKFS
CYSTEINE AND METHIONINE METABOLISM	ko00270	173	-0.34581	-1.22833	0	0.281899	LKFS_vs_NKFS
VITAMIN B6 METABOLISM	ko00750	27	-0.346426	-1.13064	0	0.337773	LKFS_vs_NKFS
BIOSYNTHESIS OF AMINO ACIDS	ko01230	283	-0.350852	-1.16344	0.181452	0.300404	LKFS_vs_NKFS
PHENYLALANINE METABOLISM	ko00360	69	-0.354548	-0.996024	0.50497	0.502435	LKFS_vs_NKFS
PYRUVATE METABOLISM	ko00620	130	-0.354978	-1.12525	0.39112	0.337894	LKFS_vs_NKFS
PLANT HORMONE SIGNAL TRANSDUCTION	ko04075	807	-0.358334	-1.31313	0	0.225708	LKFS_vs_NKFS
TROPANE, PIPERIDINE AND PYRIDINE ALKALOID BIOSYNTHESIS	ko00960	36	-0.366189	-1.12183	0.164	0.331945	LKFS_vs_NKFS
PENTOSE AND GLUCURONATE INTERCONVERSIONS	ko00040	124	-0.366577	-1.14865	0.28827	0.318581	LKFS_vs_NKFS
PHAGOSOME	ko04145	124	-0.369356	-1.20116	0	0.282023	LKFS_vs_NKFS
BUTANOATE METABOLISM	ko00650	31	-0.374302	-1.00112	0.490644	0.493757	LKFS_vs_NKFS
MONOTERPENOID BIOSYNTHESIS	ko00902	17	-0.386644	-0.987283	0.413726	0.512728	LKFS_vs_NKFS
FRUCTOSE AND MANNOSE METABOLISM	ko00051	84	-0.386831	-1.12745	0.338086	0.338358	LKFS_vs_NKFS
STEROID BIOSYNTHESIS	ko00100	48	-0.388383	-1.12295	0.202756	0.338411	LKFS_vs_NKFS
RIBOFLAVIN METABOLISM	ko00740	40	-0.389209	-1.13361	0.135827	0.340078	LKFS_vs_NKFS
PEROXISOME	ko04146	122	-0.394934	-1.15196	0.40159	0.321317	LKFS_vs_NKFS
FLAVONE AND FLAVONOL BIOSYNTHESIS	ko00944	50	-0.397427	-1.15294	0.140244	0.323801	LKFS_vs_NKFS
ARGININE BIOSYNTHESIS	ko00220	40	-0.400627	-1.13723	0.276986	0.339899	LKFS_vs_NKFS
SULFUR METABOLISM	ko00920	56	-0.40453	-1.22632	0	0.278035	LKFS_vs_NKFS
ENDOCYTOSIS	ko04144	219	-0.412214	-1.22866	0.196819	0.28412	LKFS_vs_NKFS
STARCH AND SUCROSE METABOLISM	ko00500	293	-0.415428	-1.38191	0	0.181209	LKFS_vs_NKFS
STILBENOID, DIARYLHEPTANOID AND GINGEROL BIOSYNTHESIS	ko00945	53	-0.417222	-0.999727	0.519916	0.50087	LKFS_vs_NKFS
PYRIMIDINE METABOLISM	ko00240	106	-0.417314	-1.46248	0	0.16538	LKFS_vs_NKFS
PROTEIN PROCESSING IN ENDOPLASMIC RETICULUM	ko04141	391	-0.423325	-1.26622	0	0.266153	LKFS_vs_NKFS
FATTY ACID METABOLISM	ko01212	117	-0.428303	-1.20888	0.164659	0.284379	LKFS_vs_NKFS
PROTEASOME	ko03050	91	-0.428766	-1.12193	0.376782	0.335142	LKFS_vs_NKFS
PROPANOATE METABOLISM	ko00640	52	-0.429675	-1.1286	0.31643	0.341376	LKFS_vs_NKFS
ALANINE, ASPARTATE AND GLUTAMATE METABOLISM	ko00250	79	-0.430755	-1.22507	0.350305	0.275156	LKFS_vs_NKFS
PHOSPHATIDYLINOSITOL SIGNALING SYSTEM	ko04070	89	-0.432691	-1.25677	0	0.271267	LKFS_vs_NKFS
SELENOCOMPOUND METABOLISM	ko00450	30	-0.433416	-1.13051	0.318087	0.334281	LKFS_vs_NKFS
ZEATIN BIOSYNTHESIS	ko00908	69	-0.434199	-1.10302	0.0974155	0.340341	LKFS_vs_NKFS
NUCLEOTIDE METABOLISM	ko01232	121	-0.436392	-1.50269	0	0.296753	LKFS_vs_NKFS
BIOSYNTHESIS OF VARIOUS PLANT SECONDARY METABOLITES	ko00999	124	-0.438582	-1.4628	0	0.1792	LKFS_vs_NKFS
BENZOXAZINOID BIOSYNTHESIS	ko00402	38	-0.447441	-1.28183	0	0.25251	LKFS_vs_NKFS
GLYCOSPHINGOLIPID BIOSYNTHESIS - GANGLIO SERIES	ko00604	19	-0.45713	-1.06625	0.196819	0.386154	LKFS_vs_NKFS
BIOSYNTHESIS OF UNSATURATED FATTY ACIDS	ko01040	51	-0.457216	-1.18282	0.202756	0.288886	LKFS_vs_NKFS
BRASSINOSTEROID BIOSYNTHESIS	ko00905	41	-0.459264	-1.31679	0.250497	0.229729	LKFS_vs_NKFS
UBIQUITIN MEDIATED PROTEOLYSIS	ko04120	313	-0.461637	-1.27415	0	0.266	LKFS_vs_NKFS
CITRATE CYCLE (TCA CYCLE)	ko00020	58	-0.462674	-1.18124	0.181452	0.285968	LKFS_vs_NKFS
PHENYLALANINE, TYROSINE AND TRYPTOPHAN BIOSYNTHESIS	ko00400	54	-0.464697	-1.21961	0.207661	0.272533	LKFS_vs_NKFS
OTHER GLYCAN DEGRADATION	ko00511	44	-0.465856	-1.24477	0.124016	0.296568	LKFS_vs_NKFS
DITERPENOID BIOSYNTHESIS	ko00904	70	-0.469423	-1.34755	0.141104	0.251302	LKFS_vs_NKFS
HOMOLOGOUS RECOMBINATION	ko03440	115	-0.473666	-1.26973	0.309237	0.26149	LKFS_vs_NKFS
FATTY ACID DEGRADATION	ko00071	93	-0.474122	-1.22488	0.200811	0.271379	LKFS_vs_NKFS
CIRCADIAN RHYTHM - PLANT	ko04712	131	-0.475409	-1.33227	0.109344	0.244205	LKFS_vs_NKFS
ATP-DEPENDENT CHROMATIN REMODELING	ko03082	127	-0.476187	-1.25131	0.303748	0.277719	LKFS_vs_NKFS
HISTIDINE METABOLISM	ko00340	23	-0.476435	-1.15492	0.291221	0.321392	LKFS_vs_NKFS
VALINE, LEUCINE AND ISOLEUCINE DEGRADATION	ko00280	63	-0.477365	-1.18492	0.118503	0.291271	LKFS_vs_NKFS
PROTEIN EXPORT	ko03060	70	-0.477782	-1.40706	0	0.169772	LKFS_vs_NKFS
SPHINGOLIPID METABOLISM	ko00600	58	-0.479626	-1.17707	0.28827	0.289438	LKFS_vs_NKFS
TYROSINE METABOLISM	ko00350	75	-0.482376	-1.22814	0.226378	0.279406	LKFS_vs_NKFS
PURINE METABOLISM	ko00230	101	-0.483547	-1.36249	0.0883534	0.196742	LKFS_vs_NKFS
INOSITOL PHOSPHATE METABOLISM	ko00562	84	-0.483816	-1.30791	0	0.218756	LKFS_vs_NKFS
MISMATCH REPAIR	ko03430	91	-0.485623	-1.27219	0.200811	0.263637	LKFS_vs_NKFS
THIAMINE METABOLISM	ko00730	22	-0.485749	-1.43423	0	0.177472	LKFS_vs_NKFS
ONE CARBON POOL BY FOLATE	ko00670	19	-0.486624	-1.45077	0	0.160223	LKFS_vs_NKFS
BETALAIN BIOSYNTHESIS	ko00965	25	-0.48792	-0.910327	0.523232	0.62475	LKFS_vs_NKFS
MOTOR PROTEINS	ko04814	210	-0.489037	-1.47036	0	0.182706	LKFS_vs_NKFS
GLYCEROPHOSPHOLIPID METABOLISM	ko00564	147	-0.500554	-1.4097	0	0.182823	LKFS_vs_NKFS
POLYCOMB REPRESSIVE COMPLEX	ko03083	114	-0.501048	-1.28323	0.0708661	0.256595	LKFS_vs_NKFS
GLYCOSAMINOGLYCAN DEGRADATION	ko00531	36	-0.501434	-1.13981	0.196819	0.341004	LKFS_vs_NKFS
AMINOACYL-TRNA BIOSYNTHESIS	ko00970	104	-0.503265	-1.07418	0.280318	0.367826	LKFS_vs_NKFS
DNA REPLICATION	ko03030	97	-0.505831	-1.30912	0.231373	0.223434	LKFS_vs_NKFS
GALACTOSE METABOLISM	ko00052	87	-0.509549	-1.23168	0	0.286094	LKFS_vs_NKFS
NICOTINATE AND NICOTINAMIDE METABOLISM	ko00760	47	-0.513196	-1.33067	0	0.23765	LKFS_vs_NKFS
FOLATE BIOSYNTHESIS	ko00790	52	-0.513571	-1.31934	0.0866142	0.23584	LKFS_vs_NKFS
CUTIN, SUBERINE AND WAX BIOSYNTHESIS	ko00073	80	-0.514668	-1.47595	0.0905512	0.229941	LKFS_vs_NKFS
VALINE, LEUCINE AND ISOLEUCINE BIOSYNTHESIS	ko00290	17	-0.517937	-1.1072	0.282565	0.340811	LKFS_vs_NKFS
ISOQUINOLINE ALKALOID BIOSYNTHESIS	ko00950	43	-0.527855	-1.18967	0.351738	0.285191	LKFS_vs_NKFS
LYSINE DEGRADATION	ko00310	70	-0.531028	-1.4609	0	0.154072	LKFS_vs_NKFS
VIRAL LIFE CYCLE - HIV-1	ko03250	48	-0.532616	-1.20341	0.108268	0.284232	LKFS_vs_NKFS
NUCLEOTIDE EXCISION REPAIR	ko03420	143	-0.534489	-1.33611	0	0.254332	LKFS_vs_NKFS
ARACHIDONIC ACID METABOLISM	ko00590	16	-0.534537	-1.2344	0.226378	0.28748	LKFS_vs_NKFS
ETHER LIPID METABOLISM	ko00565	37	-0.537293	-1.24036	0.204771	0.297989	LKFS_vs_NKFS
MRNA SURVEILLANCE PATHWAY	ko03015	191	-0.539953	-1.36368	0	0.19508	LKFS_vs_NKFS
AUTOPHAGY - OTHER	ko04136	44	-0.548307	-1.32156	0.124016	0.237851	LKFS_vs_NKFS
SULFUR RELAY SYSTEM	ko04122	17	-0.549721	-1.27088	0	0.261943	LKFS_vs_NKFS
PANTOTHENATE AND COA BIOSYNTHESIS	ko00770	50	-0.549776	-1.47406	0	0.202949	LKFS_vs_NKFS
ALPHA-LINOLENIC ACID METABOLISM	ko00592	92	-0.55145	-1.31173	0	0.225831	LKFS_vs_NKFS
BETA-ALANINE METABOLISM	ko00410	60	-0.563845	-1.41209	0	0.192278	LKFS_vs_NKFS
ABC TRANSPORTERS	ko02010	126	-0.567124	-1.34512	0	0.248688	LKFS_vs_NKFS
BASAL TRANSCRIPTION FACTORS	ko03022	75	-0.5681	-1.39065	0	0.176448	LKFS_vs_NKFS
N-GLYCAN BIOSYNTHESIS	ko00510	53	-0.575134	-1.31887	0.11332	0.230109	LKFS_vs_NKFS
NUCLEOCYTOPLASMIC TRANSPORT	ko03013	163	-0.588585	-1.41314	0	0.203084	LKFS_vs_NKFS
OTHER TYPES OF O-GLYCAN BIOSYNTHESIS	ko00514	16	-0.598728	-1.27572	0	0.269626	LKFS_vs_NKFS
ARGININE AND PROLINE METABOLISM	ko00330	78	-0.600981	-1.40443	0	0.162995	LKFS_vs_NKFS
SPLICEOSOME	ko03040	296	-0.603399	-1.40719	0	0.174481	LKFS_vs_NKFS
RNA POLYMERASE	ko03020	72	-0.609197	-1.33263	0	0.251212	LKFS_vs_NKFS
RNA DEGRADATION	ko03018	188	-0.609241	-1.49624	0	0.244314	LKFS_vs_NKFS
LINOLEIC ACID METABOLISM	ko00591	24	-0.614601	-1.35098	0.125249	0.250863	LKFS_vs_NKFS
VARIOUS TYPES OF N-GLYCAN BIOSYNTHESIS	ko00513	49	-0.617954	-1.30218	0	0.22182	LKFS_vs_NKFS
BASE EXCISION REPAIR	ko03410	81	-0.625503	-1.56078	0	0.157364	LKFS_vs_NKFS
RIBOSOME	ko03010	358	-0.651937	-1.56152	0.0905512	0.273729	LKFS_vs_NKFS
GLYCOSYLPHOSPHATIDYLINOSITOL (GPI)-ANCHOR BIOSYNTHESIS	ko00563	35	-0.663549	-1.40104	0	0.167725	LKFS_vs_NKFS
RIBOSOME BIOGENESIS IN EUKARYOTES	ko03008	108	-0.733618	-1.48003	0.0883534	0.267729	LKFS_vs_NKFS
PHOTOSYNTHESIS - ANTENNA PROTEINS	ko00196	23	0.580135	0.845917	0.652015	0.917646	LKOS_vs_NKOS
BETALAIN BIOSYNTHESIS	ko00965	25	0.560885	1.37014	0	0.632377	LKOS_vs_NKOS
PENTOSE PHOSPHATE PATHWAY	ko00030	58	0.493733	1.32235	0	0.779395	LKOS_vs_NKOS
BIOSYNTHESIS OF UNSATURATED FATTY ACIDS	ko01040	51	0.445247	1.50883	0	0.538457	LKOS_vs_NKOS
CITRATE CYCLE (TCA CYCLE)	ko00020	58	0.442863	1.6353	0	0.323116	LKOS_vs_NKOS
ISOQUINOLINE ALKALOID BIOSYNTHESIS	ko00950	43	0.440477	1.22447	0	0.848769	LKOS_vs_NKOS
SELENOCOMPOUND METABOLISM	ko00450	30	0.415915	1.42049	0	0.577003	LKOS_vs_NKOS
FRUCTOSE AND MANNOSE METABOLISM	ko00051	84	0.41348	1.48989	0	0.459949	LKOS_vs_NKOS
FATTY ACID ELONGATION	ko00062	66	0.412022	1.21428	0.196162	0.700695	LKOS_vs_NKOS
HISTIDINE METABOLISM	ko00340	23	0.402591	1.18666	0.294979	0.754003	LKOS_vs_NKOS
GLYCOLYSIS \ GLUCONEOGENESIS	ko00010	191	0.397565	1.39777	0.184825	0.596168	LKOS_vs_NKOS
BRASSINOSTEROID BIOSYNTHESIS	ko00905	41	0.391285	0.959563	0.496337	0.822372	LKOS_vs_NKOS
TYROSINE METABOLISM	ko00350	75	0.384744	1.22032	0	0.791091	LKOS_vs_NKOS
VALINE, LEUCINE AND ISOLEUCINE DEGRADATION	ko00280	63	0.374371	1.23563	0.102616	0.872415	LKOS_vs_NKOS
VALINE, LEUCINE AND ISOLEUCINE BIOSYNTHESIS	ko00290	17	0.367246	1.13442	0.3107	0.806194	LKOS_vs_NKOS
CARBON FIXATION IN PHOTOSYNTHETIC ORGANISMS	ko00710	135	0.36444	0.93718	0.606227	0.855441	LKOS_vs_NKOS
GLYCOSAMINOGLYCAN DEGRADATION	ko00531	36	0.36433	1.21597	0.105769	0.746245	LKOS_vs_NKOS
FATTY ACID BIOSYNTHESIS	ko00061	55	0.356344	1.27391	0.174	0.906986	LKOS_vs_NKOS
TRYPTOPHAN METABOLISM	ko00380	131	0.354688	1.15345	0.198516	0.77408	LKOS_vs_NKOS
CUTIN, SUBERINE AND WAX BIOSYNTHESIS	ko00073	80	0.353041	1.09856	0.328767	0.770102	LKOS_vs_NKOS
VITAMIN B6 METABOLISM	ko00750	27	0.348531	0.893753	0.438462	0.876146	LKOS_vs_NKOS
PHAGOSOME	ko04145	124	0.320095	1.2424	0	0.921076	LKOS_vs_NKOS
LIPOIC ACID METABOLISM	ko00785	41	0.317949	1.08302	0.223485	0.719584	LKOS_vs_NKOS
STEROID BIOSYNTHESIS	ko00100	48	0.315183	1.09457	0.223443	0.758586	LKOS_vs_NKOS
PEROXISOME	ko04146	122	0.307022	1.10188	0.324	0.796773	LKOS_vs_NKOS
PHENYLALANINE, TYROSINE AND TRYPTOPHAN BIOSYNTHESIS	ko00400	54	0.304863	1.03084	0.375	0.773423	LKOS_vs_NKOS
BIOTIN METABOLISM	ko00780	25	0.302318	1.02919	0.386905	0.752173	LKOS_vs_NKOS
GLYCOSPHINGOLIPID BIOSYNTHESIS - GANGLIO SERIES	ko00604	19	0.300248	0.898841	0.632444	0.918957	LKOS_vs_NKOS
ALANINE, ASPARTATE AND GLUTAMATE METABOLISM	ko00250	79	0.300143	1.10417	0.259259	0.822671	LKOS_vs_NKOS
PENTOSE AND GLUCURONATE INTERCONVERSIONS	ko00040	124	0.299595	1.11093	0.278867	0.841339	LKOS_vs_NKOS
PHOTOSYNTHESIS	ko00195	203	0.293466	0.614738	0.923792	0.993903	LKOS_vs_NKOS
FLAVONOID BIOSYNTHESIS	ko00941	127	0.291675	0.710578	0.836158	0.991089	LKOS_vs_NKOS
PYRIMIDINE METABOLISM	ko00240	106	0.283958	0.996413	0.424242	0.803129	LKOS_vs_NKOS
PORPHYRIN METABOLISM	ko00860	77	0.283845	0.634032	0.851923	1	LKOS_vs_NKOS
SULFUR RELAY SYSTEM	ko04122	17	0.27854	0.818666	0.636542	0.934546	LKOS_vs_NKOS
RIBOFLAVIN METABOLISM	ko00740	40	0.271077	0.641157	0.828402	1	LKOS_vs_NKOS
BIOSYNTHESIS OF AMINO ACIDS	ko01230	283	0.270279	1.16667	0.090535	0.773427	LKOS_vs_NKOS
GLUTATHIONE METABOLISM	ko00480	164	0.264396	0.799716	0.762082	0.937861	LKOS_vs_NKOS
PROPANOATE METABOLISM	ko00640	52	0.263676	1.09199	0.204918	0.737872	LKOS_vs_NKOS
FATTY ACID METABOLISM	ko01212	117	0.259803	1.07348	0.206823	0.685182	LKOS_vs_NKOS
TERPENOID BACKBONE BIOSYNTHESIS	ko00900	61	0.256548	0.895727	0.56778	0.900008	LKOS_vs_NKOS
BIOSYNTHESIS OF NUCLEOTIDE SUGARS	ko01250	122	0.253088	1.07872	0.278132	0.702332	LKOS_vs_NKOS
GLYOXYLATE AND DICARBOXYLATE METABOLISM	ko00630	163	0.245706	0.796151	0.831502	0.918585	LKOS_vs_NKOS
CARBON METABOLISM	ko01200	409	0.240305	0.965015	0.602996	0.838618	LKOS_vs_NKOS
MONOTERPENOID BIOSYNTHESIS	ko00902	17	0.239291	0.757849	0.798535	0.949156	LKOS_vs_NKOS
GLYCINE, SERINE AND THREONINE METABOLISM	ko00260	92	0.230285	0.842185	0.791667	0.907743	LKOS_vs_NKOS
NUCLEOTIDE METABOLISM	ko01232	121	0.227919	0.86419	0.725252	0.90381	LKOS_vs_NKOS
PROTEASOME	ko03050	91	0.225468	0.528253	0.910675	0.981221	LKOS_vs_NKOS
BIOSYNTHESIS OF COFACTORS	ko01240	420	0.21858	0.882878	0.617591	0.878716	LKOS_vs_NKOS
RIBOSOME	ko03010	358	0.17374	0.594346	0.458422	0.983043	LKOS_vs_NKOS
AMINOACYL-TRNA BIOSYNTHESIS	ko00970	104	-0.170751	-0.726912	0.924908	0.942894	LKOS_vs_NKOS
VARIOUS TYPES OF N-GLYCAN BIOSYNTHESIS	ko00513	49	-0.184315	-0.518302	0.811538	0.993403	LKOS_vs_NKOS
UBIQUINONE AND OTHER TERPENOID-QUINONE BIOSYNTHESIS	ko00130	109	-0.206711	-0.641916	0.909091	0.979053	LKOS_vs_NKOS
THIAMINE METABOLISM	ko00730	22	-0.211661	-0.620139	0.916327	0.974199	LKOS_vs_NKOS
METABOLIC PATHWAYS	ko01100	4217	-0.226948	-0.937992	0.629386	0.906903	LKOS_vs_NKOS
PYRUVATE METABOLISM	ko00620	130	-0.227234	-0.894409	0.740891	0.892296	LKOS_vs_NKOS
ONE CARBON POOL BY FOLATE	ko00670	19	-0.228048	-0.73305	0.702479	0.963445	LKOS_vs_NKOS
ENDOCYTOSIS	ko04144	219	-0.23573	-1.02453	0.416016	0.863637	LKOS_vs_NKOS
BIOSYNTHESIS OF SECONDARY METABOLITES	ko01110	2391	-0.235907	-0.890035	0.596452	0.889499	LKOS_vs_NKOS
FATTY ACID DEGRADATION	ko00071	93	-0.236852	-0.94147	0.468813	0.914432	LKOS_vs_NKOS
RIBOSOME BIOGENESIS IN EUKARYOTES	ko03008	108	-0.237275	-0.499752	0.803922	0.985416	LKOS_vs_NKOS
AMINO SUGAR AND NUCLEOTIDE SUGAR METABOLISM	ko00520	191	-0.246734	-1.0495	0.344554	0.875235	LKOS_vs_NKOS
SULFUR METABOLISM	ko00920	56	-0.250846	-0.759019	0.807095	0.941276	LKOS_vs_NKOS
SNARE INTERACTIONS IN VESICULAR TRANSPORT	ko04130	52	-0.251497	-0.88676	0.477987	0.871061	LKOS_vs_NKOS
PHENYLPROPANOID BIOSYNTHESIS	ko00940	341	-0.253462	-0.759531	0.77827	0.952982	LKOS_vs_NKOS
BIOSYNTHESIS OF VARIOUS PLANT SECONDARY METABOLITES	ko00999	124	-0.259986	-0.81445	0.669404	0.980103	LKOS_vs_NKOS
GALACTOSE METABOLISM	ko00052	87	-0.263087	-0.915917	0.603524	0.928431	LKOS_vs_NKOS
ASCORBATE AND ALDARATE METABOLISM	ko00053	133	-0.263997	-1.09994	0.191033	0.833046	LKOS_vs_NKOS
PANTOTHENATE AND COA BIOSYNTHESIS	ko00770	50	-0.267057	-1.04343	0.320158	0.840169	LKOS_vs_NKOS
NUCLEOTIDE EXCISION REPAIR	ko03420	143	-0.269638	-0.732525	0.692157	0.951144	LKOS_vs_NKOS
CYSTEINE AND METHIONINE METABOLISM	ko00270	173	-0.27006	-1.2502	0	0.638005	LKOS_vs_NKOS
OXIDATIVE PHOSPHORYLATION	ko00190	393	-0.270331	-1.27252	0.090535	0.662053	LKOS_vs_NKOS
ARGININE BIOSYNTHESIS	ko00220	40	-0.27107	-1.00146	0.412229	0.868128	LKOS_vs_NKOS
GLYCEROLIPID METABOLISM	ko00561	116	-0.273889	-0.977558	0.591195	0.875788	LKOS_vs_NKOS
N-GLYCAN BIOSYNTHESIS	ko00510	53	-0.274505	-0.784444	0.521569	0.978326	LKOS_vs_NKOS
OTHER TYPES OF O-GLYCAN BIOSYNTHESIS	ko00514	16	-0.283274	-0.71802	0.918	0.941319	LKOS_vs_NKOS
STILBENOID, DIARYLHEPTANOID AND GINGEROL BIOSYNTHESIS	ko00945	53	-0.284647	-0.7144	0.800813	0.932238	LKOS_vs_NKOS
PURINE METABOLISM	ko00230	101	-0.293594	-1.18696	0.227799	0.649573	LKOS_vs_NKOS
STARCH AND SUCROSE METABOLISM	ko00500	293	-0.297854	-1.26107	0	0.663548	LKOS_vs_NKOS
INOSITOL PHOSPHATE METABOLISM	ko00562	84	-0.298946	-1.09349	0.351085	0.81813	LKOS_vs_NKOS
BETA-ALANINE METABOLISM	ko00410	60	-0.299713	-1.03971	0.300626	0.829937	LKOS_vs_NKOS
PROTEIN EXPORT	ko03060	70	-0.305732	-1.15665	0.192164	0.685978	LKOS_vs_NKOS
DNA REPLICATION	ko03030	97	-0.309422	-0.784681	0.6	0.992527	LKOS_vs_NKOS
NICOTINATE AND NICOTINAMIDE METABOLISM	ko00760	47	-0.311923	-1.09428	0.277083	0.835629	LKOS_vs_NKOS
NITROGEN METABOLISM	ko00910	76	-0.311968	-1.02076	0.296154	0.84995	LKOS_vs_NKOS
PHENYLALANINE METABOLISM	ko00360	69	-0.320962	-1.04948	0.364407	0.853845	LKOS_vs_NKOS
MOTOR PROTEINS	ko04814	210	-0.322333	-0.888587	0.511538	0.880178	LKOS_vs_NKOS
BASE EXCISION REPAIR	ko03410	81	-0.326206	-0.76138	0.842308	0.964471	LKOS_vs_NKOS
PLANT HORMONE SIGNAL TRANSDUCTION	ko04075	807	-0.328113	-1.23951	0	0.605013	LKOS_vs_NKOS
PHOSPHATIDYLINOSITOL SIGNALING SYSTEM	ko04070	89	-0.33061	-1.38201	0	0.459039	LKOS_vs_NKOS
RNA DEGRADATION	ko03018	188	-0.332609	-0.928783	0.442308	0.909999	LKOS_vs_NKOS
OTHER GLYCAN DEGRADATION	ko00511	44	-0.334897	-1.23754	0	0.589302	LKOS_vs_NKOS
UBIQUITIN MEDIATED PROTEOLYSIS	ko04120	313	-0.335111	-1.05886	0.328846	0.886242	LKOS_vs_NKOS
CAROTENOID BIOSYNTHESIS	ko00906	78	-0.33629	-0.903053	0.512397	0.890531	LKOS_vs_NKOS
RNA POLYMERASE	ko03020	72	-0.336592	-0.77589	0.6	0.953161	LKOS_vs_NKOS
PROTEIN PROCESSING IN ENDOPLASMIC RETICULUM	ko04141	391	-0.337124	-1.18759	0.226923	0.666956	LKOS_vs_NKOS
ABC TRANSPORTERS	ko02010	126	-0.337327	-1.2399	0	0.627911	LKOS_vs_NKOS
AUTOPHAGY - OTHER	ko04136	44	-0.33899	-1.17293	0.304951	0.660177	LKOS_vs_NKOS
FLAVONE AND FLAVONOL BIOSYNTHESIS	ko00944	50	-0.351509	-0.776179	0.807095	0.966381	LKOS_vs_NKOS
CYANOAMINO ACID METABOLISM	ko00460	209	-0.352441	-1.27664	0.0982906	0.686598	LKOS_vs_NKOS
HOMOLOGOUS RECOMBINATION	ko03440	115	-0.353508	-0.849244	0.6	0.947467	LKOS_vs_NKOS
SPHINGOLIPID METABOLISM	ko00600	58	-0.353658	-1.22724	0.192872	0.585278	LKOS_vs_NKOS
NUCLEOCYTOPLASMIC TRANSPORT	ko03013	163	-0.3542	-0.814275	0.551923	0.965654	LKOS_vs_NKOS
FOLATE BIOSYNTHESIS	ko00790	52	-0.355134	-1.24763	0.0903491	0.617693	LKOS_vs_NKOS
TROPANE, PIPERIDINE AND PYRIDINE ALKALOID BIOSYNTHESIS	ko00960	36	-0.357797	-0.905035	0.477223	0.916469	LKOS_vs_NKOS
MISMATCH REPAIR	ko03430	91	-0.359661	-0.963671	0.398077	0.872066	LKOS_vs_NKOS
BENZOXAZINOID BIOSYNTHESIS	ko00402	38	-0.363324	-0.911124	0.478439	0.920055	LKOS_vs_NKOS
LYSINE DEGRADATION	ko00310	70	-0.367324	-0.983953	0.435946	0.882288	LKOS_vs_NKOS
BASAL TRANSCRIPTION FACTORS	ko03022	75	-0.372311	-1.0122	0.328846	0.860664	LKOS_vs_NKOS
BUTANOATE METABOLISM	ko00650	31	-0.377276	-1.23486	0.0798226	0.571827	LKOS_vs_NKOS
ARACHIDONIC ACID METABOLISM	ko00590	16	-0.388448	-0.781748	0.703704	0.97175	LKOS_vs_NKOS
SPLICEOSOME	ko03040	296	-0.389283	-0.968668	0.442308	0.883376	LKOS_vs_NKOS
TAURINE AND HYPOTAURINE METABOLISM	ko00430	28	-0.39671	-0.837286	0.716186	0.961842	LKOS_vs_NKOS
2-OXOCARBOXYLIC ACID METABOLISM	ko01210	116	-0.398337	-1.89528	0	0.123	LKOS_vs_NKOS
ATP-DEPENDENT CHROMATIN REMODELING	ko03082	127	-0.39956	-0.903688	0.658041	0.904413	LKOS_vs_NKOS
MRNA SURVEILLANCE PATHWAY	ko03015	191	-0.402572	-1.08041	0.328846	0.840556	LKOS_vs_NKOS
PLANT-PATHOGEN INTERACTION	ko04626	1317	-0.404469	-1.42228	0	0.320654	LKOS_vs_NKOS
GLYCEROPHOSPHOLIPID METABOLISM	ko00564	147	-0.406498	-1.49758	0	0.234968	LKOS_vs_NKOS
VIRAL LIFE CYCLE - HIV-1	ko03250	48	-0.414618	-1.31577	0	0.575796	LKOS_vs_NKOS
LYSINE BIOSYNTHESIS	ko00300	24	-0.430772	-1.37999	0	0.442231	LKOS_vs_NKOS
MAPK SIGNALING PATHWAY - PLANT	ko04016	462	-0.430847	-1.6117	0	0.139906	LKOS_vs_NKOS
ETHER LIPID METABOLISM	ko00565	37	-0.456069	-1.37691	0.0938776	0.445965	LKOS_vs_NKOS
MONOBACTAM BIOSYNTHESIS	ko00261	20	-0.46337	-1.48093	0	0.246714	LKOS_vs_NKOS
CIRCADIAN RHYTHM - PLANT	ko04712	131	-0.474844	-1.60413	0	0.11518	LKOS_vs_NKOS
ARGININE AND PROLINE METABOLISM	ko00330	78	-0.477252	-1.45492	0	0.294089	LKOS_vs_NKOS
DITERPENOID BIOSYNTHESIS	ko00904	70	-0.479651	-1.50846	0	0.237873	LKOS_vs_NKOS
ALPHA-LINOLENIC ACID METABOLISM	ko00592	92	-0.482267	-1.47813	0	0.223857	LKOS_vs_NKOS
POLYCOMB REPRESSIVE COMPLEX	ko03083	114	-0.494945	-1.25972	0.223485	0.644139	LKOS_vs_NKOS
ZEATIN BIOSYNTHESIS	ko00908	69	-0.503827	-1.55277	0	0.192262	LKOS_vs_NKOS
GLYCOSYLPHOSPHATIDYLINOSITOL (GPI)-ANCHOR BIOSYNTHESIS	ko00563	35	-0.508547	-1.183	0.340385	0.639083	LKOS_vs_NKOS
GLUCOSINOLATE BIOSYNTHESIS	ko00966	59	-0.533134	-1.72723	0	0.082	LKOS_vs_NKOS
LINOLEIC ACID METABOLISM	ko00591	24	-0.609599	-1.34405	0.0964361	0.526581	LKOS_vs_NKOS

## Sheet: GSEA of KEGGE in Root
NAME	ko_ID	SIZE	ES	NES	NOM p-val	FDR q-val	Group
GLYCOLYSIS \ GLUCONEOGENESIS	ko00010	191	-0.347897	-1.08877	0.288973	0.401518	LKGR_vs_NKGR
CITRATE CYCLE (TCA CYCLE)	ko00020	58	-0.477223	-1.16421	0.322835	0.32271	LKGR_vs_NKGR
PENTOSE PHOSPHATE PATHWAY	ko00030	58	-0.429496	-1.20374	0.191919	0.290589	LKGR_vs_NKGR
PENTOSE AND GLUCURONATE INTERCONVERSIONS	ko00040	124	0.272368	0.87976	0.686071	0.75575	LKGR_vs_NKGR
FRUCTOSE AND MANNOSE METABOLISM	ko00051	84	-0.298575	-1.07764	0.287335	0.408537	LKGR_vs_NKGR
GALACTOSE METABOLISM	ko00052	87	0.276751	0.886869	0.587398	0.754653	LKGR_vs_NKGR
ASCORBATE AND ALDARATE METABOLISM	ko00053	133	-0.343532	-1.10752	0.187377	0.381436	LKGR_vs_NKGR
FATTY ACID BIOSYNTHESIS	ko00061	55	-0.478479	-1.47789	0	0.128888	LKGR_vs_NKGR
FATTY ACID ELONGATION	ko00062	66	0.458541	1.26514	0.072	0.621613	LKGR_vs_NKGR
FATTY ACID DEGRADATION	ko00071	93	0.251946	0.887302	0.7125	0.772494	LKGR_vs_NKGR
CUTIN, SUBERINE AND WAX BIOSYNTHESIS	ko00073	80	0.55798	1.74484	0	0.041	LKGR_vs_NKGR
STEROID BIOSYNTHESIS	ko00100	48	0.426614	1.28573	0.0974576	0.599475	LKGR_vs_NKGR
UBIQUINONE AND OTHER TERPENOID-QUINONE BIOSYNTHESIS	ko00130	109	-0.375073	-1.11359	0.338583	0.384848	LKGR_vs_NKGR
OXIDATIVE PHOSPHORYLATION	ko00190	393	-0.451658	-1.34081	0	0.17908	LKGR_vs_NKGR
PHOTOSYNTHESIS	ko00195	203	-0.701744	-1.5472	0	0.382301	LKGR_vs_NKGR
PHOTOSYNTHESIS - ANTENNA PROTEINS	ko00196	23	-0.846372	-1.31697	0.187008	0.194861	LKGR_vs_NKGR
ARGININE BIOSYNTHESIS	ko00220	40	-0.481048	-1.35652	0	0.192883	LKGR_vs_NKGR
PURINE METABOLISM	ko00230	101	-0.295435	-1.11293	0.200811	0.37892	LKGR_vs_NKGR
PYRIMIDINE METABOLISM	ko00240	106	0.271302	0.9372	0.498943	0.742132	LKGR_vs_NKGR
ALANINE, ASPARTATE AND GLUTAMATE METABOLISM	ko00250	79	-0.415048	-1.29669	0.123288	0.191116	LKGR_vs_NKGR
GLYCINE, SERINE AND THREONINE METABOLISM	ko00260	92	-0.368744	-1.21615	0.114919	0.282497	LKGR_vs_NKGR
MONOBACTAM BIOSYNTHESIS	ko00261	20	-0.553596	-1.38257	0	0.181644	LKGR_vs_NKGR
CYSTEINE AND METHIONINE METABOLISM	ko00270	173	-0.44052	-1.37951	0.122807	0.164064	LKGR_vs_NKGR
VALINE, LEUCINE AND ISOLEUCINE DEGRADATION	ko00280	63	0.362808	1.20803	0.209776	0.69065	LKGR_vs_NKGR
VALINE, LEUCINE AND ISOLEUCINE BIOSYNTHESIS	ko00290	17	-0.636135	-1.25137	0	0.248663	LKGR_vs_NKGR
LYSINE BIOSYNTHESIS	ko00300	24	-0.638558	-1.48075	0	0.134826	LKGR_vs_NKGR
LYSINE DEGRADATION	ko00310	70	0.298979	1.18379	0.289528	0.614063	LKGR_vs_NKGR
ARGININE AND PROLINE METABOLISM	ko00330	78	-0.5379	-1.47747	0	0.126174	LKGR_vs_NKGR
HISTIDINE METABOLISM	ko00340	23	0.215768	0.879407	0.725051	0.740935	LKGR_vs_NKGR
TYROSINE METABOLISM	ko00350	75	-0.514486	-1.24277	0.198516	0.257334	LKGR_vs_NKGR
PHENYLALANINE METABOLISM	ko00360	69	-0.579857	-1.42677	0	0.178726	LKGR_vs_NKGR
TRYPTOPHAN METABOLISM	ko00380	131	0.388121	1.26252	0	0.569955	LKGR_vs_NKGR
PHENYLALANINE, TYROSINE AND TRYPTOPHAN BIOSYNTHESIS	ko00400	54	-0.512281	-1.34613	0.125249	0.180606	LKGR_vs_NKGR
BENZOXAZINOID BIOSYNTHESIS	ko00402	38	0.45459	1.20147	0.098081	0.64961	LKGR_vs_NKGR
BETA-ALANINE METABOLISM	ko00410	60	-0.378077	-1.26056	0	0.248328	LKGR_vs_NKGR
TAURINE AND HYPOTAURINE METABOLISM	ko00430	28	0.364408	1.06504	0.304082	0.774622	LKGR_vs_NKGR
SELENOCOMPOUND METABOLISM	ko00450	30	-0.54973	-1.3521	0.11332	0.193398	LKGR_vs_NKGR
CYANOAMINO ACID METABOLISM	ko00460	209	-0.388205	-1.17635	0	0.322364	LKGR_vs_NKGR
GLUTATHIONE METABOLISM	ko00480	164	-0.637709	-1.39191	0	0.1795	LKGR_vs_NKGR
STARCH AND SUCROSE METABOLISM	ko00500	293	-0.327685	-1.05907	0.214137	0.431267	LKGR_vs_NKGR
N-GLYCAN BIOSYNTHESIS	ko00510	53	-0.240261	-0.819128	0.834308	0.790303	LKGR_vs_NKGR
OTHER GLYCAN DEGRADATION	ko00511	44	0.312689	1.00851	0.416	0.790949	LKGR_vs_NKGR
VARIOUS TYPES OF N-GLYCAN BIOSYNTHESIS	ko00513	49	0.270464	0.951966	0.426829	0.719452	LKGR_vs_NKGR
OTHER TYPES OF O-GLYCAN BIOSYNTHESIS	ko00514	16	-0.39661	-1.13538	0.279835	0.356389	LKGR_vs_NKGR
AMINO SUGAR AND NUCLEOTIDE SUGAR METABOLISM	ko00520	191	-0.293319	-1.08606	0.188433	0.408205	LKGR_vs_NKGR
GLYCOSAMINOGLYCAN DEGRADATION	ko00531	36	0.309956	0.848003	0.912017	0.753967	LKGR_vs_NKGR
GLYCEROLIPID METABOLISM	ko00561	116	0.393354	1.30062	0	0.949374	LKGR_vs_NKGR
INOSITOL PHOSPHATE METABOLISM	ko00562	84	0.441125	1.29499	0.232323	0.793633	LKGR_vs_NKGR
GLYCOSYLPHOSPHATIDYLINOSITOL (GPI)-ANCHOR BIOSYNTHESIS	ko00563	35	0.374039	1.2444	0.104396	0.599351	LKGR_vs_NKGR
GLYCEROPHOSPHOLIPID METABOLISM	ko00564	147	0.355607	1.15437	0.0929293	0.677839	LKGR_vs_NKGR
ETHER LIPID METABOLISM	ko00565	37	0.56801	1.46509	0	0.362133	LKGR_vs_NKGR
ARACHIDONIC ACID METABOLISM	ko00590	16	0.706325	1.40945	0	0.396776	LKGR_vs_NKGR
LINOLEIC ACID METABOLISM	ko00591	24	-0.506395	-1.07782	0.407258	0.420023	LKGR_vs_NKGR
ALPHA-LINOLENIC ACID METABOLISM	ko00592	92	-0.413648	-1.21173	0.0831758	0.287711	LKGR_vs_NKGR
SPHINGOLIPID METABOLISM	ko00600	58	0.351767	1.07437	0.360587	0.851478	LKGR_vs_NKGR
GLYCOSPHINGOLIPID BIOSYNTHESIS - GANGLIO SERIES	ko00604	19	0.374154	0.959705	0.540084	0.749398	LKGR_vs_NKGR
PYRUVATE METABOLISM	ko00620	130	-0.310208	-1.07779	0.323194	0.414192	LKGR_vs_NKGR
GLYOXYLATE AND DICARBOXYLATE METABOLISM	ko00630	163	-0.583644	-1.5174	0	0.185346	LKGR_vs_NKGR
PROPANOATE METABOLISM	ko00640	52	0.280514	0.925429	0.62818	0.751569	LKGR_vs_NKGR
BUTANOATE METABOLISM	ko00650	31	-0.32294	-1.14242	0.196035	0.349758	LKGR_vs_NKGR
ONE CARBON POOL BY FOLATE	ko00670	19	-0.370238	-1.0895	0.309237	0.406748	LKGR_vs_NKGR
CARBON FIXATION IN PHOTOSYNTHETIC ORGANISMS	ko00710	135	-0.668514	-1.39982	0	0.1707	LKGR_vs_NKGR
THIAMINE METABOLISM	ko00730	22	-0.506443	-1.22185	0	0.2793	LKGR_vs_NKGR
RIBOFLAVIN METABOLISM	ko00740	40	-0.268528	-0.885311	0.817164	0.694235	LKGR_vs_NKGR
VITAMIN B6 METABOLISM	ko00750	27	-0.58312	-1.34587	0.167347	0.176515	LKGR_vs_NKGR
NICOTINATE AND NICOTINAMIDE METABOLISM	ko00760	47	0.29576	0.87658	0.576271	0.728344	LKGR_vs_NKGR
PANTOTHENATE AND COA BIOSYNTHESIS	ko00770	50	-0.361876	-1.15735	0.227799	0.335076	LKGR_vs_NKGR
BIOTIN METABOLISM	ko00780	25	-0.57084	-1.33968	0	0.173326	LKGR_vs_NKGR
LIPOIC ACID METABOLISM	ko00785	41	-0.37551	-1.16995	0.232283	0.328336	LKGR_vs_NKGR
FOLATE BIOSYNTHESIS	ko00790	52	0.323385	1.07781	0.402542	0.8718	LKGR_vs_NKGR
PORPHYRIN METABOLISM	ko00860	77	-0.45579	-1.48975	0	0.158299	LKGR_vs_NKGR
TERPENOID BACKBONE BIOSYNTHESIS	ko00900	61	-0.294688	-0.947082	0.488462	0.589829	LKGR_vs_NKGR
MONOTERPENOID BIOSYNTHESIS	ko00902	17	-0.620804	-1.23645	0.101392	0.260937	LKGR_vs_NKGR
DITERPENOID BIOSYNTHESIS	ko00904	70	-0.409725	-1.03567	0.398887	0.46489	LKGR_vs_NKGR
BRASSINOSTEROID BIOSYNTHESIS	ko00905	41	-0.747757	-1.54668	0	0.21165	LKGR_vs_NKGR
CAROTENOID BIOSYNTHESIS	ko00906	78	-0.580747	-1.48944	0	0.134839	LKGR_vs_NKGR
ZEATIN BIOSYNTHESIS	ko00908	69	-0.399342	-1.1886	0.111765	0.305324	LKGR_vs_NKGR
NITROGEN METABOLISM	ko00910	76	-0.302001	-0.938712	0.387755	0.608785	LKGR_vs_NKGR
SULFUR METABOLISM	ko00920	56	-0.358725	-1.02186	0.431818	0.482856	LKGR_vs_NKGR
PHENYLPROPANOID BIOSYNTHESIS	ko00940	341	-0.365507	-1.05269	0.408425	0.437883	LKGR_vs_NKGR
FLAVONOID BIOSYNTHESIS	ko00941	127	-0.405798	-1.27478	0	0.211146	LKGR_vs_NKGR
FLAVONE AND FLAVONOL BIOSYNTHESIS	ko00944	50	0.35272	1.03067	0.402806	0.798044	LKGR_vs_NKGR
STILBENOID, DIARYLHEPTANOID AND GINGEROL BIOSYNTHESIS	ko00945	53	-0.475865	-1.31838	0	0.198436	LKGR_vs_NKGR
ISOQUINOLINE ALKALOID BIOSYNTHESIS	ko00950	43	-0.567376	-1.33222	0.205374	0.175525	LKGR_vs_NKGR
TROPANE, PIPERIDINE AND PYRIDINE ALKALOID BIOSYNTHESIS	ko00960	36	0.328655	0.906332	0.613636	0.780231	LKGR_vs_NKGR
BETALAIN BIOSYNTHESIS	ko00965	25	-0.663209	-1.36586	0	0.182766	LKGR_vs_NKGR
GLUCOSINOLATE BIOSYNTHESIS	ko00966	59	-0.551999	-1.3056	0.104563	0.187901	LKGR_vs_NKGR
AMINOACYL-TRNA BIOSYNTHESIS	ko00970	104	0.264826	0.893473	0.632323	0.782282	LKGR_vs_NKGR
BIOSYNTHESIS OF VARIOUS PLANT SECONDARY METABOLITES	ko00999	124	0.416806	1.20134	0.0946502	0.602793	LKGR_vs_NKGR
BIOSYNTHESIS OF UNSATURATED FATTY ACIDS	ko01040	51	0.399033	1.04978	0.334728	0.787753	LKGR_vs_NKGR
METABOLIC PATHWAYS	ko01100	4217	-0.366303	-1.33233	0	0.180699	LKGR_vs_NKGR
BIOSYNTHESIS OF SECONDARY METABOLITES	ko01110	2391	-0.362674	-1.30723	0	0.196166	LKGR_vs_NKGR
CARBON METABOLISM	ko01200	409	-0.493439	-1.41825	0	0.180417	LKGR_vs_NKGR
2-OXOCARBOXYLIC ACID METABOLISM	ko01210	116	-0.565956	-1.35197	0	0.185778	LKGR_vs_NKGR
FATTY ACID METABOLISM	ko01212	117	-0.320063	-1.11898	0.0851064	0.382787	LKGR_vs_NKGR
BIOSYNTHESIS OF AMINO ACIDS	ko01230	283	-0.479016	-1.30687	0	0.19116	LKGR_vs_NKGR
NUCLEOTIDE METABOLISM	ko01232	121	0.232408	0.860234	0.49503	0.750865	LKGR_vs_NKGR
BIOSYNTHESIS OF COFACTORS	ko01240	420	-0.303772	-1.20051	0	0.29192	LKGR_vs_NKGR
BIOSYNTHESIS OF NUCLEOTIDE SUGARS	ko01250	122	-0.314431	-1.16515	0.188433	0.328344	LKGR_vs_NKGR
ABC TRANSPORTERS	ko02010	126	0.396108	1.29305	0	0.672524	LKGR_vs_NKGR
RIBOSOME BIOGENESIS IN EUKARYOTES	ko03008	108	-0.210583	-0.79654	0.728216	0.818764	LKGR_vs_NKGR
RIBOSOME	ko03010	358	-0.479473	-1.4031	0.161417	0.182491	LKGR_vs_NKGR
NUCLEOCYTOPLASMIC TRANSPORT	ko03013	163	0.169063	0.606045	0.919765	0.978651	LKGR_vs_NKGR
MRNA SURVEILLANCE PATHWAY	ko03015	191	0.204259	0.802662	0.721212	0.813639	LKGR_vs_NKGR
RNA DEGRADATION	ko03018	188	-0.351799	-1.33705	0.0708661	0.17211	LKGR_vs_NKGR
RNA POLYMERASE	ko03020	72	-0.238056	-0.825716	0.64741	0.785903	LKGR_vs_NKGR
BASAL TRANSCRIPTION FACTORS	ko03022	75	-0.223218	-0.736889	0.918327	0.89041	LKGR_vs_NKGR
DNA REPLICATION	ko03030	97	-0.355838	-1.1315	0.295918	0.361442	LKGR_vs_NKGR
SPLICEOSOME	ko03040	296	-0.190264	-0.74027	0.917172	0.898117	LKGR_vs_NKGR
PROTEASOME	ko03050	91	-0.384706	-1.24171	0.196498	0.254539	LKGR_vs_NKGR
PROTEIN EXPORT	ko03060	70	-0.268661	-0.932343	0.622309	0.614835	LKGR_vs_NKGR
ATP-DEPENDENT CHROMATIN REMODELING	ko03082	127	-0.251761	-1.06324	0.200436	0.432489	LKGR_vs_NKGR
POLYCOMB REPRESSIVE COMPLEX	ko03083	114	0.297001	1.06642	0.315678	0.806165	LKGR_vs_NKGR
VIRAL LIFE CYCLE - HIV-1	ko03250	48	0.260757	0.95542	0.501018	0.734237	LKGR_vs_NKGR
BASE EXCISION REPAIR	ko03410	81	-0.454308	-1.29017	0.0905512	0.200033	LKGR_vs_NKGR
NUCLEOTIDE EXCISION REPAIR	ko03420	143	-0.262147	-1.06627	0.309859	0.43458	LKGR_vs_NKGR
MISMATCH REPAIR	ko03430	91	-0.255514	-0.866614	0.73444	0.725585	LKGR_vs_NKGR
HOMOLOGOUS RECOMBINATION	ko03440	115	-0.369322	-1.29972	0	0.188943	LKGR_vs_NKGR
MAPK SIGNALING PATHWAY - PLANT	ko04016	462	-0.410179	-1.38016	0	0.172268	LKGR_vs_NKGR
PHOSPHATIDYLINOSITOL SIGNALING SYSTEM	ko04070	89	0.381075	1.14394	0.192872	0.672774	LKGR_vs_NKGR
PLANT HORMONE SIGNAL TRANSDUCTION	ko04075	807	-0.297945	-1.11197	0	0.374034	LKGR_vs_NKGR
UBIQUITIN MEDIATED PROTEOLYSIS	ko04120	313	0.298664	1.03919	0.347475	0.809152	LKGR_vs_NKGR
SULFUR RELAY SYSTEM	ko04122	17	0.343948	0.792749	0.558045	0.810061	LKGR_vs_NKGR
SNARE INTERACTIONS IN VESICULAR TRANSPORT	ko04130	52	0.357026	1.08619	0.194093	0.867536	LKGR_vs_NKGR
AUTOPHAGY - OTHER	ko04136	44	0.374195	1.02493	0.40678	0.779854	LKGR_vs_NKGR
PROTEIN PROCESSING IN ENDOPLASMIC RETICULUM	ko04141	391	0.27458	1.06995	0.348178	0.835256	LKGR_vs_NKGR
ENDOCYTOSIS	ko04144	219	0.264446	0.976287	0.478541	0.762103	LKGR_vs_NKGR
PHAGOSOME	ko04145	124	0.280516	0.976839	0.472803	0.782799	LKGR_vs_NKGR
PEROXISOME	ko04146	122	0.247036	1.00818	0.49892	0.765976	LKGR_vs_NKGR
PLANT-PATHOGEN INTERACTION	ko04626	1317	-0.28207	-1.0134	0.440678	0.491534	LKGR_vs_NKGR
CIRCADIAN RHYTHM - PLANT	ko04712	131	0.292092	0.963746	0.644578	0.758581	LKGR_vs_NKGR
MOTOR PROTEINS	ko04814	210	0.271464	0.981483	0.444657	0.805214	LKGR_vs_NKGR
BRASSINOSTEROID BIOSYNTHESIS	ko00905	41	0.624713	1.36571	0	1	LKFR_vs_NKFR
BIOTIN METABOLISM	ko00780	25	0.561415	1.50847	0	0.790225	LKFR_vs_NKFR
HISTIDINE METABOLISM	ko00340	23	0.477246	1.18748	0.0956341	1	LKFR_vs_NKFR
PHENYLALANINE METABOLISM	ko00360	69	0.456662	1.40882	0	0.972581	LKFR_vs_NKFR
DITERPENOID BIOSYNTHESIS	ko00904	70	0.446122	1.0178	0.492929	1	LKFR_vs_NKFR
MAPK SIGNALING PATHWAY - PLANT	ko04016	462	0.445034	1.27608	0	1	LKFR_vs_NKFR
FATTY ACID BIOSYNTHESIS	ko00061	55	0.43874	1.35753	0.104701	0.908191	LKFR_vs_NKFR
PLANT-PATHOGEN INTERACTION	ko04626	1317	0.431235	1.24478	0.10303	1	LKFR_vs_NKFR
ZEATIN BIOSYNTHESIS	ko00908	69	0.426693	1.20085	0	1	LKFR_vs_NKFR
MONOBACTAM BIOSYNTHESIS	ko00261	20	0.420979	1.09719	0.317269	1	LKFR_vs_NKFR
CUTIN, SUBERINE AND WAX BIOSYNTHESIS	ko00073	80	0.416103	0.992105	0.616016	1	LKFR_vs_NKFR
GLYCEROLIPID METABOLISM	ko00561	116	0.415718	1.02163	0.375758	1	LKFR_vs_NKFR
ONE CARBON POOL BY FOLATE	ko00670	19	0.405547	1.24236	0.197002	1	LKFR_vs_NKFR
CAROTENOID BIOSYNTHESIS	ko00906	78	0.40373	1.02707	0.297959	1	LKFR_vs_NKFR
NITROGEN METABOLISM	ko00910	76	0.39199	1.07978	0.195266	1	LKFR_vs_NKFR
BIOSYNTHESIS OF VARIOUS PLANT SECONDARY METABOLITES	ko00999	124	0.391594	1.03722	0.34252	1	LKFR_vs_NKFR
LINOLEIC ACID METABOLISM	ko00591	24	0.388463	0.890969	0.4846	1	LKFR_vs_NKFR
PHENYLPROPANOID BIOSYNTHESIS	ko00940	341	0.38528	1.1205	0.179798	1	LKFR_vs_NKFR
BETALAIN BIOSYNTHESIS	ko00965	25	0.380706	0.912703	0.532653	1	LKFR_vs_NKFR
BENZOXAZINOID BIOSYNTHESIS	ko00402	38	0.377598	0.940881	0.555118	1	LKFR_vs_NKFR
GLYCEROPHOSPHOLIPID METABOLISM	ko00564	147	0.367055	1.06026	0.19596	1	LKFR_vs_NKFR
GLYCOSYLPHOSPHATIDYLINOSITOL (GPI)-ANCHOR BIOSYNTHESIS	ko00563	35	0.355511	1.26838	0.176817	1	LKFR_vs_NKFR
ABC TRANSPORTERS	ko02010	126	0.345447	0.828724	0.80202	1	LKFR_vs_NKFR
UBIQUINONE AND OTHER TERPENOID-QUINONE BIOSYNTHESIS	ko00130	109	0.34514	1.04769	0.383984	1	LKFR_vs_NKFR
NICOTINATE AND NICOTINAMIDE METABOLISM	ko00760	47	0.338019	0.827911	0.68866	1	LKFR_vs_NKFR
PLANT HORMONE SIGNAL TRANSDUCTION	ko04075	807	0.337535	0.984139	0.527273	1	LKFR_vs_NKFR
ALPHA-LINOLENIC ACID METABOLISM	ko00592	92	0.332223	0.838066	0.674747	1	LKFR_vs_NKFR
PHOSPHATIDYLINOSITOL SIGNALING SYSTEM	ko04070	89	0.328172	0.913542	0.662626	1	LKFR_vs_NKFR
FLAVONE AND FLAVONOL BIOSYNTHESIS	ko00944	50	0.318411	0.811252	0.681633	1	LKFR_vs_NKFR
BUTANOATE METABOLISM	ko00650	31	0.312446	0.898507	0.492505	1	LKFR_vs_NKFR
PYRIMIDINE METABOLISM	ko00240	106	0.310079	1.10179	0.272921	1	LKFR_vs_NKFR
PHENYLALANINE, TYROSINE AND TRYPTOPHAN BIOSYNTHESIS	ko00400	54	0.301267	0.884053	0.389978	1	LKFR_vs_NKFR
GLUCOSINOLATE BIOSYNTHESIS	ko00966	59	0.300509	0.95188	0.494802	1	LKFR_vs_NKFR
BIOSYNTHESIS OF SECONDARY METABOLITES	ko01110	2391	0.294532	0.96118	0.470707	1	LKFR_vs_NKFR
LYSINE BIOSYNTHESIS	ko00300	24	0.294477	0.75342	0.622222	1	LKFR_vs_NKFR
CYANOAMINO ACID METABOLISM	ko00460	209	0.289836	1.0741	0.28125	1	LKFR_vs_NKFR
ISOQUINOLINE ALKALOID BIOSYNTHESIS	ko00950	43	0.282059	0.752194	0.72549	1	LKFR_vs_NKFR
SULFUR METABOLISM	ko00920	56	0.280911	0.854226	0.719588	1	LKFR_vs_NKFR
NUCLEOTIDE METABOLISM	ko01232	121	0.261874	0.961026	0.359574	1	LKFR_vs_NKFR
SELENOCOMPOUND METABOLISM	ko00450	30	0.252665	0.807033	0.792	0.989107	LKFR_vs_NKFR
GLUTATHIONE METABOLISM	ko00480	164	0.250285	0.616362	0.914583	1	LKFR_vs_NKFR
FATTY ACID METABOLISM	ko01212	117	0.250112	0.813564	0.667355	1	LKFR_vs_NKFR
TRYPTOPHAN METABOLISM	ko00380	131	0.249435	0.664597	0.917172	1	LKFR_vs_NKFR
TROPANE, PIPERIDINE AND PYRIDINE ALKALOID BIOSYNTHESIS	ko00960	36	0.238885	0.657666	0.914046	1	LKFR_vs_NKFR
AUTOPHAGY - OTHER	ko04136	44	0.238141	0.507107	0.917172	0.996484	LKFR_vs_NKFR
PROTEIN PROCESSING IN ENDOPLASMIC RETICULUM	ko04141	391	0.236479	0.836518	0.679671	1	LKFR_vs_NKFR
BIOSYNTHESIS OF COFACTORS	ko01240	420	0.231384	0.848534	0.674747	1	LKFR_vs_NKFR
ENDOCYTOSIS	ko04144	219	0.224216	0.673712	0.673511	1	LKFR_vs_NKFR
METABOLIC PATHWAYS	ko01100	4217	0.221226	0.788254	0.777778	1	LKFR_vs_NKFR
PANTOTHENATE AND COA BIOSYNTHESIS	ko00770	50	0.207502	0.546954	0.915464	1	LKFR_vs_NKFR
VALINE, LEUCINE AND ISOLEUCINE DEGRADATION	ko00280	63	0.203552	0.556997	0.915464	1	LKFR_vs_NKFR
VALINE, LEUCINE AND ISOLEUCINE BIOSYNTHESIS	ko00290	17	0.203255	0.524036	0.912766	1	LKFR_vs_NKFR
PORPHYRIN METABOLISM	ko00860	77	0.197484	0.575848	0.919291	1	LKFR_vs_NKFR
TERPENOID BACKBONE BIOSYNTHESIS	ko00900	61	0.1957	0.724783	0.920388	1	LKFR_vs_NKFR
2-OXOCARBOXYLIC ACID METABOLISM	ko01210	116	-0.183021	-0.626799	0.924494	0.998862	LKFR_vs_NKFR
LYSINE DEGRADATION	ko00310	70	-0.19547	-0.698782	0.832692	1	LKFR_vs_NKFR
BETA-ALANINE METABOLISM	ko00410	60	-0.207149	-0.514767	0.919132	0.995659	LKFR_vs_NKFR
MRNA SURVEILLANCE PATHWAY	ko03015	191	-0.210642	-0.832607	0.806706	1	LKFR_vs_NKFR
GLYCINE, SERINE AND THREONINE METABOLISM	ko00260	92	-0.216375	-0.780154	0.923792	1	LKFR_vs_NKFR
N-GLYCAN BIOSYNTHESIS	ko00510	53	-0.217104	-0.840503	0.702648	1	LKFR_vs_NKFR
RIBOSOME BIOGENESIS IN EUKARYOTES	ko03008	108	-0.217865	-0.660928	0.777778	0.994919	LKFR_vs_NKFR
SNARE INTERACTIONS IN VESICULAR TRANSPORT	ko04130	52	-0.220099	-0.601989	0.918327	0.99815	LKFR_vs_NKFR
DNA REPLICATION	ko03030	97	-0.224141	-0.676656	0.916327	1	LKFR_vs_NKFR
PENTOSE AND GLUCURONATE INTERCONVERSIONS	ko00040	124	-0.228256	-0.717705	0.922787	1	LKFR_vs_NKFR
UBIQUITIN MEDIATED PROTEOLYSIS	ko04120	313	-0.229433	-0.718702	0.687375	1	LKFR_vs_NKFR
ARGININE AND PROLINE METABOLISM	ko00330	78	-0.23025	-0.662183	0.919922	1	LKFR_vs_NKFR
PURINE METABOLISM	ko00230	101	-0.23118	-0.892945	0.689524	1	LKFR_vs_NKFR
STARCH AND SUCROSE METABOLISM	ko00500	293	-0.233687	-0.752887	0.805068	1	LKFR_vs_NKFR
BIOSYNTHESIS OF AMINO ACIDS	ko01230	283	-0.236777	-0.796446	0.826007	1	LKFR_vs_NKFR
VIRAL LIFE CYCLE - HIV-1	ko03250	48	-0.246212	-0.696752	0.70217	1	LKFR_vs_NKFR
STEROID BIOSYNTHESIS	ko00100	48	-0.246946	-0.727815	0.915464	1	LKFR_vs_NKFR
BASAL TRANSCRIPTION FACTORS	ko03022	75	-0.249747	-0.928492	0.591797	1	LKFR_vs_NKFR
CIRCADIAN RHYTHM - PLANT	ko04712	131	-0.25358	-0.644847	0.918327	0.997881	LKFR_vs_NKFR
SPHINGOLIPID METABOLISM	ko00600	58	-0.256887	-0.693792	0.785156	1	LKFR_vs_NKFR
OTHER GLYCAN DEGRADATION	ko00511	44	-0.257427	-0.749129	0.824219	1	LKFR_vs_NKFR
CYSTEINE AND METHIONINE METABOLISM	ko00270	173	-0.261225	-0.863076	0.619141	1	LKFR_vs_NKFR
ASCORBATE AND ALDARATE METABOLISM	ko00053	133	-0.262855	-0.875605	0.723529	1	LKFR_vs_NKFR
THIAMINE METABOLISM	ko00730	22	-0.263109	-0.662678	0.919132	1	LKFR_vs_NKFR
ARGININE BIOSYNTHESIS	ko00220	40	-0.263839	-0.794957	0.732692	1	LKFR_vs_NKFR
PEROXISOME	ko04146	122	-0.264194	-0.704573	0.800797	1	LKFR_vs_NKFR
AMINOACYL-TRNA BIOSYNTHESIS	ko00970	104	-0.264252	-0.994405	0.390782	1	LKFR_vs_NKFR
RIBOSOME	ko03010	358	-0.266995	-0.553811	0.917172	0.996776	LKFR_vs_NKFR
FATTY ACID ELONGATION	ko00062	66	-0.272427	-0.855675	0.750507	1	LKFR_vs_NKFR
MISMATCH REPAIR	ko03430	91	-0.27365	-0.892007	0.455115	1	LKFR_vs_NKFR
SPLICEOSOME	ko03040	296	-0.281286	-1.21269	0.107422	1	LKFR_vs_NKFR
ARACHIDONIC ACID METABOLISM	ko00590	16	-0.282312	-0.709571	0.742455	1	LKFR_vs_NKFR
RNA DEGRADATION	ko03018	188	-0.28384	-1.12608	0.242188	1	LKFR_vs_NKFR
PROTEASOME	ko03050	91	-0.285558	-0.883478	0.613462	1	LKFR_vs_NKFR
POLYCOMB REPRESSIVE COMPLEX	ko03083	114	-0.290549	-0.860986	0.684105	1	LKFR_vs_NKFR
NUCLEOCYTOPLASMIC TRANSPORT	ko03013	163	-0.294683	-1.10875	0.192015	1	LKFR_vs_NKFR
INOSITOL PHOSPHATE METABOLISM	ko00562	84	-0.296036	-0.803047	0.678846	1	LKFR_vs_NKFR
NUCLEOTIDE EXCISION REPAIR	ko03420	143	-0.302292	-1.11787	0.226824	1	LKFR_vs_NKFR
BIOSYNTHESIS OF UNSATURATED FATTY ACIDS	ko01040	51	-0.305886	-0.821726	0.619608	1	LKFR_vs_NKFR
OXIDATIVE PHOSPHORYLATION	ko00190	393	-0.306531	-1.06793	0.338491	0.950149	LKFR_vs_NKFR
FATTY ACID DEGRADATION	ko00071	93	-0.30863	-0.772018	0.703187	1	LKFR_vs_NKFR
PHAGOSOME	ko04145	124	-0.310168	-1.0278	0.334608	0.963362	LKFR_vs_NKFR
GLYOXYLATE AND DICARBOXYLATE METABOLISM	ko00630	163	-0.310745	-1.03718	0.373469	1	LKFR_vs_NKFR
FLAVONOID BIOSYNTHESIS	ko00941	127	-0.312973	-0.815703	0.519531	1	LKFR_vs_NKFR
GALACTOSE METABOLISM	ko00052	87	-0.318167	-0.92274	0.503788	1	LKFR_vs_NKFR
TYROSINE METABOLISM	ko00350	75	-0.322201	-0.919697	0.569524	1	LKFR_vs_NKFR
MOTOR PROTEINS	ko04814	210	-0.324882	-1.11998	0.300366	1	LKFR_vs_NKFR
CARBON METABOLISM	ko01200	409	-0.330069	-1.15801	0.174664	1	LKFR_vs_NKFR
PROTEIN EXPORT	ko03060	70	-0.33554	-1.24099	0.141104	1	LKFR_vs_NKFR
AMINO SUGAR AND NUCLEOTIDE SUGAR METABOLISM	ko00520	191	-0.339231	-1.15769	0.319688	1	LKFR_vs_NKFR
ETHER LIPID METABOLISM	ko00565	37	-0.341245	-0.878037	0.604289	1	LKFR_vs_NKFR
VARIOUS TYPES OF N-GLYCAN BIOSYNTHESIS	ko00513	49	-0.344791	-1.15838	0.254545	1	LKFR_vs_NKFR
ATP-DEPENDENT CHROMATIN REMODELING	ko03082	127	-0.34543	-1.12823	0.285115	1	LKFR_vs_NKFR
PYRUVATE METABOLISM	ko00620	130	-0.347336	-1.02298	0.438462	0.946396	LKFR_vs_NKFR
RIBOFLAVIN METABOLISM	ko00740	40	-0.348875	-0.912998	0.471954	1	LKFR_vs_NKFR
ALANINE, ASPARTATE AND GLUTAMATE METABOLISM	ko00250	79	-0.351105	-0.933119	0.442308	1	LKFR_vs_NKFR
GLYCOLYSIS \ GLUCONEOGENESIS	ko00010	191	-0.373112	-1.12495	0.212121	1	LKFR_vs_NKFR
PROPANOATE METABOLISM	ko00640	52	-0.376313	-1.03015	0.494024	0.985898	LKFR_vs_NKFR
OTHER TYPES OF O-GLYCAN BIOSYNTHESIS	ko00514	16	-0.377253	-1.25917	0.110664	1	LKFR_vs_NKFR
STILBENOID, DIARYLHEPTANOID AND GINGEROL BIOSYNTHESIS	ko00945	53	-0.379435	-0.957998	0.503788	1	LKFR_vs_NKFR
BIOSYNTHESIS OF NUCLEOTIDE SUGARS	ko01250	122	-0.383014	-1.22128	0.310606	1	LKFR_vs_NKFR
HOMOLOGOUS RECOMBINATION	ko03440	115	-0.388986	-1.31638	0.131179	1	LKFR_vs_NKFR
LIPOIC ACID METABOLISM	ko00785	41	-0.390927	-1.10594	0.457143	0.934809	LKFR_vs_NKFR
GLYCOSAMINOGLYCAN DEGRADATION	ko00531	36	-0.395943	-1.16757	0.32696	1	LKFR_vs_NKFR
FOLATE BIOSYNTHESIS	ko00790	52	-0.397717	-1.07166	0.479691	0.976128	LKFR_vs_NKFR
GLYCOSPHINGOLIPID BIOSYNTHESIS - GANGLIO SERIES	ko00604	19	-0.409291	-1.10773	0.204545	0.973671	LKFR_vs_NKFR
CARBON FIXATION IN PHOTOSYNTHETIC ORGANISMS	ko00710	135	-0.414286	-1.1878	0.269685	1	LKFR_vs_NKFR
BASE EXCISION REPAIR	ko03410	81	-0.430266	-1.37345	0	1	LKFR_vs_NKFR
TAURINE AND HYPOTAURINE METABOLISM	ko00430	28	-0.431544	-0.951267	0.52988	1	LKFR_vs_NKFR
MONOTERPENOID BIOSYNTHESIS	ko00902	17	-0.438596	-0.895203	0.580078	1	LKFR_vs_NKFR
RNA POLYMERASE	ko03020	72	-0.447999	-1.47121	0	1	LKFR_vs_NKFR
FRUCTOSE AND MANNOSE METABOLISM	ko00051	84	-0.451108	-1.4364	0	0.715859	LKFR_vs_NKFR
PHOTOSYNTHESIS	ko00195	203	-0.452397	-1.06661	0.4846	0.929397	LKFR_vs_NKFR
CITRATE CYCLE (TCA CYCLE)	ko00020	58	-0.475308	-1.09358	0.184982	0.931697	LKFR_vs_NKFR
PENTOSE PHOSPHATE PATHWAY	ko00030	58	-0.485909	-1.36423	0.0708661	0.982198	LKFR_vs_NKFR
SULFUR RELAY SYSTEM	ko04122	17	-0.548542	-1.17821	0.264529	1	LKFR_vs_NKFR
PHOTOSYNTHESIS - ANTENNA PROTEINS	ko00196	23	-0.58528	-0.948238	0.504274	1	LKFR_vs_NKFR
VITAMIN B6 METABOLISM	ko00750	27	-0.632515	-1.44429	0	0.997183	LKFR_vs_NKFR
STEROID BIOSYNTHESIS	ko00100	48	0.563886	1.4645	0	0.700586	LKOR_vs_NKOR
ARACHIDONIC ACID METABOLISM	ko00590	16	0.473668	1.35493	0.168378	0.851661	LKOR_vs_NKOR
NITROGEN METABOLISM	ko00910	76	0.408369	1.21551	0.227823	0.888314	LKOR_vs_NKOR
SULFUR RELAY SYSTEM	ko04122	17	0.370906	0.823087	0.472946	1	LKOR_vs_NKOR
VALINE, LEUCINE AND ISOLEUCINE DEGRADATION	ko00280	63	0.369897	1.3083	0	0.763839	LKOR_vs_NKOR
SNARE INTERACTIONS IN VESICULAR TRANSPORT	ko04130	52	0.35199	1.03581	0.293279	1	LKOR_vs_NKOR
VALINE, LEUCINE AND ISOLEUCINE BIOSYNTHESIS	ko00290	17	0.335662	0.806779	0.51004	0.99985	LKOR_vs_NKOR
ETHER LIPID METABOLISM	ko00565	37	0.319341	1.10337	0.178649	1	LKOR_vs_NKOR
TAURINE AND HYPOTAURINE METABOLISM	ko00430	28	0.308581	0.778811	0.799564	0.950407	LKOR_vs_NKOR
PYRIMIDINE METABOLISM	ko00240	106	0.293016	1.14717	0.139394	0.972063	LKOR_vs_NKOR
OTHER GLYCAN DEGRADATION	ko00511	44	0.28928	0.815952	0.723232	1	LKOR_vs_NKOR
HISTIDINE METABOLISM	ko00340	23	0.282707	0.943656	0.535573	1	LKOR_vs_NKOR
GLYCOSYLPHOSPHATIDYLINOSITOL (GPI)-ANCHOR BIOSYNTHESIS	ko00563	35	0.264128	0.757603	0.793814	0.932589	LKOR_vs_NKOR
PROPANOATE METABOLISM	ko00640	52	0.239548	0.823092	0.597938	1	LKOR_vs_NKOR
ATP-DEPENDENT CHROMATIN REMODELING	ko03082	127	0.234086	0.877045	0.57377	1	LKOR_vs_NKOR
ONE CARBON POOL BY FOLATE	ko00670	19	0.227686	0.670833	0.917836	0.973312	LKOR_vs_NKOR
VARIOUS TYPES OF N-GLYCAN BIOSYNTHESIS	ko00513	49	0.226533	0.748634	0.684848	0.902405	LKOR_vs_NKOR
FATTY ACID DEGRADATION	ko00071	93	0.223671	0.851827	0.912017	1	LKOR_vs_NKOR
LYSINE DEGRADATION	ko00310	70	0.221348	0.831895	0.821355	1	LKOR_vs_NKOR
NUCLEOTIDE METABOLISM	ko01232	121	0.21963	0.917451	0.524292	1	LKOR_vs_NKOR
SPHINGOLIPID METABOLISM	ko00600	58	0.213982	0.783667	0.798283	0.993364	LKOR_vs_NKOR
RIBOSOME BIOGENESIS IN EUKARYOTES	ko03008	108	0.128355	0.540379	0.919291	0.993482	LKOR_vs_NKOR
RNA POLYMERASE	ko03020	72	-0.144965	-0.484658	0.918327	0.998506	LKOR_vs_NKOR
AUTOPHAGY - OTHER	ko04136	44	-0.181944	-0.729007	0.738878	0.884146	LKOR_vs_NKOR
RIBOSOME	ko03010	358	-0.190935	-0.802656	0.573248	0.7795	LKOR_vs_NKOR
ENDOCYTOSIS	ko04144	219	-0.209708	-0.997468	0.417495	0.534307	LKOR_vs_NKOR
PROTEASOME	ko03050	91	-0.226548	-0.932155	0.56639	0.593504	LKOR_vs_NKOR
INOSITOL PHOSPHATE METABOLISM	ko00562	84	-0.230213	-0.882506	0.624542	0.64738	LKOR_vs_NKOR
FOLATE BIOSYNTHESIS	ko00790	52	-0.232806	-0.730915	0.825919	0.888151	LKOR_vs_NKOR
LIPOIC ACID METABOLISM	ko00785	41	-0.233162	-0.715831	0.919132	0.881963	LKOR_vs_NKOR
NUCLEOCYTOPLASMIC TRANSPORT	ko03013	163	-0.234265	-1.0325	0.306163	0.496026	LKOR_vs_NKOR
RIBOFLAVIN METABOLISM	ko00740	40	-0.235889	-0.711483	0.919922	0.882332	LKOR_vs_NKOR
CITRATE CYCLE (TCA CYCLE)	ko00020	58	-0.246814	-0.720529	0.589796	0.886987	LKOR_vs_NKOR
AMINOACYL-TRNA BIOSYNTHESIS	ko00970	104	-0.247645	-0.896037	0.621881	0.634136	LKOR_vs_NKOR
PHOSPHATIDYLINOSITOL SIGNALING SYSTEM	ko04070	89	-0.248637	-0.912049	0.540293	0.611566	LKOR_vs_NKOR
PHAGOSOME	ko04145	124	-0.249275	-0.986794	0.405714	0.527801	LKOR_vs_NKOR
GLYCEROPHOSPHOLIPID METABOLISM	ko00564	147	-0.255474	-0.981702	0.41635	0.533586	LKOR_vs_NKOR
GLYCEROLIPID METABOLISM	ko00561	116	-0.257668	-0.942765	0.384615	0.580908	LKOR_vs_NKOR
PURINE METABOLISM	ko00230	101	-0.260938	-1.12261	0.112245	0.437315	LKOR_vs_NKOR
DNA REPLICATION	ko03030	97	-0.264619	-0.86898	0.596491	0.671758	LKOR_vs_NKOR
NUCLEOTIDE EXCISION REPAIR	ko03420	143	-0.266033	-0.842562	0.588469	0.714299	LKOR_vs_NKOR
UBIQUITIN MEDIATED PROTEOLYSIS	ko04120	313	-0.266118	-0.975765	0.505976	0.54069	LKOR_vs_NKOR
MOTOR PROTEINS	ko04814	210	-0.266228	-1.07445	0.105566	0.470581	LKOR_vs_NKOR
FRUCTOSE AND MANNOSE METABOLISM	ko00051	84	-0.267263	-1.0524	0.495292	0.48497	LKOR_vs_NKOR
GALACTOSE METABOLISM	ko00052	87	-0.267578	-1.00895	0.399217	0.513428	LKOR_vs_NKOR
PEROXISOME	ko04146	122	-0.27066	-0.991481	0.61017	0.527014	LKOR_vs_NKOR
BIOSYNTHESIS OF UNSATURATED FATTY ACIDS	ko01040	51	-0.273687	-1.02349	0.430255	0.506329	LKOR_vs_NKOR
PROTEIN PROCESSING IN ENDOPLASMIC RETICULUM	ko04141	391	-0.273794	-1.13693	0.230769	0.420591	LKOR_vs_NKOR
GLYCOLYSIS \ GLUCONEOGENESIS	ko00010	191	-0.27597	-0.921141	0.634096	0.605401	LKOR_vs_NKOR
PANTOTHENATE AND COA BIOSYNTHESIS	ko00770	50	-0.27685	-1.07794	0.298625	0.476343	LKOR_vs_NKOR
GLYCINE, SERINE AND THREONINE METABOLISM	ko00260	92	-0.279552	-1.05982	0.319688	0.475297	LKOR_vs_NKOR
MRNA SURVEILLANCE PATHWAY	ko03015	191	-0.285334	-1.12438	0.383877	0.437138	LKOR_vs_NKOR
TERPENOID BACKBONE BIOSYNTHESIS	ko00900	61	-0.289143	-1.09747	0.196819	0.456622	LKOR_vs_NKOR
BASAL TRANSCRIPTION FACTORS	ko03022	75	-0.292752	-0.992904	0.392562	0.532601	LKOR_vs_NKOR
RNA DEGRADATION	ko03018	188	-0.296464	-1.20666	0.280318	0.354408	LKOR_vs_NKOR
SPLICEOSOME	ko03040	296	-0.297192	-1.2877	0.192843	0.348046	LKOR_vs_NKOR
ABC TRANSPORTERS	ko02010	126	-0.301586	-0.960689	0.51487	0.549447	LKOR_vs_NKOR
PENTOSE PHOSPHATE PATHWAY	ko00030	58	-0.303685	-1.07138	0.270633	0.468033	LKOR_vs_NKOR
BIOSYNTHESIS OF COFACTORS	ko01240	420	-0.305349	-1.23168	0.0980769	0.336678	LKOR_vs_NKOR
PYRUVATE METABOLISM	ko00620	130	-0.312301	-1.13556	0.211462	0.417121	LKOR_vs_NKOR
BIOSYNTHESIS OF VARIOUS PLANT SECONDARY METABOLITES	ko00999	124	-0.314888	-1.01839	0.380859	0.504122	LKOR_vs_NKOR
BIOSYNTHESIS OF NUCLEOTIDE SUGARS	ko01250	122	-0.318009	-1.27924	0	0.340198	LKOR_vs_NKOR
PENTOSE AND GLUCURONATE INTERCONVERSIONS	ko00040	124	-0.318292	-1.11461	0.273256	0.449894	LKOR_vs_NKOR
AMINO SUGAR AND NUCLEOTIDE SUGAR METABOLISM	ko00520	191	-0.320259	-1.30979	0	0.349678	LKOR_vs_NKOR
N-GLYCAN BIOSYNTHESIS	ko00510	53	-0.329859	-1.06734	0.402806	0.466533	LKOR_vs_NKOR
MISMATCH REPAIR	ko03430	91	-0.329918	-0.996745	0.391813	0.529568	LKOR_vs_NKOR
FATTY ACID METABOLISM	ko01212	117	-0.330508	-1.14501	0	0.415814	LKOR_vs_NKOR
ASCORBATE AND ALDARATE METABOLISM	ko00053	133	-0.330512	-1.21551	0.0881764	0.351124	LKOR_vs_NKOR
PROTEIN EXPORT	ko03060	70	-0.342514	-1.30358	0	0.335481	LKOR_vs_NKOR
FLAVONE AND FLAVONOL BIOSYNTHESIS	ko00944	50	-0.346493	-0.941976	0.328063	0.578673	LKOR_vs_NKOR
PHENYLPROPANOID BIOSYNTHESIS	ko00940	341	-0.347875	-1.10336	0.218504	0.450772	LKOR_vs_NKOR
CUTIN, SUBERINE AND WAX BIOSYNTHESIS	ko00073	80	-0.349017	-0.966357	0.582031	0.54589	LKOR_vs_NKOR
BIOSYNTHESIS OF AMINO ACIDS	ko01230	283	-0.355604	-1.27917	0	0.332718	LKOR_vs_NKOR
GLYCOSPHINGOLIPID BIOSYNTHESIS - GANGLIO SERIES	ko00604	19	-0.356077	-1.07704	0.368421	0.472092	LKOR_vs_NKOR
BETA-ALANINE METABOLISM	ko00410	60	-0.358596	-1.26047	0	0.342138	LKOR_vs_NKOR
TRYPTOPHAN METABOLISM	ko00380	131	-0.360207	-1.18494	0.0946197	0.376384	LKOR_vs_NKOR
METABOLIC PATHWAYS	ko01100	4217	-0.36045	-1.368	0	0.322198	LKOR_vs_NKOR
POLYCOMB REPRESSIVE COMPLEX	ko03083	114	-0.36088	-1.27195	0.0994152	0.329018	LKOR_vs_NKOR
BIOSYNTHESIS OF SECONDARY METABOLITES	ko01110	2391	-0.362027	-1.33632	0	0.344572	LKOR_vs_NKOR
HOMOLOGOUS RECOMBINATION	ko03440	115	-0.364263	-1.08513	0.399602	0.476702	LKOR_vs_NKOR
SELENOCOMPOUND METABOLISM	ko00450	30	-0.372328	-1.17403	0.334646	0.378904	LKOR_vs_NKOR
GLYCOSAMINOGLYCAN DEGRADATION	ko00531	36	-0.375559	-1.23682	0	0.334375	LKOR_vs_NKOR
OXIDATIVE PHOSPHORYLATION	ko00190	393	-0.377147	-1.37397	0	0.329586	LKOR_vs_NKOR
CIRCADIAN RHYTHM - PLANT	ko04712	131	-0.381016	-1.18789	0.282	0.380131	LKOR_vs_NKOR
GLUCOSINOLATE BIOSYNTHESIS	ko00966	59	-0.384357	-0.947379	0.352459	0.574293	LKOR_vs_NKOR
CARBON METABOLISM	ko01200	409	-0.386059	-1.30931	0	0.340324	LKOR_vs_NKOR
2-OXOCARBOXYLIC ACID METABOLISM	ko01210	116	-0.388727	-1.19144	0	0.376156	LKOR_vs_NKOR
NICOTINATE AND NICOTINAMIDE METABOLISM	ko00760	47	-0.389899	-1.08312	0.417154	0.477769	LKOR_vs_NKOR
CYSTEINE AND METHIONINE METABOLISM	ko00270	173	-0.394351	-1.36888	0	0.334424	LKOR_vs_NKOR
BUTANOATE METABOLISM	ko00650	31	-0.395893	-1.37415	0	0.343328	LKOR_vs_NKOR
ZEATIN BIOSYNTHESIS	ko00908	69	-0.399715	-1.22596	0	0.335041	LKOR_vs_NKOR
VIRAL LIFE CYCLE - HIV-1	ko03250	48	-0.40013	-1.40296	0.10387	0.315157	LKOR_vs_NKOR
CYANOAMINO ACID METABOLISM	ko00460	209	-0.401761	-1.28716	0	0.339966	LKOR_vs_NKOR
PLANT HORMONE SIGNAL TRANSDUCTION	ko04075	807	-0.405252	-1.3406	0.176252	0.345936	LKOR_vs_NKOR
UBIQUINONE AND OTHER TERPENOID-QUINONE BIOSYNTHESIS	ko00130	109	-0.408879	-1.23893	0	0.340617	LKOR_vs_NKOR
FATTY ACID ELONGATION	ko00062	66	-0.409107	-1.18245	0.361328	0.368363	LKOR_vs_NKOR
BASE EXCISION REPAIR	ko03410	81	-0.411617	-1.11405	0.206628	0.443791	LKOR_vs_NKOR
OTHER TYPES OF O-GLYCAN BIOSYNTHESIS	ko00514	16	-0.413183	-1.08062	0.283096	0.473909	LKOR_vs_NKOR
BIOTIN METABOLISM	ko00780	25	-0.413932	-1.24622	0	0.341151	LKOR_vs_NKOR
FLAVONOID BIOSYNTHESIS	ko00941	127	-0.414505	-1.31078	0	0.370257	LKOR_vs_NKOR
ALPHA-LINOLENIC ACID METABOLISM	ko00592	92	-0.421972	-1.33457	0	0.334104	LKOR_vs_NKOR
MONOBACTAM BIOSYNTHESIS	ko00261	20	-0.422095	-1.05158	0.310019	0.480055	LKOR_vs_NKOR
STARCH AND SUCROSE METABOLISM	ko00500	293	-0.423215	-1.44185	0	0.350373	LKOR_vs_NKOR
PLANT-PATHOGEN INTERACTION	ko04626	1317	-0.424551	-1.39998	0	0.315536	LKOR_vs_NKOR
GLYOXYLATE AND DICARBOXYLATE METABOLISM	ko00630	163	-0.431391	-1.24364	0.123288	0.33989	LKOR_vs_NKOR
MAPK SIGNALING PATHWAY - PLANT	ko04016	462	-0.447679	-1.42894	0	0.344982	LKOR_vs_NKOR
FATTY ACID BIOSYNTHESIS	ko00061	55	-0.449152	-1.30993	0	0.359635	LKOR_vs_NKOR
SULFUR METABOLISM	ko00920	56	-0.44925	-1.3072	0.135827	0.33398	LKOR_vs_NKOR
PHENYLALANINE, TYROSINE AND TRYPTOPHAN BIOSYNTHESIS	ko00400	54	-0.454115	-1.42626	0.108268	0.313707	LKOR_vs_NKOR
BENZOXAZINOID BIOSYNTHESIS	ko00402	38	-0.468041	-1.25239	0	0.337589	LKOR_vs_NKOR
STILBENOID, DIARYLHEPTANOID AND GINGEROL BIOSYNTHESIS	ko00945	53	-0.470404	-1.21173	0.196498	0.349664	LKOR_vs_NKOR
ALANINE, ASPARTATE AND GLUTAMATE METABOLISM	ko00250	79	-0.470739	-1.38742	0	0.330538	LKOR_vs_NKOR
TROPANE, PIPERIDINE AND PYRIDINE ALKALOID BIOSYNTHESIS	ko00960	36	-0.472491	-1.36225	0.239351	0.326467	LKOR_vs_NKOR
DITERPENOID BIOSYNTHESIS	ko00904	70	-0.473201	-1.25626	0.287755	0.336217	LKOR_vs_NKOR
ARGININE BIOSYNTHESIS	ko00220	40	-0.47934	-1.29091	0.125249	0.351241	LKOR_vs_NKOR
THIAMINE METABOLISM	ko00730	22	-0.494559	-1.19373	0.182	0.37284	LKOR_vs_NKOR
TYROSINE METABOLISM	ko00350	75	-0.517655	-1.55504	0	0.379779	LKOR_vs_NKOR
MONOTERPENOID BIOSYNTHESIS	ko00902	17	-0.533045	-1.18478	0.276438	0.370601	LKOR_vs_NKOR
LYSINE BIOSYNTHESIS	ko00300	24	-0.535468	-1.44617	0.187384	0.371067	LKOR_vs_NKOR
PORPHYRIN METABOLISM	ko00860	77	-0.535704	-1.42194	0.284848	0.29998	LKOR_vs_NKOR
ARGININE AND PROLINE METABOLISM	ko00330	78	-0.557029	-1.47637	0	0.39101	LKOR_vs_NKOR
VITAMIN B6 METABOLISM	ko00750	27	-0.563822	-1.41425	0	0.291113	LKOR_vs_NKOR
GLUTATHIONE METABOLISM	ko00480	164	-0.579146	-1.47282	0	0.362952	LKOR_vs_NKOR
CARBON FIXATION IN PHOTOSYNTHETIC ORGANISMS	ko00710	135	-0.603061	-1.47731	0.0905512	0.449345	LKOR_vs_NKOR
LINOLEIC ACID METABOLISM	ko00591	24	-0.614734	-1.44495	0.0946197	0.345852	LKOR_vs_NKOR
BRASSINOSTEROID BIOSYNTHESIS	ko00905	41	-0.622035	-1.34571	0	0.347205	LKOR_vs_NKOR
ISOQUINOLINE ALKALOID BIOSYNTHESIS	ko00950	43	-0.622296	-1.68395	0	0.237554	LKOR_vs_NKOR
CAROTENOID BIOSYNTHESIS	ko00906	78	-0.63497	-1.46287	0	0.346986	LKOR_vs_NKOR
PHOTOSYNTHESIS	ko00195	203	-0.647065	-1.50926	0.282565	0.404907	LKOR_vs_NKOR
PHENYLALANINE METABOLISM	ko00360	69	-0.659091	-1.6592	0	0.139277	LKOR_vs_NKOR
BETALAIN BIOSYNTHESIS	ko00965	25	-0.664419	-1.42678	0	0.323269	LKOR_vs_NKOR
PHOTOSYNTHESIS - ANTENNA PROTEINS	ko00196	23	-0.78427	-1.55174	0	0.295084	LKOR_vs_NKOR
