# Supplementary material for: Transcriptome and weighted gene co-enrichment analysis revealed modules and candidate genes associated with barley response to low potassium stress
Source: Front Plant Sci. 2026 Mar 17;17:1779943. doi: 10.3389/fpls.2026.1779943 (PMC13035491; doi:10.3389/fpls.2026.1779943)
Supplement: Supplementary Table 10 — Statistical table of genes highly associated with corresponding phenotypes across three modules. [file Table10.xlsx]

## Sheet: root brwon
Gene ID	H+,K+-ATPase（r)	H+,K+-ATPase(p)	RKC(r)	RKC(p)
HORVU.MOREX.r3.1HG0003630	0.860911	4.51017e-06	0.876961	1.78282e-06
HORVU.MOREX.r3.1HG0005750	0.852934	6.86286e-06	0.597073	0.00889176
HORVU.MOREX.r3.1HG0006460	0.850277	7.8505e-06	0.747049	0.000367254
HORVU.MOREX.r3.1HG0011270	0.904873	2.49276e-07	0.718033	0.000791224
HORVU.MOREX.r3.1HG0014560	0.903793	2.71869e-07	0.735121	0.000509386
HORVU.MOREX.r3.1HG0015890	0.87027	2.66409e-06	0.714134	0.000871088
HORVU.MOREX.r3.1HG0027400	0.843521	1.09269e-05	0.867454	3.13431e-06
HORVU.MOREX.r3.1HG0034140	0.863266	3.96493e-06	0.656364	0.00309151
HORVU.MOREX.r3.1HG0038100	0.89425	5.61717e-07	0.727475	0.000622769
HORVU.MOREX.r3.1HG0047130	0.881826	1.31178e-06	0.623971	0.00564941
HORVU.MOREX.r3.1HG0047980	0.859213	4.94211e-06	0.723753	0.000685186
HORVU.MOREX.r3.1HG0052050	0.853482	6.67306e-06	0.687081	0.00163174
HORVU.MOREX.r3.1HG0053880	0.870732	2.59308e-06	0.624663	0.00558083
HORVU.MOREX.r3.1HG0056410	0.870541	2.6222e-06	0.79718	7.45055e-05
HORVU.MOREX.r3.1HG0057440	0.769013	0.000191543	0.859244	4.93414e-06
HORVU.MOREX.r3.1HG0058340	0.874501	2.07203e-06	0.724841	0.000666417
HORVU.MOREX.r3.1HG0059470	0.888503	8.41901e-07	0.798838	7.01622e-05
HORVU.MOREX.r3.1HG0068060	0.973471	1.1352e-11	0.834231	1.68049e-05
HORVU.MOREX.r3.1HG0069460	0.732202	0.000550442	0.874456	2.07767e-06
HORVU.MOREX.r3.1HG0071540	0.857578	5.39119e-06	0.728355	0.00060874
HORVU.MOREX.r3.1HG0077220	0.909657	1.67543e-07	0.837139	1.47287e-05
HORVU.MOREX.r3.1HG0080220	0.78495	0.000114172	0.856626	5.66864e-06
HORVU.MOREX.r3.1HG0082370	0.931482	1.9673e-08	0.827255	2.28318e-05
HORVU.MOREX.r3.1HG0084360	0.899438	3.81989e-07	0.794052	8.33196e-05
HORVU.MOREX.r3.1HG0087150	0.948752	2.03589e-09	0.7961	7.74542e-05
HORVU.MOREX.r3.1HG0092870	0.87482	2.03238e-06	0.717935	0.000793152
HORVU.MOREX.r3.2HG0099160	0.854234	6.41979e-06	0.772701	0.000170549
HORVU.MOREX.r3.2HG0100560	0.864473	3.70806e-06	0.894081	5.68639e-07
HORVU.MOREX.r3.2HG0100770	0.910935	1.50113e-07	0.771019	0.000179867
HORVU.MOREX.r3.2HG0101820	0.873508	2.19963e-06	0.826255	2.38312e-05
HORVU.MOREX.r3.2HG0106560	0.91697	8.73101e-08	0.821948	2.85731e-05
HORVU.MOREX.r3.2HG0106720	0.87425	2.10357e-06	0.712951	0.000896609
HORVU.MOREX.r3.2HG0116410	0.891336	6.91585e-07	0.753458	0.000305798
HORVU.MOREX.r3.2HG0120030	0.8844	1.10917e-06	0.9006	3.49392e-07
HORVU.MOREX.r3.2HG0120830	0.871911	2.41919e-06	0.894201	5.63726e-07
HORVU.MOREX.r3.2HG0121010	0.744713	0.000392087	0.899924	3.6805e-07
HORVU.MOREX.r3.2HG0121110	0.900444	3.53634e-07	0.739043	0.000458297
HORVU.MOREX.r3.2HG0121670	0.855957	5.87056e-06	0.628321	0.00522985
HORVU.MOREX.r3.2HG0122160	0.940874	6.23298e-09	0.840617	1.25369e-05
HORVU.MOREX.r3.2HG0126880	0.867274	3.16666e-06	0.93131	2.00615e-08
HORVU.MOREX.r3.2HG0127050	0.892745	6.25883e-07	0.753986	0.000301149
HORVU.MOREX.r3.2HG0127550	0.915881	9.65674e-08	0.833007	1.77516e-05
HORVU.MOREX.r3.2HG0127600	0.917396	8.39043e-08	0.757723	0.000269897
HORVU.MOREX.r3.2HG0127630	0.925446	3.79142e-08	0.829367	2.08386e-05
HORVU.MOREX.r3.2HG0127640	0.856636	5.66568e-06	0.778257	0.000142601
HORVU.MOREX.r3.2HG0131280	0.850148	7.90127e-06	0.904725	2.52261e-07
HORVU.MOREX.r3.2HG0132510	0.865266	3.54734e-06	0.865288	3.54305e-06
HORVU.MOREX.r3.2HG0132860	0.860237	4.67769e-06	0.792789	8.71226e-05
HORVU.MOREX.r3.2HG0136610	0.92715	3.16846e-08	0.733186	0.000536308
HORVU.MOREX.r3.2HG0168070	0.73716	0.000482268	0.854982	6.17616e-06
HORVU.MOREX.r3.2HG0168090	0.921181	5.83641e-08	0.819899	3.10974e-05
HORVU.MOREX.r3.2HG0170160	0.869503	2.78576e-06	0.813281	4.05906e-05
HORVU.MOREX.r3.2HG0171480	0.88622	9.8273e-07	0.777445	0.000146424
HORVU.MOREX.r3.2HG0171620	0.879789	1.49393e-06	0.763757	0.000225215
HORVU.MOREX.r3.2HG0172750	0.803275	5.95853e-05	0.875858	1.90782e-06
HORVU.MOREX.r3.2HG0172990	0.852144	7.14473e-06	0.716788	0.000816034
HORVU.MOREX.r3.2HG0180090	0.850061	7.9359e-06	0.748802	0.000349489
HORVU.MOREX.r3.2HG0188160	0.913985	1.14717e-07	0.716734	0.000817137
HORVU.MOREX.r3.2HG0197380	0.87395	2.14195e-06	0.811693	4.32043e-05
HORVU.MOREX.r3.2HG0197900	0.919734	6.71944e-08	0.831418	1.90472e-05
HORVU.MOREX.r3.2HG0198940	0.873393	2.21491e-06	0.909481	1.70064e-07
HORVU.MOREX.r3.2HG0199920	0.883384	1.18561e-06	0.811728	4.3146e-05
HORVU.MOREX.r3.2HG0201190	0.862864	4.05369e-06	0.834467	1.66279e-05
HORVU.MOREX.r3.2HG0204700	0.971326	2.10041e-11	0.888334	8.51691e-07
HORVU.MOREX.r3.2HG0205130	0.85104	7.55502e-06	0.796957	7.51077e-05
HORVU.MOREX.r3.2HG0207170	0.869186	2.83745e-06	0.753801	0.000302769
HORVU.MOREX.r3.2HG0208830	0.874484	2.07411e-06	0.815015	3.78929e-05
HORVU.MOREX.r3.2HG0209030	0.880501	1.42797e-06	0.809924	4.62833e-05
HORVU.MOREX.r3.2HG0211880	0.869379	2.80587e-06	0.729489	0.000591044
HORVU.MOREX.r3.2HG0212900	0.920748	6.08914e-08	0.699319	0.00123854
HORVU.MOREX.r3.2HG0214260	0.873139	2.24884e-06	0.743443	0.000406178
HORVU.MOREX.r3.2HG0214830	0.954065	8.62658e-10	0.848328	8.65021e-06
HORVU.MOREX.r3.2HG0215540	0.955338	6.91757e-10	0.869968	2.7114e-06
HORVU.MOREX.r3.3HG0226220	0.858918	5.02079e-06	0.658109	0.00298689
HORVU.MOREX.r3.3HG0229720	0.895568	5.10284e-07	0.810773	4.47846e-05
HORVU.MOREX.r3.3HG0241720	0.803682	5.8686e-05	0.866107	3.38346e-06
HORVU.MOREX.r3.3HG0243720	0.901279	3.31469e-07	0.828575	2.15682e-05
HORVU.MOREX.r3.3HG0244120	0.862425	4.15266e-06	0.80007	6.70767e-05
HORVU.MOREX.r3.3HG0249240	0.850072	7.93136e-06	0.835389	1.59501e-05
HORVU.MOREX.r3.3HG0253450	0.868268	2.99169e-06	0.655303	0.00315655
HORVU.MOREX.r3.3HG0261270	0.895356	5.18263e-07	0.679486	0.00192402
HORVU.MOREX.r3.3HG0269660	0.85575	5.93458e-06	0.84962	8.11274e-06
HORVU.MOREX.r3.3HG0271600	0.876724	1.80911e-06	0.730913	0.000569434
HORVU.MOREX.r3.3HG0273540	0.887743	8.86715e-07	0.686351	0.00165813
HORVU.MOREX.r3.3HG0273800	0.938398	8.58594e-09	0.763151	0.000229402
HORVU.MOREX.r3.3HG0278130	0.674895	0.00212078	0.851569	7.35604e-06
HORVU.MOREX.r3.3HG0278640	0.867536	3.11975e-06	0.82308	2.7255e-05
HORVU.MOREX.r3.3HG0279030	0.870669	2.60266e-06	0.721789	0.000720166
HORVU.MOREX.r3.3HG0279320	0.891463	6.85429e-07	0.704959	0.00108588
HORVU.MOREX.r3.3HG0284780	0.875544	1.94485e-06	0.624125	0.00563403
HORVU.MOREX.r3.3HG0286380	0.866744	3.26348e-06	0.810165	4.58546e-05
HORVU.MOREX.r3.3HG0289520	0.904774	2.51265e-07	0.823422	2.68671e-05
HORVU.MOREX.r3.3HG0292080	0.699628	0.00122973	0.911853	1.38576e-07
HORVU.MOREX.r3.3HG0298120	0.928889	2.62605e-08	0.788775	0.000100199
HORVU.MOREX.r3.3HG0299530	0.872463	2.34125e-06	0.762537	0.00023371
HORVU.MOREX.r3.3HG0300660	0.924485	4.18751e-08	0.825754	2.43453e-05
HORVU.MOREX.r3.3HG0300760	0.860553	4.59847e-06	0.746371	0.000374322
HORVU.MOREX.r3.3HG0300870	0.875104	1.99761e-06	0.711666	0.000925046
HORVU.MOREX.r3.3HG0301300	0.939263	7.68918e-09	0.778861	0.000139811
HORVU.MOREX.r3.3HG0304260	0.851571	7.35513e-06	0.810862	4.46283e-05
HORVU.MOREX.r3.3HG0307970	0.896971	4.60022e-07	0.813569	4.01321e-05
HORVU.MOREX.r3.3HG0310660	0.913222	1.22813e-07	0.87236	2.35563e-06
HORVU.MOREX.r3.3HG0311460	0.772382	0.000172283	0.871426	2.4894e-06
HORVU.MOREX.r3.3HG0312360	0.881174	1.36785e-06	0.846622	9.40664e-06
HORVU.MOREX.r3.3HG0314140	0.937056	1.01575e-08	0.826745	2.3337e-05
HORVU.MOREX.r3.3HG0314220	0.873915	2.14655e-06	0.658672	0.00295375
HORVU.MOREX.r3.3HG0318840	0.867474	3.13076e-06	0.896285	4.84041e-07
HORVU.MOREX.r3.3HG0319350	0.92416	4.3293e-08	0.775121	0.000157852
HORVU.MOREX.r3.3HG0323020	0.863856	3.83769e-06	0.631135	0.00497213
HORVU.MOREX.r3.3HG0327690	0.880005	1.47364e-06	0.803273	5.95892e-05
HORVU.MOREX.r3.4HG0331730	0.915266	1.02159e-07	0.727749	0.000618377
HORVU.MOREX.r3.4HG0335180	0.927521	3.04526e-08	0.695494	0.0013519
HORVU.MOREX.r3.4HG0335980	0.78893	9.96658e-05	0.893513	5.92382e-07
HORVU.MOREX.r3.4HG0341410	0.862529	4.1292e-06	0.752252	0.000316644
HORVU.MOREX.r3.4HG0341560	0.861839	4.28814e-06	0.773675	0.000165338
HORVU.MOREX.r3.4HG0344540	0.865729	3.45622e-06	0.887143	9.23531e-07
HORVU.MOREX.r3.4HG0382920	0.861735	4.31246e-06	0.778296	0.000142419
HORVU.MOREX.r3.4HG0386330	0.853493	6.66939e-06	0.777113	0.000148013
HORVU.MOREX.r3.4HG0388130	0.863649	3.88196e-06	0.734865	0.000512884
HORVU.MOREX.r3.4HG0396760	0.825821	2.42757e-05	0.858661	5.09001e-06
HORVU.MOREX.r3.4HG0397580	0.927125	3.17674e-08	0.782282	0.000124867
HORVU.MOREX.r3.4HG0403790	0.869177	2.83881e-06	0.791656	9.06592e-05
HORVU.MOREX.r3.4HG0403810	0.890849	7.15641e-07	0.879624	1.50961e-06
HORVU.MOREX.r3.4HG0405640	0.885888	1.00482e-06	0.833506	1.73605e-05
HORVU.MOREX.r3.4HG0408030	0.872595	2.32293e-06	0.645007	0.00384851
HORVU.MOREX.r3.4HG0408260	0.879501	1.52137e-06	0.710041	0.000962052
HORVU.MOREX.r3.4HG0408600	0.8728	2.29476e-06	0.892238	6.48841e-07
HORVU.MOREX.r3.4HG0408670	0.887025	9.30917e-07	0.810881	4.4596e-05
HORVU.MOREX.r3.4HG0409360	0.920112	6.47819e-08	0.891586	6.79496e-07
HORVU.MOREX.r3.4HG0409710	0.853575	6.64127e-06	0.805733	5.4334e-05
HORVU.MOREX.r3.4HG0414490	0.875424	1.95904e-06	0.827997	2.2114e-05
HORVU.MOREX.r3.5HG0423980	0.901601	3.23264e-07	0.812557	4.17663e-05
HORVU.MOREX.r3.5HG0431750	0.762963	0.000230711	0.875973	1.89442e-06
HORVU.MOREX.r3.5HG0433220	0.893451	5.95005e-07	0.687238	0.00162613
HORVU.MOREX.r3.5HG0441640	0.881341	1.35334e-06	0.768206	0.000196423
HORVU.MOREX.r3.5HG0446350	0.895974	4.95267e-07	0.820595	3.02193e-05
HORVU.MOREX.r3.5HG0451540	0.927374	3.09343e-08	0.794407	8.22786e-05
HORVU.MOREX.r3.5HG0460160	0.812938	4.11437e-05	0.853922	6.52405e-06
HORVU.MOREX.r3.5HG0464860	0.85108	7.53999e-06	0.75288	0.000310958
HORVU.MOREX.r3.5HG0467390	0.890883	7.13898e-07	0.806977	5.18284e-05
HORVU.MOREX.r3.5HG0468600	0.748559	0.000351911	0.878565	1.61363e-06
HORVU.MOREX.r3.5HG0484630	0.866436	3.32095e-06	0.893751	5.82331e-07
HORVU.MOREX.r3.5HG0486810	0.854508	6.32957e-06	0.745055	0.000388362
HORVU.MOREX.r3.5HG0487910	0.89724	4.50889e-07	0.793537	8.48543e-05
HORVU.MOREX.r3.5HG0490030	0.889248	7.99836e-07	0.861209	4.43779e-06
HORVU.MOREX.r3.5HG0492510	0.920495	6.2417e-08	0.893984	5.72628e-07
HORVU.MOREX.r3.5HG0493360	0.893455	5.94865e-07	0.893569	5.90014e-07
HORVU.MOREX.r3.5HG0495840	0.902804	2.94124e-07	0.830596	1.97483e-05
HORVU.MOREX.r3.5HG0497200	0.859187	4.94918e-06	0.832779	1.79327e-05
HORVU.MOREX.r3.5HG0500100	0.895422	5.15766e-07	0.818308	3.31864e-05
HORVU.MOREX.r3.5HG0505460	0.85543	6.03426e-06	0.846225	9.59043e-06
HORVU.MOREX.r3.5HG0506310	0.918252	7.74125e-08	0.725652	0.000652719
HORVU.MOREX.r3.5HG0507940	0.911879	1.38264e-07	0.76012	0.000251327
HORVU.MOREX.r3.5HG0514550	0.859409	4.89066e-06	0.823119	2.72105e-05
HORVU.MOREX.r3.5HG0515570	0.899991	3.6617e-07	0.804179	5.76054e-05
HORVU.MOREX.r3.5HG0515720	0.940683	6.3917e-09	0.789343	9.82543e-05
HORVU.MOREX.r3.5HG0522160	0.81753	3.425e-05	0.888319	8.52553e-07
HORVU.MOREX.r3.5HG0529760	0.913686	1.17828e-07	0.858782	5.05737e-06
HORVU.MOREX.r3.5HG0535950	0.826286	2.37993e-05	0.858159	5.22782e-06
HORVU.MOREX.r3.5HG0535960	0.882127	1.28656e-06	0.80887	4.82065e-05
HORVU.MOREX.r3.5HG0536140	0.8506	7.72412e-06	0.645229	0.00383235
HORVU.MOREX.r3.5HG0537090	0.83573	1.57053e-05	0.868306	2.98502e-06
HORVU.MOREX.r3.5HG0537150	0.915215	1.02631e-07	0.689766	0.00153765
HORVU.MOREX.r3.6HG0540020	0.880939	1.38861e-06	0.761034	0.000244539
HORVU.MOREX.r3.6HG0541280	0.87276	2.3002e-06	0.731932	0.000554372
HORVU.MOREX.r3.6HG0541400	0.892223	6.49543e-07	0.746265	0.000375433
HORVU.MOREX.r3.6HG0543600	0.93882	8.13719e-09	0.775411	0.000156389
HORVU.MOREX.r3.6HG0546120	0.86799	3.03973e-06	0.655173	0.00316463
HORVU.MOREX.r3.6HG0550790	0.897461	4.43535e-07	0.693834	0.0014037
HORVU.MOREX.r3.6HG0559410	0.88651	9.6379e-07	0.804894	5.60803e-05
HORVU.MOREX.r3.6HG0560710	0.881566	1.33387e-06	0.815271	3.75077e-05
HORVU.MOREX.r3.6HG0563630	0.873529	2.19687e-06	0.70604	0.00105848
HORVU.MOREX.r3.6HG0564690	0.879684	1.50389e-06	0.67056	0.00232153
HORVU.MOREX.r3.6HG0569780	0.869499	2.78643e-06	0.680438	0.00188518
HORVU.MOREX.r3.6HG0571450	0.867251	3.17078e-06	0.772804	0.000169988
HORVU.MOREX.r3.6HG0571700	0.92064	6.15378e-08	0.767218	0.000202532
HORVU.MOREX.r3.6HG0574590	0.885437	1.03553e-06	0.663611	0.00267581
HORVU.MOREX.r3.6HG0575260	0.888585	8.37175e-07	0.735141	0.000509124
HORVU.MOREX.r3.6HG0576830	0.857037	5.54754e-06	0.649103	0.00355975
HORVU.MOREX.r3.6HG0585520	0.880238	1.45199e-06	0.781819	0.000126808
HORVU.MOREX.r3.6HG0587010	0.915671	9.84419e-08	0.761466	0.00024138
HORVU.MOREX.r3.6HG0589100	0.917134	8.59871e-08	0.837379	1.45679e-05
HORVU.MOREX.r3.6HG0591230	0.824143	2.60638e-05	0.85219	7.12813e-06
HORVU.MOREX.r3.6HG0597280	0.812064	4.25818e-05	0.876765	1.80456e-06
HORVU.MOREX.r3.6HG0606930	0.864189	3.76731e-06	0.739553	0.000451986
HORVU.MOREX.r3.6HG0608820	0.892374	6.42602e-07	0.839342	1.33055e-05
HORVU.MOREX.r3.6HG0609570	0.865254	3.54971e-06	0.765789	0.000211653
HORVU.MOREX.r3.6HG0609660	0.928237	2.81934e-08	0.745434	0.000384271
HORVU.MOREX.r3.6HG0610970	0.870638	2.60745e-06	0.832018	1.85485e-05
HORVU.MOREX.r3.6HG0616420	0.858131	5.23551e-06	0.718242	0.00078713
HORVU.MOREX.r3.6HG0617380	0.861318	4.41157e-06	0.72522	0.000659986
HORVU.MOREX.r3.6HG0620000	0.904246	2.62197e-07	0.722549	0.000706455
HORVU.MOREX.r3.6HG0631760	0.886179	9.8546e-07	0.630671	0.00501395
HORVU.MOREX.r3.6HG0632090	0.88044	1.43352e-06	0.719954	0.000754179
HORVU.MOREX.r3.6HG0633590	0.914199	1.12532e-07	0.7959	7.80107e-05
HORVU.MOREX.r3.7HG0636630	0.885029	1.06395e-06	0.76361	0.000226223
HORVU.MOREX.r3.7HG0636680	0.898021	4.2527e-07	0.839964	1.29258e-05
HORVU.MOREX.r3.7HG0639360	0.887434	9.05495e-07	0.78596	0.000110332
HORVU.MOREX.r3.7HG0642150	0.901874	3.16451e-07	0.855695	5.95156e-06
HORVU.MOREX.r3.7HG0642160	0.793772	8.41525e-05	0.862522	4.13083e-06
HORVU.MOREX.r3.7HG0642610	0.909281	1.72991e-07	0.887597	8.95555e-07
HORVU.MOREX.r3.7HG0652970	0.867205	3.17906e-06	0.826617	2.34653e-05
HORVU.MOREX.r3.7HG0654190	0.86069	4.56448e-06	0.725095	0.000662105
HORVU.MOREX.r3.7HG0656430	0.890996	7.08292e-07	0.750888	0.000329312
HORVU.MOREX.r3.7HG0658820	0.878312	1.63932e-06	0.810247	4.57078e-05
HORVU.MOREX.r3.7HG0660850	0.869802	2.7378e-06	0.865957	3.41212e-06
HORVU.MOREX.r3.7HG0662180	0.882002	1.29698e-06	0.826143	2.39453e-05
HORVU.MOREX.r3.7HG0670040	0.852627	6.97128e-06	0.709264	0.000980187
HORVU.MOREX.r3.7HG0671880	0.864758	3.64959e-06	0.853857	6.54567e-06
HORVU.MOREX.r3.7HG0675810	0.872343	2.35806e-06	0.757574	0.000271085
HORVU.MOREX.r3.7HG0686320	0.882117	1.2874e-06	0.60502	0.00780821
HORVU.MOREX.r3.7HG0703450	0.854783	6.24037e-06	0.689074	0.00156145
HORVU.MOREX.r3.7HG0707540	0.889954	7.61729e-07	0.666076	0.00254539
HORVU.MOREX.r3.7HG0708090	0.888382	8.48882e-07	0.733541	0.000531276
HORVU.MOREX.r3.7HG0709790	0.869341	2.81197e-06	0.792104	8.92462e-05
HORVU.MOREX.r3.7HG0722720	0.897295	4.49062e-07	0.781738	0.000127148
HORVU.MOREX.r3.7HG0723450	0.84125	1.21699e-05	0.853572	6.64243e-06
HORVU.MOREX.r3.7HG0731230	0.86842	2.9656e-06	0.657965	0.00299541
HORVU.MOREX.r3.7HG0731840	0.959583	3.15335e-10	0.824065	2.61505e-05
HORVU.MOREX.r3.7HG0731850	0.961157	2.3065e-10	0.856967	5.56783e-06
HORVU.MOREX.r3.7HG0742470	0.920194	6.42688e-08	0.806029	5.37272e-05
HORVU.MOREX.r3.7HG0743260	0.901615	3.22915e-07	0.675375	0.00209945
HORVU.MOREX.r3.7HG0743300	0.855259	6.08819e-06	0.81763	3.41119e-05
HORVU.MOREX.r3.7HG0743320	0.943633	4.29029e-09	0.848047	8.77091e-06
HORVU.MOREX.r3.7HG0743490	0.896679	4.70124e-07	0.786401	0.00010869
HORVU.MOREX.r3.7HG0744850	0.913771	1.1694e-07	0.832605	1.80721e-05
HORVU.MOREX.r3.7HG0752530	0.967087	6.24392e-11	0.82645	2.36337e-05
novel.10011	0.858162	5.22709e-06	0.769249	0.000190142
novel.10035	0.892028	6.58617e-07	0.771161	0.000179063
novel.10184	0.922968	4.88579e-08	0.796494	7.63678e-05
novel.10436	0.867481	3.12949e-06	0.781033	0.000130159
novel.10493	0.848118	8.7404e-06	0.857463	5.42429e-06
novel.10631	0.944568	3.76426e-09	0.783637	0.000119334
novel.11005	0.891629	6.77435e-07	0.859741	4.80416e-06
novel.11113	0.856296	5.7676e-06	0.65824	0.00297914
novel.11323	0.86402	3.80291e-06	0.715318	0.000846152
novel.11349	0.886018	9.96124e-07	0.651029	0.00343021
novel.11707	0.910859	1.51101e-07	0.720504	0.000743843
novel.118	0.886122	9.89246e-07	0.824812	2.5338e-05
novel.11824	0.943517	4.35966e-09	0.899686	3.74823e-07
novel.11826	0.904421	2.58524e-07	0.739329	0.000454748
novel.11906	0.87126	2.51389e-06	0.651516	0.00339812
novel.11968	0.899536	3.79162e-07	0.699563	0.00123158
novel.11970	0.868539	2.94537e-06	0.754041	0.000300664
novel.12052	0.868759	2.90834e-06	0.71932	0.000766243
novel.12091	0.784964	0.000114119	0.852099	7.16095e-06
novel.1652	0.872879	2.28396e-06	0.641116	0.00414024
novel.1732	0.860403	4.63581e-06	0.85146	7.39681e-06
novel.1867	0.891728	6.72729e-07	0.797719	7.30692e-05
novel.1868	0.918174	7.79819e-08	0.89093	7.11578e-07
novel.2124	0.917074	8.64674e-08	0.734267	0.000521122
novel.2424	0.864226	3.75958e-06	0.865011	3.59843e-06
novel.2482	0.844155	1.06002e-05	0.885481	1.03249e-06
novel.2840	0.869138	2.84531e-06	0.669931	0.00235189
novel.3454	0.854295	6.39982e-06	0.671243	0.00228886
novel.3527	0.918289	7.71435e-08	0.854059	6.47791e-06
novel.3809	0.872876	2.28435e-06	0.81067	4.49643e-05
novel.3947	0.893729	5.83264e-07	0.654392	0.00321334
novel.4436	0.909469	1.7024e-07	0.714977	0.000853274
novel.4502	0.958241	4.07761e-10	0.789891	9.64076e-05
novel.4835	0.860902	4.51237e-06	0.693301	0.0014207
novel.4902	0.87402	2.133e-06	0.80497	5.59195e-05
novel.5124	0.893642	5.86928e-07	0.750162	0.000336221
novel.5168	0.89885	3.99468e-07	0.849249	8.26388e-06
novel.5323	0.884182	1.12519e-06	0.816601	3.55586e-05
novel.5341	0.885372	1.03997e-06	0.8106	4.50863e-05
novel.5448	0.886413	9.70077e-07	0.79631	7.68729e-05
novel.55	0.890399	7.38512e-07	0.720321	0.000747279
novel.5670	0.869536	2.78047e-06	0.778284	0.000142474
novel.5850	0.939634	7.33011e-09	0.779903	0.000135108
novel.7503	0.853967	6.50869e-06	0.618882	0.00617449
novel.8237	0.873709	2.17332e-06	0.767223	0.0002025
novel.8577	0.905356	2.39699e-07	0.7639	0.000224237
novel.8661	0.881907	1.30497e-06	0.73571	0.000501421
novel.9334	0.926969	3.22993e-08	0.695462	0.00135289
novel.950	0.900187	3.60702e-07	0.756409	0.000280554
novel.9560	0.868754	2.90909e-06	0.70786	0.00101366

## Sheet: shoot pink
ID2	LA(r)	LA(p)	LW(r)	LW(p)	PH(r)	PH(p)	SDW(r)	SDW(p)	SKC(r)	SKC(p)	Pn(r)	Pn(p)
HORVU.MOREX.r3.1HG0000880	0.856974998451625	0.00000556553642887816	0.856974998451625	0.00000556553642887816	0.893968947876691	0.000000573241245354178	0.805011426514379	0.0000558323480707025	0.564777535639766	0.0146041575082287	0.808511638034024	0.0000488746788068899
HORVU.MOREX.r3.1HG0011360	0.892905603619188	0.000000618735036001443	0.892905603619188	0.000000618735036001443	0.931683924667239	0.0000000192264788661703	0.758481281938158	0.000263901719483612	0.437365738504485	0.0695148709700916	0.714451449008179	0.000864350514867112
HORVU.MOREX.r3.1HG0015390	0.893906303544534	0.000000575838949767995	0.893906303544534	0.000000575838949767989	0.905117774439715	0.000000244377075788931	0.771112028068382	0.000179342386020496	0.465624773236907	0.0514899224128697	0.641832710376398	0.00408520952092706
HORVU.MOREX.r3.1HG0021150	0.761399227940176	0.000241867618151927	0.761399227940176	0.000241867618151928	0.670687705570622	0.0023153817052963	0.795244106255638	0.0000798621384327109	0.86975645395157	0.0000027450468970127	0.643044282431946	0.00399349213925182
HORVU.MOREX.r3.1HG0023870	0.905377604344087	0.00000023927553258143	0.905377604344087	0.000000239275532581433	0.868613381544961	0.00000293276743194011	0.94971642629104	0.00000000175427170383877	0.837220307912731	0.0000146739961633845	0.844208299461713	0.0000105729917653225
HORVU.MOREX.r3.1HG0024380	0.831027105645008	0.000019378007829445	0.831027105645008	0.0000193780078294452	0.82373776957629	0.0000265126987667974	0.902460646030698	0.000000302192300573026	0.823451104057291	0.0000268338276577916	0.756982600017729	0.00027586058498074
HORVU.MOREX.r3.1HG0027200	0.860678585161366	0.00000456734738502992	0.860678585161366	0.00000456734738502992	0.827232794711155	0.0000228535401433276	0.820577110109814	0.0000302412073458653	0.713258805375423	0.000889916248316211	0.835421599401108	0.000015926688836224
HORVU.MOREX.r3.1HG0049060	0.867109155728511	0.00000319654484434435	0.867109155728511	0.00000319654484434435	0.921109956854349	0.0000000587710165318162	0.778321027271448	0.000142303166932674	0.452840177461062	0.0591453069132266	0.728560334129941	0.000605501379460987
HORVU.MOREX.r3.1HG0052800	0.923376136915227	0.0000000468878787978628	0.923376136915227	0.0000000468878787978624	0.886816241482174	0.000000944122616040291	0.957277970950263	0.000000000487885658099518	0.833287502232984	0.0000175305726751877	0.820495586499839	0.0000303430039070987
HORVU.MOREX.r3.1HG0063050	0.912911858069809	0.000000126238461431307	0.912911858069809	0.000000126238461431306	0.917210012447093	0.0000000853804676111821	0.898217700337763	0.0000004190310276306	0.632298704786832	0.00486869628673992	0.790398861384641	0.0000947220338510298
HORVU.MOREX.r3.1HG0064030	0.916104936691902	0.0000000945978816662149	0.916104936691902	0.000000094597881666214	0.905052271993004	0.000000245677904767095	0.892481521573295	0.000000637729252933424	0.679279439160667	0.00193253846806415	0.833581436074888	0.0000173017896748233
HORVU.MOREX.r3.1HG0070700	0.924098624850252	0.0000000435665359617682	0.924098624850252	0.0000000435665359617685	0.869270508278406	0.00000282354784810481	0.825815748661592	0.000024281419986122	0.624722141363335	0.00557503884830493	0.785381097356835	0.000112519416889858
HORVU.MOREX.r3.1HG0071460	0.936541855977069	0.000000010823337706737	0.936541855977069	0.000000010823337706737	0.912359759706751	0.000000132548360860003	0.917424708772244	0.0000000836829816833646	0.74488999634853	0.000390157793062943	0.824150366009735	0.0000260562599213285
HORVU.MOREX.r3.1HG0078570	0.903871685135103	0.000000270171872663949	0.903871685135103	0.000000270171872663951	0.918880505395793	0.0000000729244684974307	0.939611504625904	0.00000000735108486952904	0.74925070654899	0.000345065629629565	0.838926546388211	0.0000135645840971965
HORVU.MOREX.r3.1HG0083700	0.84850506622877	0.00000857474915488766	0.848505066228769	0.00000857474915488776	0.816345436726501	0.0000359266582601763	0.892326647328551	0.000000644790262600897	0.767076429243784	0.000203418824181969	0.750864211967313	0.000329532527122236
HORVU.MOREX.r3.1HG0089030	0.935710249376732	0.0000000119796023845503	0.935710249376732	0.0000000119796023845503	0.876039462756874	0.00000188678025496107	0.927430893604264	0.000000030747765736567	0.814675092816927	0.0000384090429289869	0.767048491048447	0.000203594558529047
HORVU.MOREX.r3.1HG0089180	0.552150112489451	0.0175044042095972	0.552150112489451	0.0175044042095972	0.447146095135745	0.0628164542243183	0.663451111581112	0.00268445321380267	0.867605805277133	0.00000310728642639816	0.599926486906354	0.00848966313822902
HORVU.MOREX.r3.1HG0094920	0.813912305178238	0.0000395903743698648	0.813912305178238	0.0000395903743698646	0.792510092449507	0.0000879820526075119	0.852571002139441	0.00000699116919480969	0.6809738874154	0.00186359391064551	0.733868361688926	0.000526679575355444
HORVU.MOREX.r3.2HG0096610	0.951274299858584	0.00000000137056926204383	0.951274299858584	0.00000000137056926204385	0.969240676205446	0.0000000000365871039220153	0.914129254102102	0.000000113236536775184	0.625311581435067	0.00551726297712775	0.83051660846308	0.0000198175141716206
HORVU.MOREX.r3.2HG0100290	0.690418910922787	0.0015154698308204	0.690418910922787	0.00151546983082041	0.564782974696213	0.0146029963917279	0.705385019515371	0.00107501677571366	0.852112040649127	0.00000715631100012906	0.686186235262401	0.00166413274093599
HORVU.MOREX.r3.2HG0103880	0.88687730857653	0.000000940242443504182	0.88687730857653	0.000000940242443504185	0.917201458286657	0.0000000854487138633202	0.88206929291227	0.00000129133601182491	0.700431029738366	0.00120710990002118	0.74632140835009	0.00037484077187954
HORVU.MOREX.r3.2HG0104700	0.936633991939424	0.0000000107014068580075	0.936633991939424	0.0000000107014068580076	0.912540486086978	0.000000130453463948843	0.938739292143505	0.00000000822176861651739	0.795385675292209	0.0000794596296866082	0.842957749086425	0.000011224597948745
HORVU.MOREX.r3.2HG0106350	0.863605758841869	0.00000389116752362293	0.863605758841869	0.00000389116752362294	0.843376742545736	0.0000110025530381997	0.819841594560473	0.0000311702580951494	0.629040673569632	0.00516291575841703	0.614466617631648	0.00666153646534327
HORVU.MOREX.r3.2HG0106600	0.866663547344815	0.00000327849737502144	0.866663547344815	0.00000327849737502144	0.819259923186093	0.0000319221182763549	0.936254795635346	0.0000000112109957795796	0.892686621529207	0.000000628481128817772	0.770372440636985	0.000183564885287858
HORVU.MOREX.r3.2HG0109400	0.912501268286785	0.000000130905607347562	0.912501268286785	0.000000130905607347564	0.934153396113947	0.0000000144349203706942	0.922543433290345	0.000000050986176419128	0.708625451650251	0.000995301236661239	0.854155092860953	0.00000644604055164227
HORVU.MOREX.r3.2HG0113650	0.77648680554231	0.000151049647354183	0.77648680554231	0.000151049647354183	0.710253684290693	0.000957143577945682	0.859950960371648	0.00000475028440702559	0.837731135702042	0.0000143339967876765	0.80595344098538	0.0000538818102062002
HORVU.MOREX.r3.2HG0115250	0.815460128022785	0.0000372247508286348	0.815460128022785	0.0000372247508286352	0.698849855012274	0.00125200522139326	0.784953616802925	0.000114158464720472	0.880702194833918	0.00000140975134553353	0.741410465291257	0.000429597333156584
HORVU.MOREX.r3.2HG0116000	0.907430139703502	0.000000202109754934949	0.907430139703502	0.000000202109754934952	0.86828416571443	0.00000298883813310227	0.874118095303898	0.00000212043350329648	0.708716012083558	0.000993146200189213	0.773652818524939	0.000165455721712393
HORVU.MOREX.r3.2HG0121960	0.884679624847864	0.00000108886919003313	0.884679624847864	0.00000108886919003313	0.922413550310525	0.0000000516526128057364	0.78631312794458	0.000109014830175752	0.424632524462387	0.0790102077836822	0.790542107754411	0.0000942512851717542
HORVU.MOREX.r3.2HG0122880	0.918421595522952	0.0000000761783628787646	0.918421595522952	0.0000000761783628787636	0.88876342056746	0.000000826977712553925	0.903539628578975	0.00000027743030245395	0.754276462342514	0.000298611790621421	0.874357429637105	0.00000209003511814716
HORVU.MOREX.r3.2HG0126520	0.888798087515531	0.00000082501134482256	0.88879808751553	0.000000825011344822563	0.92830212331836	0.0000000279938540736527	0.828670189099337	0.0000214790378944987	0.561354061616478	0.0153496763339692	0.684471438442291	0.00172770036413434
HORVU.MOREX.r3.2HG0127480	0.827279558482489	0.000022807668749611	0.827279558482489	0.000022807668749611	0.826779189236983	0.0000233025937936027	0.888446225032593	0.000000845158110331233	0.811001227092734	0.0000443876723411206	0.789483518797432	0.0000977774515185562
HORVU.MOREX.r3.2HG0128640	0.824718024007507	0.0000254392551185922	0.824718024007507	0.0000254392551185923	0.749730051263357	0.000340388060316086	0.840780206397155	0.0000124414345297277	0.887033658635604	0.000000930370651682839	0.781566944802206	0.000127873600071843
HORVU.MOREX.r3.2HG0128970	0.798814210477711	0.0000702239133125797	0.798814210477711	0.0000702239133125795	0.734266427636785	0.000521132836933899	0.801099503742998	0.0000645883727642955	0.866429822453946	0.0000033221995529982	0.727164933865889	0.00062778636019259
HORVU.MOREX.r3.2HG0130620	0.944981500811699	0.00000000354992372278764	0.944981500811699	0.00000000354992372278759	0.942504385460669	0.00000000500957581264821	0.887277939784065	0.000000915125890103719	0.620920718583289	0.00595956730071106	0.798412949622701	0.0000712553059040213
HORVU.MOREX.r3.2HG0132100	0.899497950857856	0.000000380252289156047	0.899497950857856	0.000000380252289156047	0.864480868389356	0.00000370653708040819	0.887014134835663	0.000000931598460944449	0.753335558791307	0.00030688329283456	0.860867045493274	0.00000452096410405385
HORVU.MOREX.r3.2HG0135660	0.90920576686386	0.000000174096127405865	0.90920576686386	0.000000174096127405867	0.859269006319991	0.00000492741568309652	0.939604117797058	0.00000000735810814183192	0.841779954279046	0.0000118694392662582	0.758968370680739	0.000260110293576072
HORVU.MOREX.r3.2HG0136180	0.900382742993668	0.000000355300318689078	0.900382742993668	0.000000355300318689084	0.93579152504994	0.0000000118620594549051	0.867063173095881	0.00000320491925722597	0.532702079654375	0.0228413961935085	0.713265807304344	0.000889764334654757
HORVU.MOREX.r3.2HG0136330	0.887388873068428	0.000000908274358844483	0.887388873068428	0.000000908274358844477	0.927815507531545	0.0000000295043571830063	0.86679542478536	0.00000325405755785881	0.566358027129341	0.0142698297851126	0.690577787320808	0.00151011159095045
HORVU.MOREX.r3.2HG0138660	0.865240850085361	0.0000035523546316016	0.865240850085362	0.00000355235463160157	0.867968422197813	0.00000304347777107844	0.883476884309583	0.00000117846916010247	0.739104498566328	0.000457536142949719	0.791445485262383	0.000091327999857266
HORVU.MOREX.r3.2HG0141490	0.93511813707939	0.0000000128668783683259	0.93511813707939	0.0000000128668783683259	0.915390423858736	0.00000010100583022403	0.91820774222275	0.000000077737149637821	0.772749452134997	0.000170285012117035	0.867933948978332	0.00000304949505758535
HORVU.MOREX.r3.2HG0141620	0.936989912652994	0.0000000102415200810929	0.936989912652994	0.0000000102415200810929	0.956618883974449	0.000000000550303561226619	0.844341669326623	0.0000105054511252273	0.585951431608428	0.0106080378534369	0.762846073428004	0.000231530842397979
HORVU.MOREX.r3.2HG0142070	0.629438897475052	0.00512619655053095	0.629438897475052	0.00512619655053095	0.554777872073925	0.0168662600422326	0.783081960956967	0.000121575093202454	0.863943565974089	0.00000381898195396587	0.650041361123205	0.0034961370586055
HORVU.MOREX.r3.2HG0142950	0.786198100318769	0.000109442283973375	0.786198100318768	0.000109442283973376	0.772459899099577	0.000171857913711935	0.902958087446462	0.000000290548828822581	0.812226951938729	0.0000423106792083756	0.776393885791653	0.000151504567460838
HORVU.MOREX.r3.2HG0159150	0.912721157565307	0.000000128387908240865	0.912721157565307	0.000000128387908240865	0.940589428152176	0.00000000647116066498632	0.828903779642967	0.0000212624798773164	0.491630860943734	0.0382492391281102	0.747694148555971	0.000360629390706897
HORVU.MOREX.r3.2HG0173200	0.818525944880654	0.0000328928723985595	0.818525944880654	0.0000328928723985596	0.765331031360036	0.000214646547115453	0.882176549283134	0.00000128241973223121	0.859743959107843	0.00000480346351755447	0.772633819001046	0.000170911685608414
HORVU.MOREX.r3.2HG0173510	0.832137729251702	0.0000184505183268083	0.832137729251702	0.0000184505183268084	0.780815502385439	0.000131098734515133	0.858048861256466	0.00000525851131130921	0.770171720350628	0.000184725229599711	0.736122849401925	0.000495907035712532
HORVU.MOREX.r3.2HG0173960	0.858914650220615	0.00000502167442719295	0.858914650220615	0.00000502167442719298	0.864018950168627	0.00000380303120216676	0.876727700965923	0.00000180866031947601	0.684137173587114	0.00174032254345202	0.767185533474306	0.000202733772265061
HORVU.MOREX.r3.2HG0174000	0.938928655304718	0.00000000802548815696015	0.938928655304718	0.00000000802548815696015	0.894970694406639	0.000000533054133460262	0.931792523825986	0.0000000189899262180052	0.789114300712375	0.00009903333992171	0.915979143525204	0.0000000956997902332941
HORVU.MOREX.r3.2HG0174270	0.869084707861295	0.00000285406859517046	0.869084707861295	0.00000285406859517047	0.810533504554858	0.0000452027919012873	0.882990199967868	0.00000121649101705253	0.789750461077082	0.0000968778872859331	0.744106702127652	0.000398759770301008
HORVU.MOREX.r3.2HG0176400	0.938778729051259	0.00000000818055089885241	0.938778729051259	0.00000000818055089885229	0.915421396624437	0.000000100720462670542	0.9069357730655	0.000000210570868709038	0.722927202812128	0.000699713763136172	0.827417137161907	0.0000226731710982014
HORVU.MOREX.r3.2HG0177550	0.925009388236072	0.0000000396717020988598	0.925009388236072	0.0000000396717020988598	0.906848512922405	0.000000212095701892809	0.93487058987689	0.0000000132544052446357	0.779133351700085	0.000138568797223279	0.800549104181093	0.0000659092269081104
HORVU.MOREX.r3.2HG0185490	0.9160858027342	0.0000000947647772290304	0.9160858027342	0.0000000947647772290304	0.920090856583951	0.0000000649133855697901	0.898289277882384	0.000000416776207778174	0.65186767528682	0.0033750422661121	0.734282658497669	0.000520907715296616
HORVU.MOREX.r3.2HG0189290	0.879186029050385	0.00000155190818120324	0.879186029050385	0.00000155190818120324	0.876545690874302	0.00000182904382400287	0.860212219651846	0.00000468388862140119	0.729032762798557	0.000598108220291714	0.727927963884259	0.000615517065993165
HORVU.MOREX.r3.2HG0189640	0.947327012971035	0.00000000252402308150914	0.947327012971035	0.00000000252402308150918	0.925998820109162	0.0000000357860472661786	0.919958340446352	0.0000000657515549812108	0.6928077103048	0.00143654693249117	0.835610097247444	0.0000157912631095171
HORVU.MOREX.r3.2HG0199260	0.922904437293281	0.0000000491728366535861	0.922904437293281	0.0000000491728366535849	0.930404560160973	0.0000000222118086255828	0.933472559268457	0.0000000156389770490559	0.660552493316784	0.0028452444702376	0.780955727654072	0.000130491727767247
HORVU.MOREX.r3.2HG0199370	0.814283364700433	0.0000390119047113307	0.814283364700433	0.0000390119047113307	0.781740163223534	0.000127139764559363	0.915354619086649	0.000000101336589636655	0.826979303408215	0.0000231035676731266	0.82166382050882	0.0000289118258394936
HORVU.MOREX.r3.2HG0207200	0.90437478284227	0.00000025948751396676	0.904374782842269	0.000000259487513966761	0.918306300855848	0.0000000770153526762193	0.858569798130689	0.00000511488730433899	0.545919939789753	0.019093704059949	0.715083157736646	0.000851059156339845
HORVU.MOREX.r3.2HG0210290	0.884970675391359	0.00000106809173964105	0.884970675391359	0.00000106809173964106	0.911076094437445	0.000000148284146546244	0.802054054428909	0.0000623509514619073	0.477239118232264	0.0452063347807556	0.718810128253423	0.000776063696777548
HORVU.MOREX.r3.3HG0218520	0.859880234753856	0.00000476839683360949	0.859880234753856	0.00000476839683360949	0.863443506888097	0.00000392625363956482	0.81568937760657	0.0000368848363791653	0.686306731756619	0.0016597397461191	0.81290441588254	0.0000411986596132444
HORVU.MOREX.r3.3HG0219130	0.843054708052289	0.0000111728764159859	0.843054708052289	0.000011172876415986	0.836458473429315	0.0000151938700585651	0.854616819481548	0.0000062941839948812	0.649238796350406	0.00355046537169998	0.83003821894498	0.0000202370808293421
HORVU.MOREX.r3.3HG0220030	0.794657460198496	0.0000815485905563943	0.794657460198496	0.0000815485905563946	0.807637500556523	0.0000505390585061244	0.87557827256212	0.00000194073899154271	0.763755214238623	0.000225228213250498	0.782543048827813	0.000123784742714554
HORVU.MOREX.r3.3HG0221130	0.878310646682253	0.00000163947596856417	0.878310646682253	0.00000163947596856417	0.883787843440998	0.00000115471579902972	0.949005974978976	0.00000000195822163303356	0.824658538110009	0.0000255033214863267	0.800455021255101	0.0000661372893510891
HORVU.MOREX.r3.3HG0221650	0.883152655277102	0.00000120368347308941	0.883152655277102	0.0000012036834730894	0.856575203411667	0.0000056837060088077	0.790103362108119	0.00009569943191721	0.545049388252318	0.0193245418412739	0.637660241750931	0.00441433453542509
HORVU.MOREX.r3.3HG0230590	0.910073363300224	0.000000161676548882035	0.910073363300224	0.000000161676548882035	0.865688237113275	0.00000346419387522548	0.93784835537338	0.00000000920227409176859	0.872248071319599	0.00000237133750423228	0.772224771332792	0.000173144184231648
HORVU.MOREX.r3.3HG0239900	0.909218146264026	0.00000017391327619982	0.909218146264026	0.000000173913276199819	0.9146535526875	0.000000108004634000366	0.854524239450598	0.00000632438397204982	0.643444794323344	0.00396354575948207	0.890286913198068	0.000000744279428245494
HORVU.MOREX.r3.3HG0241690	0.814398603420079	0.0000388337234884101	0.814398603420079	0.00003883372348841	0.780927571100367	0.00013061342049679	0.875939774099817	0.00000189833297059395	0.858749292824507	0.00000506618656672858	0.766334544967694	0.000208129042013075
HORVU.MOREX.r3.3HG0255130	0.8534629809176	0.00000667955169146373	0.853462980917599	0.00000667955169146377	0.806062295391081	0.0000536601993315904	0.877975399907535	0.00000167412104592099	0.788140279037533	0.000102412280178468	0.840194948652421	0.0000127871078133288
HORVU.MOREX.r3.3HG0257850	0.926042899410993	0.0000000356209098764011	0.926042899410993	0.0000000356209098764002	0.915050534822365	0.000000104183691015629	0.863063408039595	0.00000400951396100905	0.657066644395553	0.00304900750192729	0.780450940183096	0.000132688046188537
HORVU.MOREX.r3.3HG0259100	0.860318575419797	0.00000465708878679682	0.860318575419797	0.00000465708878679682	0.799620169501063	0.0000681905657990163	0.897655541182583	0.000000437109413835324	0.822258905028015	0.0000282052189664866	0.799455693725656	0.0000686014064550494
HORVU.MOREX.r3.3HG0261530	0.899658913080603	0.000000375603563953144	0.899658913080603	0.000000375603563953147	0.876289518244064	0.00000185806779688086	0.843080045276877	0.0000111593942775641	0.700770510428037	0.00119764740566897	0.768175613288042	0.000196605700712583
HORVU.MOREX.r3.3HG0268400	0.960377325763442	0.000000000269719875422789	0.960377325763442	0.000000000269719875422789	0.953915018103374	0.000000000885014442843478	0.867035518749499	0.00000320996477741038	0.610881722341484	0.00707945254330861	0.766107016261308	0.000209591931662427
HORVU.MOREX.r3.3HG0268800	0.942129377242712	0.0000000052707143872678	0.942129377242712	0.0000000052707143872678	0.898776421986622	0.000000401706789688938	0.926754701328006	0.0000000330442313150696	0.803258642259271	0.0000596217775540256	0.828370593154314	0.0000217595440572337
HORVU.MOREX.r3.3HG0281510	0.875370308317402	0.00000196550180886607	0.875370308317402	0.00000196550180886606	0.834423023515667	0.0000166608041681037	0.818662840267892	0.0000327099303089823	0.680675005921694	0.00187560498487558	0.619225909036153	0.00613780043977342
HORVU.MOREX.r3.3HG0284220	0.886255211884481	0.000000980421193421489	0.886255211884481	0.000000980421193421489	0.896678706279413	0.000000470128335585176	0.852307752992435	0.00000708548596832177	0.571106670322234	0.0133017786766282	0.854944600529664	0.00000618825282120686
HORVU.MOREX.r3.3HG0285060	0.888243517192871	0.000000856956187816531	0.888243517192872	0.000000856956187816523	0.901700075802433	0.000000320774154585658	0.73178134453683	0.000556576773163887	0.392572977330746	0.107083245790648	0.683622780785127	0.00175989550962604
HORVU.MOREX.r3.3HG0287800	0.791572481867545	0.0000909232792871581	0.791572481867545	0.0000909232792871581	0.77602494500895	0.000153322294239695	0.754064919427936	0.000300454920967745	0.667008293754526	0.00249741894009471	0.888398737590168	0.000000847909350641604
HORVU.MOREX.r3.3HG0292270	0.868749153166314	0.0000029099081970885	0.868749153166314	0.0000029099081970885	0.907212455061246	0.000000205798483877724	0.803715335933119	0.0000586139714881896	0.480876834541965	0.0433635239306904	0.745030276449645	0.000388633846048498
HORVU.MOREX.r3.3HG0295040	0.881931989358523	0.00000130282805270187	0.881931989358523	0.00000130282805270187	0.867422423598239	0.00000313999113671391	0.883956700805624	0.00000114199097845135	0.694287094367754	0.00138940200236522	0.866565939479893	0.0000032966877392684
HORVU.MOREX.r3.3HG0301040	0.932924632365751	0.0000000166703666071368	0.932924632365751	0.0000000166703666071369	0.924235203883939	0.0000000429621488837415	0.865045306622486	0.00000359148924078118	0.602258889294748	0.0081719363265793	0.713666952542688	0.000881097122844768
HORVU.MOREX.r3.3HG0301850	0.932567200837976	0.0000000173745490024397	0.932567200837976	0.0000000173745490024397	0.928674918032228	0.0000000268824883928361	0.962609984115718	0.000000000170794124660048	0.766175049193528	0.0002091536092369	0.806712696605677	0.0000523521723170318
HORVU.MOREX.r3.3HG0312580	0.883302167642729	0.00000119199917835435	0.883302167642729	0.00000119199917835436	0.895027491751661	0.000000530850389043257	0.791733832408807	0.0000904112728688382	0.505921749105421	0.032183810996246	0.680835702730517	0.00186913917628067
HORVU.MOREX.r3.3HG0315580	0.761178145637057	0.000243480854019127	0.761178145637057	0.000243480854019127	0.756844781045756	0.000276982872842939	0.809804850931394	0.000046498029883268	0.707685932753458	0.001017889343986	0.864840836728871	0.00000363280602941401
HORVU.MOREX.r3.3HG0323610	0.926179940840381	0.0000000351117150955134	0.92617994084038	0.0000000351117150955139	0.947307140124499	0.00000000253149142959588	0.8420367728812	0.0000117261924101605	0.543158377299774	0.0198335382404577	0.758164334216936	0.000266393713960988
HORVU.MOREX.r3.3HG0326200	0.88833384658987	0.000000851681374380612	0.88833384658987	0.000000851681374380612	0.908218708507116	0.000000189221695771348	0.809538725994505	0.0000469788982266272	0.523950029261653	0.0256238751225707	0.733908608500134	0.000526116529332616
HORVU.MOREX.r3.3HG0327840	0.848397867614505	0.0000086203451401225	0.848397867614505	0.00000862034514012242	0.859574768818383	0.00000484730778727924	0.821497778793955	0.0000291116585241395	0.71442512559473	0.000864908103167888	0.719548668183789	0.00076187811602842
HORVU.MOREX.r3.4HG0336820	0.870556090877524	0.00000261995538423866	0.870556090877524	0.00000261995538423863	0.796775989868763	0.0000755973333525251	0.908586974056494	0.000000183450643240091	0.88345431389345	0.00000118020952802863	0.819842027768124	0.000031169703816387
HORVU.MOREX.r3.4HG0337230	0.893885109389761	0.000000576720116008158	0.893885109389761	0.000000576720116008164	0.838629436209359	0.0000137524351251956	0.905727171269576	0.000000232557512529493	0.857388232742793	0.00000544561697184609	0.836658738921397	0.000015055706478978
HORVU.MOREX.r3.4HG0341770	0.924161556821365	0.0000000432871411237891	0.924161556821365	0.0000000432871411237895	0.92227707406128	0.000000052361001097662	0.900758203227554	0.000000345147478625233	0.699717394011181	0.00122720405130138	0.842280980283558	0.0000115913552439198
HORVU.MOREX.r3.4HG0343300	0.889226380290375	0.000000801048503185537	0.889226380290375	0.000000801048503185544	0.83421922302017	0.0000168141324652678	0.876288480439017	0.00000185818618026267	0.751571738681607	0.000322909140523567	0.696192	0.00133059860953306
HORVU.MOREX.r3.4HG0344400	0.857221532733489	0.00000549372319621579	0.857221532733489	0.00000549372319621576	0.797977570576796	0.0000723889226575817	0.865690481771853	0.0000034637563358159	0.840673331208607	0.0000125039547645299	0.817113668248817	0.0000348316935632784
HORVU.MOREX.r3.4HG0349800	0.841440935314879	0.0000120608276437958	0.841440935314879	0.0000120608276437958	0.893379036805969	0.000000598109116114042	0.816180702146935	0.0000361652362138472	0.529051820685914	0.0239715800563734	0.696146554630255	0.0013319723032292
HORVU.MOREX.r3.4HG0355420	0.856545534796905	0.00000569256049851449	0.856545534796905	0.00000569256049851454	0.834841269405046	0.0000163498797881805	0.842327025844658	0.0000115660808834967	0.612818933838186	0.00685106491427024	0.782051846114265	0.000125828306152424
HORVU.MOREX.r3.4HG0362920	0.842478664763319	0.0000114831797207039	0.842478664763319	0.0000114831797207039	0.854239639187984	0.00000641800152965908	0.765701161008896	0.000212222914239179	0.454891638086439	0.0578628283696557	0.598985368187293	0.00862064860916699
HORVU.MOREX.r3.4HG0363380	0.93358354736216	0.0000000154369455580858	0.93358354736216	0.000000015436945558086	0.920648661205247	0.0000000614859075540576	0.881871255076137	0.00000130793943796957	0.717625143977207	0.000799284845990485	0.766873729698153	0.000204696737314861
HORVU.MOREX.r3.4HG0377120	0.890183166580766	0.000000749675153997829	0.890183166580766	0.000000749675153997826	0.818462937316731	0.0000329773661742261	0.916533647269544	0.000000090924608077805	0.887337530139736	0.000000911439913663911	0.82228300372847	0.0000281769173158748
HORVU.MOREX.r3.4HG0383410	0.704577121379524	0.00109569745907871	0.704577121379524	0.00109569745907871	0.60668782576947	0.00759500770075572	0.802659247250571	0.0000609668168722424	0.934456018987125	0.0000000139261179251618	0.691815014137279	0.00146891985190748
HORVU.MOREX.r3.4HG0383820	0.887229210482757	0.000000918149600268209	0.887229210482757	0.000000918149600268209	0.882502344971851	0.0000012556606798133	0.817172496021183	0.0000347490317923013	0.637194194426334	0.00445240162853247	0.865645121407483	0.00000347260741602399
HORVU.MOREX.r3.4HG0394830	0.850953087269282	0.00000758828782788107	0.850953087269282	0.0000075882878278811	0.884297031863063	0.00000111671103583127	0.805444952817371	0.0000549273568520134	0.448196561373507	0.0621267318263552	0.713084876421277	0.000893696751891015
HORVU.MOREX.r3.4HG0397690	0.898174041250165	0.000000420411533640568	0.898174041250165	0.000000420411533640568	0.888954411562721	0.000000816194393014066	0.851841519704556	0.0000072552071225475	0.727247126838675	0.000626454968902726	0.838332335519028	0.0000139425016460853
HORVU.MOREX.r3.4HG0403410	0.893579367463252	0.000000589561736190779	0.893579367463251	0.000000589561736190784	0.879669007353812	0.00000150534173320212	0.828362545621043	0.0000217671217582702	0.607366459678352	0.00750958847504954	0.781195772503082	0.000129458144469434
HORVU.MOREX.r3.4HG0403530	0.935023077825229	0.0000000130145107403406	0.935023077825229	0.0000000130145107403408	0.908759144371703	0.000000180805236504869	0.96089730444427	0.000000000243069432480077	0.815424149694143	0.0000372783384311728	0.838460805741684	0.0000138600404028342
HORVU.MOREX.r3.4HG0404540	0.905301478548992	0.000000240760571266465	0.905301478548992	0.000000240760571266467	0.873909989675375	0.00000214717397452979	0.960368712655581	0.000000000270181922711502	0.785624833733958	0.000111593839478462	0.848571365525642	0.00000854665291826518
HORVU.MOREX.r3.4HG0405920	0.861559610115651	0.0000043539696481041	0.861559610115651	0.00000435396964810406	0.864040063481221	0.00000379857405287693	0.759171109738302	0.000258545787529161	0.54251362910812	0.0200094730728321	0.704745039324703	0.00109137205229196
HORVU.MOREX.r3.4HG0407990	0.893323801906804	0.000000600484514781519	0.893323801906804	0.000000600484514781519	0.915499613888145	0.000000100002913362297	0.797040725720536	0.0000748802689126261	0.459533826612555	0.0550377882280208	0.771964356346376	0.000174578273967271
HORVU.MOREX.r3.4HG0411730	0.868941278031178	0.00000287782291645055	0.868941278031178	0.00000287782291645053	0.873673813356398	0.00000217787248272319	0.817276452928105	0.0000346033657003395	0.599229726538151	0.00858648334433674	0.772600117669459	0.000171094696255057
HORVU.MOREX.r3.4HG0418700	0.766642545162102	0.000206162498163818	0.766642545162102	0.000206162498163818	0.687103993332203	0.00163091485338813	0.838667117109683	0.0000137284884196195	0.863361483325638	0.00000394409399611651	0.743620485752989	0.000404178990491749
HORVU.MOREX.r3.5HG0424650	0.769340941041309	0.000189594002705783	0.769340941041309	0.000189594002705784	0.788077424021662	0.000102633643653658	0.876584007636635	0.00000182473633211205	0.72834946880094	0.000608825863270639	0.72205735483072	0.00071529827836137
HORVU.MOREX.r3.5HG0441880	0.95108162207581	0.00000000141366665114194	0.95108162207581	0.00000000141366665114197	0.916441942365072	0.0000000916997907432406	0.898048526928127	0.000000424402216497365	0.711849598545072	0.000920933762988431	0.841072457140233	0.0000122718371140309
HORVU.MOREX.r3.5HG0446360	0.812680307195996	0.000041563732449311	0.812680307195996	0.000041563732449311	0.729738408721681	0.000587206170388479	0.869013209282222	0.0000028658887629241	0.878990332671433	0.00000157112646056889	0.768863321643725	0.000192441823659924
HORVU.MOREX.r3.5HG0446370	0.824569189442118	0.0000255998088528089	0.824569189442118	0.0000255998088528088	0.856646247273025	0.00000566255125522739	0.746767496925124	0.000370171905776992	0.467948173456382	0.050183080355167	0.745622572619212	0.000382254382372431
HORVU.MOREX.r3.5HG0451840	0.958458272046437	0.000000000391383341011306	0.958458272046437	0.000000000391383341011315	0.951280960895275	0.00000000136910002214434	0.944414481520761	0.00000000384643594504421	0.722702740675093	0.00070370788083739	0.835880961910081	0.0000155983861531285
HORVU.MOREX.r3.5HG0452010	0.855413738360269	0.00000603930166545938	0.855413738360269	0.00000603930166545938	0.829290718621366	0.0000209078583394567	0.810164964294664	0.000045854007023747	0.584117100298784	0.0109149820423505	0.700851615468914	0.00119539587585944
HORVU.MOREX.r3.5HG0457230	0.944443957054917	0.00000000383050832301762	0.944443957054917	0.00000000383050832301762	0.908300447435174	0.00000018792739453579	0.905644342053665	0.000000234134407177216	0.738182495862672	0.000469125627035549	0.802499277999467	0.000061330116932134
HORVU.MOREX.r3.5HG0457850	0.950935381585685	0.00000000144715947680851	0.950935381585685	0.00000000144715947680851	0.91983425098018	0.0000000665449103384215	0.912078364378267	0.000000135868127020961	0.724787186334674	0.000667339842210222	0.801521234519448	0.0000635915848987561
HORVU.MOREX.r3.5HG0462600	0.899737030719834	0.000000373365213779706	0.899737030719834	0.000000373365213779709	0.938495322086066	0.00000000848078809110063	0.861466756109722	0.0000043760467149982	0.577425757303856	0.012095462927933	0.832479863767446	0.0000181725593910669
HORVU.MOREX.r3.5HG0465360	0.859643176183436	0.00000482953937961367	0.859643176183436	0.00000482953937961365	0.873381433523857	0.00000221639901446348	0.822958	0.0000273934447886637	0.59518193460564	0.0091666886336823	0.779173922055494	0.000138384485329668
HORVU.MOREX.r3.5HG0467750	0.683628655058921	0.00175967096645572	0.683628655058921	0.00175967096645572	0.612353057062486	0.0069054372017547	0.825396179630497	0.0000247185354812573	0.901308755691993	0.000000330713551588315	0.69038904234894	0.00151647893091238
HORVU.MOREX.r3.5HG0468320	0.914328764783958	0.000000111220359678505	0.914328764783958	0.000000111220359678507	0.905183264105917	0.000000243082458345623	0.805939232422479	0.0000539107940222214	0.558388252894168	0.0160196476020286	0.707685451921162	0.00101790101257432
HORVU.MOREX.r3.5HG0470340	0.851804081194828	0.00000726898565169609	0.851804081194828	0.00000726898565169609	0.854549457736838	0.00000631614537235683	0.821049990120921	0.0000296564601108011	0.58436489523826	0.0108731073603577	0.821970850764158	0.0000285453937587438
HORVU.MOREX.r3.5HG0471840	0.846761606691648	0.00000934255556714464	0.846761606691648	0.0000093425555671447	0.853989042362054	0.0000065014156964398	0.88455572880471	0.00000109781901548186	0.729577485144526	0.000589677640108925	0.754234515475264	0.000298976506640117
HORVU.MOREX.r3.5HG0472140	0.86573287024625	0.00000345550268807448	0.86573287024625	0.00000345550268807448	0.801939395258213	0.0000626161750747299	0.871161324796498	0.00000252856536630822	0.855810544354241	0.00000591572777411671	0.809662384880836	0.0000467549317791705
HORVU.MOREX.r3.5HG0476060	0.930784982114505	0.000000021284790275154	0.930784982114505	0.0000000212847902751538	0.925815784978031	0.0000000364788869982328	0.856577485502506	0.00000568302541698417	0.668201605787578	0.00243713351713918	0.897897328218407	0.000000429252936633054
HORVU.MOREX.r3.5HG0478740	0.952770949737759	0.00000000107293334088512	0.952770949737759	0.00000000107293334088512	0.926726256965838	0.0000000331440072880816	0.932440908441361	0.000000017629457867446	0.722776638343987	0.000702390834893627	0.791033222116375	0.0000926523752245978
HORVU.MOREX.r3.5HG0480350	0.870868684694497	0.00000257240540983186	0.870868684694497	0.00000257240540983185	0.86907975395524	0.00000285488622250109	0.805625896372811	0.0000545533428917155	0.565649145692317	0.0144190217129803	0.722917358079802	0.000699888543868501
HORVU.MOREX.r3.5HG0485540	0.831206147230856	0.0000192258502801757	0.831206147230856	0.0000192258502801757	0.843302054428637	0.0000110418560576713	0.852222218653418	0.00000711636510848664	0.764701367699412	0.000218823286930116	0.734719276110271	0.00051488234633978
HORVU.MOREX.r3.5HG0485780	0.810839713975776	0.0000446677213622077	0.810839713975776	0.0000446677213622077	0.764610697179668	0.00021943034010503	0.882565181836271	0.0000012505553465825	0.814634405679577	0.0000384712878708377	0.693212566209403	0.00142351511386334
HORVU.MOREX.r3.5HG0486960	0.921874877257729	0.0000000544978265326163	0.921874877257729	0.0000000544978265326163	0.878896989939917	0.00000158036511114126	0.895233143719853	0.00000052293673164929	0.791456883914159	0.0000912916116191444	0.90042795565734	0.000000354064215778618
HORVU.MOREX.r3.5HG0490640	0.851768918711445	0.00000728194696211537	0.851768918711445	0.00000728194696211544	0.815862163901694	0.0000366303929951207	0.831977810432515	0.000018581681610676	0.664322329103503	0.00263761351448925	0.624202632859385	0.00562636677450578
HORVU.MOREX.r3.5HG0490700	0.898883633320916	0.000000398454238761774	0.898883633320916	0.00000039845423876177	0.87492183679181	0.0000020198297176822	0.834769939570986	0.0000164025527204042	0.662750190246244	0.00272263187421367	0.776196882536984	0.000152472897385516
HORVU.MOREX.r3.5HG0493410	0.742165464646083	0.00042076710482415	0.742165464646083	0.000420767104824152	0.701232663247177	0.00118486476595868	0.867261823972945	0.00000316887548693508	0.801208151644522	0.0000643303153161588	0.665410153098388	0.00258007422732043
HORVU.MOREX.r3.5HG0494890	0.860487557754207	0.00000461477895462849	0.860487557754207	0.00000461477895462852	0.900364362882058	0.000000355803891308476	0.863283771359785	0.00000396106077721855	0.52911380805033	0.0239520298833737	0.694214275030668	0.00139169217112984
HORVU.MOREX.r3.5HG0498140	0.726273353049088	0.000642381256645271	0.726273353049088	0.000642381256645272	0.649528946552501	0.00353074490463345	0.820396129975749	0.0000304675885235746	0.896147934730569	0.000000488956243571667	0.63688979195265	0.004477409715446
HORVU.MOREX.r3.5HG0510360	0.738506176823317	0.000465029266620668	0.738506176823317	0.000465029266620668	0.693058527664924	0.00142846182211396	0.867707398354095	0.00000308929447566397	0.905227859213929	0.000000242204287820165	0.744121120159681	0.000398600007655668
HORVU.MOREX.r3.5HG0511920	0.890582248125741	0.000000729102484926996	0.890582248125741	0.000000729102484926996	0.870409070695321	0.00000264257938111363	0.896262324060119	0.00000048484443030422	0.686609337497593	0.00164874982202111	0.731771864179125	0.000556715756584095
HORVU.MOREX.r3.5HG0522120	0.622969370615846	0.00574975271237351	0.622969370615846	0.00574975271237353	0.486480159042231	0.0406376099708428	0.660501205456065	0.00284815916127686	0.852794889015223	0.00000691180445653791	0.607606408372955	0.00747957259753581
HORVU.MOREX.r3.5HG0526960	0.940249766902017	0.00000000676579350362735	0.940249766902017	0.00000000676579350362735	0.909460129108161	0.000000170372255668587	0.944916231588523	0.00000000358301010117773	0.782288993357025	0.000124838158560735	0.821482422308126	0.0000291301995726894
HORVU.MOREX.r3.5HG0527630	0.693642623353226	0.00140977964359989	0.693642623353226	0.00140977964359989	0.657811361836583	0.00300449926254404	0.842567551577024	0.0000114348221386978	0.852939481503821	0.00000686096021571668	0.811346283351561	0.0000437943813339222
HORVU.MOREX.r3.5HG0536460	0.794559462935398	0.0000818332322323091	0.794559462935399	0.000081833232232309	0.758356784694394	0.00026487822367474	0.824905225809625	0.0000252385342306897	0.802953294807539	0.0000603037878000238	0.89655552596189	0.000000474441132626848
HORVU.MOREX.r3.6HG0538240	0.895263436952058	0.000000521779674254731	0.895263436952057	0.000000521779674254736	0.924355073776292	0.0000000424377055149072	0.863902273669522	0.00000382774345051345	0.561074392559481	0.0154118875102894	0.850315878534434	0.00000783518073556365
HORVU.MOREX.r3.6HG0539560	0.872777458901958	0.0000022978448633667	0.872777458901958	0.00000229784486336671	0.907535248036225	0.000000200349231890333	0.888527820962035	0.000000840448734510817	0.597163896729293	0.00887878291875309	0.749174094291801	0.000345818217384806
HORVU.MOREX.r3.6HG0547360	0.932443539934626	0.0000000176241135297567	0.932443539934626	0.000000017624113529757	0.885130185437401	0.00000105685034591165	0.924710626284871	0.0000000409146327882116	0.811824045209547	0.0000429840721006612	0.850368195305825	0.00000781465387523005
HORVU.MOREX.r3.6HG0548920	0.875082888492022	0.00000200017302947309	0.875082888492022	0.00000200017302947311	0.839357620384407	0.0000132959390354816	0.840022047799815	0.0000128907885651589	0.617754624455615	0.00629600937118347	0.776548460640186	0.000150748431985951
HORVU.MOREX.r3.6HG0551380	0.810870529413616	0.0000446141743801374	0.810870529413617	0.0000446141743801372	0.738338700958848	0.000467145003581851	0.865957087151186	0.00000341212502363662	0.814955207047569	0.000037982836430658	0.723474724941562	0.000690050457225168
HORVU.MOREX.r3.6HG0551510	0.840520242093508	0.0000125939777882725	0.840520242093508	0.0000125939777882725	0.864328772598022	0.00000373807462425582	0.855129270576683	0.00000612924826722046	0.636221478591005	0.00453271684271345	0.747648584906016	0.000361093714850926
HORVU.MOREX.r3.6HG0551530	0.825785344385301	0.0000243128724110001	0.825785344385301	0.0000243128724110002	0.857268140687778	0.0000054802364992091	0.83778032357872	0.0000143016167902965	0.615518854056838	0.00654273788503747	0.827562037462301	0.0000225322487458044
HORVU.MOREX.r3.6HG0564690	0.564850072442543	0.0145886785590123	0.564850072442543	0.0145886785590123	0.495429752498508	0.0365577786514709	0.736094295144524	0.000496287141624872	0.900563952803398	0.00000035036845830072	0.657556097075584	0.00301969473537406
HORVU.MOREX.r3.6HG0564980	0.88105543168268	0.00000137829276634264	0.88105543168268	0.00000137829276634264	0.847295398425419	0.00000910146135755675	0.955277399322462	0.000000000699144719793666	0.867444879577381	0.00000313597045279031	0.753765478574814	0.000303080252218351
HORVU.MOREX.r3.6HG0565210	0.950157616047709	0.00000000163714377871441	0.950157616047709	0.00000000163714377871445	0.937066672297032	0.0000000101446203364713	0.945997383802416	0.00000000306811386915121	0.75194071807804	0.000319499676662502	0.813603055739016	0.0000400780517249337
HORVU.MOREX.r3.6HG0571810	0.866558736796192	0.00000329803347381164	0.866558736796192	0.0000032980334738116	0.826741458388961	0.000023340283063938	0.909559921825626	0.000000168930222883496	0.814272978232314	0.0000390279983511324	0.793388411705772	0.0000853004477478386
HORVU.MOREX.r3.6HG0589150	0.720987213511934	0.000734868182141344	0.720987213511934	0.000734868182141344	0.641561568595403	0.00410596909771217	0.847743250536649	0.0000089033154339852	0.944830070951409	0.00000000362709708349711	0.728037342681923	0.000613774843266099
HORVU.MOREX.r3.6HG0590910	0.874172008232594	0.00000211355290642828	0.874172008232595	0.00000211355290642826	0.846012884991041	0.00000968993505151798	0.920793678890496	0.0000000606209540633212	0.811237068826075	0.0000439814303110661	0.716979084061777	0.000812187492676255
HORVU.MOREX.r3.6HG0596080	0.799447249630423	0.0000686225554167422	0.799447249630423	0.0000686225554167422	0.799395038082816	0.0000687534467800567	0.868213185690435	0.000003001047204465	0.6653442782538	0.00258352896526679	0.766986000649067	0.000203988093996562
HORVU.MOREX.r3.6HG0604510	0.921373096875857	0.0000000572693691478755	0.921373096875857	0.000000057269369147876	0.916021521768042	0.0000000953273352899512	0.82844968668176	0.0000216851879988326	0.539934804644007	0.0207254747011641	0.740601860722592	0.000439226483289696
HORVU.MOREX.r3.6HG0610780	0.838213015815414	0.0000140194650788688	0.838213015815414	0.0000140194650788689	0.857985680661099	0.00000527616353003252	0.911568241848922	0.000000142070057519511	0.70131458269671	0.00118261083897697	0.804007593666088	0.0000579766645457675
HORVU.MOREX.r3.6HG0613030	0.854027214485825	0.00000648864992292588	0.854027214485826	0.00000648864992292585	0.809407442377582	0.0000472176731207507	0.825405537290577	0.0000247087137432024	0.738317349203404	0.000467415321476994	0.799126640727533	0.0000694296566001626
HORVU.MOREX.r3.6HG0616170	0.941175092593647	0.00000000598926181791311	0.941175092593647	0.00000000598926181791303	0.934545162907813	0.0000000137792403928403	0.873880641754462	0.00000215096827558958	0.655723089392976	0.0031306742342031	0.752114573731545	0.000317903734263483
HORVU.MOREX.r3.6HG0618170	0.919715748931968	0.0000000673102713942482	0.919715748931968	0.0000000673102713942482	0.947032353145878	0.00000000263674566227041	0.951517988850247	0.00000000131770213982083	0.710732073787604	0.000946167044702816	0.847486986260338	0.00000901623836518147
HORVU.MOREX.r3.6HG0621560	0.897186936449495	0.000000452690137605673	0.897186936449495	0.000000452690137605673	0.814806255101659	0.0000382089690292446	0.816906090022781	0.0000351247124953658	0.67293281848132	0.00220978233726515	0.811386455689661	0.0000437257498009608
HORVU.MOREX.r3.6HG0623140	0.793124001366558	0.0000861003220068611	0.793124001366558	0.0000861003220068611	0.777395917797416	0.00014665938736889	0.890668486172033	0.000000724721492117758	0.742827916715775	0.000413145263505824	0.686078520106605	0.00166806790428107
HORVU.MOREX.r3.6HG0626690	0.92953970458849	0.0000000244506432747412	0.929539704588491	0.0000000244506432747408	0.891648243485456	0.000000676521017054841	0.885352868994134	0.00000104132749389058	0.708315228880692	0.00100271304428488	0.86779811962313	0.00000307330368032337
HORVU.MOREX.r3.6HG0628910	0.897144876330527	0.000000454111766554981	0.897144876330527	0.000000454111766554977	0.909064574131081	0.000000176193424906189	0.831744879632513	0.0000187741537385953	0.567071053287226	0.0141210058192539	0.714097649250223	0.000871869894366282
HORVU.MOREX.r3.7HG0634340	0.928451074693412	0.0000000275451152278499	0.928451074693412	0.0000000275451152278499	0.928451092628194	0.0000000275450615745411	0.912550316999976	0.000000130340335121377	0.729563765235954	0.000589888753105938	0.890577769736367	0.000000729330615034429
HORVU.MOREX.r3.7HG0636370	0.919687748169477	0.0000000674922278554222	0.919687748169477	0.0000000674922278554227	0.902949233217645	0.000000290752636693334	0.921304509882671	0.0000000576575306008964	0.700283936528481	0.00121122913959514	0.784299531618338	0.00011670549642683
HORVU.MOREX.r3.7HG0636640	0.854701135098954	0.00000626678764026432	0.854701135098954	0.00000626678764026432	0.819824845007787	0.0000311916951913972	0.821763918216714	0.0000287919236843767	0.704497821111357	0.00109774511052529	0.774113344489588	0.0001630386956383
HORVU.MOREX.r3.7HG0637190	0.843392122973423	0.0000109944743114215	0.843392122973423	0.0000109944743114216	0.851947927194585	0.00000721616810323281	0.782337683358079	0.000124635684428602	0.61705341491227	0.00637256553280881	0.574554392029322	0.0126322833692521
HORVU.MOREX.r3.7HG0653260	0.854607546315546	0.00000629720335215965	0.854607546315546	0.00000629720335215962	0.845643918389579	0.00000986515319831803	0.878901821166636	0.00000157988579213922	0.708423947602922	0.00100011033594279	0.821238496033635	0.0000294260640142514
HORVU.MOREX.r3.7HG0655750	0.861499244115979	0.00000436831142230607	0.861499244115979	0.00000436831142230607	0.877860753798681	0.00000168611257379756	0.87613699611965	0.00000187553594143353	0.697760730458009	0.00128372911175771	0.859787997826743	0.0000047921072622104
HORVU.MOREX.r3.7HG0661620	0.858557992847856	0.00000511810436668844	0.858557992847856	0.00000511810436668847	0.785618572523252	0.00011161753513925	0.905069567806369	0.000000245333842676737	0.897819591913897	0.000000431765438687535	0.81132	0.0000438393586653575
HORVU.MOREX.r3.7HG0662130	0.928732106421829	0.0000000267154323594022	0.928732106421829	0.0000000267154323594022	0.863147955627699	0.00000399086389141661	0.816241535467149	0.0000360769771874012	0.686815562598886	0.00164129478797664	0.77361014100071	0.000165681235852322
HORVU.MOREX.r3.7HG0665880	0.8657962974647	0.00000344318406642461	0.8657962974647	0.00000344318406642461	0.861736674072383	0.00000431213578435906	0.819735722880161	0.0000313059706796208	0.536594091140466	0.0216827647863125	0.707302115309392	0.0010272391302151
HORVU.MOREX.r3.7HG0665940	0.88226399498541	0.00000127518963096407	0.88226399498541	0.00000127518963096407	0.925539549514968	0.0000000375465349801331	0.83613338601308	0.0000154204576901899	0.471533760430622	0.048215687876622	0.719314515832993	0.000766351983884019
HORVU.MOREX.r3.7HG0666870	0.922683907621323	0.0000000502737963417402	0.922683907621323	0.0000000502737963417402	0.908194363761128	0.000000189608671616006	0.835570925578641	0.000015819324519224	0.619441669295691	0.00611487302284805	0.690017381651011	0.00152908201207705
HORVU.MOREX.r3.7HG0666960	0.904564806461499	0.00000025554809247888	0.904564806461499	0.000000255548092478881	0.86271290157662	0.00000408763195214697	0.927676716333929	0.0000000299479254713921	0.821540738376769	0.0000290598436330977	0.754091146061021	0.000300225894970225
HORVU.MOREX.r3.7HG0667210	0.943307732588408	0.00000000448771476669393	0.943307732588408	0.00000000448771476669385	0.961881020492581	0.000000000198864575239356	0.911355569395479	0.000000144727136620483	0.628736249613339	0.00519112999614331	0.805924133471543	0.0000539416086605669
HORVU.MOREX.r3.7HG0670560	0.887983144149593	0.000000872318727219866	0.887983144149593	0.000000872318727219861	0.820815877019268	0.0000299447391180514	0.894533400377767	0.00000055028733214473	0.838653164373255	0.0000137373514030957	0.855745547765543	0.00000593581921781656
HORVU.MOREX.r3.7HG0676880	0.868504174904355	0.00000295126593327251	0.868504174904355	0.00000295126593327249	0.852889818971402	0.00000687838716472457	0.894006456853489	0.000000571690688435206	0.778687409166743	0.000140608452113292	0.75374478414454	0.000303262400502805
HORVU.MOREX.r3.7HG0678240	0.668401998872701	0.0024271283210428	0.668401998872701	0.0024271283210428	0.519699192613549	0.0270672453167959	0.728343508575352	0.00060892005314968	0.897277599833924	0.00000044963878804665	0.63641652374334	0.0045165183737405
HORVU.MOREX.r3.7HG0679570	0.953238608040775	0.000000000992299500208553	0.953238608040775	0.000000000992299500208531	0.935477414324084	0.0000000123219505233061	0.89807407208581	0.000000423587376162158	0.682736978187261	0.00179402753750845	0.784260545189407	0.000116858818799653
HORVU.MOREX.r3.7HG0679960	0.865073858449017	0.00000358575209554666	0.865073858449017	0.00000358575209554666	0.855990043597272	0.00000586054464276593	0.819860079006721	0.000031146615162612	0.650623843323313	0.00345713488926355	0.661705911972603	0.00278034017255546
HORVU.MOREX.r3.7HG0689040	0.7470253578472	0.000367495433846734	0.7470253578472	0.000367495433846734	0.659005983261727	0.00293421745957791	0.838484752525089	0.0000138447159042644	0.887644187386809	0.000000892673323055854	0.709518376910926	0.000974221744773724
HORVU.MOREX.r3.7HG0690270	0.534878783865962	0.0221875812971863	0.534878783865962	0.0221875812971863	0.41747312370541	0.0847495805683296	0.645693515413982	0.00379879725690114	0.858879015340113	0.00000503123839912183	0.556437332921237	0.0164728397555446
HORVU.MOREX.r3.7HG0690370	0.880708864403014	0.00000140915168677497	0.880708864403014	0.00000140915168677496	0.825945332082565	0.0000241477585674576	0.911187642135103	0.000000146855459156975	0.803574975761056	0.000058922156719528	0.763812527565508	0.00022483578645325
HORVU.MOREX.r3.7HG0692610	0.636014938682602	0.0045499215672382	0.636014938682602	0.0045499215672382	0.534373233430131	0.0223381088733185	0.776921256874752	0.000148937940622091	0.91368414506652	0.000000117849012254204	0.588798473402371	0.0101453640649711
HORVU.MOREX.r3.7HG0695920	0.914584129247409	0.000000108685146019773	0.914584129247408	0.000000108685146019775	0.86004859272483	0.00000472537840557892	0.926400272132007	0.0000000343062748636909	0.869325012210431	0.00000281464811151606	0.859844403262763	0.00000477759568444266
HORVU.MOREX.r3.7HG0701930	0.872994543417025	0.00000226827955628565	0.872994543417025	0.00000226827955628565	0.87464879015268	0.00000205353563835639	0.878793104301528	0.00000159070223095217	0.724896406881475	0.000665478418883319	0.842548077264947	0.000011445401912173
HORVU.MOREX.r3.7HG0706290	0.86313891036168	0.00000399285558932817	0.86313891036168	0.00000399285558932817	0.832753078330969	0.0000179531707224599	0.848601086240809	0.00000853408354681623	0.690984255327787	0.00149647454500496	0.652131690788623	0.00335782455319028
HORVU.MOREX.r3.7HG0707850	0.923108660328267	0.0000000481719842573278	0.923108660328267	0.0000000481719842573288	0.889845399161449	0.00000076747647420832	0.906996872473723	0.000000209508834837311	0.720678817897927	0.000740590169407246	0.818539429739998	0.0000328748130674652
HORVU.MOREX.r3.7HG0709050	0.820344881032063	0.0000305319558738353	0.820344881032063	0.0000305319558738354	0.768214799066789	0.000196366415726423	0.877067239162823	0.00000177115741963546	0.835348347941802	0.0000159795834601168	0.729599197835056	0.000589343668636185
HORVU.MOREX.r3.7HG0713010	0.924732835129024	0.0000000408210905744595	0.924732835129024	0.0000000408210905744598	0.910411076297193	0.000000157053805577819	0.911774498662652	0.000000139533564247787	0.730641053306071	0.000573503461458808	0.810776203374506	0.0000447782542949184
HORVU.MOREX.r3.7HG0714160	0.909724963114089	0.000000166568498272212	0.909724963114089	0.000000166568498272216	0.892780744375808	0.000000624275951389443	0.855584736514679	0.00000598578028167124	0.61061685390488	0.00711115190564882	0.786493861993593	0.000108346063088778
HORVU.MOREX.r3.7HG0728720	0.835296978199822	0.0000160167669270951	0.835296978199822	0.0000160167669270951	0.85777462216312	0.00000533550111227215	0.899737471030647	0.000000373352630032645	0.761435001843206	0.000241607425263706	0.764322621601631	0.000221368487412783
HORVU.MOREX.r3.7HG0738240	0.759137277679271	0.000258806311695839	0.759137277679271	0.00025880631169584	0.68306763870477	0.00178122295749224	0.857295873359309	0.00000547222513643995	0.8466115962534	0.00000941128675246846	0.761880938961167	0.000238383761961666
HORVU.MOREX.r3.7HG0738760	0.923043929335049	0.0000000484872874166973	0.923043929335049	0.0000000484872874166977	0.879468557289157	0.00000152451992705881	0.8691070011595	0.00000285039164484145	0.69886221845649	0.00125164887427612	0.861443954710264	0.00000438148268050379
HORVU.MOREX.r3.7HG0740250	0.921418227112998	0.0000000570151959904861	0.921418227112998	0.0000000570151959904861	0.887994447371403	0.000000871646916376903	0.962000280331498	0.000000000194014476952944	0.80958576544161	0.0000468935947189492	0.857292608336565	0.00000547316780776413
HORVU.MOREX.r3.7HG0748630	0.827990632123012	0.0000221197902899302	0.827990632123012	0.0000221197902899302	0.849845370396802	0.00000802187492170979	0.869913950159481	0.00000272001073233685	0.734623912033247	0.000516193370142097	0.689788284535684	0.00153689388551508
novel.10117	0.914220883774349	0.000000112306668693215	0.91422088377435	0.000000112306668693213	0.893597992663472	0.000000588772451058607	0.937692193712108	0.00000000938420172653093	0.796979732323542	0.0000750449616286705	0.763484927973977	0.000227086670985641
novel.10692	0.852536176016208	0.000007003584536128	0.852536176016208	0.00000700358453612795	0.844490157317567	0.0000104306894991698	0.884646595055214	0.00000109124897801531	0.737769257578415	0.000474399328742081	0.653786919096668	0.00325151212245287
novel.10720	0.525216313883983	0.0252057255762146	0.525216313883983	0.0252057255762146	0.394524807837898	0.105194871418561	0.609605128135108	0.00723329293826172	0.871328584367872	0.00000250379827801161	0.577138547043793	0.0121483243111452
novel.10776	0.935751317097351	0.0000000119200834386382	0.935751317097351	0.0000000119200834386382	0.956816913492504	0.000000000530858043655802	0.905014457295517	0.00000024643159831854	0.652448561096146	0.00333725504954372	0.841810815935174	0.0000118521466163778
novel.10825	0.768870457989094	0.000192399008687191	0.768870457989093	0.000192399008687192	0.763633027139557	0.000226066762657028	0.852549885141498	0.00000699869504560516	0.792960803957193	0.0000865971839668202	0.830013182567887	0.0000202592461099959
novel.11444	0.894234846592195	0.000000562327353402776	0.894234846592195	0.00000056232735340278	0.925433541559082	0.0000000379633897392473	0.853670020082937	0.00000660895039952137	0.597250100492192	0.00886642780686577	0.784629008671294	0.000115416549633005
novel.11450	0.492047263228066	0.0380609632709918	0.492047263228066	0.0380609632709918	0.371649071862133	0.128868945287546	0.622596750579495	0.00578746186308526	0.855164036055585	0.00000611819439813485	0.486231956261229	0.0407555117868045
novel.11531	0.858554355297173	0.00000511909598711002	0.858554355297173	0.00000511909598711005	0.846425703380398	0.00000949705912257391	0.79032667305423	0.0000949600200950319	0.568873442884596	0.0137503053654504	0.695050783106181	0.00136557173625713
novel.11540	0.871939626076501	0.00000241508304040902	0.871939626076501	0.000002415083040409	0.873005118899463	0.00000226684765510335	0.763852206810783	0.000224564438963769	0.517030732187577	0.0280051258054251	0.740896670263951	0.000435695023140318
novel.11552	0.739470585937359	0.000453001568415168	0.739470585937359	0.000453001568415168	0.667763976371921	0.00245910154062638	0.853098489956425	0.00000680541747525533	0.883114718435774	0.00000120666386451837	0.713950294943219	0.000875017694946987
novel.11558	0.733704708245473	0.000528974262306369	0.733704708245473	0.000528974262306371	0.693671988348899	0.00140884578738013	0.864318063293555	0.00000374030389549469	0.872871665399935	0.00000228497416306437	0.660404817997513	0.00285364350257205
novel.11635	0.764744913432441	0.000218532245518705	0.764744913432441	0.000218532245518705	0.695135535211066	0.00136294815630213	0.858775319187335	0.00000505915821600829	0.884834451632879	0.00000107777349860384	0.744607832766323	0.000393238312345037
novel.11636	0.792672161505283	0.0000874819270313622	0.792672161505283	0.0000874819270313628	0.815123554889115	0.0000377286315431752	0.88443216420922	0.00000110680798370285	0.648619139493565	0.00359288333021355	0.732996081269092	0.000539007266865241
novel.11658	0.903969200758371	0.000000268071714430509	0.903969200758371	0.000000268071714430515	0.940897481751553	0.00000000621365002514189	0.847705712458423	0.00000891978043537234	0.54507936050763	0.019316557966673	0.740667737885326	0.000438435278163546
novel.11671	0.898580271943551	0.000000407716937567201	0.898580271943551	0.000000407716937567196	0.931187229376406	0.0000000203412831717663	0.925637150117912	0.000000037166255414442	0.688947289289507	0.00156585467559419	0.82027862413202	0.0000306153447101686
novel.12070	0.654424523492946	0.00321130362596377	0.654424523492946	0.00321130362596377	0.552990596017864	0.017298255213421	0.722381065643678	0.000709465023675789	0.88364984464917	0.0000011652057332033	0.702955576650915	0.00113820566204635
novel.12074	0.90454798376063	0.000000255894748733407	0.90454798376063	0.000000255894748733407	0.855817277922104	0.00000591364966497378	0.88159881823639	0.00000133108085238892	0.75031224298296	0.000334778698831276	0.829085904712082	0.0000210949312619379
novel.1429	0.912728866018538	0.000000128300413450196	0.912728866018538	0.000000128300413450196	0.889901082207334	0.000000764516959535323	0.925602393815243	0.0000000373012911190714	0.78620540524128	0.000109415096003861	0.754986427958875	0.00029249541682477
novel.1430	0.872242084933931	0.0000023721799959899	0.872242084933931	0.0000023721799959899	0.86880740414077	0.00000290014782271957	0.940851686218476	0.00000000625135892990437	0.81521453603416	0.0000375918546855217	0.743384940232972	0.000406826464506125
novel.1617	0.850868365116063	0.00000762072469380476	0.850868365116063	0.00000762072469380476	0.800168265532367	0.0000668365432641823	0.928940229208854	0.0000000261150514748285	0.888234499556397	0.00000085748431899812	0.740150525575132	0.000444679449864002
novel.2028	0.85898811085105	0.00000500200772604628	0.85898811085105	0.00000500200772604628	0.884781378151417	0.0000010815659888263	0.904140129130839	0.000000264424529147783	0.667842876347583	0.00245512893397062	0.803724460862012	0.0000585939836565548
novel.2060	0.829841593065872	0.0000204117172334753	0.829841593065872	0.0000204117172334752	0.833832652482578	0.0000171082835911363	0.886754027316655	0.000000948089864369002	0.698572826833322	0.00126001203167734	0.72201848655647	0.000716001369629957
novel.2124	0.772391648281724	0.000172230446436881	0.772391648281724	0.000172230446436881	0.757940695928951	0.000268163969252317	0.876389285532653	0.00000184671752203296	0.824386262695786	0.0000257983232791027	0.785321691318568	0.000112745991730678
novel.2174	0.918979204001559	0.0000000722406025300665	0.918979204001559	0.0000000722406025300665	0.912167854373188	0.000000134804651465492	0.870949508616803	0.00000256023242563312	0.692299319478728	0.00145305138640884	0.814327746960141	0.0000389431989071035
novel.219	0.799916563470613	0.0000674554862368618	0.799916563470613	0.0000674554862368619	0.769803685065432	0.00018686890279965	0.902687336819777	0.000000296837153920173	0.80533363454674	0.000055158535851393	0.798434369764655	0.0000711999247635428
novel.2563	0.896647675976923	0.000000471211567635726	0.896647675976923	0.00000047121156763573	0.877026596708186	0.00000177561090915371	0.832726600564442	0.0000179743325548942	0.658967589117409	0.00293645506001995	0.692565204525416	0.00144440016599338
novel.2587	0.920124217145016	0.0000000647038433174448	0.920124217145016	0.0000000647038433174442	0.885427856513916	0.00000103614468954459	0.919427855268362	0.000000069201519060037	0.819045934852707	0.0000322025804839172	0.846411825395149	0.00000950348930896663
novel.2590	0.933175574738462	0.0000000161909052950504	0.933175574738462	0.0000000161909052950504	0.940600930125509	0.00000000646138182244951	0.966744612103306	0.0000000000677629786266986	0.757912307530349	0.000268389390691984	0.808310503594483	0.0000492534514885493
novel.2823	0.944487131949346	0.0000000038072815057876	0.944487131949346	0.0000000038072815057876	0.95239335676067	0.00000000114213970062948	0.881696991899532	0.00000132270142734849	0.662135757301419	0.00275646576044304	0.795974544219721	0.0000778037861865932
novel.284	0.852003842868124	0.00000719572594000416	0.852003842868124	0.00000719572594000418	0.841503787787747	0.0000120251470207049	0.846503004678965	0.00000946131072452675	0.594509970227284	0.00926598612898571	0.715219297644407	0.000848217172816577
novel.288	0.808714787801386	0.0000484946302043602	0.808714787801386	0.0000484946302043602	0.776440397563058	0.000151276708707329	0.894889075302133	0.000000536234793832888	0.816261124060669	0.0000360485964999616	0.715232984307455	0.000847931895837036
novel.2942	0.859919431080054	0.00000475835156690145	0.859919431080054	0.00000475835156690145	0.827942638551256	0.0000221656539123922	0.802666352989948	0.0000609507218314638	0.683983190522303	0.00174616271311051	0.707529623339902	0.00102168845031583
novel.3292	0.888544845775703	0.000000839468992636514	0.888544845775703	0.000000839468992636522	0.912108104520455	0.000000135513900333938	0.852109672892082	0.00000715717155512376	0.569265321601371	0.0136707412848493	0.867072131894264	0.00000320328619224017
novel.3311	0.860729559155221	0.0000045547616829883	0.860729559155221	0.00000455476168298836	0.811370255339915	0.0000437534158982568	0.906045864923898	0.000000226575574613271	0.752058346570474	0.000318419147113667	0.73675486861456	0.00048755604638161
novel.3380	0.831963575415906	0.0000185933955100409	0.831963575415906	0.000018593395510041	0.739893916857712	0.000447805008621945	0.873367834308807	0.00000221820514815343	0.892630764446457	0.000000630988226805204	0.788412308267423	0.000101458904984449
novel.3579	0.911185020050237	0.000000146888905237912	0.911185020050238	0.000000146888905237909	0.878968750031166	0.00000157325846996029	0.881120681380169	0.00000137254843451198	0.717585161170393	0.000800078356357888	0.787069656887377	0.000106238592388631
novel.3667	0.9186094260386	0.0000000748316648296144	0.9186094260386	0.0000000748316648296144	0.901770691061662	0.000000319008327155376	0.904922199332617	0.000000248278807140617	0.768879177387242	0.000192346707003435	0.882554695432265	0.00000125140609424425
novel.3705	0.805812110291513	0.0000541706990671254	0.805812110291513	0.0000541706990671254	0.752064827136901	0.000318359706420789	0.868131949252465	0.0000030150730549329	0.721281511796398	0.000729442237935745	0.662048215478382	0.00276131427878512
novel.3727	0.90384077919182	0.000000270840443898671	0.90384077919182	0.000000270840443898676	0.896130400922958	0.000000489589163698641	0.9400792627921	0.00000000691803771922559	0.787097918481132	0.000106136052985669	0.807940439891653	0.0000499568775805315
novel.3728	0.871938530789961	0.00000241523960901476	0.871938530789961	0.00000241523960901476	0.877020775151722	0.00000177624960823099	0.894295659345164	0.000000559856635584199	0.730108935886629	0.000581548549710704	0.706841722243398	0.0010385484980548
novel.4268	0.831780106845099	0.0000187449363897076	0.831780106845099	0.0000187449363897077	0.870133197805067	0.00000268548546374961	0.872724427717504	0.00000230511750537504	0.647220125602125	0.00369017867181633	0.798216506642684	0.0000717649122837073
novel.4563	0.914989602820274	0.000000104762442783688	0.914989602820274	0.000000104762442783688	0.930622538609142	0.0000000216764437268635	0.813534157205883	0.0000401873969697374	0.575567212448832	0.0124408040909494	0.746569073491078	0.000372242580402748
novel.4709	0.891757369921264	0.000000671327757754823	0.891757369921264	0.000000671327757754823	0.874285275687987	0.00000209915980084712	0.869248137507079	0.00000282720768366556	0.614628357340751	0.00664316316173076	0.809730615210275	0.000046631745086092
novel.4924	0.8666957777222	0.00000327250984880484	0.8666957777222	0.00000327250984880484	0.843495583741032	0.0000109402623863007	0.809341774097137	0.000047337495791772	0.543226085394282	0.0198151333276958	0.656676508729519	0.00307253921812193
novel.4926	0.956882005680256	0.000000000524598326653963	0.956882005680256	0.000000000524598326653963	0.944658759225965	0.00000000371615725139317	0.931183579809544	0.0000000203496776101255	0.716858418555886	0.000814616493995805	0.856361157262783	0.00000574785315162661
novel.494	0.845596294866273	0.00000988796562712471	0.845596294866273	0.00000988796562712474	0.817997260425881	0.0000336076016653662	0.956952103689591	0.000000000517929171512266	0.865125430751743	0.00000357540922361149	0.730345924854038	0.000577953921436911
novel.5043	0.822445851940954	0.0000279863017884772	0.822445851940954	0.0000279863017884772	0.837171764406968	0.0000147066619492477	0.876520794816191	0.00000183184727740501	0.761365581458121	0.000242112553294588	0.780195482622587	0.000133811407036027
novel.5340	0.574898701519445	0.0125669279250625	0.574898701519445	0.0125669279250625	0.467263920448287	0.0505653184065705	0.729135481086429	0.000596510795145573	0.884960804005375	0.00000106879079471846	0.575938080456788	0.0123712714799181
novel.5444	0.895106998937729	0.000000527778714080472	0.895106998937729	0.000000527778714080472	0.918475114873835	0.00000007579252079741	0.872915030313095	0.00000227907043364287	0.641228832795492	0.00413156222040838	0.816775192981287	0.0000353105658396827
novel.5534	0.911833789170912	0.000000138811717289746	0.911833789170912	0.000000138811717289745	0.907642563792564	0.00000019856543541485	0.939612531026813	0.0000000073501094457948	0.759765092902981	0.000254007682767734	0.826696379339829	0.000023385380672791
novel.5552	0.81361305531265	0.0000400622030079796	0.81361305531265	0.0000400622030079796	0.800778918123666	0.0000653549528778814	0.881755170396917	0.00000131775719359394	0.79301249922801	0.0000864395327621041	0.700017454508215	0.00121872152528764
novel.5696	0.814831987549638	0.0000381698213409095	0.814831987549638	0.0000381698213409097	0.866801679841111	0.00000325290225835221	0.9134258699178	0.000000120599266518444	0.702137105493539	0.00116017684106762	0.779839965021399	0.000135388165878768
novel.5850	0.896378798425411	0.000000480688382519828	0.896378798425411	0.000000480688382519828	0.92466871661537	0.0000000410916599290957	0.925318635678675	0.0000000384197602499243	0.710250193819987	0.000957224054061086	0.843010542220272	0.0000111964107542712
novel.5952	0.829968937281742	0.0000202984682009619	0.829968937281742	0.0000202984682009619	0.889632271255787	0.000000778895575575494	0.792409485019019	0.0000882937337463794	0.557821196163412	0.0161503422044821	0.686158739258298	0.00166513652265367
novel.6362	0.897127067444503	0.000000454714866480736	0.897127067444503	0.000000454714866480732	0.907713832210873	0.000000197388420825641	0.810658284141909	0.0000449840969100927	0.55560695636227	0.0166687848347665	0.712857934306175	0.000898649667695037
novel.6368	0.707655512191893	0.00101862779374333	0.707655512191893	0.00101862779374333	0.613337221292523	0.00679098337431489	0.820198829006204	0.0000307160301058489	0.90873900832216	0.000000181112913953985	0.740975503841244	0.000434754741143948
novel.6534	0.937155196302713	0.0000000100338589210349	0.937155196302713	0.0000000100338589210348	0.946414353677105	0.00000000288746644959788	0.82571150747059	0.0000243893996000132	0.546821431728341	0.0188569569475126	0.756127261590738	0.000282888105755956
novel.6640	0.655733276275479	0.00313004835072479	0.655733276275478	0.00313004835072479	0.549275328561469	0.0182242256933841	0.75680204534587	0.000277331658421775	0.893234490339384	0.000000604342622713857	0.62540526304715	0.00550812544709579
novel.665	0.893648384882711	0.000000586641536931255	0.893648384882711	0.00000058664153693126	0.8966478083554	0.000000471206941881991	0.833399351356401	0.0000174432121230763	0.541243777139013	0.0203595704375485	0.710155617802915	0.000959406740428316
novel.6702	0.810715020249276	0.0000448849566766845	0.810715020249276	0.0000448849566766846	0.79979410482305	0.0000677583725218348	0.878235839886465	0.00000164715265241849	0.740506221982179	0.000440377266378171	0.731964391782198	0.000553898965199022
novel.7296	0.8552820105962	0.0000060808111779515	0.8552820105962	0.00000608081117795151	0.888185821744938	0.00000086034005728489	0.831291053064916	0.0000191540511615349	0.551695397661197	0.0176167402130104	0.737474556513139	0.000478190565694724
novel.7385	0.895950130761597	0.00000049613753747953	0.895950130761596	0.000000496137537479537	0.92078659148358	0.0000000606629802797976	0.894778327494858	0.000000540576778615236	0.662792507551355	0.00272031428962453	0.787925781046858	0.000103169371909985
novel.7451	0.882013524123418	0.00000129599317254401	0.882013524123418	0.00000129599317254401	0.850211826216678	0.0000078761438431805	0.946109148160556	0.00000000301875512006555	0.863083229149121	0.00000400513498288462	0.840740948210206	0.0000124643687600007
novel.7962	0.863181387332558	0.00000398350989320007	0.863181387332558	0.00000398350989320007	0.78574295335154	0.000111147611758359	0.818418136907056	0.000033037556483501	0.72245876000969	0.00070807090551884	0.66246666733365	0.00273820144038787
novel.8097	0.939667949006631	0.00000000729761048445422	0.93966794900663	0.00000000729761048445441	0.960467416966985	0.000000000264928053452452	0.86628871444871	0.00000334882577853531	0.606919671624649	0.00756573764842725	0.788981461535553	0.0000994885228742346
novel.8207	0.864369494132542	0.00000372960836591226	0.864369494132542	0.00000372960836591226	0.796726834010987	0.0000757311168778817	0.879929908132184	0.00000148069140744622	0.853603768392148	0.00000663147253999626	0.810427381167122	0.0000453895007848546
novel.8274	0.954067925679435	0.000000000862211937512087	0.954067925679435	0.000000000862211937512102	0.943446941215898	0.0000000044022630066154	0.917100782300845	0.0000000862554776881174	0.726208843715261	0.000643448169864792	0.858420399115202	0.00000515572839746448
novel.8426	0.954693375441212	0.000000000774177242326816	0.954693375441212	0.000000000774177242326816	0.963421632860968	0.000000000143659977310058	0.887225341287722	0.000000918390057118262	0.629855767579617	0.00508798597298305	0.814745076511328	0.0000383021795760405
novel.8446	0.667345000878324	0.0024802857112038	0.667345000878324	0.00248028571120381	0.599432034811366	0.00855827992950831	0.780354393133646	0.000133111664571767	0.852347607589048	0.00000707113717242379	0.608721121661791	0.00734139779037223
novel.8737	0.888380705338381	0.000000848956091840464	0.888380705338381	0.00000084895609184046	0.864185597816815	0.0000037679727914894	0.914774250598295	0.000000106830291766164	0.804271807496316	0.0000574055920588904	0.755232139655659	0.00029040332686885
novel.8738	0.917091420254741	0.0000000863308342808034	0.917091420254742	0.0000000863308342808023	0.912221890129002	0.000000134165999452432	0.929523792652291	0.0000000244936028154651	0.755157479063864	0.000291037680910377	0.791164159519407	0.0000922299913882362
novel.8739	0.879238597346146	0.00000154678036778089	0.879238597346146	0.00000154678036778088	0.871452704322753	0.00000248555428403576	0.945076177847571	0.00000000350240201685316	0.811290277667905	0.0000438902160636843	0.74899048491202	0.000347627492666618
novel.9373	0.880277640976927	0.00000144837812283895	0.880277640976927	0.00000144837812283896	0.877984263234623	0.00000167319704333428	0.899470752197735	0.000000381042698289856	0.759056761252925	0.00025942721920384	0.840922420235722	0.0000123586568321746
novel.940	0.937035794958052	0.0000000101835030845843	0.937035794958052	0.0000000101835030845844	0.957679030206198	0.000000000453001330597512	0.860216032846279	0.00000468292547764432	0.55939618739222	0.0157894089547352	0.723401741366039	0.000691332075877561
novel.9623	0.876947217368287	0.00000178433689334128	0.876947217368287	0.00000178433689334127	0.823272800565748	0.0000270352367456953	0.878950972357021	0.00000157501648248467	0.804810211524333	0.0000562566764516685	0.833454250364931	0.0000174004692135325

## Sheet: shoot turquoise
ID2	H+,K+-ATPase（r）	H+,K+-ATPase（p）
HORVU.MOREX.r3.1HG0000080	0.957219	4.93246e-10
HORVU.MOREX.r3.1HG0000470	0.911466	1.43342e-07
HORVU.MOREX.r3.1HG0000620	0.928738	2.66981e-08
HORVU.MOREX.r3.1HG0000670	0.911717	1.40239e-07
HORVU.MOREX.r3.1HG0002130	0.915351	1.01373e-07
HORVU.MOREX.r3.1HG0002660	0.908881	1.78955e-07
HORVU.MOREX.r3.1HG0002870	0.917521	8.29297e-08
HORVU.MOREX.r3.1HG0003130	0.925726	3.68249e-08
HORVU.MOREX.r3.1HG0003290	0.926222	3.4956e-08
HORVU.MOREX.r3.1HG0003690	0.918115	7.84228e-08
HORVU.MOREX.r3.1HG0004870	0.931518	1.95926e-08
HORVU.MOREX.r3.1HG0005400	0.928696	2.68206e-08
HORVU.MOREX.r3.1HG0007230	0.902998	2.89629e-07
HORVU.MOREX.r3.1HG0007290	0.903253	2.83822e-07
HORVU.MOREX.r3.1HG0007910	0.933479	1.56275e-08
HORVU.MOREX.r3.1HG0008400	0.916045	9.5118e-08
HORVU.MOREX.r3.1HG0009420	0.900657	3.47867e-07
HORVU.MOREX.r3.1HG0010370	0.926178	3.51189e-08
HORVU.MOREX.r3.1HG0011250	0.914389	1.1062e-07
HORVU.MOREX.r3.1HG0013000	0.921276	5.78213e-08
HORVU.MOREX.r3.1HG0013050	0.902795	2.94328e-07
HORVU.MOREX.r3.1HG0013300	0.914622	1.08311e-07
HORVU.MOREX.r3.1HG0013690	0.935631	1.20947e-08
HORVU.MOREX.r3.1HG0014410	0.923274	4.73749e-08
HORVU.MOREX.r3.1HG0014740	0.905542	2.36089e-07
HORVU.MOREX.r3.1HG0016310	0.907638	1.98644e-07
HORVU.MOREX.r3.1HG0016740	0.909652	1.67603e-07
HORVU.MOREX.r3.1HG0016950	0.922323	5.21203e-08
HORVU.MOREX.r3.1HG0017870	0.913917	1.15421e-07
HORVU.MOREX.r3.1HG0019320	0.979011	1.77325e-12
HORVU.MOREX.r3.1HG0019730	0.951471	1.32779e-09
HORVU.MOREX.r3.1HG0021770	0.901077	3.36734e-07
HORVU.MOREX.r3.1HG0021870	0.938789	8.16942e-09
HORVU.MOREX.r3.1HG0022440	0.920637	6.15561e-08
HORVU.MOREX.r3.1HG0022450	0.923607	4.58027e-08
HORVU.MOREX.r3.1HG0022460	0.910555	1.55121e-07
HORVU.MOREX.r3.1HG0022490	0.924587	4.14372e-08
HORVU.MOREX.r3.1HG0023370	0.923642	4.56394e-08
HORVU.MOREX.r3.1HG0024030	0.901003	3.38662e-07
HORVU.MOREX.r3.1HG0025350	0.914556	1.0896e-07
HORVU.MOREX.r3.1HG0026170	0.924612	4.13304e-08
HORVU.MOREX.r3.1HG0026750	0.913724	1.17428e-07
HORVU.MOREX.r3.1HG0027400	0.941866	5.46116e-09
HORVU.MOREX.r3.1HG0028220	0.903355	2.81547e-07
HORVU.MOREX.r3.1HG0029100	0.910533	1.55414e-07
HORVU.MOREX.r3.1HG0029510	0.918117	7.8408e-08
HORVU.MOREX.r3.1HG0029910	0.944458	3.82273e-09
HORVU.MOREX.r3.1HG0030330	0.951466	1.32878e-09
HORVU.MOREX.r3.1HG0031450	0.903578	2.76593e-07
HORVU.MOREX.r3.1HG0031980	0.934228	1.43077e-08
HORVU.MOREX.r3.1HG0032760	0.924109	4.35197e-08
HORVU.MOREX.r3.1HG0032910	0.960436	2.66564e-10
HORVU.MOREX.r3.1HG0033540	0.919918	6.6008e-08
HORVU.MOREX.r3.1HG0034140	0.954028	8.68125e-10
HORVU.MOREX.r3.1HG0034330	0.911098	1.47998e-07
HORVU.MOREX.r3.1HG0034590	0.901447	3.27181e-07
HORVU.MOREX.r3.1HG0034850	0.905262	2.41526e-07
HORVU.MOREX.r3.1HG0035140	0.918684	7.43053e-08
HORVU.MOREX.r3.1HG0035690	0.919478	6.88717e-08
HORVU.MOREX.r3.1HG0035920	0.909586	1.68558e-07
HORVU.MOREX.r3.1HG0037990	0.903498	2.78345e-07
HORVU.MOREX.r3.1HG0038000	0.915309	1.01761e-07
HORVU.MOREX.r3.1HG0038190	0.92913	2.55786e-08
HORVU.MOREX.r3.1HG0038550	0.909567	1.68828e-07
HORVU.MOREX.r3.1HG0038720	0.928342	2.78717e-08
HORVU.MOREX.r3.1HG0038960	0.91571	9.80906e-08
HORVU.MOREX.r3.1HG0040050	0.928316	2.79516e-08
HORVU.MOREX.r3.1HG0041010	0.93668	1.06408e-08
HORVU.MOREX.r3.1HG0041060	0.91654	9.08669e-08
HORVU.MOREX.r3.1HG0041830	0.92985	2.36249e-08
HORVU.MOREX.r3.1HG0042120	0.929106	2.56461e-08
HORVU.MOREX.r3.1HG0042420	0.903793	2.71881e-07
HORVU.MOREX.r3.1HG0042920	0.935227	1.26999e-08
HORVU.MOREX.r3.1HG0043000	0.919322	6.99085e-08
HORVU.MOREX.r3.1HG0043060	0.904832	2.50106e-07
HORVU.MOREX.r3.1HG0043800	0.902835	2.93385e-07
HORVU.MOREX.r3.1HG0044090	0.930717	2.14491e-08
HORVU.MOREX.r3.1HG0044370	0.930687	2.15206e-08
HORVU.MOREX.r3.1HG0044700	0.910124	1.60976e-07
HORVU.MOREX.r3.1HG0045360	0.954831	7.55863e-10
HORVU.MOREX.r3.1HG0045510	0.911613	1.41516e-07
HORVU.MOREX.r3.1HG0045900	0.934462	1.39163e-08
HORVU.MOREX.r3.1HG0046520	0.902936	2.91054e-07
HORVU.MOREX.r3.1HG0046710	0.917762	8.10738e-08
HORVU.MOREX.r3.1HG0046770	0.912167	1.3482e-07
HORVU.MOREX.r3.1HG0046830	0.926692	3.32659e-08
HORVU.MOREX.r3.1HG0046920	0.921166	5.84505e-08
HORVU.MOREX.r3.1HG0047500	0.967348	5.86363e-11
HORVU.MOREX.r3.1HG0048400	0.91101	1.49138e-07
HORVU.MOREX.r3.1HG0049050	0.906616	2.16206e-07
HORVU.MOREX.r3.1HG0049180	0.923144	4.80012e-08
HORVU.MOREX.r3.1HG0049920	0.941016	6.11661e-09
HORVU.MOREX.r3.1HG0050160	0.903238	2.84167e-07
HORVU.MOREX.r3.1HG0050880	0.907035	2.08846e-07
HORVU.MOREX.r3.1HG0050990	0.916728	8.9302e-08
HORVU.MOREX.r3.1HG0051020	0.907996	1.92789e-07
HORVU.MOREX.r3.1HG0051670	0.913513	1.19669e-07
HORVU.MOREX.r3.1HG0052940	0.912437	1.31648e-07
HORVU.MOREX.r3.1HG0053270	0.911902	1.37984e-07
HORVU.MOREX.r3.1HG0053350	0.910283	1.58795e-07
HORVU.MOREX.r3.1HG0053550	0.901531	3.25045e-07
HORVU.MOREX.r3.1HG0053560	0.912972	1.25562e-07
HORVU.MOREX.r3.1HG0053990	0.938751	8.20961e-09
HORVU.MOREX.r3.1HG0054030	0.955284	6.98276e-10
HORVU.MOREX.r3.1HG0054150	0.935927	1.16688e-08
HORVU.MOREX.r3.1HG0054820	0.911755	1.39775e-07
HORVU.MOREX.r3.1HG0055400	0.919346	6.97509e-08
HORVU.MOREX.r3.1HG0055580	0.931988	1.85705e-08
HORVU.MOREX.r3.1HG0055840	0.904405	2.58858e-07
HORVU.MOREX.r3.1HG0056560	0.907939	1.93703e-07
HORVU.MOREX.r3.1HG0056980	0.921729	5.52917e-08
HORVU.MOREX.r3.1HG0057990	0.909957	1.633e-07
HORVU.MOREX.r3.1HG0058050	0.927059	3.19932e-08
HORVU.MOREX.r3.1HG0058290	0.901106	3.35966e-07
HORVU.MOREX.r3.1HG0058450	0.917241	8.51323e-08
HORVU.MOREX.r3.1HG0058730	0.905386	2.39105e-07
HORVU.MOREX.r3.1HG0059000	0.902163	3.09341e-07
HORVU.MOREX.r3.1HG0059120	0.901519	3.25346e-07
HORVU.MOREX.r3.1HG0059430	0.904357	2.59855e-07
HORVU.MOREX.r3.1HG0059710	0.909365	1.71758e-07
HORVU.MOREX.r3.1HG0060400	0.922737	5.00044e-08
HORVU.MOREX.r3.1HG0060410	0.905654	2.33954e-07
HORVU.MOREX.r3.1HG0061080	0.911896	1.3806e-07
HORVU.MOREX.r3.1HG0061140	0.935943	1.16458e-08
HORVU.MOREX.r3.1HG0061230	0.937006	1.0221e-08
HORVU.MOREX.r3.1HG0061370	0.942938	4.72166e-09
HORVU.MOREX.r3.1HG0061720	0.902497	3.01329e-07
HORVU.MOREX.r3.1HG0062080	0.945237	3.4231e-09
HORVU.MOREX.r3.1HG0062400	0.924083	4.36367e-08
HORVU.MOREX.r3.1HG0062460	0.90389	2.69779e-07
HORVU.MOREX.r3.1HG0062650	0.95793	4.3229e-10
HORVU.MOREX.r3.1HG0062760	0.913685	1.1784e-07
HORVU.MOREX.r3.1HG0063350	0.906244	2.22918e-07
HORVU.MOREX.r3.1HG0063780	0.939886	7.09436e-09
HORVU.MOREX.r3.1HG0064000	0.943669	4.26913e-09
HORVU.MOREX.r3.1HG0064010	0.943702	4.24941e-09
HORVU.MOREX.r3.1HG0064460	0.928929	2.61481e-08
HORVU.MOREX.r3.1HG0064500	0.930668	2.15665e-08
HORVU.MOREX.r3.1HG0065020	0.969145	3.74936e-11
HORVU.MOREX.r3.1HG0065590	0.906181	2.24079e-07
HORVU.MOREX.r3.1HG0066310	0.909278	1.73031e-07
HORVU.MOREX.r3.1HG0068100	0.961367	2.20989e-10
HORVU.MOREX.r3.1HG0068420	0.92501	3.96677e-08
HORVU.MOREX.r3.1HG0068790	0.901508	3.25612e-07
HORVU.MOREX.r3.1HG0069880	0.920537	6.21597e-08
HORVU.MOREX.r3.1HG0070290	0.951233	1.37962e-09
HORVU.MOREX.r3.1HG0070450	0.956023	6.12617e-10
HORVU.MOREX.r3.1HG0071760	0.904337	2.60284e-07
HORVU.MOREX.r3.1HG0071960	0.915109	1.03634e-07
HORVU.MOREX.r3.1HG0072600	0.914051	1.14034e-07
HORVU.MOREX.r3.1HG0072890	0.935972	1.16046e-08
HORVU.MOREX.r3.1HG0073090	0.91898	7.22341e-08
HORVU.MOREX.r3.1HG0073870	0.917379	8.40417e-08
HORVU.MOREX.r3.1HG0073950	0.928378	2.77635e-08
HORVU.MOREX.r3.1HG0074480	0.936057	1.14848e-08
HORVU.MOREX.r3.1HG0075470	0.908913	1.78469e-07
HORVU.MOREX.r3.1HG0075610	0.930673	2.15535e-08
HORVU.MOREX.r3.1HG0076540	0.903905	2.69448e-07
HORVU.MOREX.r3.1HG0076900	0.919493	6.87688e-08
HORVU.MOREX.r3.1HG0077730	0.937153	1.0037e-08
HORVU.MOREX.r3.1HG0077830	0.900281	3.58104e-07
HORVU.MOREX.r3.1HG0078160	0.920654	6.14519e-08
HORVU.MOREX.r3.1HG0078270	0.919942	6.58541e-08
HORVU.MOREX.r3.1HG0078730	0.918424	7.61585e-08
HORVU.MOREX.r3.1HG0079820	0.903448	2.79467e-07
HORVU.MOREX.r3.1HG0081000	0.9119	1.38009e-07
HORVU.MOREX.r3.1HG0081400	0.920956	5.96669e-08
HORVU.MOREX.r3.1HG0081710	0.913081	1.24354e-07
HORVU.MOREX.r3.1HG0081790	0.944223	3.95114e-09
HORVU.MOREX.r3.1HG0083260	0.926607	3.35653e-08
HORVU.MOREX.r3.1HG0086130	0.935059	1.29586e-08
HORVU.MOREX.r3.1HG0086360	0.904237	2.62377e-07
HORVU.MOREX.r3.1HG0086470	0.900531	3.51264e-07
HORVU.MOREX.r3.1HG0086730	0.900144	3.61876e-07
HORVU.MOREX.r3.1HG0087790	0.917019	8.69126e-08
HORVU.MOREX.r3.1HG0087880	0.926159	3.51908e-08
HORVU.MOREX.r3.1HG0090330	0.916751	8.91105e-08
HORVU.MOREX.r3.1HG0090970	0.91054	1.55324e-07
HORVU.MOREX.r3.1HG0090990	0.912933	1.26005e-07
HORVU.MOREX.r3.1HG0091670	0.926015	3.57248e-08
HORVU.MOREX.r3.1HG0091680	0.940417	6.61936e-09
HORVU.MOREX.r3.1HG0092080	0.940535	6.51789e-09
HORVU.MOREX.r3.1HG0092090	0.924025	4.38959e-08
HORVU.MOREX.r3.1HG0093180	0.941986	5.37372e-09
HORVU.MOREX.r3.1HG0093440	0.935656	1.20581e-08
HORVU.MOREX.r3.1HG0093770	0.967826	5.21949e-11
HORVU.MOREX.r3.1HG0094710	0.927837	2.94369e-08
HORVU.MOREX.r3.1HG0094760	0.929959	2.33411e-08
HORVU.MOREX.r3.1HG0095040	0.907573	1.99725e-07
HORVU.MOREX.r3.1HG0095070	0.923375	4.68931e-08
HORVU.MOREX.r3.1HG0095100	0.937785	9.27542e-09
HORVU.MOREX.r3.2HG0095490	0.901895	3.15916e-07
HORVU.MOREX.r3.2HG0095520	0.91672	8.93705e-08
HORVU.MOREX.r3.2HG0095740	0.923532	4.61548e-08
HORVU.MOREX.r3.2HG0095780	0.909173	1.74586e-07
HORVU.MOREX.r3.2HG0096440	0.90011	3.62837e-07
HORVU.MOREX.r3.2HG0100320	0.920322	6.34728e-08
HORVU.MOREX.r3.2HG0100570	0.913045	1.24755e-07
HORVU.MOREX.r3.2HG0101230	0.947191	2.57562e-09
HORVU.MOREX.r3.2HG0103820	0.922843	4.94755e-08
HORVU.MOREX.r3.2HG0104500	0.904081	2.65689e-07
HORVU.MOREX.r3.2HG0104510	0.909892	1.64201e-07
HORVU.MOREX.r3.2HG0104680	0.95266	1.09295e-09
HORVU.MOREX.r3.2HG0104900	0.904496	2.56968e-07
HORVU.MOREX.r3.2HG0105100	0.917391	8.39499e-08
HORVU.MOREX.r3.2HG0105170	0.906538	2.17605e-07
HORVU.MOREX.r3.2HG0105650	0.913407	1.20807e-07
HORVU.MOREX.r3.2HG0107070	0.935554	1.22077e-08
HORVU.MOREX.r3.2HG0107450	0.902591	2.99107e-07
HORVU.MOREX.r3.2HG0107660	0.905378	2.39275e-07
HORVU.MOREX.r3.2HG0107980	0.914804	1.06547e-07
HORVU.MOREX.r3.2HG0108460	0.909019	1.76877e-07
HORVU.MOREX.r3.2HG0108550	0.906404	2.20021e-07
HORVU.MOREX.r3.2HG0109300	0.916074	9.4868e-08
HORVU.MOREX.r3.2HG0111580	0.908142	1.90449e-07
HORVU.MOREX.r3.2HG0111650	0.912334	1.32852e-07
HORVU.MOREX.r3.2HG0111880	0.907611	1.99085e-07
HORVU.MOREX.r3.2HG0113180	0.910232	1.59496e-07
HORVU.MOREX.r3.2HG0113380	0.922208	5.27232e-08
HORVU.MOREX.r3.2HG0116070	0.900274	3.58291e-07
HORVU.MOREX.r3.2HG0116410	0.931647	1.93069e-08
HORVU.MOREX.r3.2HG0117010	0.908765	1.80711e-07
HORVU.MOREX.r3.2HG0117090	0.916273	9.3143e-08
HORVU.MOREX.r3.2HG0117790	0.916915	8.7764e-08
HORVU.MOREX.r3.2HG0118630	0.932547	1.74142e-08
HORVU.MOREX.r3.2HG0119040	0.920754	6.08566e-08
HORVU.MOREX.r3.2HG0119080	0.907123	2.07334e-07
HORVU.MOREX.r3.2HG0119100	0.929734	2.39307e-08
HORVU.MOREX.r3.2HG0119160	0.902881	2.92334e-07
HORVU.MOREX.r3.2HG0119720	0.925603	3.72987e-08
HORVU.MOREX.r3.2HG0119860	0.902896	2.91982e-07
HORVU.MOREX.r3.2HG0119870	0.943702	4.24963e-09
HORVU.MOREX.r3.2HG0121130	0.900519	3.51586e-07
HORVU.MOREX.r3.2HG0121820	0.905676	2.33537e-07
HORVU.MOREX.r3.2HG0121900	0.91215	1.35013e-07
HORVU.MOREX.r3.2HG0122500	0.911693	1.40529e-07
HORVU.MOREX.r3.2HG0123520	0.915444	1.00508e-07
HORVU.MOREX.r3.2HG0123650	0.941922	5.42045e-09
HORVU.MOREX.r3.2HG0123850	0.911718	1.40229e-07
HORVU.MOREX.r3.2HG0124640	0.913244	1.22572e-07
HORVU.MOREX.r3.2HG0125300	0.948571	2.09308e-09
HORVU.MOREX.r3.2HG0125440	0.948349	2.16496e-09
HORVU.MOREX.r3.2HG0125550	0.902567	2.99678e-07
HORVU.MOREX.r3.2HG0125630	0.908575	1.83629e-07
HORVU.MOREX.r3.2HG0125860	0.939511	7.4476e-09
HORVU.MOREX.r3.2HG0125940	0.917002	8.70498e-08
HORVU.MOREX.r3.2HG0126090	0.90869	1.81867e-07
HORVU.MOREX.r3.2HG0126760	0.920454	6.26613e-08
HORVU.MOREX.r3.2HG0126900	0.914845	1.0615e-07
HORVU.MOREX.r3.2HG0128340	0.917409	8.38073e-08
HORVU.MOREX.r3.2HG0128540	0.937164	1.00233e-08
HORVU.MOREX.r3.2HG0129980	0.935362	1.24942e-08
HORVU.MOREX.r3.2HG0132250	0.957012	5.12257e-10
HORVU.MOREX.r3.2HG0132440	0.950569	1.53415e-09
HORVU.MOREX.r3.2HG0134630	0.933864	1.49366e-08
HORVU.MOREX.r3.2HG0134820	0.950244	1.61495e-09
HORVU.MOREX.r3.2HG0136010	0.903847	2.70705e-07
HORVU.MOREX.r3.2HG0136090	0.942554	4.97606e-09
HORVU.MOREX.r3.2HG0136120	0.901597	3.23355e-07
HORVU.MOREX.r3.2HG0137000	0.913936	1.15221e-07
HORVU.MOREX.r3.2HG0138050	0.909085	1.75881e-07
HORVU.MOREX.r3.2HG0139260	0.909211	1.74012e-07
HORVU.MOREX.r3.2HG0139380	0.900671	3.47479e-07
HORVU.MOREX.r3.2HG0140700	0.923314	4.71831e-08
HORVU.MOREX.r3.2HG0141000	0.900206	3.60179e-07
HORVU.MOREX.r3.2HG0141370	0.903153	2.86096e-07
HORVU.MOREX.r3.2HG0141470	0.946865	2.70252e-09
HORVU.MOREX.r3.2HG0141660	0.91383	1.16315e-07
HORVU.MOREX.r3.2HG0141740	0.915082	1.03883e-07
HORVU.MOREX.r3.2HG0142450	0.904767	2.51419e-07
HORVU.MOREX.r3.2HG0142660	0.928209	2.8277e-08
HORVU.MOREX.r3.2HG0143700	0.930328	2.24025e-08
HORVU.MOREX.r3.2HG0144830	0.945549	3.27304e-09
HORVU.MOREX.r3.2HG0145600	0.904905	2.48623e-07
HORVU.MOREX.r3.2HG0145640	0.906043	2.2662e-07
HORVU.MOREX.r3.2HG0145810	0.904728	2.52215e-07
HORVU.MOREX.r3.2HG0146930	0.90629	2.22091e-07
HORVU.MOREX.r3.2HG0147120	0.95949	3.2111e-10
HORVU.MOREX.r3.2HG0148280	0.918849	7.31423e-08
HORVU.MOREX.r3.2HG0148470	0.953717	9.1537e-10
HORVU.MOREX.r3.2HG0149120	0.930211	2.26974e-08
HORVU.MOREX.r3.2HG0149130	0.919519	6.8601e-08
HORVU.MOREX.r3.2HG0149220	0.925515	3.76416e-08
HORVU.MOREX.r3.2HG0151770	0.915796	9.73245e-08
HORVU.MOREX.r3.2HG0152430	0.903742	2.72993e-07
HORVU.MOREX.r3.2HG0152890	0.936754	1.05444e-08
HORVU.MOREX.r3.2HG0153250	0.922963	4.8886e-08
HORVU.MOREX.r3.2HG0154040	0.953706	9.16958e-10
HORVU.MOREX.r3.2HG0154580	0.925838	3.63934e-08
HORVU.MOREX.r3.2HG0156130	0.901945	3.14675e-07
HORVU.MOREX.r3.2HG0156930	0.904107	2.65122e-07
HORVU.MOREX.r3.2HG0156970	0.907437	2.01995e-07
HORVU.MOREX.r3.2HG0157030	0.910234	1.59464e-07
HORVU.MOREX.r3.2HG0157090	0.946385	2.89967e-09
HORVU.MOREX.r3.2HG0158020	0.935529	1.22449e-08
HORVU.MOREX.r3.2HG0158660	0.929849	2.36289e-08
HORVU.MOREX.r3.2HG0158870	0.910146	1.60666e-07
HORVU.MOREX.r3.2HG0159190	0.953336	9.76125e-10
HORVU.MOREX.r3.2HG0159340	0.945196	3.44305e-09
HORVU.MOREX.r3.2HG0159700	0.923094	4.82447e-08
HORVU.MOREX.r3.2HG0159940	0.96103	2.36656e-10
HORVU.MOREX.r3.2HG0159970	0.92553	3.75857e-08
HORVU.MOREX.r3.2HG0161160	0.908185	1.8976e-07
HORVU.MOREX.r3.2HG0163780	0.90963	1.67925e-07
HORVU.MOREX.r3.2HG0164200	0.910727	1.5283e-07
HORVU.MOREX.r3.2HG0164650	0.960492	2.63635e-10
HORVU.MOREX.r3.2HG0165360	0.92084	6.03477e-08
HORVU.MOREX.r3.2HG0165880	0.905083	2.4507e-07
HORVU.MOREX.r3.2HG0166360	0.904831	2.50123e-07
HORVU.MOREX.r3.2HG0167030	0.90483	2.50142e-07
HORVU.MOREX.r3.2HG0168350	0.909585	1.68567e-07
HORVU.MOREX.r3.2HG0168780	0.949999	1.67846e-09
HORVU.MOREX.r3.2HG0168890	0.953	1.03269e-09
HORVU.MOREX.r3.2HG0169680	0.949026	1.95222e-09
HORVU.MOREX.r3.2HG0169720	0.934625	1.36491e-08
HORVU.MOREX.r3.2HG0170080	0.93139	1.98801e-08
HORVU.MOREX.r3.2HG0170160	0.91868	7.43342e-08
HORVU.MOREX.r3.2HG0170300	0.906356	2.20887e-07
HORVU.MOREX.r3.2HG0170390	0.919288	7.0137e-08
HORVU.MOREX.r3.2HG0171440	0.906099	2.25591e-07
HORVU.MOREX.r3.2HG0171930	0.908936	1.78118e-07
HORVU.MOREX.r3.2HG0172050	0.90487	2.49327e-07
HORVU.MOREX.r3.2HG0172550	0.939099	7.85215e-09
HORVU.MOREX.r3.2HG0173230	0.921536	5.63548e-08
HORVU.MOREX.r3.2HG0173350	0.902702	2.96482e-07
HORVU.MOREX.r3.2HG0174160	0.90589	2.29478e-07
HORVU.MOREX.r3.2HG0174250	0.905208	2.42589e-07
HORVU.MOREX.r3.2HG0174770	0.946902	2.68788e-09
HORVU.MOREX.r3.2HG0175210	0.904212	2.6291e-07
HORVU.MOREX.r3.2HG0175320	0.903181	2.85454e-07
HORVU.MOREX.r3.2HG0175700	0.944715	3.68646e-09
HORVU.MOREX.r3.2HG0175710	0.95369	9.19549e-10
HORVU.MOREX.r3.2HG0176090	0.949494	1.81613e-09
HORVU.MOREX.r3.2HG0176280	0.928023	2.88524e-08
HORVU.MOREX.r3.2HG0176660	0.912119	1.3538e-07
HORVU.MOREX.r3.2HG0176670	0.944775	3.65562e-09
HORVU.MOREX.r3.2HG0176860	0.909256	1.73358e-07
HORVU.MOREX.r3.2HG0176960	0.900166	3.6128e-07
HORVU.MOREX.r3.2HG0177020	0.901608	3.23088e-07
HORVU.MOREX.r3.2HG0177120	0.934401	1.4017e-08
HORVU.MOREX.r3.2HG0177520	0.929475	2.46264e-08
HORVU.MOREX.r3.2HG0177940	0.947617	2.41716e-09
HORVU.MOREX.r3.2HG0178250	0.902379	3.04138e-07
HORVU.MOREX.r3.2HG0178740	0.91345	1.20342e-07
HORVU.MOREX.r3.2HG0178820	0.924233	4.29702e-08
HORVU.MOREX.r3.2HG0178990	0.91799	7.93521e-08
HORVU.MOREX.r3.2HG0179330	0.938951	8.00309e-09
HORVU.MOREX.r3.2HG0179400	0.928115	2.85657e-08
HORVU.MOREX.r3.2HG0179670	0.907696	1.97683e-07
HORVU.MOREX.r3.2HG0179940	0.905503	2.36839e-07
HORVU.MOREX.r3.2HG0179950	0.923802	4.49045e-08
HORVU.MOREX.r3.2HG0180210	0.905831	2.30602e-07
HORVU.MOREX.r3.2HG0180710	0.909911	1.63939e-07
HORVU.MOREX.r3.2HG0180740	0.914853	1.06068e-07
HORVU.MOREX.r3.2HG0180750	0.922017	5.37357e-08
HORVU.MOREX.r3.2HG0181870	0.925	3.9709e-08
HORVU.MOREX.r3.2HG0183320	0.958457	3.91505e-10
HORVU.MOREX.r3.2HG0183810	0.908021	1.92378e-07
HORVU.MOREX.r3.2HG0184310	0.920129	6.46717e-08
HORVU.MOREX.r3.2HG0185480	0.913068	1.24504e-07
HORVU.MOREX.r3.2HG0186340	0.923713	4.53136e-08
HORVU.MOREX.r3.2HG0187440	0.928463	2.75088e-08
HORVU.MOREX.r3.2HG0187640	0.944579	3.75838e-09
HORVU.MOREX.r3.2HG0188220	0.974325	8.76188e-12
HORVU.MOREX.r3.2HG0188380	0.90282	2.93734e-07
HORVU.MOREX.r3.2HG0188960	0.946204	2.97761e-09
HORVU.MOREX.r3.2HG0189360	0.923244	4.75171e-08
HORVU.MOREX.r3.2HG0190550	0.900704	3.46589e-07
HORVU.MOREX.r3.2HG0191430	0.945667	3.21802e-09
HORVU.MOREX.r3.2HG0192610	0.944905	3.58895e-09
HORVU.MOREX.r3.2HG0193490	0.916919	8.77263e-08
HORVU.MOREX.r3.2HG0193900	0.902901	2.91875e-07
HORVU.MOREX.r3.2HG0194120	0.936541	1.08249e-08
HORVU.MOREX.r3.2HG0194210	0.913045	1.24759e-07
HORVU.MOREX.r3.2HG0194460	0.923408	4.67363e-08
HORVU.MOREX.r3.2HG0194480	0.927064	3.19749e-08
HORVU.MOREX.r3.2HG0195020	0.908867	1.79161e-07
HORVU.MOREX.r3.2HG0195080	0.911936	1.3757e-07
HORVU.MOREX.r3.2HG0195600	0.905495	2.36995e-07
HORVU.MOREX.r3.2HG0196020	0.921871	5.4517e-08
HORVU.MOREX.r3.2HG0196710	0.910225	1.59589e-07
HORVU.MOREX.r3.2HG0197050	0.901722	3.20231e-07
HORVU.MOREX.r3.2HG0197390	0.910761	1.5239e-07
HORVU.MOREX.r3.2HG0197690	0.901412	3.2806e-07
HORVU.MOREX.r3.2HG0198630	0.911198	1.46727e-07
HORVU.MOREX.r3.2HG0199300	0.915841	9.69197e-08
HORVU.MOREX.r3.2HG0199540	0.909595	1.68419e-07
HORVU.MOREX.r3.2HG0201920	0.939139	7.81231e-09
HORVU.MOREX.r3.2HG0202070	0.930544	2.1868e-08
HORVU.MOREX.r3.2HG0203600	0.91485	1.06097e-07
HORVU.MOREX.r3.2HG0204270	0.908126	1.90692e-07
HORVU.MOREX.r3.2HG0205200	0.906746	2.13899e-07
HORVU.MOREX.r3.2HG0205390	0.91122	1.46437e-07
HORVU.MOREX.r3.2HG0205460	0.912006	1.36732e-07
HORVU.MOREX.r3.2HG0206490	0.907862	1.94959e-07
HORVU.MOREX.r3.2HG0206690	0.909096	1.75729e-07
HORVU.MOREX.r3.2HG0206920	0.930964	2.08595e-08
HORVU.MOREX.r3.2HG0207010	0.934844	1.32966e-08
HORVU.MOREX.r3.2HG0209040	0.934685	1.35517e-08
HORVU.MOREX.r3.2HG0212170	0.90983	1.65082e-07
HORVU.MOREX.r3.2HG0213560	0.939231	7.72059e-09
HORVU.MOREX.r3.2HG0213760	0.929904	2.34854e-08
HORVU.MOREX.r3.2HG0214620	0.964366	1.16891e-10
HORVU.MOREX.r3.2HG0216580	0.900355	3.56073e-07
HORVU.MOREX.r3.2HG0216940	0.958652	3.77223e-10
HORVU.MOREX.r3.2HG0218010	0.90458	2.55232e-07
HORVU.MOREX.r3.3HG0218190	0.909483	1.70047e-07
HORVU.MOREX.r3.3HG0218410	0.932031	1.84788e-08
HORVU.MOREX.r3.3HG0219200	0.914467	1.09839e-07
HORVU.MOREX.r3.3HG0219650	0.937901	9.14167e-09
HORVU.MOREX.r3.3HG0221100	0.954869	7.50932e-10
HORVU.MOREX.r3.3HG0221280	0.941581	5.6735e-09
HORVU.MOREX.r3.3HG0221900	0.916135	9.43358e-08
HORVU.MOREX.r3.3HG0222820	0.906522	2.17892e-07
HORVU.MOREX.r3.3HG0224260	0.916871	8.81246e-08
HORVU.MOREX.r3.3HG0224450	0.905727	2.32565e-07
HORVU.MOREX.r3.3HG0229720	0.923998	4.4018e-08
HORVU.MOREX.r3.3HG0230920	0.902679	2.97025e-07
HORVU.MOREX.r3.3HG0231010	0.900478	3.5271e-07
HORVU.MOREX.r3.3HG0231290	0.912969	1.256e-07
HORVU.MOREX.r3.3HG0231510	0.934584	1.37159e-08
HORVU.MOREX.r3.3HG0231610	0.94049	6.55649e-09
HORVU.MOREX.r3.3HG0232180	0.959583	3.15358e-10
HORVU.MOREX.r3.3HG0232770	0.974216	9.05855e-12
HORVU.MOREX.r3.3HG0232780	0.933002	1.65218e-08
HORVU.MOREX.r3.3HG0233670	0.942378	5.0964e-09
HORVU.MOREX.r3.3HG0233920	0.915112	1.03602e-07
HORVU.MOREX.r3.3HG0234440	0.908265	1.88486e-07
HORVU.MOREX.r3.3HG0234480	0.906906	2.1109e-07
HORVU.MOREX.r3.3HG0234550	0.913094	1.24216e-07
HORVU.MOREX.r3.3HG0234740	0.907831	1.9547e-07
HORVU.MOREX.r3.3HG0235000	0.921738	5.52436e-08
HORVU.MOREX.r3.3HG0235240	0.928926	2.61571e-08
HORVU.MOREX.r3.3HG0236010	0.905205	2.42645e-07
HORVU.MOREX.r3.3HG0236140	0.92856	2.72203e-08
HORVU.MOREX.r3.3HG0236270	0.911277	1.45717e-07
HORVU.MOREX.r3.3HG0237450	0.92456	4.15524e-08
HORVU.MOREX.r3.3HG0237720	0.929629	2.42117e-08
HORVU.MOREX.r3.3HG0237930	0.930669	2.15628e-08
HORVU.MOREX.r3.3HG0238350	0.901918	3.15344e-07
HORVU.MOREX.r3.3HG0238570	0.91289	1.26481e-07
HORVU.MOREX.r3.3HG0239670	0.913917	1.15417e-07
HORVU.MOREX.r3.3HG0239840	0.929906	2.34793e-08
HORVU.MOREX.r3.3HG0239920	0.935836	1.17984e-08
HORVU.MOREX.r3.3HG0240180	0.920745	6.09127e-08
HORVU.MOREX.r3.3HG0240970	0.904194	2.63289e-07
HORVU.MOREX.r3.3HG0241050	0.923715	4.53021e-08
HORVU.MOREX.r3.3HG0241830	0.907837	1.95375e-07
HORVU.MOREX.r3.3HG0242780	0.92567	3.70402e-08
HORVU.MOREX.r3.3HG0242950	0.92451	4.17674e-08
HORVU.MOREX.r3.3HG0243070	0.904904	2.48641e-07
HORVU.MOREX.r3.3HG0243230	0.909169	1.74642e-07
HORVU.MOREX.r3.3HG0243320	0.940753	6.33314e-09
HORVU.MOREX.r3.3HG0243580	0.926517	3.38857e-08
HORVU.MOREX.r3.3HG0244010	0.900584	3.49819e-07
HORVU.MOREX.r3.3HG0244140	0.930796	2.12573e-08
HORVU.MOREX.r3.3HG0244900	0.946304	2.93448e-09
HORVU.MOREX.r3.3HG0245070	0.903331	2.82081e-07
HORVU.MOREX.r3.3HG0245460	0.926021	3.57026e-08
HORVU.MOREX.r3.3HG0245900	0.93874	8.22096e-09
HORVU.MOREX.r3.3HG0246370	0.929592	2.43106e-08
HORVU.MOREX.r3.3HG0248110	0.902126	3.10254e-07
HORVU.MOREX.r3.3HG0248300	0.913255	1.22446e-07
HORVU.MOREX.r3.3HG0248920	0.940581	6.47804e-09
HORVU.MOREX.r3.3HG0249230	0.903967	2.68118e-07
HORVU.MOREX.r3.3HG0249580	0.917107	8.62087e-08
HORVU.MOREX.r3.3HG0249700	0.932873	1.67698e-08
HORVU.MOREX.r3.3HG0249810	0.950831	1.47143e-09
HORVU.MOREX.r3.3HG0250630	0.933438	1.57015e-08
HORVU.MOREX.r3.3HG0250640	0.90375	2.7281e-07
HORVU.MOREX.r3.3HG0252780	0.943585	4.31912e-09
HORVU.MOREX.r3.3HG0252880	0.905519	2.36532e-07
HORVU.MOREX.r3.3HG0253650	0.910398	1.57234e-07
HORVU.MOREX.r3.3HG0253990	0.950213	1.62281e-09
HORVU.MOREX.r3.3HG0254260	0.92299	4.87523e-08
HORVU.MOREX.r3.3HG0254920	0.908362	1.86965e-07
HORVU.MOREX.r3.3HG0255180	0.943445	4.4032e-09
HORVU.MOREX.r3.3HG0255230	0.906645	2.15688e-07
HORVU.MOREX.r3.3HG0257310	0.90321	2.84797e-07
HORVU.MOREX.r3.3HG0259360	0.943056	4.64598e-09
HORVU.MOREX.r3.3HG0259970	0.937242	9.92685e-09
HORVU.MOREX.r3.3HG0260160	0.941077	6.06743e-09
HORVU.MOREX.r3.3HG0260210	0.925237	3.87464e-08
HORVU.MOREX.r3.3HG0262630	0.908744	1.81037e-07
HORVU.MOREX.r3.3HG0263050	0.919719	6.72878e-08
HORVU.MOREX.r3.3HG0263400	0.917644	8.19783e-08
HORVU.MOREX.r3.3HG0263410	0.943976	4.09051e-09
HORVU.MOREX.r3.3HG0263660	0.926505	3.393e-08
HORVU.MOREX.r3.3HG0263860	0.937991	9.03831e-09
HORVU.MOREX.r3.3HG0264930	0.908721	1.81393e-07
HORVU.MOREX.r3.3HG0265700	0.973804	1.02701e-11
HORVU.MOREX.r3.3HG0266190	0.904784	2.51078e-07
HORVU.MOREX.r3.3HG0267160	0.904549	2.55877e-07
HORVU.MOREX.r3.3HG0267340	0.925472	3.7812e-08
HORVU.MOREX.r3.3HG0267510	0.912191	1.34535e-07
HORVU.MOREX.r3.3HG0267880	0.915379	1.0111e-07
HORVU.MOREX.r3.3HG0268180	0.966711	6.83005e-11
HORVU.MOREX.r3.3HG0268240	0.926139	3.52632e-08
HORVU.MOREX.r3.3HG0268950	0.952972	1.03752e-09
HORVU.MOREX.r3.3HG0269680	0.903347	2.81716e-07
HORVU.MOREX.r3.3HG0269870	0.911082	1.48204e-07
HORVU.MOREX.r3.3HG0270310	0.943828	4.17534e-09
HORVU.MOREX.r3.3HG0270620	0.911653	1.41017e-07
HORVU.MOREX.r3.3HG0270710	0.961733	2.0503e-10
HORVU.MOREX.r3.3HG0272030	0.90446	2.57715e-07
HORVU.MOREX.r3.3HG0272120	0.915273	1.02091e-07
HORVU.MOREX.r3.3HG0273130	0.910253	1.59202e-07
HORVU.MOREX.r3.3HG0275710	0.948138	2.23524e-09
HORVU.MOREX.r3.3HG0276480	0.910143	1.6072e-07
HORVU.MOREX.r3.3HG0276690	0.932981	1.65609e-08
HORVU.MOREX.r3.3HG0277390	0.903776	2.72243e-07
HORVU.MOREX.r3.3HG0279170	0.910778	1.52162e-07
HORVU.MOREX.r3.3HG0279250	0.928736	2.67046e-08
HORVU.MOREX.r3.3HG0279300	0.902856	2.92905e-07
HORVU.MOREX.r3.3HG0279310	0.948453	2.13078e-09
HORVU.MOREX.r3.3HG0279430	0.932131	1.82682e-08
HORVU.MOREX.r3.3HG0280090	0.940184	6.82453e-09
HORVU.MOREX.r3.3HG0280700	0.903213	2.84744e-07
HORVU.MOREX.r3.3HG0281240	0.902734	2.95742e-07
HORVU.MOREX.r3.3HG0281430	0.912872	1.2669e-07
HORVU.MOREX.r3.3HG0282120	0.908913	1.78465e-07
HORVU.MOREX.r3.3HG0282820	0.900548	3.5079e-07
HORVU.MOREX.r3.3HG0284290	0.922087	5.33601e-08
HORVU.MOREX.r3.3HG0285290	0.923785	4.49816e-08
HORVU.MOREX.r3.3HG0286350	0.913873	1.15868e-07
HORVU.MOREX.r3.3HG0287390	0.916736	8.92329e-08
HORVU.MOREX.r3.3HG0287570	0.933391	1.57884e-08
HORVU.MOREX.r3.3HG0288080	0.915853	9.68173e-08
HORVU.MOREX.r3.3HG0288140	0.909215	1.73961e-07
HORVU.MOREX.r3.3HG0288240	0.921884	5.44493e-08
HORVU.MOREX.r3.3HG0288270	0.90117	3.3429e-07
HORVU.MOREX.r3.3HG0288360	0.928817	2.64693e-08
HORVU.MOREX.r3.3HG0288540	0.915473	1.00244e-07
HORVU.MOREX.r3.3HG0288670	0.90275	2.95374e-07
HORVU.MOREX.r3.3HG0289130	0.942387	5.08999e-09
HORVU.MOREX.r3.3HG0289250	0.900358	3.55986e-07
HORVU.MOREX.r3.3HG0289340	0.940362	6.66748e-09
HORVU.MOREX.r3.3HG0289490	0.942828	4.7935e-09
HORVU.MOREX.r3.3HG0290320	0.906573	2.16971e-07
HORVU.MOREX.r3.3HG0290430	0.968038	4.9534e-11
HORVU.MOREX.r3.3HG0290670	0.937046	1.01709e-08
HORVU.MOREX.r3.3HG0290910	0.901256	3.32064e-07
HORVU.MOREX.r3.3HG0291130	0.960566	2.59773e-10
HORVU.MOREX.r3.3HG0291200	0.930906	2.09977e-08
HORVU.MOREX.r3.3HG0291600	0.91804	7.89765e-08
HORVU.MOREX.r3.3HG0291690	0.905463	2.37611e-07
HORVU.MOREX.r3.3HG0292280	0.910356	1.57801e-07
HORVU.MOREX.r3.3HG0292540	0.922245	5.25289e-08
HORVU.MOREX.r3.3HG0292560	0.905155	2.43646e-07
HORVU.MOREX.r3.3HG0292610	0.915946	9.59877e-08
HORVU.MOREX.r3.3HG0292850	0.958587	3.81938e-10
HORVU.MOREX.r3.3HG0293100	0.902652	2.97671e-07
HORVU.MOREX.r3.3HG0294260	0.915008	1.0459e-07
HORVU.MOREX.r3.3HG0295140	0.935224	1.2704e-08
HORVU.MOREX.r3.3HG0295660	0.903472	2.78936e-07
HORVU.MOREX.r3.3HG0295900	0.904342	2.60178e-07
HORVU.MOREX.r3.3HG0296030	0.901337	3.29978e-07
HORVU.MOREX.r3.3HG0296310	0.91864	7.46149e-08
HORVU.MOREX.r3.3HG0296440	0.923492	4.63396e-08
HORVU.MOREX.r3.3HG0296730	0.904519	2.56488e-07
HORVU.MOREX.r3.3HG0297110	0.925421	3.80134e-08
HORVU.MOREX.r3.3HG0298700	0.924745	4.07707e-08
HORVU.MOREX.r3.3HG0298850	0.958133	4.16157e-10
HORVU.MOREX.r3.3HG0299300	0.942116	5.2801e-09
HORVU.MOREX.r3.3HG0300830	0.901586	3.23642e-07
HORVU.MOREX.r3.3HG0300870	0.941315	5.87881e-09
HORVU.MOREX.r3.3HG0300960	0.901267	3.31798e-07
HORVU.MOREX.r3.3HG0301480	0.943652	4.27902e-09
HORVU.MOREX.r3.3HG0302090	0.901399	3.2839e-07
HORVU.MOREX.r3.3HG0302510	0.90252	3.00788e-07
HORVU.MOREX.r3.3HG0303920	0.938275	8.72027e-09
HORVU.MOREX.r3.3HG0304110	0.935571	1.2184e-08
HORVU.MOREX.r3.3HG0304180	0.927384	3.09014e-08
HORVU.MOREX.r3.3HG0304780	0.95339	9.67271e-10
HORVU.MOREX.r3.3HG0305120	0.958391	3.96414e-10
HORVU.MOREX.r3.3HG0305510	0.956957	5.17508e-10
HORVU.MOREX.r3.3HG0305860	0.905315	2.40491e-07
HORVU.MOREX.r3.3HG0305960	0.925135	3.91598e-08
HORVU.MOREX.r3.3HG0307140	0.916925	8.76829e-08
HORVU.MOREX.r3.3HG0307950	0.914936	1.0527e-07
HORVU.MOREX.r3.3HG0308980	0.902262	3.06952e-07
HORVU.MOREX.r3.3HG0309190	0.910128	1.60924e-07
HORVU.MOREX.r3.3HG0309610	0.920473	6.25489e-08
HORVU.MOREX.r3.3HG0310450	0.917386	8.39863e-08
HORVU.MOREX.r3.3HG0310680	0.902796	2.94298e-07
HORVU.MOREX.r3.3HG0312360	0.940973	6.15183e-09
HORVU.MOREX.r3.3HG0312600	0.906885	2.11454e-07
HORVU.MOREX.r3.3HG0313080	0.908626	1.82853e-07
HORVU.MOREX.r3.3HG0313410	0.925822	3.64548e-08
HORVU.MOREX.r3.3HG0313730	0.917566	8.25815e-08
HORVU.MOREX.r3.3HG0313870	0.936018	1.15402e-08
HORVU.MOREX.r3.3HG0314170	0.956861	5.26609e-10
HORVU.MOREX.r3.3HG0314390	0.947911	2.3128e-09
HORVU.MOREX.r3.3HG0314590	0.910717	1.5297e-07
HORVU.MOREX.r3.3HG0315050	0.928095	2.86294e-08
HORVU.MOREX.r3.3HG0315120	0.913532	1.19461e-07
HORVU.MOREX.r3.3HG0315200	0.921	5.94098e-08
HORVU.MOREX.r3.3HG0315620	0.913605	1.18687e-07
HORVU.MOREX.r3.3HG0317800	0.923282	4.73379e-08
HORVU.MOREX.r3.3HG0319500	0.925001	3.97049e-08
HORVU.MOREX.r3.3HG0321270	0.905573	2.35496e-07
HORVU.MOREX.r3.3HG0322860	0.952744	1.07772e-09
HORVU.MOREX.r3.3HG0323320	0.937534	9.57125e-09
HORVU.MOREX.r3.3HG0323620	0.913304	1.21913e-07
HORVU.MOREX.r3.3HG0325670	0.916626	9.01463e-08
HORVU.MOREX.r3.3HG0326900	0.905091	2.4491e-07
HORVU.MOREX.r3.3HG0327750	0.90682	2.12595e-07
HORVU.MOREX.r3.3HG0329000	0.903273	2.83376e-07
HORVU.MOREX.r3.3HG0329290	0.931129	2.04756e-08
HORVU.MOREX.r3.3HG0329940	0.908438	1.85767e-07
HORVU.MOREX.r3.3HG0330450	0.913741	1.17247e-07
HORVU.MOREX.r3.4HG0331320	0.916539	9.08833e-08
HORVU.MOREX.r3.4HG0331400	0.913947	1.15104e-07
HORVU.MOREX.r3.4HG0331480	0.951364	1.35082e-09
HORVU.MOREX.r3.4HG0331670	0.95348	9.52854e-10
HORVU.MOREX.r3.4HG0332230	0.901431	3.27576e-07
HORVU.MOREX.r3.4HG0332640	0.932151	1.8226e-08
HORVU.MOREX.r3.4HG0332960	0.932662	1.71858e-08
HORVU.MOREX.r3.4HG0333000	0.900333	3.56657e-07
HORVU.MOREX.r3.4HG0333760	0.904711	2.52557e-07
HORVU.MOREX.r3.4HG0333770	0.902606	2.98742e-07
HORVU.MOREX.r3.4HG0334590	0.90401	2.67195e-07
HORVU.MOREX.r3.4HG0335150	0.903818	2.71338e-07
HORVU.MOREX.r3.4HG0335690	0.907879	1.94683e-07
HORVU.MOREX.r3.4HG0335830	0.92083	6.04054e-08
HORVU.MOREX.r3.4HG0336430	0.938602	8.36662e-09
HORVU.MOREX.r3.4HG0336480	0.955216	7.0675e-10
HORVU.MOREX.r3.4HG0336570	0.910532	1.55425e-07
HORVU.MOREX.r3.4HG0336600	0.904559	2.55678e-07
HORVU.MOREX.r3.4HG0336840	0.931729	1.9128e-08
HORVU.MOREX.r3.4HG0338160	0.901884	3.16185e-07
HORVU.MOREX.r3.4HG0338230	0.932678	1.71544e-08
HORVU.MOREX.r3.4HG0338630	0.904245	2.6221e-07
HORVU.MOREX.r3.4HG0339220	0.913518	1.19607e-07
HORVU.MOREX.r3.4HG0339650	0.938468	8.50997e-09
HORVU.MOREX.r3.4HG0340180	0.915247	1.02332e-07
HORVU.MOREX.r3.4HG0340600	0.931829	1.89105e-08
HORVU.MOREX.r3.4HG0340620	0.90469	2.5299e-07
HORVU.MOREX.r3.4HG0340700	0.913609	1.18649e-07
HORVU.MOREX.r3.4HG0340710	0.910978	1.49546e-07
HORVU.MOREX.r3.4HG0340960	0.916691	8.96081e-08
HORVU.MOREX.r3.4HG0341160	0.908513	1.84602e-07
HORVU.MOREX.r3.4HG0341430	0.907623	1.98884e-07
HORVU.MOREX.r3.4HG0341940	0.921769	5.50705e-08
HORVU.MOREX.r3.4HG0341970	0.930814	2.12152e-08
HORVU.MOREX.r3.4HG0343180	0.93498	1.30812e-08
HORVU.MOREX.r3.4HG0343880	0.919118	7.12876e-08
HORVU.MOREX.r3.4HG0344110	0.935306	1.25799e-08
HORVU.MOREX.r3.4HG0345360	0.929487	2.45929e-08
HORVU.MOREX.r3.4HG0346740	0.91755	8.27055e-08
HORVU.MOREX.r3.4HG0346930	0.903175	2.85585e-07
HORVU.MOREX.r3.4HG0347060	0.954604	7.86239e-10
HORVU.MOREX.r3.4HG0347790	0.931765	1.90498e-08
HORVU.MOREX.r3.4HG0348470	0.914471	1.098e-07
HORVU.MOREX.r3.4HG0348680	0.905554	2.35863e-07
HORVU.MOREX.r3.4HG0349090	0.925509	3.76681e-08
HORVU.MOREX.r3.4HG0353710	0.919023	7.1942e-08
HORVU.MOREX.r3.4HG0353900	0.922834	4.95219e-08
HORVU.MOREX.r3.4HG0354160	0.913191	1.23154e-07
HORVU.MOREX.r3.4HG0354410	0.922031	5.36589e-08
HORVU.MOREX.r3.4HG0354780	0.910353	1.57835e-07
HORVU.MOREX.r3.4HG0355190	0.952638	1.0968e-09
HORVU.MOREX.r3.4HG0355430	0.902795	2.94318e-07
HORVU.MOREX.r3.4HG0355850	0.911564	1.42118e-07
HORVU.MOREX.r3.4HG0355870	0.984161	1.89574e-13
HORVU.MOREX.r3.4HG0356100	0.901332	3.30104e-07
HORVU.MOREX.r3.4HG0356150	0.915377	1.01127e-07
HORVU.MOREX.r3.4HG0357750	0.908177	1.89882e-07
HORVU.MOREX.r3.4HG0357970	0.925466	3.78339e-08
HORVU.MOREX.r3.4HG0358310	0.908817	1.79926e-07
HORVU.MOREX.r3.4HG0360730	0.927882	2.92936e-08
HORVU.MOREX.r3.4HG0361420	0.904733	2.52107e-07
HORVU.MOREX.r3.4HG0361590	0.915941	9.6033e-08
HORVU.MOREX.r3.4HG0362040	0.914414	1.10364e-07
HORVU.MOREX.r3.4HG0362480	0.950683	1.50655e-09
HORVU.MOREX.r3.4HG0362850	0.968809	4.0846e-11
HORVU.MOREX.r3.4HG0364150	0.904014	2.67103e-07
HORVU.MOREX.r3.4HG0364810	0.957377	4.79044e-10
HORVU.MOREX.r3.4HG0365740	0.959945	2.93798e-10
HORVU.MOREX.r3.4HG0365930	0.923295	4.72729e-08
HORVU.MOREX.r3.4HG0366460	0.905933	2.28671e-07
HORVU.MOREX.r3.4HG0368830	0.942144	5.26036e-09
HORVU.MOREX.r3.4HG0368890	0.90176	3.19267e-07
HORVU.MOREX.r3.4HG0369230	0.905952	2.28316e-07
HORVU.MOREX.r3.4HG0370030	0.935924	1.16725e-08
HORVU.MOREX.r3.4HG0370350	0.932814	1.68865e-08
HORVU.MOREX.r3.4HG0371440	0.900113	3.62742e-07
HORVU.MOREX.r3.4HG0372920	0.916118	9.44862e-08
HORVU.MOREX.r3.4HG0374910	0.904622	2.54372e-07
HORVU.MOREX.r3.4HG0375120	0.928024	2.88487e-08
HORVU.MOREX.r3.4HG0375490	0.915044	1.0425e-07
HORVU.MOREX.r3.4HG0376340	0.933695	1.52372e-08
HORVU.MOREX.r3.4HG0376940	0.91214	1.35138e-07
HORVU.MOREX.r3.4HG0377070	0.928622	2.70377e-08
HORVU.MOREX.r3.4HG0378550	0.903699	2.73931e-07
HORVU.MOREX.r3.4HG0379010	0.925673	3.70289e-08
HORVU.MOREX.r3.4HG0379030	0.948709	2.04933e-09
HORVU.MOREX.r3.4HG0379320	0.909429	1.7082e-07
HORVU.MOREX.r3.4HG0379520	0.930743	2.13842e-08
HORVU.MOREX.r3.4HG0379540	0.922941	4.89937e-08
HORVU.MOREX.r3.4HG0379960	0.902112	3.10594e-07
HORVU.MOREX.r3.4HG0380920	0.942634	4.92181e-09
HORVU.MOREX.r3.4HG0381200	0.918757	7.37889e-08
HORVU.MOREX.r3.4HG0381270	0.906999	2.09474e-07
HORVU.MOREX.r3.4HG0381880	0.968638	4.26448e-11
HORVU.MOREX.r3.4HG0382660	0.916674	8.97516e-08
HORVU.MOREX.r3.4HG0383070	0.919857	6.63993e-08
HORVU.MOREX.r3.4HG0383750	0.907645	1.98522e-07
HORVU.MOREX.r3.4HG0384360	0.947808	2.34909e-09
HORVU.MOREX.r3.4HG0384380	0.93376	1.51208e-08
HORVU.MOREX.r3.4HG0384510	0.928314	2.79588e-08
HORVU.MOREX.r3.4HG0384570	0.915613	9.89683e-08
HORVU.MOREX.r3.4HG0384820	0.926895	3.25555e-08
HORVU.MOREX.r3.4HG0385260	0.938012	9.01442e-09
HORVU.MOREX.r3.4HG0385730	0.905405	2.38741e-07
HORVU.MOREX.r3.4HG0386070	0.935926	1.167e-08
HORVU.MOREX.r3.4HG0386080	0.92803	2.88291e-08
HORVU.MOREX.r3.4HG0386460	0.958284	4.04488e-10
HORVU.MOREX.r3.4HG0386480	0.908107	1.90998e-07
HORVU.MOREX.r3.4HG0386830	0.901	3.38733e-07
HORVU.MOREX.r3.4HG0387430	0.927451	3.0681e-08
HORVU.MOREX.r3.4HG0388130	0.934452	1.39328e-08
HORVU.MOREX.r3.4HG0388500	0.902141	3.09896e-07
HORVU.MOREX.r3.4HG0388860	0.938649	8.31733e-09
HORVU.MOREX.r3.4HG0389240	0.905551	2.35915e-07
HORVU.MOREX.r3.4HG0389380	0.942183	5.23238e-09
HORVU.MOREX.r3.4HG0389550	0.953126	1.01129e-09
HORVU.MOREX.r3.4HG0390280	0.940105	6.89491e-09
HORVU.MOREX.r3.4HG0390630	0.931536	1.95519e-08
HORVU.MOREX.r3.4HG0391110	0.972063	1.70936e-11
HORVU.MOREX.r3.4HG0391150	0.923723	4.5267e-08
HORVU.MOREX.r3.4HG0391410	0.912724	1.28355e-07
HORVU.MOREX.r3.4HG0392530	0.945076	3.50235e-09
HORVU.MOREX.r3.4HG0393260	0.925422	3.80098e-08
HORVU.MOREX.r3.4HG0393510	0.923835	4.47555e-08
HORVU.MOREX.r3.4HG0393770	0.922389	5.17792e-08
HORVU.MOREX.r3.4HG0394810	0.918404	7.63038e-08
HORVU.MOREX.r3.4HG0394950	0.934985	1.30734e-08
HORVU.MOREX.r3.4HG0395920	0.912673	1.28935e-07
HORVU.MOREX.r3.4HG0396290	0.919255	7.03566e-08
HORVU.MOREX.r3.4HG0397610	0.936312	1.11322e-08
HORVU.MOREX.r3.4HG0398040	0.948033	2.27088e-09
HORVU.MOREX.r3.4HG0398320	0.919207	7.06835e-08
HORVU.MOREX.r3.4HG0398870	0.933515	1.55616e-08
HORVU.MOREX.r3.4HG0399010	0.910894	1.5064e-07
HORVU.MOREX.r3.4HG0399210	0.901013	3.38398e-07
HORVU.MOREX.r3.4HG0399270	0.926795	3.29036e-08
HORVU.MOREX.r3.4HG0400030	0.927789	2.95886e-08
HORVU.MOREX.r3.4HG0400350	0.94456	3.76851e-09
HORVU.MOREX.r3.4HG0400880	0.924085	4.36271e-08
HORVU.MOREX.r3.4HG0401530	0.932047	1.84458e-08
HORVU.MOREX.r3.4HG0401930	0.926009	3.57493e-08
HORVU.MOREX.r3.4HG0401980	0.936247	1.12213e-08
HORVU.MOREX.r3.4HG0402690	0.906569	2.17049e-07
HORVU.MOREX.r3.4HG0403180	0.925119	3.92256e-08
HORVU.MOREX.r3.4HG0403800	0.908304	1.87867e-07
HORVU.MOREX.r3.4HG0404020	0.927478	3.0594e-08
HORVU.MOREX.r3.4HG0404380	0.906808	2.12808e-07
HORVU.MOREX.r3.4HG0404750	0.90662	2.1613e-07
HORVU.MOREX.r3.4HG0405310	0.920228	6.40556e-08
HORVU.MOREX.r3.4HG0405600	0.918874	7.297e-08
HORVU.MOREX.r3.4HG0406000	0.927817	2.95e-08
HORVU.MOREX.r3.4HG0406300	0.900746	3.45482e-07
HORVU.MOREX.r3.4HG0406990	0.901568	3.24104e-07
HORVU.MOREX.r3.4HG0407060	0.914983	1.04825e-07
HORVU.MOREX.r3.4HG0407130	0.9011	3.36118e-07
HORVU.MOREX.r3.4HG0407670	0.937403	9.72963e-09
HORVU.MOREX.r3.4HG0408030	0.912718	1.28429e-07
HORVU.MOREX.r3.4HG0408070	0.924641	4.12084e-08
HORVU.MOREX.r3.4HG0408210	0.949743	1.74702e-09
HORVU.MOREX.r3.4HG0409030	0.921597	5.60201e-08
HORVU.MOREX.r3.4HG0410830	0.92941	2.4803e-08
HORVU.MOREX.r3.4HG0411190	0.945132	3.4748e-09
HORVU.MOREX.r3.4HG0411310	0.944185	3.97215e-09
HORVU.MOREX.r3.4HG0411360	0.92234	5.20328e-08
HORVU.MOREX.r3.4HG0411740	0.911215	1.46504e-07
HORVU.MOREX.r3.4HG0413400	0.923453	4.65222e-08
HORVU.MOREX.r3.4HG0413790	0.923653	4.55922e-08
HORVU.MOREX.r3.4HG0414010	0.909185	1.74397e-07
HORVU.MOREX.r3.4HG0414960	0.930058	2.30856e-08
HORVU.MOREX.r3.4HG0415630	0.956256	5.87602e-10
HORVU.MOREX.r3.4HG0415960	0.900652	3.47997e-07
HORVU.MOREX.r3.4HG0416040	0.937205	9.97153e-09
HORVU.MOREX.r3.4HG0416210	0.909241	1.73569e-07
HORVU.MOREX.r3.4HG0416290	0.942864	4.77007e-09
HORVU.MOREX.r3.4HG0416400	0.949149	1.91554e-09
HORVU.MOREX.r3.4HG0416450	0.934904	1.3202e-08
HORVU.MOREX.r3.4HG0416540	0.937196	9.98257e-09
HORVU.MOREX.r3.4HG0416620	0.908446	1.85638e-07
HORVU.MOREX.r3.4HG0416710	0.946235	2.9641e-09
HORVU.MOREX.r3.4HG0416730	0.916029	9.52639e-08
HORVU.MOREX.r3.4HG0417170	0.915636	9.87628e-08
HORVU.MOREX.r3.4HG0417620	0.913413	1.20734e-07
HORVU.MOREX.r3.4HG0418710	0.925857	3.63213e-08
HORVU.MOREX.r3.4HG0418720	0.927645	3.00504e-08
HORVU.MOREX.r3.5HG0419500	0.95035	1.5883e-09
HORVU.MOREX.r3.5HG0419530	0.947611	2.41944e-09
HORVU.MOREX.r3.5HG0421560	0.91625	9.33416e-08
HORVU.MOREX.r3.5HG0423990	0.932652	1.72049e-08
HORVU.MOREX.r3.5HG0424280	0.91692	8.77234e-08
HORVU.MOREX.r3.5HG0425480	0.908976	1.77524e-07
HORVU.MOREX.r3.5HG0426060	0.91748	8.32471e-08
HORVU.MOREX.r3.5HG0427080	0.904026	2.66861e-07
HORVU.MOREX.r3.6HG0572290	0.900567	3.50274e-07
HORVU.MOREX.r3.6HG0572330	0.931903	1.8752e-08
HORVU.MOREX.r3.6HG0572930	0.961692	2.06788e-10
HORVU.MOREX.r3.6HG0573090	0.949021	1.95366e-09
HORVU.MOREX.r3.6HG0573200	0.918971	7.22989e-08
HORVU.MOREX.r3.6HG0573340	0.913277	1.22205e-07
HORVU.MOREX.r3.6HG0573650	0.90143	3.27615e-07
HORVU.MOREX.r3.6HG0573940	0.902397	3.03699e-07
HORVU.MOREX.r3.6HG0574560	0.950195	1.62745e-09
HORVU.MOREX.r3.6HG0574590	0.940969	6.15509e-09
HORVU.MOREX.r3.6HG0575220	0.908207	1.89404e-07
HORVU.MOREX.r3.6HG0576010	0.94191	5.42888e-09
HORVU.MOREX.r3.6HG0576310	0.925514	3.76467e-08
HORVU.MOREX.r3.6HG0576880	0.906662	2.15393e-07
HORVU.MOREX.r3.6HG0577130	0.902006	3.13183e-07
HORVU.MOREX.r3.6HG0577650	0.92971	2.39957e-08
HORVU.MOREX.r3.6HG0579010	0.923586	4.59018e-08
HORVU.MOREX.r3.6HG0579150	0.924417	4.21698e-08
HORVU.MOREX.r3.6HG0579500	0.932788	1.6937e-08
HORVU.MOREX.r3.6HG0580090	0.911258	1.45958e-07
HORVU.MOREX.r3.6HG0582050	0.934702	1.35233e-08
HORVU.MOREX.r3.6HG0582060	0.935815	1.18289e-08
HORVU.MOREX.r3.6HG0583100	0.940174	6.83353e-09
HORVU.MOREX.r3.6HG0583360	0.901585	3.23661e-07
HORVU.MOREX.r3.6HG0583670	0.915617	9.8933e-08
HORVU.MOREX.r3.6HG0584320	0.954155	8.4948e-10
HORVU.MOREX.r3.6HG0584930	0.945293	3.39561e-09
HORVU.MOREX.r3.6HG0585520	0.917165	8.57375e-08
HORVU.MOREX.r3.6HG0585670	0.923093	4.82462e-08
HORVU.MOREX.r3.6HG0586910	0.915482	1.00164e-07
HORVU.MOREX.r3.6HG0586970	0.926131	3.52922e-08
HORVU.MOREX.r3.6HG0587120	0.942433	5.05861e-09
HORVU.MOREX.r3.6HG0587290	0.920137	6.46253e-08
HORVU.MOREX.r3.6HG0589190	0.958544	3.85101e-10
HORVU.MOREX.r3.6HG0589580	0.907305	2.04216e-07
HORVU.MOREX.r3.6HG0590190	0.90961	1.68204e-07
HORVU.MOREX.r3.6HG0590230	0.947666	2.39966e-09
HORVU.MOREX.r3.6HG0591300	0.915488	1.00112e-07
HORVU.MOREX.r3.6HG0591470	0.938205	8.79838e-09
HORVU.MOREX.r3.6HG0592120	0.911877	1.38293e-07
HORVU.MOREX.r3.6HG0592920	0.908095	1.912e-07
HORVU.MOREX.r3.6HG0593020	0.914437	1.10138e-07
HORVU.MOREX.r3.6HG0593250	0.905408	2.38691e-07
HORVU.MOREX.r3.6HG0593630	0.917533	8.28377e-08
HORVU.MOREX.r3.6HG0593920	0.901042	3.3764e-07
HORVU.MOREX.r3.6HG0595030	0.913876	1.15846e-07
HORVU.MOREX.r3.6HG0596100	0.939593	7.36842e-09
HORVU.MOREX.r3.6HG0596930	0.948487	2.12002e-09
HORVU.MOREX.r3.6HG0596980	0.930006	2.32207e-08
HORVU.MOREX.r3.6HG0597890	0.925683	3.69888e-08
HORVU.MOREX.r3.6HG0598100	0.93755	9.55295e-09
HORVU.MOREX.r3.6HG0598130	0.924209	4.30776e-08
HORVU.MOREX.r3.6HG0598620	0.930222	2.26698e-08
HORVU.MOREX.r3.6HG0599140	0.921587	5.60718e-08
HORVU.MOREX.r3.6HG0600860	0.920074	6.50217e-08
HORVU.MOREX.r3.6HG0601060	0.978195	2.39986e-12
HORVU.MOREX.r3.6HG0601750	0.906448	2.19224e-07
HORVU.MOREX.r3.6HG0602090	0.910554	1.55128e-07
HORVU.MOREX.r3.6HG0602230	0.958087	4.19731e-10
HORVU.MOREX.r3.6HG0602480	0.900676	3.47346e-07
HORVU.MOREX.r3.6HG0602590	0.929043	2.58223e-08
HORVU.MOREX.r3.6HG0603190	0.902227	3.07806e-07
HORVU.MOREX.r3.6HG0603200	0.912198	1.34448e-07
HORVU.MOREX.r3.6HG0603690	0.918063	7.88078e-08
HORVU.MOREX.r3.6HG0604210	0.901659	3.21806e-07
HORVU.MOREX.r3.6HG0605320	0.923277	4.73599e-08
HORVU.MOREX.r3.6HG0605330	0.91067	1.53591e-07
HORVU.MOREX.r3.6HG0605360	0.901825	3.17665e-07
HORVU.MOREX.r3.6HG0605960	0.901729	3.2006e-07
HORVU.MOREX.r3.6HG0606170	0.902527	3.00617e-07
HORVU.MOREX.r3.6HG0606710	0.912107	1.35524e-07
HORVU.MOREX.r3.6HG0607090	0.923221	4.76314e-08
HORVU.MOREX.r3.6HG0607550	0.910178	1.6023e-07
HORVU.MOREX.r3.6HG0607710	0.900802	3.4399e-07
HORVU.MOREX.r3.6HG0608030	0.932636	1.72377e-08
HORVU.MOREX.r3.6HG0608320	0.933075	1.63818e-08
HORVU.MOREX.r3.6HG0608390	0.903853	2.70571e-07
HORVU.MOREX.r3.6HG0608790	0.937073	1.01361e-08
HORVU.MOREX.r3.6HG0608920	0.903038	2.88721e-07
HORVU.MOREX.r3.6HG0609100	0.920911	5.99271e-08
HORVU.MOREX.r3.6HG0609370	0.923818	4.48333e-08
HORVU.MOREX.r3.6HG0609390	0.917274	8.48681e-08
HORVU.MOREX.r3.6HG0609640	0.954191	8.44194e-10
HORVU.MOREX.r3.6HG0610740	0.955239	7.0391e-10
HORVU.MOREX.r3.6HG0610910	0.908629	1.828e-07
HORVU.MOREX.r3.6HG0610930	0.912107	1.35526e-07
HORVU.MOREX.r3.6HG0613310	0.904292	2.61224e-07
HORVU.MOREX.r3.6HG0613550	0.923215	4.76571e-08
HORVU.MOREX.r3.6HG0614360	0.903442	2.79604e-07
HORVU.MOREX.r3.6HG0614630	0.927775	2.96347e-08
HORVU.MOREX.r3.6HG0615110	0.91818	7.79377e-08
HORVU.MOREX.r3.6HG0615400	0.904801	2.50717e-07
HORVU.MOREX.r3.6HG0615620	0.920121	6.47232e-08
HORVU.MOREX.r3.6HG0615630	0.908726	1.81315e-07
HORVU.MOREX.r3.6HG0615770	0.927547	3.03683e-08
HORVU.MOREX.r3.6HG0615820	0.928846	2.63851e-08
HORVU.MOREX.r3.6HG0616710	0.920793	6.06266e-08
HORVU.MOREX.r3.6HG0616980	0.938216	8.78628e-09
HORVU.MOREX.r3.6HG0617270	0.909309	1.72572e-07
HORVU.MOREX.r3.6HG0617410	0.937694	9.38196e-09
HORVU.MOREX.r3.6HG0617660	0.929882	2.35431e-08
HORVU.MOREX.r3.6HG0618740	0.910488	1.56022e-07
HORVU.MOREX.r3.6HG0618780	0.921857	5.45944e-08
HORVU.MOREX.r3.6HG0619490	0.90472	2.52369e-07
HORVU.MOREX.r3.6HG0619820	0.920445	6.27186e-08
HORVU.MOREX.r3.6HG0620180	0.907353	2.03408e-07
HORVU.MOREX.r3.6HG0620190	0.941157	6.00329e-09
HORVU.MOREX.r3.6HG0621000	0.923386	4.68429e-08
HORVU.MOREX.r3.6HG0621490	0.925294	3.85188e-08
HORVU.MOREX.r3.6HG0621910	0.930277	2.25297e-08
HORVU.MOREX.r3.6HG0623700	0.901939	3.14824e-07
HORVU.MOREX.r3.6HG0625190	0.925534	3.75679e-08
HORVU.MOREX.r3.6HG0626720	0.901424	3.27766e-07
HORVU.MOREX.r3.6HG0627100	0.922251	5.24956e-08
HORVU.MOREX.r3.6HG0627730	0.94854	2.10288e-09
HORVU.MOREX.r3.6HG0627770	0.91053	1.55459e-07
HORVU.MOREX.r3.6HG0628240	0.905974	2.27903e-07
HORVU.MOREX.r3.6HG0628790	0.911408	1.44064e-07
HORVU.MOREX.r3.6HG0628800	0.936249	1.12193e-08
HORVU.MOREX.r3.6HG0629320	0.909355	1.71899e-07
HORVU.MOREX.r3.6HG0629770	0.914289	1.11616e-07
HORVU.MOREX.r3.6HG0629870	0.900413	3.54461e-07
HORVU.MOREX.r3.6HG0629990	0.900646	3.48149e-07
HORVU.MOREX.r3.6HG0630000	0.947914	2.31176e-09
HORVU.MOREX.r3.6HG0630200	0.914008	1.1448e-07
HORVU.MOREX.r3.6HG0630420	0.949178	1.90709e-09
HORVU.MOREX.r3.6HG0631440	0.912924	1.26104e-07
HORVU.MOREX.r3.6HG0631630	0.913312	1.21834e-07
HORVU.MOREX.r3.6HG0631680	0.903631	2.75415e-07
HORVU.MOREX.r3.6HG0631910	0.929114	2.56218e-08
HORVU.MOREX.r3.6HG0632080	0.908682	1.81979e-07
HORVU.MOREX.r3.6HG0632380	0.913245	1.22557e-07
HORVU.MOREX.r3.6HG0632400	0.923363	4.69517e-08
HORVU.MOREX.r3.6HG0633590	0.907805	1.95892e-07
HORVU.MOREX.r3.6HG0634210	0.941783	5.52261e-09
HORVU.MOREX.r3.7HG0635400	0.912588	1.29909e-07
HORVU.MOREX.r3.7HG0635460	0.920216	6.41282e-08
HORVU.MOREX.r3.7HG0635790	0.923784	4.49884e-08
HORVU.MOREX.r3.7HG0636590	0.932394	1.77255e-08
HORVU.MOREX.r3.7HG0637270	0.911874	1.38326e-07
HORVU.MOREX.r3.7HG0637320	0.906643	2.15727e-07
HORVU.MOREX.r3.7HG0638370	0.909412	1.71078e-07
HORVU.MOREX.r3.7HG0640570	0.910393	1.573e-07
HORVU.MOREX.r3.7HG0641160	0.901524	3.25212e-07
HORVU.MOREX.r3.7HG0642830	0.916302	9.28979e-08
HORVU.MOREX.r3.7HG0643810	0.926698	3.32431e-08
HORVU.MOREX.r3.7HG0644500	0.930056	2.30909e-08
HORVU.MOREX.r3.7HG0647610	0.939147	7.80448e-09
HORVU.MOREX.r3.7HG0647640	0.911722	1.40178e-07
HORVU.MOREX.r3.7HG0647650	0.933771	1.51014e-08
HORVU.MOREX.r3.7HG0648330	0.910937	1.50084e-07
HORVU.MOREX.r3.7HG0648600	0.918616	7.47843e-08
HORVU.MOREX.r3.7HG0648880	0.91822	7.7645e-08
HORVU.MOREX.r3.7HG0650310	0.926231	3.49218e-08
HORVU.MOREX.r3.7HG0650810	0.933093	1.63476e-08
HORVU.MOREX.r3.7HG0651120	0.915706	9.81264e-08
HORVU.MOREX.r3.7HG0653690	0.92376	4.50953e-08
HORVU.MOREX.r3.7HG0655190	0.920739	6.09439e-08
HORVU.MOREX.r3.7HG0655510	0.914267	1.11846e-07
HORVU.MOREX.r3.7HG0656060	0.921714	5.53732e-08
HORVU.MOREX.r3.7HG0656230	0.910855	1.51152e-07
HORVU.MOREX.r3.7HG0656520	0.909507	1.69692e-07
HORVU.MOREX.r3.7HG0656530	0.938162	8.84624e-09
HORVU.MOREX.r3.7HG0658830	0.937727	9.3435e-09
HORVU.MOREX.r3.7HG0659030	0.931487	1.9663e-08
HORVU.MOREX.r3.7HG0659310	0.903206	2.84888e-07
HORVU.MOREX.r3.7HG0659980	0.91419	1.12614e-07
HORVU.MOREX.r3.7HG0660420	0.903415	2.80199e-07
HORVU.MOREX.r3.7HG0663060	0.965344	9.38531e-11
HORVU.MOREX.r3.7HG0663370	0.902443	3.02602e-07
HORVU.MOREX.r3.7HG0663380	0.947944	2.30165e-09
HORVU.MOREX.r3.7HG0663440	0.913411	1.20762e-07
HORVU.MOREX.r3.7HG0663810	0.919146	7.10973e-08
HORVU.MOREX.r3.7HG0664070	0.902929	2.91209e-07
HORVU.MOREX.r3.7HG0664800	0.905483	2.37241e-07
HORVU.MOREX.r3.7HG0665770	0.90222	3.07975e-07
HORVU.MOREX.r3.7HG0666010	0.941192	5.9758e-09
HORVU.MOREX.r3.7HG0666130	0.91649	9.12908e-08
HORVU.MOREX.r3.7HG0667400	0.925761	3.66895e-08
HORVU.MOREX.r3.7HG0667910	0.920403	6.29746e-08
HORVU.MOREX.r3.7HG0668500	0.915108	1.03638e-07
HORVU.MOREX.r3.7HG0668950	0.944667	3.71209e-09
HORVU.MOREX.r3.7HG0669110	0.913961	1.1496e-07
HORVU.MOREX.r3.7HG0669240	0.915006	1.04606e-07
HORVU.MOREX.r3.7HG0669720	0.908765	1.80718e-07
HORVU.MOREX.r3.7HG0670200	0.920425	6.28421e-08
HORVU.MOREX.r3.7HG0671700	0.953164	1.00473e-09
HORVU.MOREX.r3.7HG0671730	0.931736	1.91123e-08
HORVU.MOREX.r3.7HG0671800	0.904953	2.47655e-07
HORVU.MOREX.r3.7HG0672620	0.934292	1.42001e-08
HORVU.MOREX.r3.7HG0672890	0.901751	3.19493e-07
HORVU.MOREX.r3.7HG0674350	0.916077	9.48435e-08
HORVU.MOREX.r3.7HG0674530	0.94541	3.33904e-09
HORVU.MOREX.r3.7HG0676590	0.937344	9.80096e-09
HORVU.MOREX.r3.7HG0677140	0.955028	7.30399e-10
HORVU.MOREX.r3.7HG0677180	0.934769	1.34171e-08
HORVU.MOREX.r3.7HG0677190	0.935787	1.18687e-08
HORVU.MOREX.r3.7HG0677520	0.924181	4.32019e-08
HORVU.MOREX.r3.7HG0677600	0.912079	1.3586e-07
HORVU.MOREX.r3.7HG0677960	0.904254	2.62011e-07
HORVU.MOREX.r3.7HG0678560	0.936341	1.10934e-08
HORVU.MOREX.r3.7HG0679050	0.948265	2.1927e-09
HORVU.MOREX.r3.7HG0679310	0.912552	1.30325e-07
HORVU.MOREX.r3.7HG0679540	0.977448	3.13501e-12
HORVU.MOREX.r3.7HG0681140	0.928622	2.70388e-08
HORVU.MOREX.r3.7HG0681690	0.936927	1.03209e-08
HORVU.MOREX.r3.7HG0681850	0.915365	1.01244e-07
HORVU.MOREX.r3.7HG0682130	0.910518	1.55613e-07
HORVU.MOREX.r3.7HG0682160	0.929362	2.49344e-08
HORVU.MOREX.r3.7HG0682490	0.91358	1.18951e-07
HORVU.MOREX.r3.7HG0682550	0.900323	3.56929e-07
HORVU.MOREX.r3.7HG0684940	0.912648	1.29215e-07
HORVU.MOREX.r3.7HG0686550	0.935679	1.20244e-08
HORVU.MOREX.r3.7HG0686690	0.909948	1.63417e-07
HORVU.MOREX.r3.7HG0686940	0.921836	5.47058e-08
HORVU.MOREX.r3.7HG0688280	0.907734	1.97055e-07
HORVU.MOREX.r3.7HG0688300	0.94843	2.13846e-09
HORVU.MOREX.r3.7HG0688330	0.947119	2.60326e-09
HORVU.MOREX.r3.7HG0688730	0.967427	5.75297e-11
HORVU.MOREX.r3.7HG0690460	0.903384	2.809e-07
HORVU.MOREX.r3.7HG0691060	0.920495	6.24153e-08
HORVU.MOREX.r3.7HG0691850	0.919367	6.96068e-08
HORVU.MOREX.r3.7HG0692170	0.924003	4.39942e-08
HORVU.MOREX.r3.7HG0692650	0.920507	6.23407e-08
HORVU.MOREX.r3.7HG0692740	0.916196	9.38052e-08
HORVU.MOREX.r3.7HG0693080	0.933571	1.54588e-08
HORVU.MOREX.r3.7HG0693350	0.93256	1.73893e-08
HORVU.MOREX.r3.7HG0694090	0.916181	9.39374e-08
HORVU.MOREX.r3.7HG0695050	0.907621	1.98918e-07
HORVU.MOREX.r3.7HG0695480	0.906711	2.14526e-07
HORVU.MOREX.r3.7HG0695720	0.955045	7.28248e-10
HORVU.MOREX.r3.7HG0697420	0.938835	8.12156e-09
HORVU.MOREX.r3.7HG0698000	0.929421	2.4774e-08
HORVU.MOREX.r3.7HG0698570	0.935235	1.26878e-08
HORVU.MOREX.r3.7HG0699250	0.91199	1.36923e-07
HORVU.MOREX.r3.7HG0700250	0.955426	6.8108e-10
HORVU.MOREX.r3.7HG0700360	0.948752	2.03592e-09
HORVU.MOREX.r3.7HG0700480	0.963823	1.31679e-10
HORVU.MOREX.r3.7HG0701580	0.920158	6.44913e-08
HORVU.MOREX.r3.7HG0702000	0.923606	4.58088e-08
HORVU.MOREX.r3.7HG0702380	0.911815	1.39043e-07
HORVU.MOREX.r3.7HG0702530	0.913265	1.22343e-07
HORVU.MOREX.r3.7HG0702630	0.922629	5.05517e-08
HORVU.MOREX.r3.7HG0702850	0.934109	1.45102e-08
HORVU.MOREX.r3.7HG0703150	0.904656	2.53667e-07
HORVU.MOREX.r3.7HG0703450	0.947294	2.53647e-09
HORVU.MOREX.r3.7HG0703750	0.946816	2.72235e-09
HORVU.MOREX.r3.7HG0704790	0.90574	2.32315e-07
HORVU.MOREX.r3.7HG0704900	0.939069	7.8831e-09
HORVU.MOREX.r3.7HG0706100	0.930168	2.28051e-08
HORVU.MOREX.r3.7HG0706140	0.921149	5.85486e-08
HORVU.MOREX.r3.7HG0706860	0.909399	1.71257e-07
HORVU.MOREX.r3.7HG0708070	0.915888	9.65043e-08
HORVU.MOREX.r3.7HG0708100	0.92524	3.87354e-08
HORVU.MOREX.r3.7HG0708170	0.930788	2.12777e-08
HORVU.MOREX.r3.7HG0708640	0.928756	2.66452e-08
HORVU.MOREX.r3.7HG0709070	0.90903	1.76704e-07
HORVU.MOREX.r3.7HG0709690	0.909172	1.74599e-07
HORVU.MOREX.r3.7HG0710080	0.921743	5.52148e-08
HORVU.MOREX.r3.7HG0710320	0.943053	4.64757e-09
HORVU.MOREX.r3.7HG0710440	0.913352	1.21393e-07
HORVU.MOREX.r3.7HG0710460	0.914724	1.07314e-07
HORVU.MOREX.r3.7HG0711010	0.915046	1.04229e-07
HORVU.MOREX.r3.7HG0712230	0.93793	9.10839e-09
HORVU.MOREX.r3.7HG0712300	0.913436	1.20486e-07
HORVU.MOREX.r3.7HG0712530	0.910238	1.5941e-07
HORVU.MOREX.r3.7HG0712780	0.904546	2.55939e-07
HORVU.MOREX.r3.7HG0712870	0.918557	7.52029e-08
HORVU.MOREX.r3.7HG0712980	0.910002	1.62663e-07
HORVU.MOREX.r3.7HG0713440	0.921698	5.54622e-08
HORVU.MOREX.r3.7HG0714120	0.912554	1.30297e-07
HORVU.MOREX.r3.7HG0714510	0.922489	5.1264e-08
HORVU.MOREX.r3.7HG0714850	0.901222	3.32964e-07
HORVU.MOREX.r3.7HG0715600	0.933345	1.58734e-08
HORVU.MOREX.r3.7HG0716180	0.961131	2.31851e-10
HORVU.MOREX.r3.7HG0716430	0.90417	2.63801e-07
HORVU.MOREX.r3.7HG0716730	0.912012	1.36659e-07
HORVU.MOREX.r3.7HG0716940	0.91354	1.19373e-07
HORVU.MOREX.r3.7HG0717230	0.908062	1.91728e-07
HORVU.MOREX.r3.7HG0717270	0.955444	6.78983e-10
HORVU.MOREX.r3.7HG0717640	0.905575	2.35468e-07
HORVU.MOREX.r3.7HG0719320	0.932233	1.8056e-08
HORVU.MOREX.r3.7HG0719340	0.918782	7.36112e-08
HORVU.MOREX.r3.7HG0719410	0.914897	1.05651e-07
HORVU.MOREX.r3.7HG0720090	0.938003	9.02563e-09
HORVU.MOREX.r3.7HG0721820	0.921379	5.72362e-08
HORVU.MOREX.r3.7HG0722840	0.918779	7.36321e-08
HORVU.MOREX.r3.7HG0723550	0.926028	3.56749e-08
HORVU.MOREX.r3.7HG0724580	0.904347	2.60063e-07
HORVU.MOREX.r3.7HG0724800	0.944166	3.98323e-09
HORVU.MOREX.r3.7HG0725450	0.906707	2.1458e-07
HORVU.MOREX.r3.7HG0725460	0.922387	5.17924e-08
HORVU.MOREX.r3.7HG0725960	0.925294	3.85175e-08
HORVU.MOREX.r3.7HG0726560	0.908739	1.81108e-07
HORVU.MOREX.r3.7HG0727770	0.962735	1.66349e-10
HORVU.MOREX.r3.7HG0728610	0.961546	2.13063e-10
HORVU.MOREX.r3.7HG0729500	0.925586	3.73641e-08
HORVU.MOREX.r3.7HG0731320	0.902878	2.92389e-07
HORVU.MOREX.r3.7HG0731690	0.926321	3.45948e-08
HORVU.MOREX.r3.7HG0731740	0.935689	1.20112e-08
HORVU.MOREX.r3.7HG0731780	0.905911	2.29099e-07
HORVU.MOREX.r3.7HG0732270	0.941409	5.80583e-09
HORVU.MOREX.r3.7HG0732480	0.900567	3.50277e-07
HORVU.MOREX.r3.7HG0732770	0.930652	2.16051e-08
HORVU.MOREX.r3.7HG0732830	0.912257	1.33754e-07
HORVU.MOREX.r3.7HG0734270	0.920858	6.02411e-08
HORVU.MOREX.r3.7HG0735360	0.918475	7.57943e-08
HORVU.MOREX.r3.7HG0735460	0.901266	3.31822e-07
HORVU.MOREX.r3.7HG0736180	0.919681	6.75362e-08
HORVU.MOREX.r3.7HG0736950	0.904275	2.6157e-07
HORVU.MOREX.r3.7HG0739200	0.917217	8.53248e-08
HORVU.MOREX.r3.7HG0739540	0.922237	5.25685e-08
HORVU.MOREX.r3.7HG0740290	0.934172	1.4404e-08
HORVU.MOREX.r3.7HG0740350	0.933318	1.59236e-08
HORVU.MOREX.r3.7HG0741770	0.903536	2.77513e-07
HORVU.MOREX.r3.7HG0742200	0.941299	5.89137e-09
HORVU.MOREX.r3.7HG0743140	0.922469	5.13695e-08
HORVU.MOREX.r3.7HG0744750	0.917481	8.32416e-08
HORVU.MOREX.r3.7HG0745510	0.932602	1.73042e-08
HORVU.MOREX.r3.7HG0745890	0.901358	3.29452e-07
HORVU.MOREX.r3.7HG0746340	0.945377	3.35529e-09
HORVU.MOREX.r3.7HG0747260	0.916113	9.45285e-08
HORVU.MOREX.r3.7HG0748360	0.926997	3.22048e-08
HORVU.MOREX.r3.7HG0748370	0.925218	3.88232e-08
HORVU.MOREX.r3.7HG0748860	0.921816	5.48168e-08
HORVU.MOREX.r3.7HG0749560	0.916287	9.30198e-08
HORVU.MOREX.r3.7HG0750130	0.914476	1.09753e-07
HORVU.MOREX.r3.7HG0751120	0.91416	1.12924e-07
HORVU.MOREX.r3.7HG0751310	0.959832	3.00371e-10
HORVU.MOREX.r3.7HG0752360	0.943609	4.30468e-09
HORVU.MOREX.r3.7HG0752910	0.944303	3.90694e-09
HORVU.MOREX.r3.7HG0752950	0.904742	2.5192e-07
HORVU.MOREX.r3.UnG0753160	0.948806	2.01922e-09
novel.10076	0.931051	2.06571e-08
novel.10261	0.91481	1.06488e-07
novel.10318	0.90505	2.45719e-07
novel.10475	0.937574	9.5241e-09
novel.10483	0.92758	3.02602e-08
novel.10485	0.905726	2.32582e-07
novel.10509	0.901158	3.34623e-07
novel.10551	0.91577	9.75562e-08
novel.1060	0.90887	1.79117e-07
novel.10672	0.932925	1.66691e-08
novel.10830	0.911338	1.44945e-07
novel.10842	0.943149	4.58695e-09
novel.10876	0.912531	1.30562e-07
novel.10912	0.936606	1.07386e-08
novel.11001	0.942509	5.00615e-09
novel.11003	0.93628	1.11761e-08
novel.11028	0.936843	1.04289e-08
novel.11071	0.916722	8.93462e-08
novel.11177	0.917964	7.95452e-08
novel.11319	0.944379	3.86567e-09
novel.11359	0.920405	6.29612e-08
novel.11360	0.904894	2.48844e-07
novel.11461	0.96411	1.23682e-10
novel.11469	0.939393	7.56096e-09
novel.11548	0.90182	3.1779e-07
novel.11601	0.904213	2.6289e-07
novel.11625	0.954755	7.65923e-10
novel.11677	0.90837	1.86827e-07
novel.11839	0.90057	3.50197e-07
novel.11932	0.912952	1.25788e-07
novel.12100	0.931489	1.96576e-08
novel.1224	0.902816	2.93825e-07
novel.1244	0.91254	1.3046e-07
novel.1245	0.908875	1.79051e-07
novel.1378	0.910162	1.60447e-07
novel.150	0.905616	2.34683e-07
novel.1732	0.914629	1.08243e-07
novel.181	0.941426	5.79244e-09
novel.1993	0.938393	8.59164e-09
novel.2011	0.905517	2.36577e-07
novel.2090	0.902826	2.93592e-07
novel.2104	0.922246	5.25233e-08
novel.2197	0.922545	5.09789e-08
novel.2249	0.902528	3.00586e-07
novel.2262	0.9067	2.14719e-07
novel.2281	0.916668	8.98016e-08
novel.2282	0.913037	1.24844e-07
novel.2295	0.90598	2.27801e-07
novel.2357	0.918928	7.25934e-08
novel.2382	0.936463	1.09291e-08
novel.2442	0.909108	1.75544e-07
novel.2449	0.965462	9.13505e-11
novel.2468	0.947277	2.5429e-09
novel.2517	0.902208	3.08259e-07
novel.2525	0.901009	3.38504e-07
novel.2625	0.91495	1.05142e-07
novel.2646	0.930228	2.26547e-08
novel.2656	0.91046	1.56391e-07
novel.2667	0.923077	4.83237e-08
novel.2764	0.919503	6.87008e-08
novel.2789	0.900122	3.6249e-07
novel.2949	0.903652	2.74964e-07
novel.3067	0.901283	3.31375e-07
novel.3126	0.909333	1.72224e-07
novel.3194	0.913598	1.18756e-07
novel.3209	0.903336	2.81972e-07
novel.3229	0.911714	1.4027e-07
novel.3307	0.934335	1.41284e-08
novel.3393	0.941002	6.12862e-09
novel.3450	0.965284	9.51391e-11
novel.3637	0.901269	3.3174e-07
novel.3694	0.905971	2.27977e-07
novel.377	0.913817	1.1646e-07
novel.3900	0.912328	1.32915e-07
novel.3972	0.921475	5.66979e-08
novel.4023	0.961288	2.2457e-10
novel.409	0.908518	1.84523e-07
novel.4154	0.912916	1.26194e-07
novel.4320	0.923564	4.60033e-08
novel.4381	0.90671	2.14544e-07
novel.4443	0.900477	3.52731e-07
novel.4654	0.913583	1.18916e-07
novel.4704	0.911149	1.47343e-07
novel.4724	0.920074	6.50185e-08
novel.478	0.954994	7.3473e-10
novel.4798	0.93183	1.89084e-08
novel.4859	0.924205	4.30968e-08
novel.4890	0.928249	2.81554e-08
novel.4904	0.90199	3.13587e-07
novel.5008	0.901595	3.2341e-07
novel.5090	0.914969	1.04961e-07
novel.5277	0.905713	2.32836e-07
novel.5300	0.900516	3.51669e-07
novel.545	0.932168	1.81916e-08
novel.5466	0.910709	1.53069e-07
novel.5477	0.942494	5.01674e-09
novel.5687	0.928521	2.73374e-08
novel.5698	0.919972	6.56617e-08
novel.5701	0.917568	8.25691e-08
novel.5765	0.92952	2.45051e-08
novel.5820	0.908902	1.78641e-07
novel.5822	0.921531	5.6387e-08
novel.6090	0.936632	1.07045e-08
novel.613	0.904039	2.66574e-07
novel.6322	0.902851	2.93011e-07
novel.6349	0.921438	5.69036e-08
novel.6462	0.9174	8.38754e-08
novel.6561	0.902089	3.11159e-07
novel.6568	0.910157	1.60525e-07
novel.6701	0.912897	1.26403e-07
novel.6749	0.910161	1.60459e-07
novel.6881	0.924369	4.23786e-08
novel.7159	0.932983	1.6557e-08
novel.7165	0.919175	7.08989e-08
novel.7188	0.914956	1.05087e-07
novel.7209	0.958494	3.88725e-10
novel.7251	0.911655	1.40993e-07
novel.735	0.921297	5.76973e-08
novel.740	0.940456	6.58517e-09
novel.7407	0.950058	1.6631e-09
novel.7467	0.911831	1.38846e-07
novel.7645	0.921744	5.52087e-08
novel.7694	0.924107	4.35276e-08
novel.7723	0.920686	6.12643e-08
novel.774	0.949735	1.74908e-09
novel.7766	0.925408	3.80649e-08
novel.7782	0.908991	1.77298e-07
novel.7799	0.904526	2.56359e-07
novel.794	0.914249	1.12024e-07
HORVU.MOREX.r3.5HG0429930	0.914834	1.06249e-07
HORVU.MOREX.r3.5HG0430210	0.924754	4.07312e-08
HORVU.MOREX.r3.5HG0434170	0.931011	2.07491e-08
HORVU.MOREX.r3.5HG0436490	0.959516	3.1948e-10
HORVU.MOREX.r3.5HG0437670	0.967064	6.27909e-11
HORVU.MOREX.r3.5HG0438400	0.913365	1.2126e-07
HORVU.MOREX.r3.5HG0438600	0.971487	2.00893e-11
HORVU.MOREX.r3.5HG0438710	0.94057	6.48734e-09
HORVU.MOREX.r3.5HG0439040	0.904964	2.47435e-07
HORVU.MOREX.r3.5HG0439610	0.929968	2.33181e-08
HORVU.MOREX.r3.5HG0439640	0.900475	3.52787e-07
HORVU.MOREX.r3.5HG0439870	0.935114	1.28727e-08
HORVU.MOREX.r3.5HG0440410	0.937452	9.67037e-09
HORVU.MOREX.r3.5HG0440530	0.930572	2.17988e-08
HORVU.MOREX.r3.5HG0440620	0.924692	4.09924e-08
HORVU.MOREX.r3.5HG0440900	0.935346	1.25185e-08
HORVU.MOREX.r3.5HG0442170	0.913574	1.19018e-07
HORVU.MOREX.r3.5HG0443000	0.933805	1.50403e-08
HORVU.MOREX.r3.5HG0443120	0.912345	1.32725e-07
HORVU.MOREX.r3.5HG0443570	0.907179	2.06379e-07
HORVU.MOREX.r3.5HG0443730	0.90801	1.92559e-07
HORVU.MOREX.r3.5HG0443910	0.933209	1.61274e-08
HORVU.MOREX.r3.5HG0443980	0.919268	7.02731e-08
HORVU.MOREX.r3.5HG0444370	0.905387	2.39085e-07
HORVU.MOREX.r3.5HG0444800	0.94817	2.22449e-09
HORVU.MOREX.r3.5HG0444990	0.930487	2.20078e-08
HORVU.MOREX.r3.5HG0445500	0.912854	1.26882e-07
HORVU.MOREX.r3.5HG0445980	0.908378	1.86709e-07
HORVU.MOREX.r3.5HG0446090	0.900783	3.44497e-07
HORVU.MOREX.r3.5HG0446800	0.926562	3.37267e-08
HORVU.MOREX.r3.5HG0447900	0.936156	1.13469e-08
HORVU.MOREX.r3.5HG0448480	0.920619	6.16661e-08
HORVU.MOREX.r3.5HG0448670	0.931423	1.98057e-08
HORVU.MOREX.r3.5HG0449210	0.943572	4.32667e-09
HORVU.MOREX.r3.5HG0449530	0.922933	4.90307e-08
HORVU.MOREX.r3.5HG0450380	0.937008	1.0219e-08
HORVU.MOREX.r3.5HG0450670	0.929877	2.35561e-08
HORVU.MOREX.r3.5HG0451020	0.912815	1.27331e-07
HORVU.MOREX.r3.5HG0451130	0.906911	2.11009e-07
HORVU.MOREX.r3.5HG0453580	0.92204	5.36125e-08
HORVU.MOREX.r3.5HG0453940	0.95098	1.43687e-09
HORVU.MOREX.r3.5HG0454080	0.953808	9.01215e-10
HORVU.MOREX.r3.5HG0454300	0.900701	3.46683e-07
HORVU.MOREX.r3.5HG0454320	0.905389	2.39047e-07
HORVU.MOREX.r3.5HG0454500	0.900472	3.52851e-07
HORVU.MOREX.r3.5HG0455450	0.917608	8.22591e-08
HORVU.MOREX.r3.5HG0455830	0.914913	1.05498e-07
HORVU.MOREX.r3.5HG0457350	0.907703	1.97569e-07
HORVU.MOREX.r3.5HG0457710	0.900331	3.56729e-07
HORVU.MOREX.r3.5HG0458010	0.907795	1.96051e-07
HORVU.MOREX.r3.5HG0458030	0.913301	1.21948e-07
HORVU.MOREX.r3.5HG0458170	0.920341	6.33536e-08
HORVU.MOREX.r3.5HG0458920	0.914549	1.09033e-07
HORVU.MOREX.r3.5HG0460720	0.910626	1.54177e-07
HORVU.MOREX.r3.5HG0461110	0.962601	1.71132e-10
HORVU.MOREX.r3.5HG0461200	0.90958	1.68648e-07
HORVU.MOREX.r3.5HG0461940	0.922403	5.1709e-08
HORVU.MOREX.r3.5HG0461960	0.904044	2.66461e-07
HORVU.MOREX.r3.5HG0462250	0.936912	1.03412e-08
HORVU.MOREX.r3.5HG0463040	0.918846	7.31665e-08
HORVU.MOREX.r3.5HG0463730	0.904904	2.48644e-07
HORVU.MOREX.r3.5HG0463770	0.953474	9.53701e-10
HORVU.MOREX.r3.5HG0464830	0.915354	1.01343e-07
HORVU.MOREX.r3.5HG0464870	0.940993	6.13591e-09
HORVU.MOREX.r3.5HG0465350	0.903203	2.84968e-07
HORVU.MOREX.r3.5HG0467740	0.910186	1.60125e-07
HORVU.MOREX.r3.5HG0467810	0.903546	2.77294e-07
HORVU.MOREX.r3.5HG0467850	0.905619	2.34614e-07
HORVU.MOREX.r3.5HG0468290	0.922744	4.99739e-08
HORVU.MOREX.r3.5HG0468420	0.953756	9.09353e-10
HORVU.MOREX.r3.5HG0468460	0.935876	1.17413e-08
HORVU.MOREX.r3.5HG0468620	0.93248	1.75493e-08
HORVU.MOREX.r3.5HG0468930	0.906526	2.17823e-07
HORVU.MOREX.r3.5HG0469040	0.960153	2.82006e-10
HORVU.MOREX.r3.5HG0469310	0.953198	9.99002e-10
HORVU.MOREX.r3.5HG0469450	0.930038	2.3138e-08
HORVU.MOREX.r3.5HG0469860	0.952138	1.19106e-09
HORVU.MOREX.r3.5HG0470170	0.95319	1.00042e-09
HORVU.MOREX.r3.5HG0470320	0.91603	9.52524e-08
HORVU.MOREX.r3.5HG0470640	0.901199	3.33549e-07
HORVU.MOREX.r3.5HG0470760	0.951294	1.36616e-09
HORVU.MOREX.r3.5HG0470810	0.922314	5.21677e-08
HORVU.MOREX.r3.5HG0470960	0.934525	1.38123e-08
HORVU.MOREX.r3.5HG0471230	0.938847	8.10972e-09
HORVU.MOREX.r3.5HG0471330	0.950698	1.50304e-09
HORVU.MOREX.r3.5HG0471370	0.904138	2.64474e-07
HORVU.MOREX.r3.5HG0471380	0.917725	8.13548e-08
HORVU.MOREX.r3.5HG0471390	0.903174	2.85618e-07
HORVU.MOREX.r3.5HG0471920	0.903427	2.79928e-07
HORVU.MOREX.r3.5HG0472010	0.905843	2.30374e-07
HORVU.MOREX.r3.5HG0472220	0.925138	3.91466e-08
HORVU.MOREX.r3.5HG0472700	0.948551	2.09951e-09
HORVU.MOREX.r3.5HG0473890	0.913256	1.22442e-07
HORVU.MOREX.r3.5HG0474610	0.906093	2.25699e-07
HORVU.MOREX.r3.5HG0474710	0.911628	1.41331e-07
HORVU.MOREX.r3.5HG0474770	0.908548	1.84058e-07
HORVU.MOREX.r3.5HG0474900	0.901281	3.31422e-07
HORVU.MOREX.r3.5HG0475650	0.94973	1.75069e-09
HORVU.MOREX.r3.5HG0475690	0.902354	3.04737e-07
HORVU.MOREX.r3.5HG0475700	0.912448	1.3152e-07
HORVU.MOREX.r3.5HG0475920	0.9365	1.08793e-08
HORVU.MOREX.r3.5HG0476940	0.954717	7.70946e-10
HORVU.MOREX.r3.5HG0477140	0.918653	7.45232e-08
HORVU.MOREX.r3.5HG0477410	0.900035	3.64938e-07
HORVU.MOREX.r3.5HG0477490	0.9015	3.25825e-07
HORVU.MOREX.r3.5HG0477970	0.950958	1.44182e-09
HORVU.MOREX.r3.5HG0478450	0.902629	2.98209e-07
HORVU.MOREX.r3.5HG0478980	0.926061	3.55518e-08
HORVU.MOREX.r3.5HG0479240	0.968981	3.91039e-11
HORVU.MOREX.r3.5HG0479520	0.902357	3.04671e-07
HORVU.MOREX.r3.5HG0480200	0.916159	9.41242e-08
HORVU.MOREX.r3.5HG0480390	0.912829	1.27173e-07
HORVU.MOREX.r3.5HG0480560	0.912217	1.34225e-07
HORVU.MOREX.r3.5HG0481440	0.900069	3.63995e-07
HORVU.MOREX.r3.5HG0482090	0.912861	1.26804e-07
HORVU.MOREX.r3.5HG0484700	0.929109	2.56357e-08
HORVU.MOREX.r3.5HG0485420	0.922566	5.08707e-08
HORVU.MOREX.r3.5HG0485510	0.958256	4.06664e-10
HORVU.MOREX.r3.5HG0485840	0.917036	8.67809e-08
HORVU.MOREX.r3.5HG0486050	0.919932	6.59169e-08
HORVU.MOREX.r3.5HG0487800	0.921362	5.73339e-08
HORVU.MOREX.r3.5HG0487850	0.901622	3.22747e-07
HORVU.MOREX.r3.5HG0488150	0.917119	8.61095e-08
HORVU.MOREX.r3.5HG0488290	0.904713	2.52517e-07
HORVU.MOREX.r3.5HG0488610	0.908243	1.88843e-07
HORVU.MOREX.r3.5HG0492030	0.937164	1.00226e-08
HORVU.MOREX.r3.5HG0492160	0.93188	1.8801e-08
HORVU.MOREX.r3.5HG0492630	0.936944	1.03e-08
HORVU.MOREX.r3.5HG0492750	0.910745	1.52592e-07
HORVU.MOREX.r3.5HG0493430	0.961277	2.25085e-10
HORVU.MOREX.r3.5HG0493450	0.942838	4.78654e-09
HORVU.MOREX.r3.5HG0493830	0.929173	2.54566e-08
HORVU.MOREX.r3.5HG0495130	0.922628	5.05548e-08
HORVU.MOREX.r3.5HG0495490	0.962179	1.86946e-10
HORVU.MOREX.r3.5HG0495570	0.904997	2.46773e-07
HORVU.MOREX.r3.5HG0495940	0.918878	7.29416e-08
HORVU.MOREX.r3.5HG0495950	0.90529	2.40993e-07
HORVU.MOREX.r3.5HG0496000	0.916918	8.77364e-08
HORVU.MOREX.r3.5HG0496260	0.947263	2.54822e-09
HORVU.MOREX.r3.5HG0497500	0.918105	7.84981e-08
HORVU.MOREX.r3.5HG0498770	0.927129	3.1757e-08
HORVU.MOREX.r3.5HG0499600	0.925751	3.67279e-08
HORVU.MOREX.r3.5HG0499910	0.903291	2.82971e-07
HORVU.MOREX.r3.5HG0500180	0.910327	1.5819e-07
HORVU.MOREX.r3.5HG0500220	0.936838	1.04357e-08
HORVU.MOREX.r3.5HG0501380	0.924634	4.1238e-08
HORVU.MOREX.r3.5HG0501680	0.929476	2.46236e-08
HORVU.MOREX.r3.5HG0501980	0.93809	8.92691e-09
HORVU.MOREX.r3.5HG0502680	0.909168	1.74661e-07
HORVU.MOREX.r3.5HG0503050	0.924798	4.05471e-08
HORVU.MOREX.r3.5HG0504450	0.904418	2.58583e-07
HORVU.MOREX.r3.5HG0505460	0.919707	6.73674e-08
HORVU.MOREX.r3.5HG0505740	0.908772	1.80603e-07
HORVU.MOREX.r3.5HG0505890	0.957141	5.00313e-10
HORVU.MOREX.r3.5HG0506100	0.900864	3.42332e-07
HORVU.MOREX.r3.5HG0507100	0.907259	2.05009e-07
HORVU.MOREX.r3.5HG0508180	0.904869	2.49357e-07
HORVU.MOREX.r3.5HG0508600	0.923987	4.40675e-08
HORVU.MOREX.r3.5HG0509260	0.907748	1.96827e-07
HORVU.MOREX.r3.5HG0509400	0.940324	6.70062e-09
HORVU.MOREX.r3.5HG0509750	0.901787	3.18597e-07
HORVU.MOREX.r3.5HG0510090	0.939613	7.34936e-09
HORVU.MOREX.r3.5HG0510100	0.916836	8.84076e-08
HORVU.MOREX.r3.5HG0510160	0.933412	1.57498e-08
HORVU.MOREX.r3.5HG0510280	0.924276	4.27842e-08
HORVU.MOREX.r3.5HG0510340	0.907542	2.00231e-07
HORVU.MOREX.r3.5HG0510440	0.910306	1.58485e-07
HORVU.MOREX.r3.5HG0510490	0.942784	4.82258e-09
HORVU.MOREX.r3.5HG0510640	0.901328	3.3023e-07
HORVU.MOREX.r3.5HG0511090	0.920858	6.02408e-08
HORVU.MOREX.r3.5HG0511430	0.901465	3.26706e-07
HORVU.MOREX.r3.5HG0511830	0.905608	2.34822e-07
HORVU.MOREX.r3.5HG0512510	0.946082	3.0308e-09
HORVU.MOREX.r3.5HG0512550	0.936697	1.06187e-08
HORVU.MOREX.r3.5HG0512680	0.946797	2.73e-09
HORVU.MOREX.r3.5HG0513560	0.91598	9.56951e-08
HORVU.MOREX.r3.5HG0514380	0.942536	4.98795e-09
HORVU.MOREX.r3.5HG0515000	0.907131	2.07193e-07
HORVU.MOREX.r3.5HG0515930	0.932736	1.70397e-08
HORVU.MOREX.r3.5HG0515940	0.915049	1.042e-07
HORVU.MOREX.r3.5HG0516230	0.931403	1.98494e-08
HORVU.MOREX.r3.5HG0516650	0.933595	1.54165e-08
HORVU.MOREX.r3.5HG0516940	0.918413	7.62422e-08
HORVU.MOREX.r3.5HG0517790	0.915459	1.00374e-07
HORVU.MOREX.r3.5HG0517850	0.908526	1.84388e-07
HORVU.MOREX.r3.5HG0518140	0.900562	3.50428e-07
HORVU.MOREX.r3.5HG0518240	0.947707	2.38475e-09
HORVU.MOREX.r3.5HG0518530	0.943686	4.25856e-09
HORVU.MOREX.r3.5HG0518570	0.937468	9.65036e-09
HORVU.MOREX.r3.5HG0519680	0.93919	7.76086e-09
HORVU.MOREX.r3.5HG0519720	0.908909	1.78523e-07
HORVU.MOREX.r3.5HG0520760	0.943334	4.47179e-09
HORVU.MOREX.r3.5HG0520790	0.928653	2.6946e-08
HORVU.MOREX.r3.5HG0520890	0.900212	3.59999e-07
HORVU.MOREX.r3.5HG0521030	0.914003	1.14531e-07
HORVU.MOREX.r3.5HG0521570	0.907483	2.01217e-07
HORVU.MOREX.r3.5HG0521790	0.906131	2.25004e-07
HORVU.MOREX.r3.5HG0522140	0.904136	2.64517e-07
HORVU.MOREX.r3.5HG0522400	0.902129	3.10188e-07
HORVU.MOREX.r3.5HG0522500	0.911547	1.42336e-07
HORVU.MOREX.r3.5HG0524070	0.90854	1.84178e-07
HORVU.MOREX.r3.5HG0524280	0.926425	3.42159e-08
HORVU.MOREX.r3.5HG0524360	0.923488	4.63613e-08
HORVU.MOREX.r3.5HG0524560	0.917254	8.50328e-08
HORVU.MOREX.r3.5HG0525260	0.915502	9.99821e-08
HORVU.MOREX.r3.5HG0526380	0.9097	1.66928e-07
HORVU.MOREX.r3.5HG0526400	0.939616	7.34664e-09
HORVU.MOREX.r3.5HG0526500	0.96579	8.47285e-11
HORVU.MOREX.r3.5HG0526830	0.929777	2.38166e-08
HORVU.MOREX.r3.5HG0527440	0.944868	3.60763e-09
HORVU.MOREX.r3.5HG0527680	0.905316	2.40484e-07
HORVU.MOREX.r3.5HG0527800	0.903853	2.70567e-07
HORVU.MOREX.r3.5HG0527880	0.914824	1.06349e-07
HORVU.MOREX.r3.5HG0528860	0.932393	1.77266e-08
HORVU.MOREX.r3.5HG0528900	0.916515	9.10802e-08
HORVU.MOREX.r3.5HG0528920	0.915446	1.00492e-07
HORVU.MOREX.r3.5HG0529210	0.925732	3.67986e-08
HORVU.MOREX.r3.5HG0529870	0.950327	1.59409e-09
HORVU.MOREX.r3.5HG0530230	0.911874	1.38326e-07
HORVU.MOREX.r3.5HG0530400	0.931529	1.95694e-08
HORVU.MOREX.r3.5HG0530580	0.914873	1.05874e-07
HORVU.MOREX.r3.5HG0532690	0.935153	1.28124e-08
HORVU.MOREX.r3.5HG0532850	0.922834	4.95244e-08
HORVU.MOREX.r3.5HG0533440	0.908812	1.80004e-07
HORVU.MOREX.r3.5HG0534570	0.903086	2.87611e-07
HORVU.MOREX.r3.5HG0534580	0.918306	7.702e-08
HORVU.MOREX.r3.5HG0534960	0.927546	3.03708e-08
HORVU.MOREX.r3.5HG0535010	0.903058	2.88265e-07
HORVU.MOREX.r3.5HG0536080	0.930322	2.24183e-08
HORVU.MOREX.r3.5HG0536240	0.903348	2.81691e-07
HORVU.MOREX.r3.5HG0536260	0.93304	1.64492e-08
HORVU.MOREX.r3.5HG0536480	0.937882	9.16366e-09
HORVU.MOREX.r3.5HG0536720	0.902357	3.04666e-07
HORVU.MOREX.r3.5HG0537630	0.922052	5.35462e-08
HORVU.MOREX.r3.5HG0537750	0.913374	1.21157e-07
HORVU.MOREX.r3.5HG0537990	0.93087	2.10823e-08
HORVU.MOREX.r3.6HG0539200	0.912473	1.3123e-07
HORVU.MOREX.r3.6HG0539760	0.910266	1.59027e-07
HORVU.MOREX.r3.6HG0540390	0.918877	7.29511e-08
HORVU.MOREX.r3.6HG0540500	0.945267	3.40849e-09
HORVU.MOREX.r3.6HG0541250	0.920194	6.42691e-08
HORVU.MOREX.r3.6HG0541700	0.926556	3.37465e-08
HORVU.MOREX.r3.6HG0542720	0.937324	9.82518e-09
HORVU.MOREX.r3.6HG0542790	0.936486	1.08978e-08
HORVU.MOREX.r3.6HG0543360	0.956504	5.61833e-10
HORVU.MOREX.r3.6HG0543700	0.927588	3.02357e-08
HORVU.MOREX.r3.6HG0544100	0.923954	4.42151e-08
HORVU.MOREX.r3.6HG0546330	0.903724	2.73377e-07
HORVU.MOREX.r3.6HG0546700	0.904803	2.50685e-07
HORVU.MOREX.r3.6HG0547370	0.914023	1.14327e-07
HORVU.MOREX.r3.6HG0548030	0.944714	3.68715e-09
HORVU.MOREX.r3.6HG0549380	0.905385	2.3914e-07
HORVU.MOREX.r3.6HG0549550	0.904102	2.65237e-07
HORVU.MOREX.r3.6HG0549790	0.925641	3.71502e-08
HORVU.MOREX.r3.6HG0549930	0.903357	2.815e-07
HORVU.MOREX.r3.6HG0549970	0.907731	1.97107e-07
HORVU.MOREX.r3.6HG0550380	0.920774	6.0737e-08
HORVU.MOREX.r3.6HG0552460	0.927392	3.08756e-08
HORVU.MOREX.r3.6HG0552890	0.902192	3.08641e-07
HORVU.MOREX.r3.6HG0553140	0.947948	2.30022e-09
HORVU.MOREX.r3.6HG0553310	0.926235	3.49101e-08
HORVU.MOREX.r3.6HG0553430	0.941569	5.68273e-09
HORVU.MOREX.r3.6HG0554420	0.907027	2.08994e-07
HORVU.MOREX.r3.6HG0554610	0.92566	3.70765e-08
HORVU.MOREX.r3.6HG0557080	0.907729	1.97133e-07
HORVU.MOREX.r3.6HG0557400	0.937771	9.29147e-09
HORVU.MOREX.r3.6HG0557410	0.975006	7.08083e-12
HORVU.MOREX.r3.6HG0557980	0.90923	1.73731e-07
HORVU.MOREX.r3.6HG0558440	0.923532	4.61518e-08
HORVU.MOREX.r3.6HG0558500	0.903532	2.77602e-07
HORVU.MOREX.r3.6HG0558640	0.901541	3.24794e-07
HORVU.MOREX.r3.6HG0558800	0.929829	2.36813e-08
HORVU.MOREX.r3.6HG0559000	0.9453	3.39245e-09
HORVU.MOREX.r3.6HG0559070	0.916167	9.40541e-08
HORVU.MOREX.r3.6HG0559190	0.933232	1.60853e-08
HORVU.MOREX.r3.6HG0560000	0.901933	3.14969e-07
HORVU.MOREX.r3.6HG0560710	0.901002	3.38692e-07
HORVU.MOREX.r3.6HG0560930	0.91653	9.09564e-08
HORVU.MOREX.r3.6HG0564510	0.918655	7.45112e-08
HORVU.MOREX.r3.6HG0564590	0.909296	1.7277e-07
HORVU.MOREX.r3.6HG0565360	0.922744	4.99695e-08
HORVU.MOREX.r3.6HG0565380	0.920545	6.21092e-08
HORVU.MOREX.r3.6HG0566320	0.906466	2.18892e-07
HORVU.MOREX.r3.6HG0567150	0.910356	1.57802e-07
HORVU.MOREX.r3.6HG0568070	0.915116	1.03566e-07
HORVU.MOREX.r3.6HG0568470	0.914659	1.07954e-07
HORVU.MOREX.r3.6HG0568820	0.906536	2.17639e-07
HORVU.MOREX.r3.6HG0570250	0.91778	8.09395e-08
HORVU.MOREX.r3.6HG0570950	0.914839	1.06205e-07
novel.8051	0.94367	4.26815e-09
novel.8080	0.943704	4.24839e-09
novel.8092	0.902954	2.9065e-07
novel.8155	0.94272	4.86431e-09
novel.8196	0.918725	7.40106e-08
novel.8199	0.900488	3.52429e-07
novel.8205	0.925617	3.72441e-08
novel.833	0.920112	6.47797e-08
novel.8528	0.90975	1.66215e-07
novel.8595	0.914671	1.07839e-07
novel.8696	0.909087	1.75864e-07
novel.8847	0.920336	6.33867e-08
novel.89	0.92447	4.1939e-08
novel.8933	0.909499	1.69804e-07
novel.9052	0.941534	5.7095e-09
novel.9080	0.925028	3.95968e-08
novel.9358	0.93791	9.13169e-09
novel.9487	0.912913	1.26231e-07
novel.9543	0.939559	7.40097e-09
novel.9652	0.909039	1.76572e-07
novel.971	0.940098	6.90116e-09
novel.972	0.901103	3.36034e-07
novel.9869	0.934098	1.45304e-08
novel.9895	0.908988	1.77345e-07
novel.9909	0.901101	3.36097e-07
