# Supplementary material for: Transcriptome and weighted gene co-enrichment analysis revealed modules and candidate genes associated with barley response to low potassium stress
Source: Front Plant Sci. 2026 Mar 17;17:1779943. doi: 10.3389/fpls.2026.1779943 (PMC13035491; doi:10.3389/fpls.2026.1779943)
Supplement: Supplementary Table 11 — Root MEbrown hub gene screening table. [file Table11.xlsx]

## Sheet: node brown
geneID	moduleColors	kTotal	kWithin	kOut	kDiff	LKGR1	LKGR2	LKGR3	NKGR1	NKGR2	NKGR3	LKFR1	LKFR2	LKFR3	NKFR1	NKFR2	NKFR3	LKOR1	LKOR2	LKOR3	NKOR1	NKOR2	NKOR3	chr	start	end	strand	gene_name	gene_description	KEGG	KEGG pathway	NR	Swissprot	Tremble	KOG	GO	Pfam	TF-Family	TF-Category	TF-Classification
HORVU.MOREX.r3.1HG0000030	brown	199.441871825289	80.3083567931554	119.133515032134	-38.8252	2.2498	2.4179	4.6071	4.8736	5.0489	4.8332	4.1961	3.8832	1.7735	2.5465	3.6825	2.9606	2.4049	4.3622	4.6894	4.2457	3.8205	4.6739	1H	76744	77373	+	HORVU.MOREX.r3.1HG0000030	--	--	--	uncharacterized protein LOC123394902 [Hordeum vulgare subsp. vulgare]	--	M0WXY8_HORVV SubName: Full=Uncharacterized protein {ECO:0000313|EnsemblPlants:HORVU.MOREX.r3.1HG0000030.1.CDS1};	--	--	--	--	--	--
HORVU.MOREX.r3.1HG0000040	brown	401.041689312946	145.47296513332	255.568724179626	-110.096	34.6788	31.3911	34.3802	39.6492	40.2922	42.5464	37.3729	37.6054	30.9086	30.7184	29.1033	31.0025	32.1112	36.3286	35.0619	38.4332	35.1564	37.3551	1H	78284	81892	-	HORVU.MOREX.r3.1HG0000040	--	K13343 peroxin-14 | (RefSeq) peroxisomal membrane protein PEX14-like isoform X1 (A)	ko04146: Peroxisome	peroxisomal membrane protein PEX14-like isoform X2 [Hordeum vulgare subsp. vulgare]	PEX14_ARATH RecName: Full=Peroxisomal membrane protein PEX14; AltName: Full=Peroxin-14; Short=AtPEX14; AltName: Full=Peroxisome biogenesis protein 14; AltName: Full=Pex14p; AltName: Full=Protein PEROXISOME DEFECTIVE 2;	A0A8I6WCE8_HORVV RecName: Full=Peroxisomal membrane protein PEX14 {ECO:0000256|ARBA:ARBA00029502, ECO:0000256|RuleBase:RU367032}; AltName: Full=Peroxin-14 {ECO:0000256|ARBA:ARBA00029691, ECO:0000256|RuleBase:RU367032};	Peroxisomal membrane anchor protein (peroxin)	--	PF04695.16:Pex14 N-terminal domain	--	--	--
HORVU.MOREX.r3.1HG0000130	brown	243.559733345425	134.373512897374	109.186220448051	25.1872924493229	28.2753	28.4337	29.1656	33.5917	35.7308	33.0554	30.0984	26.7396	26.8642	30.5456	26.1116	28.3407	30.0856	29.3865	27.182	30.3312	27.5184	27.547	1H	376513	387660	-	HORVU.MOREX.r3.1HG0000130	--	K11644 paired amphipathic helix protein Sin3a | (RefSeq) paired amphipathic helix protein Sin3-like 4 (A)	--	paired amphipathic helix protein Sin3-like 4 [Hordeum vulgare subsp. vulgare]	SNL4_ARATH RecName: Full=Paired amphipathic helix protein Sin3-like 4;	A0A8I6WAA6_HORVV RecName: Full=HDAC_interact domain-containing protein {ECO:0000259|SMART:SM00761};	Histone deacetylase complex, SIN3 component	GO:0000785,chromatin; GO:0000118,histone deacetylase complex; GO:0003714,transcription corepressor activity; GO:0016575,histone deacetylation; GO:0000122,negative regulation of transcription by RNA polymerase II; GO:0003674,molecular_function; GO:0003712,transcription coregulator activity; GO:0140110,transcription regulator activity; GO:0006476,protein deacetylation; GO:0006807,nitrogen compound …	PF16879.8:C-terminal domain of Sin3a protein	Others	TR	Others
HORVU.MOREX.r3.1HG0000660	brown	335.881760134793	196.874774688543	139.00698544625	57.8677892422931	24.2001	24.6507	24.2546	26.7978	30.3902	34.0529	24.6747	24.8022	23.4936	22.3839	26.4744	23.9476	22.9039	26.2579	25.3386	27.8192	25.2969	27.5141	1H	1706754	1712567	+	HORVU.MOREX.r3.1HG0000660	--	K03131 transcription initiation factor TFIID subunit 6 | (RefSeq) transcription initiation factor TFIID subunit 6-like isoform X1 (A)	ko03022: Basal transcription factors	transcription initiation factor TFIID subunit 6 [Hordeum vulgare subsp. vulgare]	TAF6_ARATH RecName: Full=Transcription initiation factor TFIID subunit 6; AltName: Full=Protein EMBRYO DEFECTIVE 2781; AltName: Full=TATA box associated factor II 59; AltName: Full=TBP-associated factor 6; Short=AtTAF6; AltName: Full=Transcription initiation factor TFIID subunit D5;	A0A8I6WGA7_HORVV RecName: Full=TAF domain-containing protein {ECO:0000259|SMART:SM00803};	Transcription initiation factor TFIID, subunit TAF6 (also component of histone acetyltransferase SAGA)	GO:0000124,SAGA complex; GO:0046695,SLIK (SAGA-like) complex; GO:0005669,transcription factor TFIID complex; GO:0046982,protein heterodimerization activity; GO:0016251,RNA polymerase II general transcription initiation factor activity; GO:0003713,transcription coactivator activity; GO:0009860,pollen tube growth; GO:0051123,RNA polymerase II preinitiation complex assembly; GO:0003674,molecular_fun…	PF07571.16:TAF6 C-terminal HEAT repeat domain	--	--	--
HORVU.MOREX.r3.1HG0001410	brown	326.377230245593	68.1563367653228	258.22089348027	-190.065	4.7493	5.9288	8.6434	11.6552	15.6086	16.5712	3.3059	3.059	8.6792	3.4473	7.6427	6.1522	10.644	7.899	6.1776	10.5528	9.7592	12.6228	1H	3203351	3207774	-	HORVU.MOREX.r3.1HG0001410	--	--	--	uncharacterized protein LOC123403500 [Hordeum vulgare subsp. vulgare]	Y3720_ARATH RecName: Full=UPF0481 protein At3g47200;	A0A8I6X0N8_HORVV SubName: Full=Uncharacterized protein {ECO:0000313|EnsemblPlants:HORVU.MOREX.r3.1HG0001410.1};	--	GO:0016021,integral component of membrane; GO:0005886,plasma membrane; GO:0005575,cellular_component; GO:0016020,membrane; GO:0031224,intrinsic component of membrane; GO:0110165,cellular anatomical entity; GO:0071944,cell periphery	PF03140.18:Plant protein of unknown function	--	--	--
HORVU.MOREX.r3.1HG0002670	brown	1273.09835882502	343.814415891545	929.283942933472	-585.47	32.7274	39.816	29.9522	61.6318	73.2179	84.5664	65.473	76.7993	13.8812	33.0034	77.1946	48.3369	13.2848	13.1191	14.4532	37.0886	28.0857	54.439	1H	5502299	5503663	+	HORVU.MOREX.r3.1HG0002670	--	K00924 kinase [EC:2.7.1.-] | (RefSeq) receptor-like protein 52 (A)	--	Polygalacturonase inhibitor [Hordeum vulgare]	PGIP1_ARATH RecName: Full=Polygalacturonase inhibitor 1; AltName: Full=Polygalacturonase-inhibiting protein 1; Short=PGIP-1; Flags: Precursor;	A0A8I6WCM4_HORVV RecName: Full=LRRNT_2 domain-containing protein {ECO:0000259|Pfam:PF08263};	--	GO:0005576,extracellular region; GO:0005794,Golgi apparatus; GO:0016020,membrane; GO:0009505,plant-type cell wall; GO:0009506,plasmodesma; GO:0099503,secretory vesicle; GO:0090353,polygalacturonase inhibitor activity; GO:0003674,molecular_function; GO:0004857,enzyme inhibitor activity; GO:0030234,enzyme regulator activity; GO:0098772,molecular function regulator activity; GO:0005575,cellular_comp…	PF13855.9:Leucine rich repeat	--	--	--
HORVU.MOREX.r3.1HG0002870	brown	1008.08504928286	318.836506016838	689.248543266025	-370.412	37.001	42.8536	37.4429	44.1787	46.457	51.9174	44.1568	39.9921	33.5979	34.8273	45.6772	40.14	31.9934	36.8664	36.8497	39.0171	36.432	36.1071	1H	5710783	5714227	-	HORVU.MOREX.r3.1HG0002870	--	--	--	zinc finger transcription factor YY1-like [Hordeum vulgare subsp. vulgare]	YY1_ARATH RecName: Full=Zinc finger transcription factor YY1 {ECO:0000303|PubMed:22508367}; AltName: Full=Protein YIN YANG 1 {ECO:0000303|PubMed:22508367}; Short=AtYY1 {ECO:0000303|PubMed:22508367};	A0A8I6WCM9_HORVV SubName: Full=Uncharacterized protein {ECO:0000313|EnsemblPlants:HORVU.MOREX.r3.1HG0002870.1};	--	GO:0031011,Ino80 complex; GO:0005634,nucleus; GO:0031519,PcG protein complex; GO:0005667,transcription regulator complex; GO:0000981,DNA-binding transcription factor activity, RNA polymerase II-specific; GO:0046872,metal ion binding; GO:0000978,RNA polymerase II cis-regulatory region sequence-specific DNA binding; GO:0043565,sequence-specific DNA binding; GO:0009738,abscisic acid-activated signal…	PF00096.29:Zinc finger, C2H2 type	C2H2	TF	C2H2
HORVU.MOREX.r3.1HG0002890	brown	1557.4604108001	384.120059798986	1173.34035100112	-789.22	16.8287	18.3867	16.7679	20.5922	20.8715	24.0535	19.8149	18.3982	16.166	18.5249	20.8893	17.7054	12.9826	15.3662	14.8622	16.5463	16.0715	16.3404	1H	5722869	5725586	-	HORVU.MOREX.r3.1HG0002890	--	K13216 nuclear inhibitor of protein phosphatase 1 [EC:3.1.4.-] | (RefSeq) protein phosphatase 1 regulatory inhibitor subunit PPP1R8 homolog (A)	--	protein phosphatase 1 regulatory inhibitor subunit PPP1R8 homolog [Hordeum vulgare subsp. vulgare]	PP1R8_ARATH RecName: Full=Protein phosphatase 1 regulatory inhibitor subunit PPP1R8 homolog {ECO:0000305};	M0YYQ8_HORVV SubName: Full=Uncharacterized protein {ECO:0000313|EnsemblPlants:HORVU.MOREX.r3.1HG0002890.1};	Nuclear inhibitor of phosphatase-1	GO:0003729,mRNA binding; GO:0004864,protein phosphatase inhibitor activity; GO:0003674,molecular_function; GO:0003676,nucleic acid binding; GO:0003723,RNA binding; GO:0005488,binding; GO:0097159,organic cyclic compound binding; GO:1901363,heterocyclic compound binding; GO:0004857,enzyme inhibitor activity; GO:0019208,phosphatase regulator activity; GO:0019212,phosphatase inhibitor activity; GO:00…	PF00498.29:FHA domain	--	--	--
HORVU.MOREX.r3.1HG0003630	brown	1024.73396579905	412.314191099402	612.419774699648	-200.106	0.6565	0.8875	0.898	2.697	2.7574	3.8304	1.4879	1.5101	0.5063	0.7073	2.3196	1.9967	0.206	0.1205	0.2723	1.1707	0.9146	1.2373	1H	7599717	7601555	+	HORVU.MOREX.r3.1HG0003630	--	--	--	uncharacterized protein LOC123404164 [Hordeum vulgare subsp. vulgare]	--	A0A8I6X114_HORVV RecName: Full=DUF4220 domain-containing protein {ECO:0000259|Pfam:PF13968};	--	--	PF13968.9:Domain of unknown function (DUF4220)	--	--	--
HORVU.MOREX.r3.1HG0003690	brown	185.347121917617	26.6166995847716	158.730422332845	-132.114	21.1223	19.7974	20.9975	26.0638	22.6525	21.5897	21.4308	19.9716	24.022	25.0784	21.81	18.603	21.6347	18.9755	19.3975	20.3263	20.7295	20.4161	1H	7762537	7773612	+	HORVU.MOREX.r3.1HG0003690	--	K25819 ATP-binding cassette, subfamily D (ALD), peroxisomal ABC transporter [EC:7.6.2.4] | (RefSeq) ABC transporter D family member 1-like (A)	ko02010: ABC transporters; ko04146: Peroxisome	ABC transporter D family member 1-like [Hordeum vulgare subsp. vulgare]	AB1D_ARATH RecName: Full=ABC transporter D family member 1 {ECO:0000303|PubMed:18299247}; Short=ABC transporter ABCD.1 {ECO:0000303|PubMed:18299247}; Short=AtABCD1 {ECO:0000303|PubMed:18299247}; EC=7.6.2.4; AltName: Full=Peroxisomal ABC transporter 1; Short=AtPXA1; AltName: Full=Protein ACETATE NON-UTILIZING 2; AltName: Full=Protein COMATOSE; AltName: Full=Protein PEROXISOME DEFECTIVE 3; Short=Pe…	A0A8I6WM21_HORVV SubName: Full=Uncharacterized protein {ECO:0000313|EnsemblPlants:HORVU.MOREX.r3.1HG0003690.1};	Long-chain acyl-CoA transporter, ABC superfamily (involved in peroxisome organization and biogenesis)	GO:0046861,glyoxysomal membrane; GO:0016021,integral component of membrane; GO:0005778,peroxisomal membrane; GO:0015607,ABC-type fatty-acyl-CoA transporter activity; GO:0005524,ATP binding; GO:0042626,ATPase-coupled transmembrane transporter activity; GO:0005324,long-chain fatty acid transporter activity; GO:0006635,fatty acid beta-oxidation; GO:0016042,lipid catabolic process; GO:0015910,long-ch…	PF06472.18:ABC transporter transmembrane region 2	--	--	--
HORVU.MOREX.r3.1HG0004110	brown	279.97263865896	101.608893252449	178.363745406512	-76.7549	10.2217	10.2343	11.3958	16.6807	14.3013	20.5482	12.092	14.5112	7.9896	5.5808	4.5693	10.1953	7.3442	5.4127	8.5933	17.4403	14.5475	11.4848	1H	8866276	8866578	-	HORVU.MOREX.r3.1HG0004110	--	--	--	hypothetical protein D1007_61443 [Hordeum vulgare]	--	A0A8I6WPR2_HORVV SubName: Full=Uncharacterized protein {ECO:0000313|EnsemblPlants:HORVU.MOREX.r3.1HG0004110.1.CDS1};	--	--	PF05910.15:Plant protein of unknown function (DUF868)	--	--	--
HORVU.MOREX.r3.1HG0004690	brown	51.1630112137989	11.5450773160412	39.6179338977578	-28.0729	0.8014	0.6922	1.0187	0.8414	1.173	1.7346	1.0621	1.6824	1.0661	0	2.5707	0	0.3614	1.0151	0.8919	1.992	0.5165	2.0434	1H	9451959	9452436	-	HORVU.MOREX.r3.1HG0004690	--	--	--	uncharacterized protein LOC123404366 [Hordeum vulgare subsp. vulgare]	--	F2DMY4_HORVV SubName: Full=Predicted protein {ECO:0000313|EMBL:BAJ96455.1};	--	GO:0009535,chloroplast thylakoid membrane; GO:0016021,integral component of membrane; GO:0032055,negative regulation of translation in response to stress; GO:0006412,translation; GO:0006417,regulation of translation; GO:0006518,peptide metabolic process; GO:0006807,nitrogen compound metabolic process; GO:0006950,response to stress; GO:0008150,biological_process; GO:0008152,metabolic process; GO:0…	PF00684.22:DnaJ central domain	--	--	--
HORVU.MOREX.r3.1HG0005000	brown	266.378682359046	131.647000948061	134.731681410986	-3.08468	1.9394	1.6352	1.7548	12.9552	3.5505	7.7404	0.5227	0.0207	0.2041	1.0317	0.8435	2.9563	0.0296	0.9714	1.5364	1.6341	2.0701	0.6369	1H	9900298	9902719	+	HORVU.MOREX.r3.1HG0005000	--	K22390 acid phosphatase type 7 | (RefSeq) purple acid phosphatase 22-like (A)	--	purple acid phosphatase 22-like [Hordeum vulgare subsp. vulgare]	PPA22_ARATH RecName: Full=Purple acid phosphatase 22; EC=3.1.3.2; Flags: Precursor;	A0A287EIB0_HORVV RecName: Full=Purple acid phosphatase {ECO:0000256|RuleBase:RU361203}; EC=3.1.3.2 {ECO:0000256|RuleBase:RU361203};	Purple acid phosphatase	GO:0005576,extracellular region; GO:0003993,acid phosphatase activity; GO:0046872,metal ion binding; GO:0003674,molecular_function; GO:0003824,catalytic activity; GO:0016787,hydrolase activity; GO:0016788,hydrolase activity, acting on ester bonds; GO:0016791,phosphatase activity; GO:0042578,phosphoric ester hydrolase activity; GO:0005488,binding; GO:0043167,ion binding; GO:0043169,cation binding;…	PF00149.31:Calcineurin-like phosphoesterase	--	--	--
HORVU.MOREX.r3.1HG0005610	brown	1623.23866262171	308.313353916617	1314.92530870509	-1006.61	4.6242	4.7019	3.5487	7.7462	7.6874	10.902	8.4277	7.6009	4.8231	5.5009	8.9763	6.3614	1.6525	1.3752	1.4703	4.3192	3.9201	4.8495	1H	11518690	11521575	+	HORVU.MOREX.r3.1HG0005610	--	K01102 pyruvate dehydrogenase phosphatase [EC:3.1.3.43] | (RefSeq) putative protein phosphatase 2C 46 (A)	--	putative protein phosphatase 2C 46 [Hordeum vulgare subsp. vulgare]	P2C46_ORYSJ RecName: Full=Putative protein phosphatase 2C 46; Short=OsPP2C46; EC=3.1.3.16;	A0A8I6WPW0_HORVV RecName: Full=Protein-serine/threonine phosphatase {ECO:0000256|ARBA:ARBA00013081}; EC=3.1.3.16 {ECO:0000256|ARBA:ARBA00013081};	Protein phosphatase 2C/pyruvate dehydrogenase (lipoamide) phosphatase	GO:0046872,metal ion binding; GO:0017018,myosin phosphatase activity; GO:0006470,protein dephosphorylation; GO:0003674,molecular_function; GO:0005488,binding; GO:0043167,ion binding; GO:0043169,cation binding; GO:0003824,catalytic activity; GO:0004721,phosphoprotein phosphatase activity; GO:0004722,protein serine/threonine phosphatase activity; GO:0016787,hydrolase activity; GO:0016788,hydrolase …	PF00481.24:Protein phosphatase 2C	--	--	--
HORVU.MOREX.r3.1HG0005750	brown	490.040225849003	269.567052102023	220.47317374698	49.0938783550429	68.6707	68.8705	71.7648	101.75	100.564	91.3635	71.01	70.9429	54.3486	58.2291	60.1191	59.5381	56.7457	67.2109	70.1018	71.8602	67.1278	66.3263	1H	11836012	11838262	-	HORVU.MOREX.r3.1HG0005750	--	K19044 E3 ubiquitin-protein ligase XBAT32/33 [EC:2.3.2.27] | (RefSeq) probable E3 ubiquitin-protein ligase XBOS32 (A)	--	E3 ubiquitin-protein ligase XB3 [Hordeum vulgare subsp. vulgare]	XB3_ORYSJ RecName: Full=E3 ubiquitin-protein ligase XB3; EC=2.3.2.27; AltName: Full=Ankyrin repeat domain and RING finger-containing protein XB3; AltName: Full=RING-type E3 ubiquitin transferase XB3; AltName: Full=XA21-binding protein 3;	A0A8I6WGP4_HORVV RecName: Full=RING-type domain-containing protein {ECO:0000259|PROSITE:PS50089};	--	GO:0046872,metal ion binding; GO:0004842,ubiquitin-protein transferase activity; GO:0044260,cellular macromolecule metabolic process; GO:0042742,defense response to bacterium; GO:0051865,protein autoubiquitination; GO:0003674,molecular_function; GO:0005488,binding; GO:0043167,ion binding; GO:0043169,cation binding; GO:0003824,catalytic activity; GO:0016740,transferase activity; GO:0019787,ubiquit…	PF13637.9:Ankyrin repeats (many copies)	--	--	--
HORVU.MOREX.r3.1HG0006210	brown	223.806572017312	90.4218733277119	133.385	-42.9628	0.1174	0	0.0224	0.4016	0.33	0.8134	0.1245	0.1627	0.0417	0.3104	0.6697	0.0261	0.0424	0.4561	0.2016	0.3357	0.2336	0.3114	1H	12801950	12804888	+	HORVU.MOREX.r3.1HG0006210	--	K00924 kinase [EC:2.7.1.-] | (RefSeq) receptor protein kinase TMK1-like (A)	--	wall-associated receptor kinase 3-like [Hordeum vulgare subsp. vulgare]	WAK5_ARATH RecName: Full=Wall-associated receptor kinase 5; EC=2.7.11.-; Flags: Precursor;	A0A287EJ20_HORVV SubName: Full=Uncharacterized protein {ECO:0000313|EnsemblPlants:HORVU.MOREX.r3.1HG0006210.1};	--	GO:0016021,integral component of membrane; GO:0005886,plasma membrane; GO:0005524,ATP binding; GO:0005509,calcium ion binding; GO:0030247,polysaccharide binding; GO:0106310,protein serine kinase activity; GO:0004674,protein serine/threonine kinase activity; GO:0007166,cell surface receptor signaling pathway; GO:0006468,protein phosphorylation; GO:0000166,nucleotide binding; GO:0003674,molecular_f…	PF00069.28:Protein kinase domain	--	--	--
HORVU.MOREX.r3.1HG0006340	brown	851.832247827017	159.80217836827	692.030069458747	-532.228	14.3495	13.0777	14.7447	17.5838	16.8755	19.5705	16.3088	15.8939	10.1359	16.6169	15.7281	16.493	12.3244	14.7955	13.5499	13.3078	11.0938	11.5457	1H	13207859	13210838	+	HORVU.MOREX.r3.1HG0006340	--	--	--	ACT domain-containing protein ACR9 isoform X1 [Hordeum vulgare subsp. vulgare]	ACR9_ARATH RecName: Full=ACT domain-containing protein ACR9 {ECO:0000305}; AltName: Full=Protein ACT DOMAIN REPEATS 9 {ECO:0000303|PubMed:21861936};	A0A8I6W3W7_HORVV RecName: Full=ACT domain-containing protein {ECO:0000259|PROSITE:PS51671};	--	--	PF01842.28:ACT domain	--	--	--
HORVU.MOREX.r3.1HG0006460	brown	550.285066353528	320.899615920259	229.385450433269	91.5141654869898	0.3561	0.4217	0.4849	3.5244	2.5015	2.334	0.8089	0.8649	0.406	1.9747	1.4866	0.3389	0.1835	0.4295	0.8248	0.9166	0.6744	1.271	1H	13408208	13409239	-	HORVU.MOREX.r3.1HG0006460	--	--	--	predicted protein, partial [Hordeum vulgare subsp. vulgare]	TLP1_PYRPY RecName: Full=Thaumatin-like protein 1; Flags: Precursor;	F2E3U6_HORVV SubName: Full=Predicted protein {ECO:0000313|EMBL:BAK02018.1}; Flags: Fragment;	--	GO:0005576,extracellular region; GO:0005575,cellular_component; GO:0110165,cellular anatomical entity	PF00314.20:Thaumatin family	--	--	--
HORVU.MOREX.r3.1HG0006580	brown	1244.09682268612	325.894533619385	918.20228906673	-592.308	117.05	126.43	121.519	143.323	148.169	159.429	127.867	119.505	77.1075	114.158	151.358	121.782	82.9345	102.133	95.4596	113.807	95.7131	112.566	1H	13866063	13868614	-	HORVU.MOREX.r3.1HG0006580	--	--	--	uncharacterized protein LOC123447615 [Hordeum vulgare subsp. vulgare]	--	A0A8I6WP15_HORVV SubName: Full=Uncharacterized protein {ECO:0000313|EnsemblPlants:HORVU.MOREX.r3.1HG0006580.2};	--	--	PF10500.12:Nuclear RNA-splicing-associated protein	--	--	--
HORVU.MOREX.r3.1HG0006820	brown	131.935419718665	38.7899928384497	93.1454268802149	-54.3554	8.1387	6.7477	8.0172	10.8631	9.2913	9.512	6.2317	8.0299	2.4059	6.0501	11.1192	7.9823	6.9735	9.6211	8.2808	8.6817	9.3667	9.9604	1H	14250861	14303895	+	HORVU.MOREX.r3.1HG0006820	--	--	--	LRR receptor kinase SERK2-like [Hordeum vulgare subsp. vulgare]	NIK1_ARATH RecName: Full=Protein NSP-INTERACTING KINASE 1 {ECO:0000303|PubMed:15489295}; Short=AtNIK1 {ECO:0000303|PubMed:15489295}; EC=2.7.11.1 {ECO:0000269|PubMed:15489295}; AltName: Full=LRR receptor-like serine/threonine-protein kinase NIK1 {ECO:0000303|PubMed:15489295}; Flags: Precursor;	A0A8I6WAS6_HORVV SubName: Full=Uncharacterized protein {ECO:0000313|EnsemblPlants:HORVU.MOREX.r3.1HG0006820.1};	--	GO:0005737,cytoplasm; GO:0016021,integral component of membrane; GO:0005654,nucleoplasm; GO:0005886,plasma membrane; GO:0005524,ATP binding; GO:0042802,identical protein binding; GO:0004672,protein kinase activity; GO:0106310,protein serine kinase activity; GO:0004674,protein serine/threonine kinase activity; GO:0051607,defense response to virus; GO:0040015,negative regulation of multicellular or…	--	--	--	--
HORVU.MOREX.r3.1HG0007160	brown	309.700077388313	156.41756361834	153.282513769972	3.13504984836777	12.7634	12.0541	13.1681	15.1896	16.1256	16.3606	13.5497	12.6403	12.9259	15.2691	13.2652	13.3258	13.7955	12.9674	13.8829	14.2248	14.1584	14.287	1H	14644239	14662881	+	HORVU.MOREX.r3.1HG0007160	--	--	--	protein MICRORCHIDIA 2-like isoform X1 [Hordeum vulgare subsp. vulgare]	MORC2_ARATH RecName: Full=Protein MICRORCHIDIA 2 {ECO:0000303|PubMed:24799676}; Short=AtMORC2 {ECO:0000303|PubMed:24799676}; EC=3.6.-.-; AltName: Full=Protein CRT1-homolog 1 {ECO:0000303|PubMed:19704828}; Short=CRT1-h1 {ECO:0000303|PubMed:19704828};	F2DB58_HORVV SubName: Full=Predicted protein {ECO:0000313|EMBL:BAJ92329.1};	MORC family ATPases	GO:0005768,endosome; GO:0005634,nucleus; GO:0005524,ATP binding; GO:0016887,ATP hydrolysis activity; GO:0003677,DNA binding; GO:0004519,endonuclease activity; GO:0016301,kinase activity; GO:0003723,RNA binding; GO:0006325,chromatin organization; GO:0051607,defense response to virus; GO:0006281,DNA repair; GO:0031047,gene silencing by RNA; GO:0016310,phosphorylation; GO:0009626,plant-type hypersen…	PF17942.4:Morc6 ribosomal protein S5 domain 2-like	--	--	--
HORVU.MOREX.r3.1HG0007360	brown	248.331729953926	60.3875450828007	187.944184871125	-127.557	1.7947	2.7279	2.3382	2.5569	3.7562	3.3923	2.2462	2.43	1.7773	2.0506	1.7697	1.7602	1.5647	1.8185	1.9972	3.866	3.6848	2.9895	1H	15080517	15084580	+	HORVU.MOREX.r3.1HG0007360	--	--	--	type I inositol polyphosphate 5-phosphatase 8-like [Hordeum vulgare subsp. vulgare]	IP5P8_ARATH RecName: Full=Type I inositol polyphosphate 5-phosphatase 8 {ECO:0000305}; Short=At5PTase8 {ECO:0000305}; EC=3.1.3.- {ECO:0000305};	A0A8I6WQ00_HORVV RecName: Full=IPPc domain-containing protein {ECO:0000259|SMART:SM00128};	Inositol polyphosphate 5-phosphatase and related proteins	GO:0004445,inositol-polyphosphate 5-phosphatase activity; GO:0034485,phosphatidylinositol-3,4,5-trisphosphate 5-phosphatase activity; GO:0004439,phosphatidylinositol-4,5-bisphosphate 5-phosphatase activity; GO:0046855,inositol phosphate dephosphorylation; GO:0046856,phosphatidylinositol dephosphorylation; GO:0003674,molecular_function; GO:0003824,catalytic activity; GO:0016787,hydrolase activity;…	PF03372.26:Endonuclease/Exonuclease/phosphatase family	--	--	--
HORVU.MOREX.r3.1HG0008070	brown	201.346576477837	108.457935345084	92.8886411327524	15.5692942123319	2.6376	1.9335	3.0663	5.2677	4.8585	3.3416	2.8986	2.3903	2.5103	3.0287	2.6138	2.4286	2.437	2.2271	3.1295	3.238	1.9901	1.8371	1H	16849242	16850512	+	HORVU.MOREX.r3.1HG0008070	--	--	--	glycosyltransferase-like At2g41451 [Hordeum vulgare subsp. vulgare]	ELD1_ARATH RecName: Full=Glycosyltransferase-like KOBITO 1 {ECO:0000303|PubMed:12215501, ECO:0000303|PubMed:22457425}; EC=2.4.1.- {ECO:0000305|PubMed:22457425}; AltName: Full=Protein ABA INSENSITIVE 8 {ECO:0000303|PubMed:14742875}; AltName: Full=Protein ELONGATION DEFECTIVE 1 {ECO:0000303|PubMed:10859181}; Flags: Precursor;	A0A8I6WQ12_HORVV SubName: Full=Uncharacterized protein {ECO:0000313|EnsemblPlants:HORVU.MOREX.r3.1HG0008070.1};	--	GO:0005737,cytoplasm; GO:0005768,endosome; GO:0005576,extracellular region; GO:0005794,Golgi apparatus; GO:0000138,Golgi trans cisterna; GO:0009505,plant-type cell wall; GO:0005886,plasma membrane; GO:0005802,trans-Golgi network; GO:0016757,glycosyltransferase activity; GO:0009738,abscisic acid-activated signaling pathway; GO:0007049,cell cycle; GO:0030154,cell differentiation; GO:0051301,cell di…	PF13704.9:Glycosyl transferase family 2	--	--	--
HORVU.MOREX.r3.1HG0008640	brown	996.46688931116	337.772707084613	658.694182226547	-320.921	29.0848	32.838	34.9397	47.8744	43.8148	49.438	49.1984	46.5362	25.6891	36.1323	38.7669	30.3245	15.6755	25.7568	27.1791	35.1177	31.6118	40.213	1H	20591330	20591869	-	HORVU.MOREX.r3.1HG0008640	--	K01633 7,8-dihydroneopterin aldolase/epimerase/oxygenase [EC:4.1.2.25 5.1.99.8 1.13.11.81] | (RefSeq) dihydroneopterin aldolase 2-like (A)	ko00790: Folate biosynthesis; ko01100: Metabolic pathways; ko01240: Biosynthesis of cofactors	dihydroneopterin aldolase 2-like [Hordeum vulgare subsp. vulgare]	FOLB1_ARATH RecName: Full=Dihydroneopterin aldolase 1 {ECO:0000305}; Short=DHNA1 {ECO:0000305}; EC=4.1.2.25 {ECO:0000269|PubMed:15107504, ECO:0000269|PubMed:15165863}; AltName: Full=7,8-dihydroneopterin aldolase; AltName: Full=AtFolB1 {ECO:0000303|PubMed:15107504};	A0A8I6W402_HORVV RecName: Full=FolB domain-containing protein {ECO:0000259|SMART:SM00905};	--	GO:0005737,cytoplasm; GO:0004150,dihydroneopterin aldolase activity; GO:0046656,folic acid biosynthetic process; GO:0046654,tetrahydrofolate biosynthetic process; GO:0003674,molecular_function; GO:0003824,catalytic activity; GO:0016829,lyase activity; GO:0016830,carbon-carbon lyase activity; GO:0016832,aldehyde-lyase activity; GO:0006082,organic acid metabolic process; GO:0006575,cellular modifie…	PF02152.21:Dihydroneopterin aldolase	--	--	--
HORVU.MOREX.r3.1HG0008820	brown	539.791312466536	191.990125877773	347.801186588763	-155.811	24.6529	20.0251	24.2727	30.8769	27.5423	32.3438	21.2339	19.9615	15.1525	16.9818	19.744	25.3119	18.0715	20.9372	19.7476	21.2043	21.7428	20.677	1H	20816773	20819499	-	HORVU.MOREX.r3.1HG0008820	--	K15077 elongin-A | (RefSeq) uncharacterized protein LOC123105781 (A)	--	hypothetical protein ZWY2020_005598 [Hordeum vulgare]	--	A0A8I6X1M7_HORVV SubName: Full=Uncharacterized protein {ECO:0000313|EnsemblPlants:HORVU.MOREX.r3.1HG0008820.1};	RNA polymerase II transcription elongation factor Elongin/SIII, subunit elongin A	--	PF06881.14:RNA polymerase II transcription factor SIII (Elongin) subunit A	--	--	--
HORVU.MOREX.r3.1HG0009050	brown	993.651508368642	472.856970791139	520.794537577502	-47.9376	408.314	464.559	422.073	1410.5	1116.48	1355.18	1308.38	962.277	250.024	785.409	930.593	436.1	262.512	313.4	301.101	796.217	624.042	1002.63	1H	21488716	21489588	-	HORVU.MOREX.r3.1HG0009050	--	K09422 transcription factor MYB, plant | (RefSeq) transcription factor MYB59 (A)	--	Myb-related protein MYBAS2 [Hordeum vulgare]	MYBA2_ORYSJ RecName: Full=Myb-related protein MYBAS2;	A0A8I6WD49_HORVV SubName: Full=Uncharacterized protein {ECO:0000313|EnsemblPlants:HORVU.MOREX.r3.1HG0009050.1};	Transcription factor, Myb superfamily	GO:0005634,nucleus; GO:0003700,DNA-binding transcription factor activity; GO:0043565,sequence-specific DNA binding; GO:0006355,regulation of DNA-templated transcription; GO:0003674,molecular_function; GO:0140110,transcription regulator activity; GO:0003676,nucleic acid binding; GO:0003677,DNA binding; GO:0005488,binding; GO:0097159,organic cyclic compound binding; GO:1901363,heterocyclic compound…	PF00249.34:Myb-like DNA-binding domain	MYB	TF	MYB->MYB
HORVU.MOREX.r3.1HG0009950	brown	41.805167194431	9.60657118793598	32.198596006495	-22.592	0.0983	0.3056	0.2811	0.0885	0.4316	0.6808	0.4343	0.3715	0.1744	0.3248	0.5606	0.2183	0.532	0.249	0.0938	0.4887	0.2715	0.2506	1H	23171525	23172058	+	HORVU.MOREX.r3.1HG0009950	--	--	--	non-specific lipid transfer protein GPI-anchored 5-like [Hordeum vulgare subsp. vulgare]	LTPG5_ARATH RecName: Full=Non-specific lipid transfer protein GPI-anchored 5 {ECO:0000303|PubMed:23893219}; Short=AtLTPG-5 {ECO:0000303|PubMed:23893219}; Short=Protein LTP-GPI-ANCHORED 5 {ECO:0000303|PubMed:23893219}; AltName: Full=Xylogen like protein 12 {ECO:0000303|PubMed:21558309}; Short=AtXYLP12 {ECO:0000303|PubMed:21558309}; Short=AtXYP8 {ECO:0000303|PubMed:21558309}; Flags: Precursor;	A0A8I6WP94_HORVV RecName: Full=AAI domain-containing protein {ECO:0000259|SMART:SM00499};	--	GO:0031225,anchored component of membrane; GO:0005829,cytosol; GO:0005886,plasma membrane; GO:0008289,lipid binding; GO:0050832,defense response to fungus; GO:0006869,lipid transport; GO:0140426,PAMP-triggered immunity signalling pathway; GO:0002237,response to molecule of bacterial origin; GO:0002240,response to molecule of oomycetes origin; GO:0009624,response to nematode; GO:0003674,molecular_…	PF14368.9:Probable lipid transfer	--	--	--
HORVU.MOREX.r3.1HG0010450	brown	495.687046703668	262.179670750195	233.507375953473	28.672294796722	0.2695	0.3259	0.257	0.8085	1.4794	1.2835	0.7144	0.6932	0.2789	0.9833	0.3202	0.4489	0.2634	0.1897	0.3214	0.4048	0.3226	0.5154	1H	24311973	24314309	-	HORVU.MOREX.r3.1HG0010450	--	K05681 ATP-binding cassette, subfamily G (WHITE), member 2 | (RefSeq) ABC transporter G family member 5-like (A)	ko02010: ABC transporters	ABC transporter G family member 1-like [Hordeum vulgare subsp. vulgare]	AB5G_ORYSJ RecName: Full=ABC transporter G family member 5 {ECO:0000303|PubMed:18299247}; Short=ABC transporter ABCG.5 {ECO:0000303|PubMed:18299247}; Short=OsABCG5 {ECO:0000303|PubMed:18299247}; AltName: Full=Protein REDUCED CULM NUMBER 1 {ECO:0000303|PubMed:19140940}; AltName: Full=White-brown complex homolog protein 5 {ECO:0000303|PubMed:22996334}; Short=OsWBC5 {ECO:0000303|PubMed:22996334};	A0A8I6WZL0_HORVV RecName: Full=ABC transporter domain-containing protein {ECO:0000259|PROSITE:PS50893};	Transporter, ABC superfamily (Breast cancer resistance protein)	GO:0048226,Casparian strip; GO:0016021,integral component of membrane; GO:0016020,membrane; GO:0005886,plasma membrane; GO:0048225,suberin network; GO:0140359,ABC-type transporter activity; GO:0005524,ATP binding; GO:0042626,ATPase-coupled transmembrane transporter activity; GO:0071456,cellular response to hypoxia; GO:0071470,cellular response to osmotic stress; GO:0071472,cellular response to sa…	PF01061.27:ABC-2 type transporter	--	--	--
HORVU.MOREX.r3.1HG0010640	brown	1077.61978200798	540.108007188648	537.511774819332	2.59623236931634	14.8807	13.9976	13.3996	42.8198	57.0979	54.5557	39.7527	31.1801	6.5114	27.1762	32.4369	16.1736	9.8093	10.7748	13.7073	21.9336	16.6794	25.3069	1H	25065100	25067418	+	HORVU.MOREX.r3.1HG0010640	--	K15382 solute carrier family 50 (sugar transporter) | (RefSeq) bidirectional sugar transporter SWEET14-like (A)	--	bidirectional sugar transporter SWEET14-like [Hordeum vulgare subsp. vulgare]	SWT14_ORYSI RecName: Full=Bidirectional sugar transporter SWEET14; Short=OsSWEET14;	F2DHT0_HORVV RecName: Full=Bidirectional sugar transporter SWEET {ECO:0000256|RuleBase:RU910715};	Multitransmembrane protein	GO:0005887,integral component of plasma membrane; GO:0008515,sucrose transmembrane transporter activity; GO:0051119,sugar transmembrane transporter activity; GO:0003674,molecular_function; GO:0005215,transporter activity; GO:0015144,carbohydrate transmembrane transporter activity; GO:0015154,disaccharide transmembrane transporter activity; GO:0015157,oligosaccharide transmembrane transporter acti…	PF03083.19:Sugar efflux transporter for intercellular exchange	--	--	--
HORVU.MOREX.r3.1HG0010650	brown	772.995175622549	374.133519661001	398.861655961548	-24.7281	1.3793	0.9249	2.0883	4.7455	4.2038	5.3383	3.5124	4.3432	0.4317	3.4178	2.7182	1.3513	0.2927	0.9591	0.9287	2.2183	2.5996	3.0202	1H	25071991	25072755	+	HORVU.MOREX.r3.1HG0010650	--	--	--	defensin Tm-AMP-D1.2-like [Hordeum vulgare subsp. vulgare]	CAL1_ORYSJ RecName: Full=Defensin-like protein CAL1 {ECO:0000305}; AltName: Full=OsCPT1 {ECO:0000303|PubMed:19279197}; AltName: Full=Pathogen-related protein 12 {ECO:0000305}; Short=OsPR12 {ECO:0000305}; AltName: Full=Protein CADMIUM ACCUMULATION IN LEAF 1 {ECO:0000303|PubMed:29440679}; Flags: Precursor;	M0UGL3_HORVV SubName: Full=Uncharacterized protein {ECO:0000313|EnsemblPlants:HORVU.MOREX.r3.1HG0010650.1};	--	GO:0005615,extracellular space; GO:0046870,cadmium ion binding; GO:0055073,cadmium ion homeostasis; GO:0006952,defense response; GO:0003674,molecular_function; GO:0005488,binding; GO:0043167,ion binding; GO:0043169,cation binding; GO:0046872,metal ion binding; GO:0046914,transition metal ion binding; GO:0008150,biological_process; GO:0042592,homeostatic process; GO:0048878,chemical homeostasis; G…	PF00304.23:Gamma-thionin family	--	--	--
HORVU.MOREX.r3.1HG0010950	brown	93.9976745652823	21.578760943775	72.4189136215073	-50.8402	0	0	0	0.4227	0.2063	0.5083	0.6225	0.074	0.2083	0.679	0.3348	0.1304	0.5296	0	0	0	0.1298	0.4791	1H	25758227	25758934	+	HORVU.MOREX.r3.1HG0010950	--	K13691 pathogen-inducible salicylic acid glucosyltransferase [EC:2.4.1.-] | (RefSeq) UDP-glucosyltransferase UGT13248-like (A)	--	hypothetical protein ZWY2020_037284 [Hordeum vulgare]	UGT79_ORYSJ RecName: Full=UDP-glycosyltransferase 79 {ECO:0000305}; Short=OsUGT79 {ECO:0000303|PubMed:26197338}; EC=2.4.1.- {ECO:0000269|PubMed:26197338}; AltName: Full=Deoxynivalenol-UDP-glucosyltransferase {ECO:0000303|PubMed:27715009};	A0A8I6WAZ6_HORVV SubName: Full=Uncharacterized protein {ECO:0000313|EnsemblPlants:HORVU.MOREX.r3.1HG0010950.1};	UDP-glucuronosyl and UDP-glucosyl transferase	GO:0000166,nucleotide binding; GO:0080043,quercetin 3-O-glucosyltransferase activity; GO:0080044,quercetin 7-O-glucosyltransferase activity; GO:0008194,UDP-glycosyltransferase activity; GO:0098754,detoxification; GO:0003674,molecular_function; GO:0005488,binding; GO:0036094,small molecule binding; GO:0097159,organic cyclic compound binding; GO:1901265,nucleoside phosphate binding; GO:1901363,hete…	PF00201.21:UDP-glucoronosyl and UDP-glucosyl transferase	--	--	--
HORVU.MOREX.r3.1HG0011110	brown	376.594937426384	223.746837346613	152.848100079772	70.8987372668408	22.6037	24.2297	24.153	34.3949	33.8928	33.0331	24.7986	23.4772	22.5295	22.9612	23.615	21.9509	22.304	28.7718	26.7741	26.5403	24.0418	26.7341	1H	26476764	26479657	-	HORVU.MOREX.r3.1HG0011110	--	K10268 F-box and leucine-rich repeat protein 2/20 | (RefSeq) F-box/LRR-repeat protein 14-like (A)	--	F-box/LRR-repeat protein 14-like [Hordeum vulgare subsp. vulgare]	FBL14_ARATH RecName: Full=F-box/LRR-repeat protein 14;	A0A8I6WMI4_HORVV RecName: Full=F-box domain-containing protein {ECO:0000259|PROSITE:PS50181};	Leucine rich repeat proteins, some proteins contain F-box	GO:0019005,SCF ubiquitin ligase complex; GO:0031146,SCF-dependent proteasomal ubiquitin-dependent protein catabolic process; GO:0006508,proteolysis; GO:0006511,ubiquitin-dependent protein catabolic process; GO:0006807,nitrogen compound metabolic process; GO:0008150,biological_process; GO:0008152,metabolic process; GO:0009056,catabolic process; GO:0009057,macromolecule catabolic process; GO:000998…	PF13516.9:Leucine Rich repeat	--	--	--
HORVU.MOREX.r3.1HG0011270	brown	811.855662745455	349.411591856448	462.444070889007	-113.032	9.8795	9.7232	10.4094	11.8599	13.3413	12.3108	10.3861	9.8523	8.902	10.3822	9.9428	9.6139	9.1553	8.3803	8.9708	9.8477	9.3292	9.4877	1H	27141276	27148410	-	HORVU.MOREX.r3.1HG0011270	--	K01147 exoribonuclease II [EC:3.1.13.1] | (RefSeq) ribonuclease II, chloroplastic/mitochondrial-like (A)	--	ribonuclease II, chloroplastic/mitochondrial [Hordeum vulgare subsp. vulgare]	RNR1_ARATH RecName: Full=Ribonuclease II, chloroplastic/mitochondrial; Short=AtmtRNaseII; Short=RNase II; EC=3.1.13.1; AltName: Full=Protein EMBRYO DEFECTIVE 2730; AltName: Full=Ribonucleotide reductase 1; Flags: Precursor;	A0A8I6X1X7_HORVV RecName: Full=RNB domain-containing protein {ECO:0000259|SMART:SM00955};	Exosomal 3'-5' exoribonuclease complex, subunit Rrp44/Dis3	GO:0009507,chloroplast; GO:0000178,exosome (RNase complex); GO:0005739,mitochondrion; GO:0005886,plasma membrane; GO:0000175,3'-5'-exoribonuclease activity; GO:0008859,exoribonuclease II activity; GO:0003723,RNA binding; GO:0009658,chloroplast organization; GO:0006364,rRNA processing; GO:0003674,molecular_function; GO:0003824,catalytic activity; GO:0004518,nuclease activity; GO:0004527,exonucleas…	PF00773.22:RNB domain	--	--	--
HORVU.MOREX.r3.1HG0011870	brown	849.571235689386	380.443199964531	469.128035724854	-88.6848	27.2137	25.7995	24.616	43.9664	48.2715	47.3871	47.2661	37.9768	18.5123	32.3115	27.8297	26.5249	16.3168	26.1123	28.908	25.5097	29.4263	34.6926	1H	28926872	28927636	-	HORVU.MOREX.r3.1HG0011870	--	--	--	uncharacterized protein LOC123402640 [Hordeum vulgare subsp. vulgare]	--	A0A8I7B288_HORVV SubName: Full=Uncharacterized protein {ECO:0000313|EnsemblPlants:HORVU.MOREX.r3.1HG0011870.1};	--	--	PF07172.14:Glycine rich protein family	--	--	--
HORVU.MOREX.r3.1HG0011880	brown	86.7756499638866	18.5411347503316	68.234515213555	-49.6934	0.7291	0.6045	1.2511	2.2306	1.7927	1.6411	2.4477	1.102	0.7759	2.1679	2.8064	1.2952	0.1315	1.7238	2.6427	1.5404	2.7388	1.8589	1H	28930514	28930990	-	HORVU.MOREX.r3.1HG0011880	--	--	--	uncharacterized protein LOC123402728 [Hordeum vulgare subsp. vulgare]	--	A0A8I6WH13_HORVV SubName: Full=Uncharacterized protein {ECO:0000313|EnsemblPlants:HORVU.MOREX.r3.1HG0011880.1};	--	--	--	--	--	--
HORVU.MOREX.r3.1HG0011890	brown	691.080333978262	336.274575101441	354.805758876821	-18.5312	18.0508	19.6997	19.4552	30.0654	29.5357	30.0104	28.1198	27.3986	11.3039	17.4043	23.3702	20.6149	16.9451	20.4676	19.6777	26.3018	20.5335	27.4447	1H	28932284	28934972	-	HORVU.MOREX.r3.1HG0011890	--	K18447 ADP-sugar diphosphatase [EC:3.6.1.21] | (RefSeq) uncharacterized protein LOC123156455 isoform X1 (A)	ko00051: Fructose and mannose metabolism; ko00230: Purine metabolism; ko00500: Starch and sucrose metabolism; ko01100: Metabolic pathways; ko01110: Biosynthesis of secondary metabolites	F-box protein SKIP1-like [Hordeum vulgare subsp. vulgare]	SKIP1_ARATH RecName: Full=F-box protein SKIP1; AltName: Full=SKP1-interacting partner 1;	A0A8I6WDH6_HORVV SubName: Full=Uncharacterized protein {ECO:0000313|EnsemblPlants:HORVU.MOREX.r3.1HG0011890.1};	Leucine rich repeat proteins, some proteins contain F-box	GO:0005634,nucleus; GO:0019005,SCF ubiquitin ligase complex; GO:0016567,protein ubiquitination; GO:0031146,SCF-dependent proteasomal ubiquitin-dependent protein catabolic process; GO:0006807,nitrogen compound metabolic process; GO:0008150,biological_process; GO:0008152,metabolic process; GO:0019538,protein metabolic process; GO:0032446,protein modification by small protein conjugation; GO:0036211…	PF12937.10:F-box-like	--	--	--
HORVU.MOREX.r3.1HG0012020	brown	325.173592996099	137.641414122894	187.532178873206	-49.8908	4.5927	5.3482	7.7206	5.9767	10.9935	11.7997	7.6352	6.5466	3.8759	3.7934	5.1745	5.9492	3.3405	5.1915	6.8538	5.14	4.4194	5.8674	1H	29287296	29289643	+	HORVU.MOREX.r3.1HG0012020	--	K02492 glutamyl-tRNA reductase [EC:1.2.1.70] | (RefSeq) glutamyl-tRNA reductase 2 isoform X1 (A)	ko00860: Porphyrin metabolism; ko01100: Metabolic pathways; ko01110: Biosynthesis of secondary metabolites; ko01240: Biosynthesis of cofactors	glutamyl-tRNA reductase 2 [Hordeum vulgare subsp. vulgare]	HEM11_HORVU RecName: Full=Glutamyl-tRNA reductase 1, chloroplastic; Short=GluTR; EC=1.2.1.70; Flags: Precursor;	A0A8I6WB17_HORVV RecName: Full=Glutamyl-tRNA reductase {ECO:0000256|ARBA:ARBA00012970, ECO:0000256|RuleBase:RU000584}; EC=1.2.1.70 {ECO:0000256|ARBA:ARBA00012970, ECO:0000256|RuleBase:RU000584};	--	GO:0009507,chloroplast; GO:0008883,glutamyl-tRNA reductase activity; GO:0050661,NADP binding; GO:0015995,chlorophyll biosynthetic process; GO:0006782,protoporphyrinogen IX biosynthetic process; GO:0003674,molecular_function; GO:0003824,catalytic activity; GO:0016491,oxidoreductase activity; GO:0016620,oxidoreductase activity, acting on the aldehyde or oxo group of donors, NAD or NADP as acceptor;…	PF01488.23:Shikimate / quinate 5-dehydrogenase	--	--	--
HORVU.MOREX.r3.1HG0012110	brown	201.103023139991	100.957399499249	100.145623640742	0.811775858506564	0.0815	0.2957	0.1943	0.6601	1.1811	0.6351	0.2521	0.3593	0.3253	0.7069	0.6682	0.2715	0.4779	0.2753	0.2721	0.1013	0.4053	0.4364	1H	29425330	29427216	-	HORVU.MOREX.r3.1HG0012110	--	--	--	remorin 1.4-like isoform X2 [Hordeum vulgare subsp. vulgare]	--	A0A8I6WH19_HORVV RecName: Full=Remorin_C domain-containing protein {ECO:0000259|Pfam:PF03763};	--	--	PF03763.16:Remorin, C-terminal region	--	--	--
HORVU.MOREX.r3.1HG0012170	brown	796.682773006554	287.855926795918	508.826846210635	-220.971	5.4315	4.7886	5.455	6.746	6.1537	6.9673	5.8125	4.6443	4.9662	5.5604	5.9656	4.6717	4.6091	4.3925	3.9842	5.3051	4.5726	5.2585	1H	29613767	29618266	+	HORVU.MOREX.r3.1HG0012170	--	K13457 disease resistance protein RPM1 | (RefSeq) disease resistance protein RPM1-like (A)	ko04626: Plant-pathogen interaction	disease resistance protein Pik-2-like [Hordeum vulgare subsp. vulgare]	PIK2_ORYSJ RecName: Full=Disease resistance protein Pik-2 {ECO:0000305}; AltName: Full=Pik-2 blast resistance protein {ECO:0000312|EMBL:ADZ48538.1};	M0UKP3_HORVV SubName: Full=Uncharacterized protein {ECO:0000313|EnsemblPlants:HORVU.MOREX.r3.1HG0012170.1};	Apoptotic ATPase	GO:0043531,ADP binding; GO:0005524,ATP binding; GO:0042742,defense response to bacterium; GO:0002758,innate immune response-activating signal transduction; GO:0009626,plant-type hypersensitive response; GO:0000166,nucleotide binding; GO:0003674,molecular_function; GO:0005488,binding; GO:0017076,purine nucleotide binding; GO:0030554,adenyl nucleotide binding; GO:0032553,ribonucleotide binding; GO:…	PF00931.25:NB-ARC domain	--	--	--
HORVU.MOREX.r3.1HG0012180	brown	519.022495312269	161.211795315788	357.810699996482	-196.599	0.0959	0.0397	0.0548	0.6901	0.5893	0.7469	0.4573	0.1449	0.238	1.0293	0.779	0.0213	0.0519	0.0162	0.0732	0.1906	0.1483	0.4008	1H	29618560	29625165	-	HORVU.MOREX.r3.1HG0012180	--	K17302 coatomer subunit beta' | (RefSeq) uncharacterized protein LOC123136108 isoform X1 (A)	--	receptor like protein kinase S.2-like [Hordeum vulgare subsp. vulgare]	CRK4_ARATH RecName: Full=Cysteine-rich receptor-like protein kinase 4; Short=Cysteine-rich RLK4; EC=2.7.11.-; Flags: Precursor;	A0A8I6WMK9_HORVV SubName: Full=Uncharacterized protein {ECO:0000313|EnsemblPlants:HORVU.MOREX.r3.1HG0012180.1};	--	GO:0016021,integral component of membrane; GO:0005886,plasma membrane; GO:0005524,ATP binding; GO:0106310,protein serine kinase activity; GO:0004674,protein serine/threonine kinase activity; GO:0042742,defense response to bacterium; GO:0012501,programmed cell death; GO:0006468,protein phosphorylation; GO:0009751,response to salicylic acid; GO:0000166,nucleotide binding; GO:0003674,molecular_funct…	PF00069.28:Protein kinase domain	--	--	--
HORVU.MOREX.r3.1HG0013220	brown	261.31458695052	83.728683813175	177.585903137345	-93.8572	39.1791	43.9839	39.1781	51.8285	48.66	55.3791	59.5321	54.543	37.6728	40.1892	50.9581	42.4789	37.3442	44.9737	42.7522	63.9042	53.0381	65.7862	1H	32549488	32553080	-	HORVU.MOREX.r3.1HG0013220	--	--	--	tetraspanin-3 [Hordeum vulgare subsp. vulgare]	TET4_ARATH RecName: Full=Tetraspanin-4;	A0A8I6WDK7_HORVV SubName: Full=Uncharacterized protein {ECO:0000313|EnsemblPlants:HORVU.MOREX.r3.1HG0013220.1};	--	GO:0016021,integral component of membrane; GO:0009506,plasmodesma; GO:0009734,auxin-activated signaling pathway; GO:0007154,cell communication; GO:0007165,signal transduction; GO:0008150,biological_process; GO:0009719,response to endogenous stimulus; GO:0009725,response to hormone; GO:0009733,response to auxin; GO:0009755,hormone-mediated signaling pathway; GO:0009987,cellular process; GO:0010033…	PF00335.23:Tetraspanin family	--	--	--
HORVU.MOREX.r3.1HG0013300	brown	336.798514453056	114.882352124795	221.916162328261	-107.034	15.8164	16.614	12.7921	20.221	20.237	19.8265	18.9369	17.217	15.677	15.1327	22.9817	16.2899	11.8124	19.0054	12.7315	17.6329	17.5933	16.1487	1H	32991347	33002318	+	HORVU.MOREX.r3.1HG0013300	--	K06133 4'-phosphopantetheinyl transferase [EC:2.7.8.-] | (RefSeq) 4'-phosphopantetheinyl transferase HetI-like (A)	ko00770: Pantothenate and CoA biosynthesis; ko01100: Metabolic pathways	4'-phosphopantetheinyl transferase HetI-like isoform X1 [Hordeum vulgare subsp. vulgare]	--	F2EI97_HORVV SubName: Full=Predicted protein {ECO:0000313|EMBL:BAK07069.1};	Alpha-aminoadipic semialdehyde dehydrogenase-phosphopantetheinyl transferase	GO:0005829,cytosol; GO:0008897,holo-[acyl-carrier-protein] synthase activity; GO:0000287,magnesium ion binding; GO:0019878,lysine biosynthetic process via aminoadipic acid; GO:0003674,molecular_function; GO:0003824,catalytic activity; GO:0016740,transferase activity; GO:0016772,transferase activity, transferring phosphorus-containing groups; GO:0016780,phosphotransferase activity, for other subst…	PF01648.23:4'-phosphopantetheinyl transferase superfamily	--	--	--
HORVU.MOREX.r3.1HG0014320	brown	38.7024567982998	7.29304747010427	31.4094093281956	-24.1164	3.9547	4.2411	4.3437	4.5024	4.8168	5.1356	3.8433	4.8945	4.6204	4.9707	4.2162	3.6655	4.0166	4.8928	4.8055	4.5089	3.9799	4.27	1H	37257869	37261541	-	HORVU.MOREX.r3.1HG0014320	--	K14293 importin subunit beta-1 | (RefSeq) importin subunit beta-1-like (A)	ko03013: Nucleocytoplasmic transport	importin subunit beta-1-like [Hordeum vulgare subsp. vulgare]	IMB1_ARATH RecName: Full=Importin subunit beta-1 {ECO:0000305}; AltName: Full=Karyopherin subunit beta-1; Short=ATKPNB1 {ECO:0000303|PubMed:23582042};	A0A8I6W497_HORVV RecName: Full=Importin N-terminal domain-containing protein {ECO:0000259|PROSITE:PS50166};	Karyopherin (importin) beta 1	GO:0005737,cytoplasm; GO:0005634,nucleus; GO:0061608,nuclear import signal receptor activity; GO:0008139,nuclear localization sequence binding; GO:0031267,small GTPase binding; GO:0006606,protein import into nucleus; GO:0003674,molecular_function; GO:0140104,molecular carrier activity; GO:0140142,nucleocytoplasmic carrier activity; GO:0005048,signal sequence binding; GO:0005488,binding; GO:003321…	PF02985.25:HEAT repeat	--	--	--
HORVU.MOREX.r3.1HG0014560	brown	665.822737825099	385.611122668911	280.211615156188	105.399507512722	5.4825	5.0852	5.8797	11.9879	11.4345	10.9166	5.5702	6.2493	2.4554	3.2378	5.4907	4.1698	3.2883	4.3979	3.5822	6.7965	5.3001	6.0945	1H	38477365	38479279	+	HORVU.MOREX.r3.1HG0014560	--	--	--	peptide-N4-(N-acetyl-beta-glucosaminyl)asparagine amidase A-like [Hordeum vulgare subsp. vulgare]	PNAA_PRUDU RecName: Full=Peptide-N4-(N-acetyl-beta-glucosaminyl)asparagine amidase A; Short=PNGase A; EC=3.5.1.52; AltName: Full=Glycopeptide N-glycosidase; AltName: Full=N-glycanase; Contains: RecName: Full=Peptide-N4-(N-acetyl-beta-glucosaminyl)asparagine amidase A light chain; AltName: Full=PNGase A small chain; AltName: Full=PNGase A subunit B; Contains: RecName: Full=Peptide-N4-(N-acetyl-bet…	F2D479_HORVV SubName: Full=Predicted protein {ECO:0000313|EMBL:BAJ89900.1};	--	GO:0000224,peptide-N4-(N-acetyl-beta-glucosaminyl)asparagine amidase activity; GO:0003674,molecular_function; GO:0003824,catalytic activity; GO:0016787,hydrolase activity; GO:0016810,hydrolase activity, acting on carbon-nitrogen (but not peptide) bonds; GO:0016811,hydrolase activity, acting on carbon-nitrogen (but not peptide) bonds, in linear amides	PF12222.11:Peptide N-acetyl-beta-D-glucosaminyl asparaginase amidase A	--	--	--
HORVU.MOREX.r3.1HG0014740	brown	481.730663549614	253.527131727356	228.203531822258	25.3235999050987	27.338	24.5724	28.0049	37.1659	37.7287	34.7517	30.395	26.1906	23.3826	27.4566	24.202	24.1674	23.6519	26.8877	25.7375	28.3471	22.7907	23.2501	1H	40060242	40062455	-	HORVU.MOREX.r3.1HG0014740	--	--	--	Nuclear receptor corepressor 1 [Hordeum vulgare]	--	A0A8I6WDN5_HORVV RecName: Full=SANT domain-containing protein {ECO:0000259|PROSITE:PS51293};	Nuclear receptor coregulator SMRT/SMRTER, contains Myb-like domains	--	PF00249.34:Myb-like DNA-binding domain	MYB-related	TF	MYB->MYB-related
HORVU.MOREX.r3.1HG0015890	brown	585.155653587347	275.545632101029	309.610021486318	-34.0644	6.5138	6.817	5.462	8.0215	8.4046	7.7314	6.3346	5.6846	5.862	6.0411	7.1643	5.6864	5.1244	5.8786	5.4195	5.6289	5.8971	7.0349	1H	45284877	45292243	+	HORVU.MOREX.r3.1HG0015890	--	K13525 transitional endoplasmic reticulum ATPase | (RefSeq) cell division control protein 48 homolog E-like (A)	ko04141: Protein processing in endoplasmic reticulum	calmodulin-interacting protein 111-like [Hordeum vulgare subsp. vulgare]	CI111_ARATH RecName: Full=Calmodulin-interacting protein 111; Short=CaM-interacting protein 111; AltName: Full=ATPase family AAA domain-containing protein CIP111;	A0A287EQ73_HORVV SubName: Full=Uncharacterized protein {ECO:0000313|EnsemblPlants:HORVU.MOREX.r3.1HG0015890.1};	Nuclear AAA ATPase (VCP subfamily)	GO:0009507,chloroplast; GO:0009535,chloroplast thylakoid membrane; GO:0005737,cytoplasm; GO:0005524,ATP binding; GO:0016887,ATP hydrolysis activity; GO:0005516,calmodulin binding; GO:0000166,nucleotide binding; GO:0003674,molecular_function; GO:0005488,binding; GO:0017076,purine nucleotide binding; GO:0030554,adenyl nucleotide binding; GO:0032553,ribonucleotide binding; GO:0032555,purine ribonucl…	PF00004.32:ATPase family associated with various cellular activities (AAA)	--	--	--
HORVU.MOREX.r3.1HG0016090	brown	782.381512430455	272.181357475986	510.200154954469	-238.019	6.9168	7.4294	7.3143	11.4587	10.1571	11.4408	12.323	10.7457	5.5858	8.7777	9.3873	8.3665	8.8207	7.8711	7.4716	9.08	7.971	9.0163	1H	46015072	46020312	+	HORVU.MOREX.r3.1HG0016090	--	K09835 prolycopene isomerase [EC:5.2.1.13] | (RefSeq) prolycopene isomerase, chloroplastic-like (A)	ko00906: Carotenoid biosynthesis; ko01100: Metabolic pathways; ko01110: Biosynthesis of secondary metabolites	prolycopene isomerase, chloroplastic [Hordeum vulgare subsp. vulgare]	CRTSO_DAUCA RecName: Full=Prolycopene isomerase, chloroplastic; Short=CrtISO; EC=5.2.1.13; AltName: Full=Carotenoid isomerase; Flags: Precursor;	A0A8I6WHA9_HORVV RecName: Full=Prolycopene isomerase {ECO:0000256|ARBA:ARBA00012419}; EC=5.2.1.13 {ECO:0000256|ARBA:ARBA00012419};	Phytoene desaturase	GO:0031969,chloroplast membrane; GO:0046608,carotenoid isomerase activity; GO:0016491,oxidoreductase activity; GO:0016117,carotenoid biosynthetic process; GO:0009662,etioplast organization; GO:0003674,molecular_function; GO:0003824,catalytic activity; GO:0016853,isomerase activity; GO:0016859,cis-trans isomerase activity; GO:0006629,lipid metabolic process; GO:0006720,isoprenoid metabolic process…	PF01593.27:Flavin containing amine oxidoreductase	--	--	--
HORVU.MOREX.r3.1HG0016760	brown	1139.70740545704	319.989924622854	819.717480834185	-499.728	12.6187	12.1212	10.6266	15.8426	15.8335	16.7967	17.714	14.7471	8.3821	13.6976	13.3142	12.9586	9.0869	11.7711	12.3219	13.1874	10.1394	12.3097	1H	49839167	49843312	+	HORVU.MOREX.r3.1HG0016760	--	--	--	uncharacterized protein LOC123417243 [Hordeum vulgare subsp. vulgare]	--	F2E249_HORVV SubName: Full=Predicted protein {ECO:0000313|EMBL:BAK01421.1};	--	GO:0016021,integral component of membrane; GO:0005575,cellular_component; GO:0016020,membrane; GO:0031224,intrinsic component of membrane; GO:0110165,cellular anatomical entity	--	--	--	--
HORVU.MOREX.r3.1HG0017110	brown	1271.68626401388	390.360347804266	881.325916209613	-490.966	62.396	66.1686	61.8142	87.0731	78.7805	91.1139	92.7059	77.1922	49.1287	63.4518	73.032	71.4281	58.5608	56.242	56.0163	65.6108	64.93	68.7275	1H	52349735	52354225	-	HORVU.MOREX.r3.1HG0017110	--	K00924 kinase [EC:2.7.1.-] | (RefSeq) glycogen synthase kinase-3 homolog MsK-3 (A)	--	shaggy-related protein kinase alpha-like [Hordeum vulgare subsp. vulgare]	KSG3_ARATH RecName: Full=Shaggy-related protein kinase gamma {ECO:0000303|PubMed:7509023}; EC=2.7.11.1; AltName: Full=ASK-gamma {ECO:0000303|PubMed:7509023}; AltName: Full=Shaggy-related protein kinase 12 {ECO:0000303|PubMed:28575660}; Short=AtSK12 {ECO:0000303|PubMed:28575660};	A0A8I6WMX5_HORVV RecName: Full=Non-specific serine/threonine protein kinase {ECO:0000256|ARBA:ARBA00012513}; EC=2.7.11.1 {ECO:0000256|ARBA:ARBA00012513};	Glycogen synthase kinase-3	GO:0005938,cell cortex; GO:0005737,cytoplasm; GO:0005634,nucleus; GO:0005524,ATP binding; GO:0106310,protein serine kinase activity; GO:0004674,protein serine/threonine kinase activity; GO:0009933,meristem structural organization; GO:0046777,protein autophosphorylation; GO:0007165,signal transduction; GO:0000166,nucleotide binding; GO:0003674,molecular_function; GO:0005488,binding; GO:0017076,pur…	PF00069.28:Protein kinase domain	--	--	--
HORVU.MOREX.r3.1HG0017250	brown	856.378829408852	253.659781457506	602.719047951346	-349.059	11.1334	12.8293	12.2091	13.6436	15.6056	16.3619	13.6538	13.2384	11.2029	11.6877	13.999	12.6859	10.1645	11.9648	12.8292	11.2119	9.9675	12.2279	1H	53700315	53704700	-	HORVU.MOREX.r3.1HG0017250	--	K20827 RNA polymerase II-associated protein 2 [EC:3.1.3.16] | (RefSeq) putative RNA polymerase II subunit B1 CTD phosphatase RPAP2 homolog (A)	--	putative RNA polymerase II subunit B1 CTD phosphatase RPAP2 homolog [Hordeum vulgare subsp. vulgare]	RPAP2_ORYSI RecName: Full=Putative RNA polymerase II subunit B1 CTD phosphatase RPAP2 homolog; EC=3.1.3.16; AltName: Full=RNA polymerase II-associated protein 2 homolog;	F2DP67_HORVV RecName: Full=RNA polymerase II subunit B1 CTD phosphatase RPAP2 homolog {ECO:0000256|RuleBase:RU367080}; EC=3.1.3.16 {ECO:0000256|RuleBase:RU367080};	Uncharacterized conserved protein	GO:0005829,cytosol; GO:0005634,nucleus; GO:0046872,metal ion binding; GO:0017018,myosin phosphatase activity; GO:0043175,RNA polymerase core enzyme binding; GO:0008420,RNA polymerase II CTD heptapeptide repeat phosphatase activity; GO:0030154,cell differentiation; GO:0070940,dephosphorylation of RNA polymerase II C-terminal domain; GO:0003674,molecular_function; GO:0005488,binding; GO:0043167,ion…	--	--	--	--
HORVU.MOREX.r3.1HG0018110	brown	355.230832641764	138.00422765185	217.226604989914	-79.2224	41.1253	36.0687	40.309	54.9292	51.9334	53.2044	52.1114	49.3336	32.7381	55.8867	55.2146	43.1463	44.269	48.1744	47.2602	49.5737	43.1041	50.5758	1H	57916472	57922446	+	HORVU.MOREX.r3.1HG0018110	--	K05658 ATP-binding cassette, subfamily B (MDR/TAP), member 1 [EC:7.6.2.2] | (RefSeq) ABC transporter B family member 21-like (A)	ko02010: ABC transporters	ABC transporter B family member 21-like [Hordeum vulgare subsp. vulgare]	AB4B_ARATH RecName: Full=ABC transporter B family member 4; Short=ABC transporter ABCB.4; Short=AtABCB4; AltName: Full=Multidrug resistance protein 4; AltName: Full=P-glycoprotein 4;	A0A8I6X095_HORVV SubName: Full=Uncharacterized protein {ECO:0000313|EnsemblPlants:HORVU.MOREX.r3.1HG0018110.1};	Multidrug/pheromone exporter, ABC superfamily	GO:0005829,cytosol; GO:0016021,integral component of membrane; GO:0016020,membrane; GO:0005886,plasma membrane; GO:0009506,plasmodesma; GO:0008559,ABC-type xenobiotic transporter activity; GO:0005524,ATP binding; GO:0042626,ATPase-coupled transmembrane transporter activity; GO:0010329,auxin efflux transmembrane transporter activity; GO:0010328,auxin influx transmembrane transporter activity; GO:0…	PF00664.26:ABC transporter transmembrane region	--	--	--
HORVU.MOREX.r3.1HG0019060	brown	291.596603505339	103.507531363794	188.089072141545	-84.5815	13.2911	15.1269	12.7357	15.0809	16.256	15.9515	15.778	13.8531	11.041	12.0843	11.7874	12.1644	14.063	13.5283	12.5141	14.3625	13.8214	13.7476	1H	64393222	64397825	-	HORVU.MOREX.r3.1HG0019060	--	--	--	hypothetical protein ZWY2020_059101 [Hordeum vulgare]	RF298_ARATH RecName: Full=Putative E3 ubiquitin-protein ligase RF298; EC=2.3.2.27; AltName: Full=RING finger protein 298; AltName: Full=RING-type E3 ubiquitin transferase RF298 {ECO:0000305};	M0XPD9_HORVV SubName: Full=Uncharacterized protein {ECO:0000313|EnsemblPlants:HORVU.MOREX.r3.1HG0019060.1};	--	GO:0046872,metal ion binding; GO:0016740,transferase activity; GO:0016567,protein ubiquitination; GO:0003674,molecular_function; GO:0005488,binding; GO:0043167,ion binding; GO:0043169,cation binding; GO:0003824,catalytic activity; GO:0006807,nitrogen compound metabolic process; GO:0008150,biological_process; GO:0008152,metabolic process; GO:0019538,protein metabolic process; GO:0032446,protein mo…	PF13920.9:Zinc finger, C3HC4 type (RING finger)	--	--	--
HORVU.MOREX.r3.1HG0021640	brown	1380.82368969649	389.205670009385	991.618019687108	-602.412	7.8241	13.8205	6.8708	24.1729	19.0217	22.8899	22.0654	20.4861	4.1018	11.0466	17.2257	12.9667	3.8586	5.6302	4.2279	7.7119	7.1753	15.7427	1H	79274126	79276328	+	HORVU.MOREX.r3.1HG0021640	--	K00430 peroxidase [EC:1.11.1.7] | (RefSeq) peroxidase N-like (A)	ko00940: Phenylpropanoid biosynthesis; ko01100: Metabolic pathways; ko01110: Biosynthesis of secondary metabolites	peroxidase N-like [Hordeum vulgare subsp. vulgare]	PERN_ARMRU RecName: Full=Peroxidase N; EC=1.11.1.7; AltName: Full=Neutral peroxidase; Flags: Precursor;	A0A8I6WHN7_HORVV RecName: Full=Peroxidase {ECO:0000256|RuleBase:RU362060}; EC=1.11.1.7 {ECO:0000256|RuleBase:RU362060};	--	GO:0005576,extracellular region; GO:0020037,heme binding; GO:0046872,metal ion binding; GO:0004601,peroxidase activity; GO:0042744,hydrogen peroxide catabolic process; GO:0006979,response to oxidative stress; GO:0003674,molecular_function; GO:0005488,binding; GO:0046906,tetrapyrrole binding; GO:0097159,organic cyclic compound binding; GO:1901363,heterocyclic compound binding; GO:0043167,ion bindi…	PF00141.26:Peroxidase	--	--	--
HORVU.MOREX.r3.1HG0021690	brown	1580.71547717675	381.882909582293	1198.83256759446	-816.95	19.984	38.3819	22.9245	60.6567	57.5041	70.7262	47.0814	53.7445	13.8587	31.3858	64.594	35.9578	9.9379	10.5066	9.8307	18.744	16.6867	32.0666	1H	79601102	79602878	+	HORVU.MOREX.r3.1HG0021690	--	K00430 peroxidase [EC:1.11.1.7] | (RefSeq) peroxidase N-like (A)	ko00940: Phenylpropanoid biosynthesis; ko01100: Metabolic pathways; ko01110: Biosynthesis of secondary metabolites	peroxidase N-like [Hordeum vulgare subsp. vulgare]	PERN_ARMRU RecName: Full=Peroxidase N; EC=1.11.1.7; AltName: Full=Neutral peroxidase; Flags: Precursor;	A0A8I6X312_HORVV RecName: Full=Peroxidase {ECO:0000256|RuleBase:RU362060}; EC=1.11.1.7 {ECO:0000256|RuleBase:RU362060};	--	GO:0005576,extracellular region; GO:0020037,heme binding; GO:0046872,metal ion binding; GO:0004601,peroxidase activity; GO:0042744,hydrogen peroxide catabolic process; GO:0006979,response to oxidative stress; GO:0003674,molecular_function; GO:0005488,binding; GO:0046906,tetrapyrrole binding; GO:0097159,organic cyclic compound binding; GO:1901363,heterocyclic compound binding; GO:0043167,ion bindi…	PF00141.26:Peroxidase	--	--	--
HORVU.MOREX.r3.1HG0022060	brown	350.39279137966	154.856976643356	195.535814736304	-40.6788	77.3826	74.1647	68.0193	79.9671	79.7233	82.4229	74.5568	68.4697	66.4707	71.0469	75.0281	74.2499	71.037	69.9803	65.0288	76.3983	77.2572	72.3393	1H	81463863	81470266	-	HORVU.MOREX.r3.1HG0022060	--	K03347 cullin 1 | (RefSeq) cullin-1-like (A)	ko04120: Ubiquitin mediated proteolysis; ko04141: Protein processing in endoplasmic reticulum	cullin-1-like [Hordeum vulgare subsp. vulgare]	CUL1_ORYSJ RecName: Full=Cullin-1 {ECO:0000305}; Short=OsCUL1 {ECO:0000303|PubMed:24616269}; AltName: Full=OsCUL1-1 {ECO:0000303|PubMed:29892794};	A0A8I6W4Q8_HORVV RecName: Full=CULLIN_2 domain-containing protein {ECO:0000259|PROSITE:PS50069};	Cullins	GO:0031461,cullin-RING ubiquitin ligase complex; GO:0031625,ubiquitin protein ligase binding; GO:0016567,protein ubiquitination; GO:0006511,ubiquitin-dependent protein catabolic process; GO:0003674,molecular_function; GO:0005488,binding; GO:0005515,protein binding; GO:0019899,enzyme binding; GO:0044389,ubiquitin-like protein ligase binding; GO:0006807,nitrogen compound metabolic process; GO:00081…	PF00888.25:Cullin family	--	--	--
HORVU.MOREX.r3.1HG0022070	brown	683.756077859109	324.366124332638	359.389953526471	-35.0238	52.8031	52.0714	46.3236	69.0009	63.1331	67.1874	66.0002	55.5826	41.6468	51.7067	59.0056	54.176	52.9273	53.7792	52.8075	51.788	56.0137	59.5513	1H	81488332	81495981	-	HORVU.MOREX.r3.1HG0022070	--	K03347 cullin 1 | (RefSeq) cullin-1 (A)	ko04120: Ubiquitin mediated proteolysis; ko04141: Protein processing in endoplasmic reticulum	cullin-1 isoform X1 [Triticum dicoccoides]	CUL1_ORYSJ RecName: Full=Cullin-1 {ECO:0000305}; Short=OsCUL1 {ECO:0000303|PubMed:24616269}; AltName: Full=OsCUL1-1 {ECO:0000303|PubMed:29892794};	A0A3B5YTE6_WHEAT RecName: Full=CULLIN_2 domain-containing protein {ECO:0000259|PROSITE:PS50069};	Cullins	GO:0031461,cullin-RING ubiquitin ligase complex; GO:0031625,ubiquitin protein ligase binding; GO:0016567,protein ubiquitination; GO:0006511,ubiquitin-dependent protein catabolic process; GO:0003674,molecular_function; GO:0005488,binding; GO:0005515,protein binding; GO:0019899,enzyme binding; GO:0044389,ubiquitin-like protein ligase binding; GO:0006807,nitrogen compound metabolic process; GO:00081…	PF00888.25:Cullin family	--	--	--
HORVU.MOREX.r3.1HG0022570	brown	151.244815675156	62.9110679619994	88.333747713157	-25.4227	5.3629	4.0615	3.736	8.3986	7.4265	8.7946	6.287	7.7939	4.8018	4.6425	3.7124	4.3514	3.7673	7.228	7.87	4.3258	5.5264	6.1268	1H	84939526	84940661	+	HORVU.MOREX.r3.1HG0022570	--	--	--	thaumatin-like protein [Hordeum vulgare subsp. vulgare]	TLPH_ARATH RecName: Full=Thaumatin-like protein; Flags: Precursor;	A0A8I6X0P0_HORVV SubName: Full=Uncharacterized protein {ECO:0000313|EnsemblPlants:HORVU.MOREX.r3.1HG0022570.1};	--	GO:0006952,defense response; GO:0006950,response to stress; GO:0008150,biological_process; GO:0050896,response to stimulus	PF00314.20:Thaumatin family	--	--	--
HORVU.MOREX.r3.1HG0022660	brown	458.541507526109	238.041224050998	220.500283475111	17.5409405758862	63.9778	60.1747	66.0102	80.0605	78.209	80.0165	77.5003	71.991	57.9257	66.5	60.0358	63.1752	66.6589	67.6915	65.4734	68.6464	66.536	72.8868	1H	85373220	85375911	+	HORVU.MOREX.r3.1HG0022660	--	--	--	bifunctional protein FolD 2 [Hordeum vulgare subsp. vulgare]	FOLD2_ARATH RecName: Full=Bifunctional protein FolD 2; AltName: Full=Tetrahydrofolate dehydrogenase/cyclohydrolase 2; Includes: RecName: Full=Methylenetetrahydrofolate dehydrogenase; EC=1.5.1.5; Includes: RecName: Full=Methenyltetrahydrofolate cyclohydrolase; EC=3.5.4.9;	F2D8I9_HORVV RecName: Full=Methenyltetrahydrofolate cyclohydrolase {ECO:0000256|ARBA:ARBA00012776}; EC=3.5.4.9 {ECO:0000256|ARBA:ARBA00012776};	Methylenetetrahydrofolate dehydrogenase/methylenetetrahydrofolate cyclohydrolase	GO:0009507,chloroplast; GO:0005737,cytoplasm; GO:0005829,cytosol; GO:0004477,methenyltetrahydrofolate cyclohydrolase activity; GO:0004488,methylenetetrahydrofolate dehydrogenase (NADP+) activity; GO:0009853,photorespiration; GO:0044030,regulation of DNA methylation; GO:0035999,tetrahydrofolate interconversion; GO:0046653,tetrahydrofolate metabolic process; GO:0003674,molecular_function; GO:000382…	PF02882.22:Tetrahydrofolate dehydrogenase/cyclohydrolase, NAD(P)-binding domain	--	--	--
HORVU.MOREX.r3.1HG0022760	brown	1085.24749697516	245.861251872229	839.386245102931	-593.525	0.3089	0.4536	0.1473	1.0656	1.2209	1.7162	1.7514	1.5241	0.3881	1.2759	1.2112	0.6003	0.0464	0.2391	0.5648	0.4479	0.4978	0.5645	1H	85903141	85905287	+	HORVU.MOREX.r3.1HG0022760	--	K10523 speckle-type POZ protein | (RefSeq) BTB/POZ and MATH domain-containing protein 2-like (A)	--	BTB/POZ and MATH domain-containing protein 2-like [Hordeum vulgare subsp. vulgare]	BPM2_ARATH RecName: Full=BTB/POZ and MATH domain-containing protein 2; AltName: Full=Protein BTB-POZ AND MATH DOMAIN 2; Short=AtBPM2;	F2CYB6_HORVV SubName: Full=Predicted protein {ECO:0000313|EMBL:BAJ87837.1};	Speckle-type POZ protein SPOP and related proteins with TRAF, MATH and BTB/POZ domains	GO:0005634,nucleus; GO:0071472,cellular response to salt stress; GO:0042631,cellular response to water deprivation; GO:0016567,protein ubiquitination; GO:0006970,response to osmotic stress; GO:0006950,response to stress; GO:0008150,biological_process; GO:0009628,response to abiotic stimulus; GO:0009651,response to salt stress; GO:0009987,cellular process; GO:0033554,cellular response to stress; G…	PF00651.34:BTB/POZ domain	TRAF	TR	TRAF
HORVU.MOREX.r3.1HG0023210	brown	347.221354724907	175.969279802212	171.252074922695	4.71720487951671	14.064	14.3816	13.9416	17.8686	17.8077	17.9398	16.801	15.3747	14.586	14.6073	18.2513	13.1513	13.9069	16.886	14.5293	15.5042	16.2612	16.2255	1H	88980609	88987062	-	HORVU.MOREX.r3.1HG0023210	--	K16571 gamma-tubulin complex component 4 | (RefSeq) gamma-tubulin complex component 4-like (A)	--	gamma-tubulin complex component 4 [Hordeum vulgare subsp. vulgare]	GACP4_ARATH RecName: Full=Gamma-tubulin complex component 4; Short=AtGCP4; Short=GCP-4;	A0A287EVW5_HORVV RecName: Full=Gamma-tubulin complex component {ECO:0000256|RuleBase:RU363050};	Gamma-tubulin ring complex protein	GO:0005737,cytoplasm; GO:0000923,equatorial microtubule organizing center; GO:0000930,gamma-tubulin complex; GO:0005874,microtubule; GO:0009506,plasmodesma; GO:0005819,spindle; GO:0000922,spindle pole; GO:0045298,tubulin complex; GO:0043015,gamma-tubulin binding; GO:0043622,cortical microtubule organization; GO:0031122,cytoplasmic microtubule organization; GO:0051321,meiotic cell cycle; GO:000702…	PF04130.16:Gamma tubulin complex component C-terminal	--	--	--
HORVU.MOREX.r3.1HG0023580	brown	257.841499942689	83.4633869817538	174.378112960936	-90.9147	0.2628	0.8561	0.5369	8.3457	2.671	4.6811	2.3554	1.8445	1.6651	3.8148	3.2654	0.7922	1.6595	1.7122	1.7192	6.58	2.5722	6.2996	1H	90934338	90935959	+	HORVU.MOREX.r3.1HG0023580	--	--	--	WAT1-related protein At5g64700-like [Hordeum vulgare subsp. vulgare]	WTR45_ARATH RecName: Full=WAT1-related protein At5g64700;	F2D183_HORVV RecName: Full=WAT1-related protein {ECO:0000256|RuleBase:RU363077};	--	GO:0016021,integral component of membrane; GO:0005886,plasma membrane; GO:0022857,transmembrane transporter activity; GO:0003674,molecular_function; GO:0005215,transporter activity; GO:0005575,cellular_component; GO:0016020,membrane; GO:0031224,intrinsic component of membrane; GO:0110165,cellular anatomical entity; GO:0071944,cell periphery	PF00892.23:EamA-like transporter family	--	--	--
HORVU.MOREX.r3.1HG0023970	brown	1002.08978499839	329.901951066273	672.18783393212	-342.286	15.4792	18.3669	14.3284	37.2438	28.3686	29.4234	33.8917	22.9579	7.3613	15.1014	16.4705	21.5459	10.1168	11.2709	13.9091	18.8191	11.8352	18.1316	1H	93476931	93478255	-	HORVU.MOREX.r3.1HG0023970	--	K09184 GATA-binding protein, other eukaryote | (RefSeq) uncharacterized protein LOC123120083 isoform X1 (A)	--	GATA zinc finger domain-containing protein 6-like [Hordeum vulgare subsp. vulgare]	GAT23_ARATH RecName: Full=GATA transcription factor 23;	A0A8I7B2M5_HORVV RecName: Full=GATA-type domain-containing protein {ECO:0000259|PROSITE:PS50114};	GATA-4/5/6 transcription factors	GO:0005634,nucleus; GO:0000976,transcription cis-regulatory region binding; GO:0008270,zinc ion binding; GO:0030154,cell differentiation; GO:0048527,lateral root development; GO:0006355,regulation of DNA-templated transcription; GO:0009416,response to light stimulus; GO:0001067,transcription regulatory region nucleic acid binding; GO:0003674,molecular_function; GO:0003676,nucleic acid binding; GO…	PF00320.30:GATA zinc finger	C2C2-GATA	TF	C2C2->C2C2-GATA
HORVU.MOREX.r3.1HG0024020	brown	508.369012360454	242.727661746517	265.641350613937	-22.9137	16.2701	19.6663	17.9034	20.3907	23.164	23.9933	19.7323	19.5892	13.0412	15.8623	19.1276	18.3185	17.6447	17.3999	18.4118	18.3157	17.7237	20.3174	1H	94498104	94504661	+	HORVU.MOREX.r3.1HG0024020	--	K10532 heparan-alpha-glucosaminide N-acetyltransferase [EC:2.3.1.78] | (RefSeq) heparan-alpha-glucosaminide N-acetyltransferase-like isoform X1 (A)	ko00531: Glycosaminoglycan degradation; ko01100: Metabolic pathways	heparan-alpha-glucosaminide N-acetyltransferase-like [Hordeum vulgare subsp. vulgare]	--	A0A8I6WEE4_HORVV RecName: Full=HGSNAT_cat domain-containing protein {ECO:0000259|Pfam:PF07786};	Uncharacterized conserved protein	--	PF07786.15:Heparan-alpha-glucosaminide N-acetyltransferase, catalytic	--	--	--
HORVU.MOREX.r3.1HG0024030	brown	341.542563461033	186.17103460421	155.371528856823	30.7995057473871	6.6443	6.7947	6.1242	10.7697	10.665	10.2473	7.5807	6.8169	4.3706	5.7424	5.3634	4.6414	4.2465	8.88	7.8068	6.9724	6.7576	7.4045	1H	94669428	94672766	+	HORVU.MOREX.r3.1HG0024030	--	--	--	uncharacterized protein LOC123426024 [Hordeum vulgare subsp. vulgare]	--	A0A8I6X380_HORVV SubName: Full=Uncharacterized protein {ECO:0000313|EnsemblPlants:HORVU.MOREX.r3.1HG0024030.1};	--	--	--	--	--	--
HORVU.MOREX.r3.1HG0025550	brown	170.730543840424	51.2898220693985	119.440721771025	-68.1509	53.2319	54.5179	54.3651	55.7611	59.1452	56.7119	54.9763	54.4643	54.1725	53.4981	56.6008	52.2282	52.7993	54.0064	51.0925	55.2291	59.4443	55.5107	1H	103824865	103830594	+	HORVU.MOREX.r3.1HG0025550	--	K26274 PHD finger protein ALFIN-LIKE | (RefSeq) PHD finger protein ALFIN-LIKE 1 (A)	--	PHD finger protein ALFIN-LIKE 1 [Hordeum vulgare subsp. vulgare]	ALFL1_ORYSI RecName: Full=PHD finger protein ALFIN-LIKE 1;	A0A452Y3G6_AEGTS RecName: Full=PHD-type domain-containing protein {ECO:0000259|PROSITE:PS50016};	Uncharacterized PHD Zn-finger protein	GO:0005634,nucleus; GO:0042393,histone binding; GO:0046872,metal ion binding; GO:0006325,chromatin organization; GO:0006355,regulation of DNA-templated transcription; GO:0003674,molecular_function; GO:0005488,binding; GO:0005515,protein binding; GO:0043167,ion binding; GO:0043169,cation binding; GO:0008150,biological_process; GO:0009987,cellular process; GO:0016043,cellular component organization…	PF12165.11:Alfin	Alfin-like	TF	Alfin-like
HORVU.MOREX.r3.1HG0025580	brown	24.5197252971455	7.50985305488788	17.0098722422576	-9.50002	0.7752	0.3443	0.2112	2.0429	0.6808	0.2397	0.2935	0.2441	0.3929	0.869	0.4737	1.0452	0.3995	0.3273	0.9507	0.2409	0.3977	0.5083	1H	104137203	104144280	+	HORVU.MOREX.r3.1HG0025580	--	--	--	hypothetical protein ZWY2020_029985 [Hordeum vulgare]	CP41B_ARATH RecName: Full=Chloroplast stem-loop binding protein of 41 kDa b, chloroplastic; Short=CSP41-b; AltName: Full=Heteroglycan-interacting protein 1.3; AltName: Full=Protein CHLOROPLAST RNA BINDING; AltName: Full=Protein Gb5f; Flags: Precursor;	A0A8I6WNI9_HORVV RecName: Full=NAD(P)-bd_dom domain-containing protein {ECO:0000259|Pfam:PF13460};	--	GO:0048046,apoplast; GO:0009507,chloroplast; GO:0009941,chloroplast envelope; GO:0009570,chloroplast stroma; GO:0005829,cytosol; GO:0005576,extracellular region; GO:0005777,peroxisome; GO:0000325,plant-type vacuole; GO:0009506,plasmodesma; GO:0000427,plastid-encoded plastid RNA polymerase complex; GO:0010287,plastoglobule; GO:0005840,ribosome; GO:0010319,stromule; GO:0003677,DNA binding; GO:00102…	PF13460.9:NAD(P)H-binding	--	--	--
HORVU.MOREX.r3.1HG0026240	brown	232.629711716669	122.227905078985	110.401806637684	11.826098441301	11.3806	12.086	11.773	19.4965	20.3999	23.0885	16.9602	12.5425	14.6957	16.4241	19.1661	14.7191	16.7503	15.048	15.8658	13.3082	15.2509	12.3559	1H	112837298	112840177	+	HORVU.MOREX.r3.1HG0026240	--	K01126 glycerophosphoryl diester phosphodiesterase [EC:3.1.4.46] | (RefSeq) glycerophosphodiester phosphodiesterase GDPD6-like (A)	ko00564: Glycerophospholipid metabolism	glycerophosphodiester phosphodiesterase GDPD6-like [Hordeum vulgare subsp. vulgare]	GDPD6_ARATH RecName: Full=Glycerophosphodiester phosphodiesterase GDPD6 {ECO:0000305}; EC=3.1.4.46 {ECO:0000250|UniProtKB:Q9SGA2}; AltName: Full=Glycerophosphodiester phosphodiesterase 6 {ECO:0000303|PubMed:21323773}; Short=ATGDPD6 {ECO:0000303|PubMed:21323773}; Flags: Precursor;	M0X961_HORVV RecName: Full=Glycerophosphodiester phosphodiesterase {ECO:0000256|ARBA:ARBA00012247}; EC=3.1.4.46 {ECO:0000256|ARBA:ARBA00012247};	Glycerophosphoryl diester phosphodiesterase	GO:0008889,glycerophosphodiester phosphodiesterase activity; GO:0006071,glycerol metabolic process; GO:0006629,lipid metabolic process; GO:0003674,molecular_function; GO:0003824,catalytic activity; GO:0008081,phosphoric diester hydrolase activity; GO:0016787,hydrolase activity; GO:0016788,hydrolase activity, acting on ester bonds; GO:0042578,phosphoric ester hydrolase activity; GO:0005975,carbohy…	PF03009.20:Glycerophosphoryl diester phosphodiesterase family	--	--	--
HORVU.MOREX.r3.1HG0027400	brown	861.020553145351	262.281128134724	598.739425010626	-336.458	4.3087	4.1181	4.1075	8.1204	8.1771	8.7452	3.3626	3.7084	4.9251	5.8326	7.2687	4.917	1.6192	2.0212	2.4203	5.3251	3.7026	4.0647	1H	122524093	122528490	+	HORVU.MOREX.r3.1HG0027400	--	K24194 boron transporter | (RefSeq) boron transporter 4-like isoform X1 (A)	--	hypothetical protein ZWY2020_058512 [Hordeum vulgare]	BOR4_ARATH RecName: Full=Boron transporter 4;	A0A8I6WR56_HORVV SubName: Full=Uncharacterized protein {ECO:0000313|EnsemblPlants:HORVU.MOREX.r3.1HG0027400.1};	Na+-independent Cl/HCO3 exchanger AE1 and related transporters (SLC4 family)	GO:0016021,integral component of membrane; GO:0005886,plasma membrane; GO:0015301,NA; GO:0080139,borate efflux transmembrane transporter activity; GO:0005452,solute:inorganic anion antiporter activity; GO:0022857,transmembrane transporter activity; GO:0046713,borate transport; GO:0080029,cellular response to boron-containing substance levels; GO:0050801,ion homeostasis; GO:0055085,transmembrane t…	PF00955.24:HCO3- transporter family	--	--	--
HORVU.MOREX.r3.1HG0028110	brown	1334.0283456211	407.944438812922	926.083906808175	-518.139	26.5773	26.3555	24.1437	34.8565	41.3701	43.04	33.2105	29.2524	14.4194	23.9032	37.5423	32.2097	14.7272	18.892	19.0217	26.4671	22.4547	25.8118	1H	128862560	128866377	-	HORVU.MOREX.r3.1HG0028110	--	--	--	FK506-binding protein 5-like [Hordeum vulgare subsp. vulgare]	--	F2E3C5_HORVV SubName: Full=Predicted protein {ECO:0000313|EMBL:BAK01847.1};	MAM33, mitochondrial matrix glycoprotein	--	--	--	--	--
HORVU.MOREX.r3.1HG0028220	brown	183.544057411909	62.6887138289238	120.855343582985	-58.1666	11.5586	14.3584	11.3742	13.2261	12.7871	15.0185	12.3617	12.2721	10.8251	11.2003	14.4079	11.9623	10.1419	12.6266	12.0549	11.8163	13.3884	12.1284	1H	129920810	129926162	-	HORVU.MOREX.r3.1HG0028220	--	--	--	MAR-binding filament-like protein 1 [Hordeum vulgare subsp. vulgare]	MFP1_TOBAC RecName: Full=MAR-binding filament-like protein 1-1;	F2D366_HORVV SubName: Full=Predicted protein {ECO:0000313|EMBL:BAJ89537.1};	--	GO:0016363,nuclear matrix; GO:0003677,DNA binding; GO:0003674,molecular_function; GO:0003676,nucleic acid binding; GO:0005488,binding; GO:0097159,organic cyclic compound binding; GO:1901363,heterocyclic compound binding; GO:0005575,cellular_component; GO:0005622,intracellular anatomical structure; GO:0005634,nucleus; GO:0031974,membrane-enclosed lumen; GO:0031981,nuclear lumen; GO:0034399,nuclear…	PF08227.14:DASH complex subunit Hsk3 like	--	--	--
HORVU.MOREX.r3.1HG0029470	brown	228.434051295657	105.618342633848	122.815708661809	-17.1974	6.5923	7.8442	8.0689	9.8134	12.7933	10.2166	8.0533	6.7656	7.5065	8.8734	6.6715	5.1509	8.148	7.5594	5.0461	8.8503	7.5083	7.4703	1H	137362911	137365315	-	HORVU.MOREX.r3.1HG0029470	--	K10527 enoyl-CoA hydratase/3-hydroxyacyl-CoA dehydrogenase [EC:4.2.1.17 1.1.1.35 1.1.1.211] | (RefSeq) glyoxysomal fatty acid beta-oxidation multifunctional protein MFP-a-like (A)	ko00071: Fatty acid degradation; ko00592: alpha-Linolenic acid metabolism; ko01100: Metabolic pathways; ko01110: Biosynthesis of secondary metabolites; ko01212: Fatty acid metabolism	unnamed protein product [Triticum turgidum subsp. durum]	MFPA_BRANA RecName: Full=Glyoxysomal fatty acid beta-oxidation multifunctional protein MFP-a; Includes: RecName: Full=Enoyl-CoA hydratase/3-2-trans-enoyl-CoA isomerase/3-hydroxybutyryl-CoA epimerase; EC=4.2.1.17; EC=5.1.2.3; EC=5.3.3.8; Includes: RecName: Full=3-hydroxyacyl-CoA dehydrogenase; EC=1.1.1.35;	A0A8I7B0Q0_HORVV SubName: Full=Uncharacterized protein {ECO:0000313|EnsemblPlants:HORVU.MOREX.r3.1HG0029470.1};	Hydroxyacyl-CoA dehydrogenase/enoyl-CoA hydratase	GO:0009514,glyoxysome; GO:0018812,3-hydroxyacyl-CoA dehydratase activity; GO:0003857,3-hydroxyacyl-CoA dehydrogenase activity; GO:0008692,3-hydroxybutyryl-CoA epimerase activity; GO:0004165,delta(3)-delta(2)-enoyl-CoA isomerase activity; GO:0004300,enoyl-CoA hydratase activity; GO:0070403,NAD+ binding; GO:0006635,fatty acid beta-oxidation; GO:0003674,molecular_function; GO:0003824,catalytic activ…	PF00378.23:Enoyl-CoA hydratase/isomerase	--	--	--
HORVU.MOREX.r3.1HG0030650	brown	249.877257587314	105.481080002426	144.396177584887	-38.9151	69.1843	71.251	68.5953	73.0107	74.0169	78.5683	74.2356	67.0097	67.3229	65.7536	68.7859	71.9438	69.1967	64.8306	71.4459	72.1295	66.0697	70.3371	1H	150295499	150299285	+	HORVU.MOREX.r3.1HG0030650	--	K14502 protein brassinosteroid insensitive 2 [EC:2.7.11.1] | (RefSeq) shaggy-related protein kinase GSK2 (A)	ko04075: Plant hormone signal transduction	shaggy-related protein kinase GSK2 [Hordeum vulgare subsp. vulgare]	GSK2_ORYSJ RecName: Full=Shaggy-related protein kinase GSK2 {ECO:0000305}; EC=2.7.11.1 {ECO:0000305}; AltName: Full=Glycogen synthase kinase3-like protein 2 {ECO:0000305}; Short=OsGSK2 {ECO:0000303|PubMed:27332964}; AltName: Full=Shaggy/GSK3-like kinase 22 {ECO:0000303|PubMed:30920691}; Short=OsSK22 {ECO:0000303|PubMed:30920691};	A0A8I6W545_HORVV RecName: Full=Non-specific serine/threonine protein kinase {ECO:0000256|ARBA:ARBA00012513}; EC=2.7.11.1 {ECO:0000256|ARBA:ARBA00012513};	Glycogen synthase kinase-3	GO:0005737,cytoplasm; GO:0005634,nucleus; GO:0005524,ATP binding; GO:0004672,protein kinase activity; GO:0106310,protein serine kinase activity; GO:0004674,protein serine/threonine kinase activity; GO:1900458,negative regulation of brassinosteroid mediated signaling pathway; GO:0006468,protein phosphorylation; GO:0007165,signal transduction; GO:0000166,nucleotide binding; GO:0003674,molecular_fun…	PF00069.28:Protein kinase domain	--	--	--
HORVU.MOREX.r3.1HG0031450	brown	488.66149530515	205.545077041053	283.116418264097	-77.5713	22.6856	21.2161	21.605	27.2175	24.7337	25.3891	21.1074	21.0365	20.4686	23.5531	21.4043	22.0976	21.3504	20.3584	20.28	20.4844	21.9159	20.9453	1H	155937729	155943445	-	HORVU.MOREX.r3.1HG0031450	--	K23741 endoplasmic reticulum Man9GlcNAc2 1,2-alpha-mannosidase [EC:3.2.1.209] | (RefSeq) mannosyl-oligosaccharide 1,2-alpha-mannosidase MNS3-like (A)	ko00510: N-Glycan biosynthesis; ko00513: Various types of N-glycan biosynthesis; ko01100: Metabolic pathways; ko04141: Protein processing in endoplasmic reticulum	mannosyl-oligosaccharide 1,2-alpha-mannosidase MNS3 isoform X1 [Hordeum vulgare subsp. vulgare]	MNS3_ARATH RecName: Full=Mannosyl-oligosaccharide 1,2-alpha-mannosidase MNS3; EC=3.2.1.113 {ECO:0000269|PubMed:20023195}; EC=3.2.1.209 {ECO:0000269|PubMed:20023195};	M0WEB1_HORVV RecName: Full=alpha-1,2-Mannosidase {ECO:0000256|RuleBase:RU361193}; EC=3.2.1.- {ECO:0000256|RuleBase:RU361193};	1, 2-alpha-mannosidase	GO:0005783,endoplasmic reticulum; GO:0005768,endosome; GO:0005794,Golgi apparatus; GO:0005797,Golgi medial cisterna; GO:0016021,integral component of membrane; GO:0016020,membrane; GO:0005802,trans-Golgi network; GO:0004559,alpha-mannosidase activity; GO:0005509,calcium ion binding; GO:0004571,mannosyl-oligosaccharide 1,2-alpha-mannosidase activity; GO:0005975,carbohydrate metabolic process; GO:0…	PF01532.23:Glycosyl hydrolase family 47	--	--	--
HORVU.MOREX.r3.1HG0031980	brown	1171.45654462213	146.00312216036	1025.45342246177	-879.45	12.6825	12.5546	12.1186	13.2153	14.0267	16.0809	14.1381	11.8863	11.1148	11.0929	14.4557	12.1886	10.3056	10.9362	12.0688	9.8696	9.8812	10.0668	1H	159886361	159893464	-	HORVU.MOREX.r3.1HG0031980	--	K23877 xyloglucan O-acetyltransferase | (RefSeq) protein ALTERED XYLOGLUCAN 4-like (A)	--	protein trichome birefringence-like 26 [Hordeum vulgare subsp. vulgare]	TBL26_ARATH RecName: Full=Protein trichome birefringence-like 26;	F2CXD9_HORVV SubName: Full=Predicted protein {ECO:0000313|EMBL:BAJ87510.1};	--	GO:0005794,Golgi apparatus; GO:0016021,integral component of membrane; GO:0016413,O-acetyltransferase activity; GO:0003674,molecular_function; GO:0003824,catalytic activity; GO:0008374,O-acyltransferase activity; GO:0016407,acetyltransferase activity; GO:0016740,transferase activity; GO:0016746,acyltransferase activity; GO:0016747,acyltransferase activity, transferring groups other than amino-acy…	PF13839.9:GDSL/SGNH-like Acyl-Esterase family found in Pmr5 and Cas1p	--	--	--
HORVU.MOREX.r3.1HG0032140	brown	218.447098286405	87.4330396974532	131.014058588952	-43.581	26.1113	30.0674	23.3359	30.3894	27.4683	31.3178	29.8774	28.0348	24.2022	27.8574	30.245	25.7707	26.4944	25.2251	26.1174	29.7184	29.1745	32.6862	1H	161160742	161170168	-	HORVU.MOREX.r3.1HG0032140	--	--	--	uncharacterized protein LOC123427807 [Hordeum vulgare subsp. vulgare]	--	F2D860_HORVV SubName: Full=Predicted protein {ECO:0000313|EMBL:BAJ91281.1};	--	--	PF10184.12:Uncharacterized conserved protein (DUF2358)	--	--	--
HORVU.MOREX.r3.1HG0033390	brown	192.35522030126	40.8014708652992	151.553749435961	-110.752	7.1352	7.7153	7.2878	10.9246	10.5657	10.9203	10.887	9.8811	6.9897	10.2684	12.1571	8.3064	5.9101	12.4647	12.8828	10.8582	8.3358	11.7042	1H	175269195	175288379	-	HORVU.MOREX.r3.1HG0033390	--	K01772 protoporphyrin/coproporphyrin ferrochelatase [EC:4.98.1.1 4.99.1.9] | (RefSeq) ferrochelatase-2, chloroplastic-like (A)	ko00860: Porphyrin metabolism; ko01100: Metabolic pathways; ko01110: Biosynthesis of secondary metabolites; ko01240: Biosynthesis of cofactors	Ferrochelatase-2, chloroplastic [Hordeum vulgare]	HEMH2_ORYSJ RecName: Full=Ferrochelatase-2, chloroplastic; EC=4.99.1.1; AltName: Full=Ferrochelatase II; AltName: Full=Heme synthase 2; AltName: Full=Protoheme ferro-lyase 2; Flags: Precursor;	A0A8I6WRI0_HORVV RecName: Full=Ferrochelatase {ECO:0000256|RuleBase:RU000607}; EC=4.99.1.1 {ECO:0000256|RuleBase:RU000607};	Protoheme ferro-lyase (ferrochelatase)	GO:0009507,chloroplast; GO:0005739,mitochondrion; GO:0004325,ferrochelatase activity; GO:0006783,heme biosynthetic process; GO:0003674,molecular_function; GO:0003824,catalytic activity; GO:0016829,lyase activity; GO:0006725,cellular aromatic compound metabolic process; GO:0006778,porphyrin-containing compound metabolic process; GO:0006779,porphyrin-containing compound biosynthetic process; GO:000…	PF00762.22:Ferrochelatase	--	--	--
HORVU.MOREX.r3.1HG0034140	brown	840.115570547772	411.496805722918	428.618764824855	-17.122	11.3266	10.6848	10.4327	13.9265	15.0617	15.8528	12.9656	11.6977	9.0373	10.7384	13.0014	9.8803	10.3776	11.2001	10.3135	10.5091	9.3493	11.5942	1H	184629712	184650712	-	HORVU.MOREX.r3.1HG0034140	--	--	--	protein PHYTOCHROME-DEPENDENT LATE-FLOWERING isoform X1 [Hordeum vulgare subsp. vulgare]	PHL_ARATH RecName: Full=Protein PHYTOCHROME-DEPENDENT LATE-FLOWERING {ECO:0000303|PubMed:24127609};	A0A8I6WNY8_HORVV SubName: Full=Uncharacterized protein {ECO:0000313|EnsemblPlants:HORVU.MOREX.r3.1HG0034140.1};	--	GO:0005737,cytoplasm; GO:0016604,nuclear body; GO:0005634,nucleus; GO:0000124,SAGA complex; GO:0003712,transcription coregulator activity; GO:0007623,circadian rhythm; GO:0009908,flower development; GO:0048574,long-day photoperiodism, flowering; GO:0048510,regulation of timing of transition from vegetative to reproductive phase; GO:0006357,regulation of transcription by RNA polymerase II; GO:0009…	PF20474.1:PHL domain	--	--	--
HORVU.MOREX.r3.1HG0035690	brown	356.153049723359	195.884132061287	160.268917662073	35.6152143992138	26.1325	26.2894	24.7075	30.5264	29.9932	29.3034	26.3472	23.9967	21.8723	26.6803	27.2155	25.7859	26.1241	25.9051	24.0069	26.3603	28.1281	26.987	1H	204749046	204781770	+	HORVU.MOREX.r3.1HG0035690	--	K11855 ubiquitin carboxyl-terminal hydrolase 36/42 [EC:3.4.19.12] | (RefSeq) ubiquitin carboxyl-terminal hydrolase 21-like isoform X1 (A)	--	ubiquitin carboxyl-terminal hydrolase 9-like [Hordeum vulgare subsp. vulgare]	UBP10_ARATH RecName: Full=Ubiquitin carboxyl-terminal hydrolase 10; EC=3.4.19.12; AltName: Full=Deubiquitinating enzyme 10; Short=AtUBP10; AltName: Full=Ubiquitin thioesterase 10; AltName: Full=Ubiquitin-specific-processing protease 10;	A0A8I6WC13_HORVV RecName: Full=Ubiquitin carboxyl-terminal hydrolase {ECO:0000256|RuleBase:RU366025}; EC=3.4.19.12 {ECO:0000256|RuleBase:RU366025};	Ubiquitin C-terminal hydrolase	GO:0004843,cysteine-type deubiquitinase activity; GO:0016579,protein deubiquitination; GO:0006511,ubiquitin-dependent protein catabolic process; GO:0003674,molecular_function; GO:0003824,catalytic activity; GO:0008233,peptidase activity; GO:0008234,cysteine-type peptidase activity; GO:0016787,hydrolase activity; GO:0019783,ubiquitin-like protein peptidase activity; GO:0101005,deubiquitinase activ…	PF00443.32:Ubiquitin carboxyl-terminal hydrolase	--	--	--
HORVU.MOREX.r3.1HG0036770	brown	542.980429911489	162.25880058061	380.721629330879	-218.463	73.8381	74.2561	75.5348	83.0123	78.8143	84.0509	88.7355	79.5379	70.0828	74.6831	82.0291	81.3968	70.7016	69.9739	75.6139	79.6203	81.4239	80.6832	1H	218127619	218132978	+	HORVU.MOREX.r3.1HG0036770	--	--	--	tobamovirus multiplication protein 2A [Hordeum vulgare subsp. vulgare]	TOM2A_ARATH RecName: Full=Tobamovirus multiplication protein 2A; Short=AtTOM2A;	F2E9I8_HORVV SubName: Full=Predicted protein {ECO:0000313|EMBL:BAK04010.1};	--	GO:0005794,Golgi apparatus; GO:0016021,integral component of membrane; GO:0016020,membrane; GO:0005634,nucleus; GO:0000325,plant-type vacuole; GO:0009705,plant-type vacuole membrane; GO:0009506,plasmodesma; GO:0043621,protein self-association; GO:0046786,viral replication complex formation and maintenance; GO:0003674,molecular_function; GO:0005488,binding; GO:0005515,protein binding; GO:0008150,b…	PF00335.23:Tetraspanin family	--	--	--
HORVU.MOREX.r3.1HG0037010	brown	1107.92124796067	352.316124277393	755.605123683279	-403.289	41.6219	45.7762	40.0017	50.1406	55.3486	59.7124	51.7814	47.8237	32.3926	47.8489	45.4108	41.8754	28.0402	42.0305	36.1366	41.2762	36.8825	42.1885	1H	221040064	221040372	+	HORVU.MOREX.r3.1HG0037010	--	--	--	--	--	A0A8I6X452_HORVV SubName: Full=Uncharacterized protein {ECO:0000313|EnsemblPlants:HORVU.MOREX.r3.1HG0037010.1.CDS1};	--	--	--	--	--	--
HORVU.MOREX.r3.1HG0037960	brown	457.215513542457	211.968251185931	245.247262356526	-33.279	0.3457	0.1792	0.0549	0.8296	1.5181	1.0975	0.1527	0.3629	0.3066	0.7615	1.0269	0	0.2079	0.0973	0.2748	0.4297	0.3183	0.4408	1H	232899245	232900234	+	HORVU.MOREX.r3.1HG0037960	--	K13993 HSP20 family protein | (RefSeq) 21.9 kDa heat shock protein-like (A)	ko04141: Protein processing in endoplasmic reticulum	hypothetical protein ZWY2020_006020 [Hordeum vulgare]	HSP22_ARATH RecName: Full=22.0 kDa heat shock protein; Short=AtHsp22.0; Flags: Precursor;	A0A8I6WGN0_HORVV RecName: Full=SHSP domain-containing protein {ECO:0000259|PROSITE:PS01031};	Molecular chaperone (small heat-shock protein Hsp26/Hsp42)	GO:0005783,endoplasmic reticulum; GO:0043621,protein self-association; GO:0051082,unfolded protein binding; GO:0071456,cellular response to hypoxia; GO:0051259,protein complex oligomerization; GO:0006457,protein folding; GO:0009408,response to heat; GO:0042542,response to hydrogen peroxide; GO:0009651,response to salt stress; GO:0003674,molecular_function; GO:0005488,binding; GO:0005515,protein b…	PF00011.24:Hsp20/alpha crystallin family	--	--	--
HORVU.MOREX.r3.1HG0038100	brown	572.541960848239	297.161527767395	275.380433080844	21.781094686551	0.977	0.8178	0.7164	6.6949	9.8006	6.6689	2.3239	1.1122	1.5663	5.3384	3.1606	1.502	0.61	0.9836	0.9678	1.1675	0.6643	1.188	1H	234410350	234411930	-	HORVU.MOREX.r3.1HG0038100	--	--	--	GDSL esterase/lipase EXL3-like [Hordeum vulgare subsp. vulgare]	EXL3_ARATH RecName: Full=GDSL esterase/lipase EXL3; EC=3.1.1.-; AltName: Full=Family II extracellular lipase 3; Short=Family II lipase EXL3; Flags: Precursor;	F2E7G9_HORVV SubName: Full=Predicted protein {ECO:0000313|EMBL:BAK03291.1};	--	GO:0005783,endoplasmic reticulum; GO:0005576,extracellular region; GO:0016298,lipase activity; GO:0016042,lipid catabolic process; GO:0003674,molecular_function; GO:0003824,catalytic activity; GO:0016787,hydrolase activity; GO:0016788,hydrolase activity, acting on ester bonds; GO:0006629,lipid metabolic process; GO:0008150,biological_process; GO:0008152,metabolic process; GO:0009056,catabolic pro…	PF00657.25:GDSL-like Lipase/Acylhydrolase	--	--	--
HORVU.MOREX.r3.1HG0039110	brown	375.72438020998	137.889874005398	237.834506204583	-99.9446	15.1965	18.6766	13.0904	19.4875	19.1332	22.3041	19.5264	16.785	9.4873	15.2955	20.322	19.2835	16.4427	14.444	16.1171	19.8612	18.3792	18.8193	1H	245846976	245860099	+	HORVU.MOREX.r3.1HG0039110	--	K24997 ganglioside-induced differentiation-associated protein 2 | (RefSeq) protein GDAP2 homolog isoform X1 (A)	--	predicted protein, partial [Hordeum vulgare subsp. vulgare]	--	F2DMD6_HORVV SubName: Full=Predicted protein {ECO:0000313|EMBL:BAJ96257.1}; Flags: Fragment;	Hismacro and SEC14 domain-containing proteins	--	PF13716.9:Divergent CRAL/TRIO domain	--	--	--
HORVU.MOREX.r3.1HG0039160	brown	702.652807352311	312.749883450237	389.902923902074	-77.153	19.226	29.9202	19.2863	51.7307	49.906	65.5175	61.1436	46.5125	8.1074	19.876	20.1088	23.5795	19.6356	19.4439	22.8938	37.5977	28.6521	38.3825	1H	246202917	246204897	-	HORVU.MOREX.r3.1HG0039160	--	K25840 E3 ubiquitin-protein ligase AIRP2 [EC:2.3.2.27] | (RefSeq) E3 ubiquitin-protein ligase AIRP2-like (A)	--	hypothetical protein D1007_00962 [Hordeum vulgare]	AIRP2_ARATH RecName: Full=E3 ubiquitin-protein ligase AIRP2 {ECO:0000305}; EC=2.3.2.27 {ECO:0000269|PubMed:21969385}; AltName: Full=Protein ABA INSENSITIVE RING PROTEIN 2 {ECO:0000303|PubMed:21969385}; Short=AtAIRP2 {ECO:0000303|PubMed:21969385}; AltName: Full=RING-type E3 ubiquitin transferase AIRP2 {ECO:0000305};	F2DI51_HORVV SubName: Full=Predicted protein {ECO:0000313|EMBL:BAJ94772.1};	Predicted E3 ubiquitin ligase	GO:0005829,cytosol; GO:0046872,metal ion binding; GO:0061630,ubiquitin protein ligase activity; GO:0004842,ubiquitin-protein transferase activity; GO:0009789,positive regulation of abscisic acid-activated signaling pathway; GO:0016567,protein ubiquitination; GO:0009737,response to abscisic acid; GO:0009651,response to salt stress; GO:0006511,ubiquitin-dependent protein catabolic process; GO:00036…	PF00097.28:Zinc finger, C3HC4 type (RING finger)	--	--	--
HORVU.MOREX.r3.1HG0039370	brown	167.114035714573	47.4571876742174	119.656848040356	-72.1997	24.4098	25.9789	26.8099	26.2113	27.6186	30.0741	28.6061	25.3365	23.2946	23.4846	26.2509	22.2492	26.4122	25.1517	26.3832	27.4516	27.8452	29.5104	1H	249179277	249184508	+	HORVU.MOREX.r3.1HG0039370	--	--	--	plant intracellular Ras-group-related LRR protein 8 isoform X1 [Hordeum vulgare subsp. vulgare]	PIRL8_ORYSJ RecName: Full=Plant intracellular Ras-group-related LRR protein 8; AltName: Full=Intracellular Ras-group-related LRR protein 8; Short=OsIRL8;	F2DS26_HORVV SubName: Full=Predicted protein {ECO:0000313|EMBL:BAJ97897.1};	FOG: Leucine rich repeat	--	PF13855.9:Leucine rich repeat	--	--	--
HORVU.MOREX.r3.1HG0039730	brown	506.502267862661	148.672373983878	357.829893878783	-209.158	52.2146	52.1909	51.1769	50.8575	56.7939	58.6255	49.4391	46.7459	40.2545	44.197	55.6538	47.2506	43.9376	45.5668	40.0916	48.8209	44.1175	51.7167	1H	250199046	250202806	+	HORVU.MOREX.r3.1HG0039730	--	--	--	glutamine synthetase I [Hordeum vulgare]	--	A0A8I6WIN4_HORVV RecName: Full=Gln-synt_C domain-containing protein {ECO:0000259|SMART:SM01230};	Glutamine synthetase	--	PF00120.27:Glutamine synthetase, catalytic domain	--	--	--
HORVU.MOREX.r3.1HG0039740	brown	1379.98393337098	296.937604250555	1083.04632912042	-786.109	12.7901	16.5451	12.3681	21.1548	20.4031	21.2294	23.6158	19.7603	11.0981	16.7963	19.7423	20.3312	11.2038	10.5278	11.8051	14.323	13.8007	17.9473	1H	250203695	250209161	-	HORVU.MOREX.r3.1HG0039740	--	K07910 Ras-related protein Rab-18 | (RefSeq) ras-related protein RABC2a-like (A)	--	ras-related protein RABC2a-like isoform X1 [Hordeum vulgare subsp. vulgare]	RAC2A_ARATH RecName: Full=Ras-related protein RABC2a; Short=AtRABC2a; AltName: Full=Ras-related protein Rab18B; Short=AtRab18B;	A0A8I6WFF8_HORVV SubName: Full=Uncharacterized protein {ECO:0000313|EnsemblPlants:HORVU.MOREX.r3.1HG0039740.1};	GTPase Rab18, small G protein superfamily	GO:0005777,peroxisome; GO:0005886,plasma membrane; GO:0005525,GTP binding; GO:0030742,GTP-dependent protein binding; GO:0003924,GTPase activity; GO:0080115,myosin XI tail binding; GO:0006886,intracellular protein transport; GO:0000166,nucleotide binding; GO:0003674,molecular_function; GO:0005488,binding; GO:0017076,purine nucleotide binding; GO:0019001,guanyl nucleotide binding; GO:0032553,ribonu…	PF00071.25:Ras family	--	--	--
HORVU.MOREX.r3.1HG0039840	brown	912.87754085342	404.732347522765	508.145193330654	-103.413	81.5584	89.0008	80.2197	180.082	170.011	198.748	189.207	147.037	36.7781	91.7698	124.622	131.345	55.7623	64.1103	69.258	137.609	115.271	156.135	1H	250430415	250433693	-	HORVU.MOREX.r3.1HG0039840	--	K10144 RING finger and CHY zinc finger domain-containing protein 1 [EC:2.3.2.27] | (RefSeq) E3 ubiquitin-protein ligase RZFP34 (A)	ko04120: Ubiquitin mediated proteolysis	E3 ubiquitin-protein ligase RZFP34-like [Hordeum vulgare subsp. vulgare]	ZFP34_ARATH RecName: Full=E3 ubiquitin-protein ligase RZFP34 {ECO:0000305}; EC=2.3.2.27 {ECO:0000269|PubMed:26508764}; AltName: Full=CHY zinc-finger and RING protein 1 {ECO:0000303|PubMed:26508764}; AltName: Full=RING zinc-finger protein 34 {ECO:0000305}; AltName: Full=RZFP34 protein homolog {ECO:0000303|PubMed:25002225}; Short=AtRZPF34 {ECO:0000303|PubMed:25002225};	F2DWE8_HORVV SubName: Full=Predicted protein {ECO:0000313|EMBL:BAJ99419.1};	Zn-finger protein	GO:0005783,endoplasmic reticulum; GO:0005634,nucleus; GO:0061630,ubiquitin protein ligase activity; GO:0008270,zinc ion binding; GO:0016567,protein ubiquitination; GO:1902456,regulation of stomatal opening; GO:0006511,ubiquitin-dependent protein catabolic process; GO:0003674,molecular_function; GO:0003824,catalytic activity; GO:0004842,ubiquitin-protein transferase activity; GO:0016740,transferas…	PF14599.9:Zinc-ribbon	--	--	--
HORVU.MOREX.r3.1HG0041280	brown	499.735312345195	181.557831191913	318.177481153282	-136.62	2.0905	1.1555	1.5057	5.4342	6.3097	4.6116	4.2547	4.2226	2.9114	6.6509	3.1458	2.3727	1.6899	1.2945	1.9202	2.3863	1.6424	2.7874	1H	262442379	262446639	+	HORVU.MOREX.r3.1HG0041280	--	K10999 cellulose synthase A [EC:2.4.1.12] | (RefSeq) cellulose synthase A catalytic subunit 7 [UDP-forming]-like (A)	--	hypothetical protein ZWY2020_006233 [Hordeum vulgare]	CESA7_ORYSJ RecName: Full=Cellulose synthase A catalytic subunit 7 [UDP-forming]; EC=2.4.1.12; AltName: Full=OsCesA7;	D9IXC7_HORVV RecName: Full=Cellulose synthase {ECO:0000256|RuleBase:RU361116}; EC=2.4.1.12 {ECO:0000256|RuleBase:RU361116};	--	GO:0016021,integral component of membrane; GO:0005886,plasma membrane; GO:0016760,cellulose synthase (UDP-forming) activity; GO:0016759,cellulose synthase activity; GO:0046872,metal ion binding; GO:0071555,cell wall organization; GO:0030244,cellulose biosynthetic process; GO:0009833,plant-type primary cell wall biogenesis; GO:0009834,plant-type secondary cell wall biogenesis; GO:0003674,molecular…	PF03552.17:Cellulose synthase	--	--	--
HORVU.MOREX.r3.1HG0041550	brown	1172.39	272.134895968184	900.256161675818	-628.121	0.315	0.4452	0.3413	1.0694	1.7227	1.438	1.4042	1.0461	0.4699	0.8634	1.9087	0.7632	0.1033	0.1814	0.1912	0.4182	0.5458	0.5768	1H	264596569	264600331	+	HORVU.MOREX.r3.1HG0041550	--	K13415 protein brassinosteroid insensitive 1 [EC:2.7.10.1 2.7.11.1] | (RefSeq) brassinosteroid LRR receptor kinase BRI1-like (A)	ko04075: Plant hormone signal transduction	hypothetical protein ZWY2020_006249 [Hordeum vulgare]	MIK2_ARATH RecName: Full=MDIS1-interacting receptor like kinase 2 {ECO:0000303|PubMed:26863186}; Short=AtMIK2 {ECO:0000303|PubMed:26863186}; AltName: Full=Probable LRR receptor-like serine/threonine-protein kinase At4g08850; EC=2.7.11.1 {ECO:0000305}; Flags: Precursor;	A0A8I6WS09_HORVV RecName: Full=Protein kinase domain-containing protein {ECO:0000259|PROSITE:PS50011};	--	GO:0016021,integral component of membrane; GO:0005886,plasma membrane; GO:0009506,plasmodesma; GO:0090406,pollen tube; GO:0005524,ATP binding; GO:0106310,protein serine kinase activity; GO:0004674,protein serine/threonine kinase activity; GO:0009755,hormone-mediated signaling pathway; GO:0010183,pollen tube guidance; GO:0006468,protein phosphorylation; GO:0000166,nucleotide binding; GO:0003674,mo…	PF13855.9:Leucine rich repeat	--	--	--
HORVU.MOREX.r3.1HG0041630	brown	460.543560518273	261.001257611006	199.542302907267	61.4589547037396	1.5714	2.0977	1.5488	4.2179	3.9293	4.3578	2.9648	3.0359	1.4644	2.7498	3.3413	2.3362	2.9787	2.7886	2.0832	3.4424	2.7219	2.9743	1H	266190905	266196064	+	HORVU.MOREX.r3.1HG0041630	--	K26562 MFS transporter, POT/PTR family, peptide/nitrate/nicotianamine transporter | (RefSeq) protein NRT1/ PTR FAMILY 5.2-like isoform X1 (A)	--	protein NRT1/ PTR FAMILY 5.2-like [Hordeum vulgare subsp. vulgare]	PTR3_ARATH RecName: Full=Protein NRT1/ PTR FAMILY 5.2; Short=AtNPF5.2; AltName: Full=Peptide transporter PTR3-A; Short=AtPTR3;	F2DUF2_HORVV SubName: Full=Predicted protein {ECO:0000313|EMBL:BAJ98723.1};	H+/oligopeptide symporter	GO:0016021,integral component of membrane; GO:0071916,dipeptide transmembrane transporter activity; GO:0042937,tripeptide transmembrane transporter activity; GO:0042742,defense response to bacterium; GO:0042938,dipeptide transport; GO:0042538,hyperosmotic salinity response; GO:0009737,response to abscisic acid; GO:0080052,response to histidine; GO:0009753,response to jasmonic acid; GO:0043201,res…	PF00854.24:POT family	--	--	--
HORVU.MOREX.r3.1HG0042290	brown	49.9171303723726	2.97488396043651	46.942246411936	-43.9674	1.6804	1.8089	2.2427	1.8535	2.1517	1.6519	1.9157	1.7342	1.7787	1.5492	1.5919	1.1917	1.809	1.7027	1.5098	2.0884	1.7189	1.8797	1H	272575759	272581294	+	HORVU.MOREX.r3.1HG0042290	--	K13457 disease resistance protein RPM1 | (RefSeq) disease resistance protein RPM1-like (A)	ko04626: Plant-pathogen interaction	hypothetical protein ZWY2020_006309 [Hordeum vulgare]	RGA3_SOLBU RecName: Full=Putative disease resistance protein RGA3; AltName: Full=Blight resistance protein B149; AltName: Full=RGA1-blb;	A0A8I6X4L3_HORVV SubName: Full=Uncharacterized protein {ECO:0000313|EnsemblPlants:HORVU.MOREX.r3.1HG0042290.1};	Apoptotic ATPase	GO:0043531,ADP binding; GO:0005524,ATP binding; GO:0050832,defense response to fungus; GO:0000166,nucleotide binding; GO:0003674,molecular_function; GO:0005488,binding; GO:0017076,purine nucleotide binding; GO:0030554,adenyl nucleotide binding; GO:0032553,ribonucleotide binding; GO:0032555,purine ribonucleotide binding; GO:0032559,adenyl ribonucleotide binding; GO:0036094,small molecule binding; …	PF00931.25:NB-ARC domain	--	--	--
HORVU.MOREX.r3.1HG0044000	brown	1228.02109320492	360.858197604727	867.162895600189	-506.305	26.3885	29.7734	26.6561	36.3438	33.8035	39.4379	29.5166	28.6124	24.0826	29.0947	37.1597	30.0614	21.7627	20.8852	22.2845	27.3796	25.9901	29.6284	1H	287753466	287761555	-	HORVU.MOREX.r3.1HG0044000	--	--	--	E3 ubiquitin-protein ligase MARCHF11 isoform X1 [Hordeum vulgare subsp. vulgare]	--	A0A8I6X4Q4_HORVV RecName: Full=RING-CH-type domain-containing protein {ECO:0000259|PROSITE:PS51292};	Protein involved in mRNA turnover and stability	--	PF12906.10:RING-variant domain	--	--	--
HORVU.MOREX.r3.1HG0044070	brown	831.169591816005	238.278150766073	592.891441049931	-354.613	18.6035	18.5658	17.0367	24.6837	23.7491	24.7549	28.6867	24.5165	8.7458	19.4563	22.3467	20.2256	12.8562	12.2541	14.9109	23.1469	20.5778	19.6317	1H	288024130	288025840	+	HORVU.MOREX.r3.1HG0044070	--	--	--	uncharacterized protein LOC123431400 [Hordeum vulgare subsp. vulgare]	--	A0A8I6WPE1_HORVV SubName: Full=Uncharacterized protein {ECO:0000313|EnsemblPlants:HORVU.MOREX.r3.1HG0044070.1};	--	--	--	--	--	--
HORVU.MOREX.r3.1HG0044470	brown	415.134412758699	195.82540145904	219.309011299659	-23.4836	4.8848	5.3051	6.4108	8.3995	9.7251	11.9336	9.6658	8.2174	5.964	7.8482	10.1595	5.4608	4.4057	8.4188	7.6593	8.5656	7.7073	8.4963	1H	290994990	290999301	-	HORVU.MOREX.r3.1HG0044470	--	K00279 cytokinin dehydrogenase [EC:1.5.99.12] | (RefSeq) cytokinin dehydrogenase 3-like (A)	ko00908: Zeatin biosynthesis; ko01110: Biosynthesis of secondary metabolites	cytokinin dehydrogenase 3 [Hordeum vulgare subsp. vulgare]	CKX3_ORYSJ RecName: Full=Cytokinin dehydrogenase 3; EC=1.5.99.12; AltName: Full=Cytokinin oxidase 3; Short=OsCKX3; Flags: Precursor;	A0A287FAH9_HORVV RecName: Full=Cytokinin dehydrogenase {ECO:0000256|ARBA:ARBA00011928}; EC=1.5.99.12 {ECO:0000256|ARBA:ARBA00011928};	Proteins containing the FAD binding domain	GO:0005615,extracellular space; GO:0019139,cytokinin dehydrogenase activity; GO:0071949,FAD binding; GO:0016491,oxidoreductase activity; GO:0009690,cytokinin metabolic process; GO:0003674,molecular_function; GO:0003824,catalytic activity; GO:0016645,oxidoreductase activity, acting on the CH-NH group of donors; GO:0000166,nucleotide binding; GO:0005488,binding; GO:0036094,small molecule binding; G…	PF09265.13:Cytokinin dehydrogenase 1, FAD and cytokinin binding	--	--	--
HORVU.MOREX.r3.1HG0044640	brown	167.324742597636	46.6035749298151	120.721167667821	-74.1176	15.6387	17.2467	15.6551	21.9119	18.2744	19.9692	20.3787	17.2698	13.9526	16.6446	17.8492	15.1718	12.3525	18.63	23.168	15.8133	15.6856	18.2505	1H	292492760	292495751	-	HORVU.MOREX.r3.1HG0044640	--	K23977 L-glutamine---4-(methylsulfanyl)-2-oxobutanoate aminotransferase [EC:2.6.1.117] | (RefSeq) probable N-succinyldiaminopimelate aminotransferase DapC (A)	ko00270: Cysteine and methionine metabolism; ko01100: Metabolic pathways	probable N-succinyldiaminopimelate aminotransferase DapC isoform X2 [Hordeum vulgare subsp. vulgare]	PAT_PETHY RecName: Full=Bifunctional aspartate aminotransferase and glutamate/aspartate-prephenate aminotransferase {ECO:0000303|PubMed:21102469}; Short=PhPPA-AT {ECO:0000303|PubMed:21102469}; EC=2.6.1.1 {ECO:0000269|PubMed:21102469}; EC=2.6.1.78 {ECO:0000269|PubMed:21102469}; EC=2.6.1.79 {ECO:0000269|PubMed:21102469}; Flags: Precursor;	F2E778_HORVV SubName: Full=Predicted protein {ECO:0000313|EMBL:BAK03200.1};	Kynurenine aminotransferase, glutamine transaminase K	GO:0009507,chloroplast; GO:0033853,aspartate-prephenate aminotransferase activity; GO:0033854,glutamate-prephenate aminotransferase activity; GO:0042802,identical protein binding; GO:0004069,L-aspartate:2-oxoglutarate aminotransferase activity; GO:0030170,pyridoxal phosphate binding; GO:0009095,aromatic amino acid family biosynthetic process, prephenate pathway; GO:0009094,L-phenylalanine biosynt…	PF00155.24:Aminotransferase class I and II	--	--	--
HORVU.MOREX.r3.1HG0044700	brown	374.434020380787	170.748770405481	203.685249975306	-32.9365	16.2342	15.7039	14.9676	18.38	17.9375	18.1579	16.4234	15.2424	16.2627	15.8558	18.1074	17.0056	15.9113	16.322	15.2874	16.3559	16.2916	16.3224	1H	292969084	292986216	-	HORVU.MOREX.r3.1HG0044700	--	K12824 transcription elongation regulator 1 | (RefSeq) pre-mRNA-processing protein 40C-like isoform X1 (A)	ko03040: Spliceosome	pre-mRNA-processing protein 40C isoform X1 [Hordeum vulgare subsp. vulgare]	PR40C_ARATH RecName: Full=Pre-mRNA-processing protein 40C {ECO:0000303|PubMed:19467629}; Short=AtPRP40c {ECO:0000303|PubMed:19467629}; AltName: Full=Transcription elongation regulator 1;	A0A8I6WIY5_HORVV SubName: Full=Uncharacterized protein {ECO:0000313|EnsemblPlants:HORVU.MOREX.r3.1HG0044700.1};	Transcription factor CA150	GO:0005634,nucleus; GO:0070063,RNA polymerase binding; GO:0003712,transcription coregulator activity; GO:0006397,mRNA processing; GO:0008380,RNA splicing; GO:0003674,molecular_function; GO:0005488,binding; GO:0005515,protein binding; GO:0019899,enzyme binding; GO:0140110,transcription regulator activity; GO:0006139,nucleobase-containing compound metabolic process; GO:0006396,RNA processing; GO:00…	PF01846.22:FF domain	--	--	--
HORVU.MOREX.r3.1HG0045720	brown	404.01226688586	141.198909221452	262.813357664409	-121.614	17.2943	16.8522	18.0547	20.1619	20.8944	20.21	16.2401	15.789	17.8696	17.2155	16.3009	15.7301	16.6406	16.6695	16.9892	18.629	17.0195	18.7816	1H	298981769	298991834	+	HORVU.MOREX.r3.1HG0045720	--	K10357 myosin V | (RefSeq) myosin-3 (A)	ko04814: Motor proteins	myosin-1-like [Hordeum vulgare subsp. vulgare]	MYO1_ARATH RecName: Full=Myosin-1; AltName: Full=AtATM1;	A0A8I6X4W2_HORVV SubName: Full=Uncharacterized protein {ECO:0000313|EnsemblPlants:HORVU.MOREX.r3.1HG0045720.1};	Myosin class V heavy chain	GO:0015629,actin cytoskeleton; GO:0005783,endoplasmic reticulum; GO:0005768,endosome; GO:0016459,myosin complex; GO:0009524,phragmoplast; GO:0009506,plasmodesma; GO:0051015,actin filament binding; GO:0005524,ATP binding; GO:0005516,calmodulin binding; GO:0000146,microfilament motor activity; GO:0007015,actin filament organization; GO:0006897,endocytosis; GO:0030050,vesicle transport along actin f…	PF00063.24:Myosin head (motor domain)	--	--	--
HORVU.MOREX.r3.1HG0047130	brown	433.619629085258	249.229733470566	184.389895614692	64.839837855874	12.711	13.7007	11.2497	15.1577	16.5133	15.585	13.0289	12.2989	11.9568	12.5884	13.7997	10.7905	12.4105	12.0225	12.669	12.4996	11.7514	12.5622	1H	308952662	308959687	-	Prp1	--	K12855 pre-mRNA-processing factor 6 | (RefSeq) protein STABILIZED1-like (A)	ko03040: Spliceosome	protein STABILIZED1 [Hordeum vulgare subsp. vulgare]	STA1_ARATH RecName: Full=Protein STABILIZED1; AltName: Full=Pre-mRNA processing factor 6-like protein; AltName: Full=Protein EMBRYO DEFECTIVE 2770;	F2E045_HORVV SubName: Full=Predicted protein {ECO:0000313|EMBL:BAK00717.1};	HAT repeat protein	GO:0015030,Cajal body; GO:0071013,catalytic step 2 spliceosome; GO:0005634,nucleus; GO:0005681,spliceosomal complex; GO:0046540,U4/U6 x U5 tri-snRNP complex; GO:0080188,gene silencing by RNA-directed DNA methylation; GO:0000398,mRNA splicing, via spliceosome; GO:2000630,positive regulation of miRNA metabolic process; GO:2000636,positive regulation of primary miRNA processing; GO:0009409,response …	PF06424.15:PRP1 splicing factor, N-terminal	--	--	--
HORVU.MOREX.r3.1HG0047480	brown	878.489351347501	205.756492337909	672.732859009592	-466.976	15.8424	16.6503	17.4488	19.6515	19.2963	20.3403	16.9223	16.9101	12.3432	15.7466	17.0026	15.2051	7.5884	11.2231	13.404	15.0168	11.842	17.7087	1H	311061667	311064060	+	HORVU.MOREX.r3.1HG0047480	--	--	--	protein NEOXANTHIN-DEFICIENT 1 [Hordeum vulgare subsp. vulgare]	NDX1_ORYSJ RecName: Full=Protein NEOXANTHIN-DEFICIENT 1 {ECO:0000305};	A0A287FD82_HORVV SubName: Full=Uncharacterized protein {ECO:0000313|EnsemblPlants:HORVU.MOREX.r3.1HG0047480.1};	--	--	PF06314.14:Acetoacetate decarboxylase (ADC)	--	--	--
HORVU.MOREX.r3.1HG0047510	brown	265.243431617461	105.55008092252	159.693350694941	-54.1433	5.2377	5.3671	4.8247	6.8312	6.6151	6.3686	5.5113	5.2628	5.2714	4.5692	3.6076	4.182	3.6094	5.4165	4.2663	4.6809	4.6815	5.4617	1H	311372009	311372980	-	HORVU.MOREX.r3.1HG0047510	--	--	--	predicted protein, partial [Hordeum vulgare subsp. vulgare]	--	F2DAY4_HORVV SubName: Full=Predicted protein {ECO:0000313|EMBL:BAJ92255.1}; Flags: Fragment;	N-acetyltransferase	GO:0008080,N-acetyltransferase activity; GO:0003674,molecular_function; GO:0003824,catalytic activity; GO:0016407,acetyltransferase activity; GO:0016410,N-acyltransferase activity; GO:0016740,transferase activity; GO:0016746,acyltransferase activity; GO:0016747,acyltransferase activity, transferring groups other than amino-acyl groups	PF00583.28:Acetyltransferase (GNAT) family	GNAT	TR	GNAT
HORVU.MOREX.r3.1HG0047980	brown	1317.20283759908	521.987413259731	795.215424339352	-273.228	41.7412	43.2092	37.1372	63.4998	60.875	67.5562	51.51	47.0419	24.7144	39.3738	49.3952	41.0161	30.2437	34.8606	34	38.0042	32.6987	41.4929	1H	314758415	314762102	-	HORVU.MOREX.r3.1HG0047980	--	K02492 glutamyl-tRNA reductase [EC:1.2.1.70] | (RefSeq) glutamyl-tRNA reductase 1, chloroplastic (A)	ko00860: Porphyrin metabolism; ko01100: Metabolic pathways; ko01110: Biosynthesis of secondary metabolites; ko01240: Biosynthesis of cofactors	glutamyl-tRNA reductase 1, chloroplastic [Hordeum vulgare subsp. vulgare]	HEM11_HORVU RecName: Full=Glutamyl-tRNA reductase 1, chloroplastic; Short=GluTR; EC=1.2.1.70; Flags: Precursor;	F2CW32_HORVV RecName: Full=Glutamyl-tRNA reductase {ECO:0000256|ARBA:ARBA00012970, ECO:0000256|RuleBase:RU000584}; EC=1.2.1.70 {ECO:0000256|ARBA:ARBA00012970, ECO:0000256|RuleBase:RU000584};	--	GO:0009507,chloroplast; GO:0008883,glutamyl-tRNA reductase activity; GO:0050661,NADP binding; GO:0015995,chlorophyll biosynthetic process; GO:0006782,protoporphyrinogen IX biosynthetic process; GO:0003674,molecular_function; GO:0003824,catalytic activity; GO:0016491,oxidoreductase activity; GO:0016620,oxidoreductase activity, acting on the aldehyde or oxo group of donors, NAD or NADP as acceptor;…	PF01488.23:Shikimate / quinate 5-dehydrogenase	--	--	--
HORVU.MOREX.r3.1HG0048080	brown	56.3309148834992	12.2012058235906	44.1297090599086	-31.9285	0.4126	0.4277	0.7025	0.4509	0.88	0.791	0.8593	0.5012	0.1046	1.2173	0.7774	0.2945	0.4519	0.7964	0.7029	0.4213	0.3419	0.6463	1H	315855332	315857218	-	HORVU.MOREX.r3.1HG0048080	--	K19861 benzyl alcohol O-benzoyltransferase [EC:2.3.1.196 2.3.1.232] | (RefSeq) benzyl alcohol O-benzoyltransferase-like (A)	--	predicted protein, partial [Hordeum vulgare subsp. vulgare]	BEBT1_PETHY RecName: Full=Benzyl alcohol O-benzoyltransferase {ECO:0000303|PubMed:15286288}; Short=PhBEBT1 {ECO:0000303|PubMed:15286288}; EC=2.3.1.196 {ECO:0000269|PubMed:15286288}; AltName: Full=Acetyl CoA:3-hydroxybenzyl alcohol acetyltransferase {ECO:0000305}; EC=2.3.1.- {ECO:0000269|PubMed:15286288}; AltName: Full=Acetyl CoA:benzyl alcohol acetyltransferase {ECO:0000305}; EC=2.3.1.224 {ECO:00…	F2DBH3_HORVV SubName: Full=Predicted protein {ECO:0000313|EMBL:BAJ92444.1}; Flags: Fragment;	--	GO:0102387,2-phenylethanol acetyltransferase activity; GO:0102720,acetyl-coenzyme A:acetyl alcohol acetyltransferase activity; GO:0006084,acetyl-CoA metabolic process; GO:1901787,benzoyl-CoA metabolic process; GO:0007623,circadian rhythm; GO:0010597,green leaf volatile biosynthetic process; GO:0003674,molecular_function; GO:0003824,catalytic activity; GO:0016740,transferase activity; GO:0016746,a…	PF02458.18:Transferase family	--	--	--
HORVU.MOREX.r3.1HG0048800	brown	260.376309686425	50.7251448484207	209.651164838004	-158.926	19.1466	19.3317	18.4537	20.4487	22.9134	20.1983	17.2269	16.0239	20.1413	18.7818	18.7293	14.9704	17.3706	16.5597	17.4166	17.4743	18.8191	18.1258	1H	322894614	322899926	+	HORVU.MOREX.r3.1HG0048800	--	--	--	putative leucine-rich repeat-containing protein DDB_G0290503 [Hordeum vulgare subsp. vulgare]	--	A0A287FED8_HORVV SubName: Full=Uncharacterized protein {ECO:0000313|EnsemblPlants:HORVU.MOREX.r3.1HG0048800.1};	--	GO:0034976,response to endoplasmic reticulum stress; GO:0006950,response to stress; GO:0008150,biological_process; GO:0009987,cellular process; GO:0033554,cellular response to stress; GO:0050896,response to stimulus; GO:0051716,cellular response to stimulus	PF10358.12:N-terminal C2 in EEIG1 and EHBP1 proteins	--	--	--
HORVU.MOREX.r3.1HG0049340	brown	1182.57397466323	242.219553289826	940.354421373404	-698.135	99.133	106.742	94.1285	120.684	123.107	128.315	134.52	116.097	90.3525	107.188	112.793	100.249	90.364	105.755	104.263	93.4325	85.7136	97.4686	1H	327092287	327096987	-	HORVU.MOREX.r3.1HG0049340	--	K11093 U1 small nuclear ribonucleoprotein 70kDa | (RefSeq) U1 small nuclear ribonucleoprotein 70 kDa-like (A)	ko03040: Spliceosome	U1 small nuclear ribonucleoprotein 70 kDa-like [Hordeum vulgare subsp. vulgare]	RU17_ARATH RecName: Full=U1 small nuclear ribonucleoprotein 70 kDa; Short=U1 snRNP 70 kDa; Short=U1-70K; Short=snRNP70;	A0A8I6WCL2_HORVV RecName: Full=RRM domain-containing protein {ECO:0000259|PROSITE:PS50102};	U1 small nuclear ribonucleoprotein (RRM superfamily)	GO:0016607,nuclear speck; GO:0005634,nucleus; GO:0005685,U1 snRNP; GO:0071004,U2-type prespliceosome; GO:0003729,mRNA binding; GO:0017069,snRNA binding; GO:0030619,U1 snRNA binding; GO:0000398,mRNA splicing, via spliceosome; GO:0003674,molecular_function; GO:0003676,nucleic acid binding; GO:0003723,RNA binding; GO:0005488,binding; GO:0097159,organic cyclic compound binding; GO:1901363,heterocycli…	PF12220.11:U1 small nuclear ribonucleoprotein of 70kDa MW N terminal	--	--	--
HORVU.MOREX.r3.1HG0049460	brown	1792.55611305992	318.846501067346	1473.70961199257	-1154.86	20.7614	20.5115	20.1748	27.5118	30.2966	33.0406	29.4564	22.0842	10.4854	19.8044	27.0357	27.1739	10.3864	11.321	9.5634	17.7352	14.7739	16.8569	1H	328639578	328646064	-	HORVU.MOREX.r3.1HG0049460	--	K00311 electron-transferring-flavoprotein dehydrogenase [EC:1.5.5.1] | (RefSeq) electron transfer flavoprotein-ubiquinone oxidoreductase, mitochondrial isoform X1 (A)	--	electron transfer flavoprotein-ubiquinone oxidoreductase, mitochondrial isoform X2 [Hordeum vulgare subsp. vulgare]	ETFQO_ORYSJ RecName: Full=Electron transfer flavoprotein-ubiquinone oxidoreductase, mitochondrial; Short=ETF-QO; Short=ETF-ubiquinone oxidoreductase; EC=1.5.5.1; Flags: Precursor;	A0A8I6WTE1_HORVV RecName: Full=Electron transfer flavoprotein-ubiquinone oxidoreductase {ECO:0000256|RuleBase:RU366068}; Short=ETF-QO {ECO:0000256|RuleBase:RU366068}; EC=1.5.5.1 {ECO:0000256|RuleBase:RU366068};	Electron transfer flavoprotein ubiquinone oxidoreductase	GO:0031305,integral component of mitochondrial inner membrane; GO:0004174,electron-transferring-flavoprotein dehydrogenase activity; GO:0051536,iron-sulfur cluster binding; GO:0046872,metal ion binding; GO:0022900,electron transport chain; GO:0003674,molecular_function; GO:0003824,catalytic activity; GO:0009055,electron transfer activity; GO:0016491,oxidoreductase activity; GO:0016645,oxidoreduct…	PF05187.16:Electron transfer flavoprotein-ubiquinone oxidoreductase, 4Fe-4S	--	--	--
HORVU.MOREX.r3.1HG0049930	brown	434.160702340589	243.601497788886	190.559204551703	53.0422932371831	4.4389	4.6003	3.7409	5.5572	6.3838	8.4098	6.1951	4.9427	3.7084	4.4103	4.5397	5	4.6998	4.6173	4.4182	5.4766	4.6555	5.0847	1H	332530827	332531642	-	HORVU.MOREX.r3.1HG0049930	--	--	--	hypothetical protein ZWY2020_013977 [Hordeum vulgare]	--	A0A8I7B0Z5_HORVV SubName: Full=Uncharacterized protein {ECO:0000313|EnsemblPlants:HORVU.MOREX.r3.1HG0049930.1.CDS1};	--	--	PF03087.17:Protein BPS1	--	--	--
HORVU.MOREX.r3.1HG0050150	brown	1443.06430653049	151.933032649344	1291.13127388115	-1139.2	59.7571	63.2937	61.1942	63.6832	65.7884	69.5406	67.3925	60.6241	50.5318	50.6053	60.4881	63.4815	51.4349	52.3101	50.6772	48.9751	54.0673	55.5501	1H	334248077	334251572	-	HORVU.MOREX.r3.1HG0050150	--	K25789 protein jagunal | (RefSeq) uncharacterized protein LOC123181315 (A)	--	uncharacterized protein LOC123434575 [Hordeum vulgare subsp. vulgare]	--	F2E2F7_HORVV SubName: Full=Predicted protein {ECO:0000313|EMBL:BAK01529.1};	Uncharacterized conserved protein	GO:0005789,endoplasmic reticulum membrane; GO:0016021,integral component of membrane; GO:0007029,endoplasmic reticulum organization; GO:0006996,organelle organization; GO:0008150,biological_process; GO:0009987,cellular process; GO:0010256,endomembrane system organization; GO:0016043,cellular component organization; GO:0071840,cellular component organization or biogenesis; GO:0005575,cellular_comp…	PF07086.15:Jagunal, ER re-organisation during oogenesis	--	--	--
HORVU.MOREX.r3.1HG0050220	brown	876.780449565572	304.656287158013	572.124162407559	-267.468	8.4918	10.1339	7.7272	61.1291	66.3237	59.8151	77.7515	52.668	5.4771	13.0714	13.6651	22.5716	3.4814	6.4098	8.9591	15.9901	13.4335	25.4563	1H	334744856	334745375	-	HORVU.MOREX.r3.1HG0050220	--	--	--	uncharacterized protein LOC123434639 [Hordeum vulgare subsp. vulgare]	--	A0A8I7B0Z8_HORVV SubName: Full=Uncharacterized protein {ECO:0000313|EnsemblPlants:HORVU.MOREX.r3.1HG0050220.1};	--	--	--	--	--	--
HORVU.MOREX.r3.1HG0050440	brown	1017.77166474886	400.068359883708	617.703304865155	-217.635	12.9575	15.2191	8.995	32.8859	33.0862	27.4978	29.7055	20.7562	7.7199	27.9362	20.4144	16.4529	6.2929	6.3964	8.0497	17.3009	12.5174	19.9916	1H	336758926	336759715	-	HORVU.MOREX.r3.1HG0050440	--	--	--	uncharacterized protein LOC123410510 [Hordeum vulgare subsp. vulgare]	--	A0A8I6WPU3_HORVV SubName: Full=Uncharacterized protein {ECO:0000313|EnsemblPlants:HORVU.MOREX.r3.1HG0050440.1.CDS1};	--	--	PF04398.15:Protein of unknown function, DUF538	--	--	--
HORVU.MOREX.r3.1HG0050860	brown	807.917610272781	220.703445414925	587.214164857856	-366.511	9.0933	9.0097	8.9543	10.0407	11.4955	11.3327	8.0338	9.3556	7.4145	7.5107	10.6605	8.5802	7.3003	7.2845	7.5617	7.6996	8.2986	7.8981	1H	339444299	339448274	-	HORVU.MOREX.r3.1HG0050860	--	--	--	zinc finger HIT domain-containing protein 2 [Hordeum vulgare subsp. vulgare]	--	F2D6L1_HORVV SubName: Full=Predicted protein {ECO:0000313|EMBL:BAJ90732.1};	Predicted Zn-finger protein	--	PF04438.19:HIT zinc finger	--	--	--
HORVU.MOREX.r3.1HG0051670	brown	1063.40630369295	424.556324248386	638.849979444565	-214.294	23.9806	24.1717	22.5975	32.1371	31.1096	31.1923	28.001	26.4475	23.8543	27.9905	30.2907	24.3941	23.5133	22.9118	20.7811	24.9037	25.319	25.2877	1H	344378983	344385900	-	HORVU.MOREX.r3.1HG0051670	--	K01115 phospholipase D1/2 [EC:3.1.4.4] | (RefSeq) phospholipase D gamma 1-like (A)	ko00564: Glycerophospholipid metabolism; ko00565: Ether lipid metabolism; ko01100: Metabolic pathways; ko01110: Biosynthesis of secondary metabolites; ko04144: Endocytosis	phospholipase D gamma 1-like [Hordeum vulgare subsp. vulgare]	PLDB1_ARATH RecName: Full=Phospholipase D beta 1 {ECO:0000303|PubMed:11891260}; Short=AtPLDbeta1 {ECO:0000303|PubMed:11891260}; Short=PLD beta 1 {ECO:0000303|PubMed:11891260}; Short=PLDbeta {ECO:0000303|PubMed:9054397}; EC=3.1.4.4 {ECO:0000269|PubMed:10441386, ECO:0000269|PubMed:9054397, ECO:0000269|PubMed:9353280};	A0A8I6WG72_HORVV RecName: Full=Phospholipase D {ECO:0000256|ARBA:ARBA00012027}; EC=3.1.4.4 {ECO:0000256|ARBA:ARBA00012027};	Phospholipase D1	GO:0005737,cytoplasm; GO:0005886,plasma membrane; GO:0009506,plasmodesma; GO:0046872,metal ion binding; GO:0070290,N-acylphosphatidylethanolamine-specific phospholipase D activity; GO:0005546,phosphatidylinositol-4,5-bisphosphate binding; GO:0004630,phospholipase D activity; GO:0042742,defense response to bacterium; GO:0009395,phospholipid catabolic process; GO:0003674,molecular_function; GO:0005…	PF12357.11:Phospholipase D C terminal	--	--	--
HORVU.MOREX.r3.1HG0051940	brown	405.946251233001	208.791762140375	197.154489092626	11.6372730477486	0.2413	0.5001	0.2811	2.6778	1.8129	1.5783	2.0607	0.878	0.4042	2.2144	0.7071	0.6847	0.1934	0.4754	0.7928	0.8996	0.5332	1.3671	1H	346027610	346031790	-	HORVU.MOREX.r3.1HG0051940	--	--	--	probable lysophospholipase BODYGUARD 3 [Hordeum vulgare subsp. vulgare]	BDG3_ARATH RecName: Full=Probable lysophospholipase BODYGUARD 3 {ECO:0000303|PubMed:16415209}; Short=AtBDG3 {ECO:0000303|PubMed:16415209}; EC=3.1.1.- {ECO:0000305}; Flags: Precursor;	A0A8I6X304_HORVV RecName: Full=AB hydrolase-1 domain-containing protein {ECO:0000259|Pfam:PF00561};	Predicted hydrolase/acyltransferase (alpha/beta hydrolase superfamily)	GO:0005576,extracellular region; GO:0005886,plasma membrane; GO:0016787,hydrolase activity; GO:0071555,cell wall organization; GO:0003674,molecular_function; GO:0003824,catalytic activity; GO:0008150,biological_process; GO:0009987,cellular process; GO:0016043,cellular component organization; GO:0045229,external encapsulating structure organization; GO:0071554,cell wall organization or biogenesis;…	PF00561.23:alpha/beta hydrolase fold	--	--	--
HORVU.MOREX.r3.1HG0052050	brown	1200.50214645339	411.593443295719	788.908703157674	-377.315	2.7687	2.8694	2.0059	10.8623	8.753	8.9166	5.4793	3.7663	2.0626	5.0311	6.3154	1.8445	0.2997	0.6546	1.162	1.0323	0.9789	1.5813	1H	346515553	346516026	-	HORVU.MOREX.r3.1HG0052050	--	--	--	nucleoplasmin-like protein ANO39 [Hordeum vulgare]	--	A0A8I6WT22_HORVV RecName: Full=RING-type domain-containing protein {ECO:0000259|PROSITE:PS50089};	--	--	PF13920.9:Zinc finger, C3HC4 type (RING finger)	--	--	--
HORVU.MOREX.r3.1HG0052060	brown	182.583912225221	52.8150758858781	129.768836339343	-76.9538	0.9884	1.252	0.7852	2.174	2.1217	1.949	2.7167	2.3861	1.2174	0.9524	1.6439	1.4023	1.0896	1.7155	1.8856	2.7638	1.9717	1.484	1H	346544906	346545861	+	HORVU.MOREX.r3.1HG0052060	--	--	--	transcription repressor OFP8-like [Hordeum vulgare subsp. vulgare]	OFP8_ORYSJ RecName: Full=Transcription repressor OFP8 {ECO:0000305}; AltName: Full=OVATE family protein 8 {ECO:0000303|PubMed:27332964}; Short=OsOFP8 {ECO:0000303|PubMed:27332964};	A0A8I7B107_HORVV RecName: Full=Transcription repressor {ECO:0000256|RuleBase:RU367028}; AltName: Full=Ovate family protein {ECO:0000256|RuleBase:RU367028};	--	GO:0005737,cytoplasm; GO:0005634,nucleus; GO:0009742,brassinosteroid mediated signaling pathway; GO:0045892,negative regulation of DNA-templated transcription; GO:1900457,regulation of brassinosteroid mediated signaling pathway; GO:0007154,cell communication; GO:0007165,signal transduction; GO:0008150,biological_process; GO:0009719,response to endogenous stimulus; GO:0009725,response to hormone; …	PF04844.16:Transcriptional repressor, ovate	OFP	TF	OFP
HORVU.MOREX.r3.1HG0052140	brown	1134.78413381131	501.168701212483	633.615432598824	-132.447	156.532	157.863	142.345	216.349	228.075	248.176	193.567	198.545	120.563	141.205	181.309	146.716	115.52	132.427	134.117	146.696	151.084	170.572	1H	347441359	347445875	+	HORVU.MOREX.r3.1HG0052140	--	K22763 deubiquitinase DESI2 [EC:3.4.19.12] | (RefSeq) deSI-like protein At4g17486 (A)	--	deubiquitinase DESI2-like [Hordeum vulgare subsp. vulgare]	PPDEX_ARATH RecName: Full=DeSI-like protein At4g17486; EC=3.4.-.-;	A0A8I6WPZ1_HORVV RecName: Full=PPPDE domain-containing protein {ECO:0000259|PROSITE:PS51858};	Uncharacterized conserved protein	GO:0101005,deubiquitinase activity; GO:0016579,protein deubiquitination; GO:0070646,protein modification by small protein removal; GO:0003674,molecular_function; GO:0003824,catalytic activity; GO:0008233,peptidase activity; GO:0016787,hydrolase activity; GO:0019783,ubiquitin-like protein peptidase activity; GO:0140096,catalytic activity, acting on a protein; GO:0006508,proteolysis; GO:0006807,nit…	PF05903.17:PPPDE putative peptidase domain	--	--	--
HORVU.MOREX.r3.1HG0052510	brown	1685.43192443572	441.116341483761	1244.31558295196	-803.199	13.9724	15.9353	13.102	25.2925	24.5116	27.132	25.5253	18.8117	12.5652	17.1763	20.9897	16.1664	10.7177	8.6005	10.1516	12.3947	12.9847	13.6839	1H	349764666	349768378	-	HORVU.MOREX.r3.1HG0052510	--	--	--	plant intracellular Ras-group-related LRR protein 5-like [Hordeum vulgare subsp. vulgare]	PIRL5_ORYSJ RecName: Full=Plant intracellular Ras-group-related LRR protein 5; AltName: Full=Intracellular Ras-group-related LRR protein 5; Short=OsIRL5;	A0A8I7B109_HORVV SubName: Full=Uncharacterized protein {ECO:0000313|EnsemblPlants:HORVU.MOREX.r3.1HG0052510.1};	FOG: Leucine rich repeat	GO:0009416,response to light stimulus; GO:0008150,biological_process; GO:0009314,response to radiation; GO:0009628,response to abiotic stimulus; GO:0050896,response to stimulus	PF13855.9:Leucine rich repeat	--	--	--
HORVU.MOREX.r3.1HG0052880	brown	69.0286881125857	34.6429928102001	34.3856953023856	0.257297507814471	0.6424	0.5707	0.9624	1.0735	0.5641	19.7039	1.1351	0.5202	0.8953	0.9854	0.6542	0.9171	0.4139	0.8524	0.5252	0.7414	0.3549	0.4212	1H	352842935	352845784	+	HORVU.MOREX.r3.1HG0052880	--	--	--	zinc finger CCCH domain-containing protein 15 homolog [Hordeum vulgare subsp. vulgare]	--	F2DY92_HORVV SubName: Full=Predicted protein {ECO:0000313|EMBL:BAK00064.1};	--	--	PF16543.8:DRG Family Regulatory Proteins, Tma46	--	--	--
HORVU.MOREX.r3.1HG0053270	brown	159.366726274089	32.2047827926864	127.161943481403	-94.9572	4.9486	5.0683	4.4849	5.4563	5.1924	5.2798	5.1622	4.8503	5.0995	5.2483	5.2497	4.7336	4.7462	5.1202	4.1109	5.0601	5.4225	5.4437	1H	355935389	355958251	-	HORVU.MOREX.r3.1HG0053270	--	K20403 TELO2-interacting protein 1 | (RefSeq) uncharacterized protein LOC123125919 isoform X1 (A)	--	uncharacterized protein LOC123436254 isoform X1 [Hordeum vulgare subsp. vulgare]	--	A0A8I6WGB3_HORVV SubName: Full=Uncharacterized protein {ECO:0000313|EnsemblPlants:HORVU.MOREX.r3.1HG0053270.1};	Uncharacterized conserved protein	--	--	--	--	--
HORVU.MOREX.r3.1HG0053440	brown	375.432861268778	109.624268937875	265.808592330903	-156.184	13.4554	13.4862	14.1272	16.0218	15.2476	16.3721	14.1349	15.3457	11.1483	14.7066	17.2115	15.1036	12.7343	14.1319	14.6632	15.6685	13.2166	13.8166	1H	357051796	357053219	+	HORVU.MOREX.r3.1HG0053440	--	--	--	predicted protein, partial [Hordeum vulgare subsp. vulgare]	IKU1_ARATH RecName: Full=Protein HAIKU1 {ECO:0000305}; AltName: Full=MPK3/6-targeted VQ-motif-containing protein 9 {ECO:0000303|PubMed:24750137}; AltName: Full=VQ motif-containing protein 14 {ECO:0000303|PubMed:22535423}; Short=AtVQ14 {ECO:0000303|PubMed:22535423};	F2DD75_HORVV SubName: Full=Predicted protein {ECO:0000313|EMBL:BAJ93046.1}; Flags: Fragment;	--	GO:0043078,polar nucleus; GO:0009960,endosperm development; GO:0080113,regulation of seed growth; GO:0000003,reproduction; GO:0003006,developmental process involved in reproduction; GO:0007275,multicellular organism development; GO:0008150,biological_process; GO:0009791,post-embryonic development; GO:0009888,tissue development; GO:0010154,fruit development; GO:0022414,reproductive process; GO:003…	PF05678.17:VQ motif	--	--	--
HORVU.MOREX.r3.1HG0053610	brown	1031.51049480528	510.453156455943	521.057338349341	-10.6042	4.9879	7.1574	4.1564	21.4367	17.8576	21.2585	17.5959	14.7174	3.9286	9.4496	13.0032	8.7139	3.9639	3.6815	4.9906	11.314	7.9579	14.8694	1H	358404737	358407626	+	HORVU.MOREX.r3.1HG0053610	--	K08235 xyloglucan:xyloglucosyl transferase [EC:2.4.1.207] | (RefSeq) probable xyloglucan endotransglucosylase/hydrolase protein 29 (A)	--	probable xyloglucan endotransglucosylase/hydrolase protein 28 [Hordeum vulgare subsp. vulgare]	XTH28_ARATH RecName: Full=Probable xyloglucan endotransglucosylase/hydrolase protein 28; Short=At-XTH28; Short=XTH-28; EC=2.4.1.207; Flags: Precursor;	F2DJ88_HORVV RecName: Full=Xyloglucan endotransglucosylase/hydrolase {ECO:0000256|RuleBase:RU361120}; EC=2.4.1.207 {ECO:0000256|RuleBase:RU361120};	--	GO:0048046,apoplast; GO:0004553,hydrolase activity, hydrolyzing O-glycosyl compounds; GO:0030247,polysaccharide binding; GO:0016762,xyloglucan:xyloglucosyl transferase activity; GO:0042546,cell wall biogenesis; GO:0071555,cell wall organization; GO:0010154,fruit development; GO:0080086,stamen filament development; GO:0010411,xyloglucan metabolic process; GO:0003674,molecular_function; GO:0003824,…	PF00722.24:Glycosyl hydrolases family 16	--	--	--
HORVU.MOREX.r3.1HG0053880	brown	911.908299564571	360.887816158369	551.020483406201	-190.133	16.938	15.3147	16.6046	23.522	24.6423	23.6698	19.3949	18.5287	16.4409	19.344	19.3177	14.9565	14.868	14.8203	16.4365	15.2159	13.645	15.819	1H	359986573	359990201	+	HORVU.MOREX.r3.1HG0053880	--	K14638 solute carrier family 15 (peptide/histidine transporter), member 3/4 | (RefSeq) protein NRT1/ PTR FAMILY 8.3-like isoform X1 (A)	--	protein NRT1/ PTR FAMILY 8.3-like isoform X1 [Hordeum vulgare subsp. vulgare]	PTR2_ARATH RecName: Full=Protein NRT1/ PTR FAMILY 8.3; Short=AtNPF8.3; AltName: Full=Histidine-transporting protein; AltName: Full=Peptide transporter PTR2;	A0A8I6WTT2_HORVV SubName: Full=Uncharacterized protein {ECO:0000313|EnsemblPlants:HORVU.MOREX.r3.1HG0053880.1};	H+/oligopeptide symporter	GO:0005794,Golgi apparatus; GO:0016021,integral component of membrane; GO:0000325,plant-type vacuole; GO:0009705,plant-type vacuole membrane; GO:0005774,vacuolar membrane; GO:0005773,vacuole; GO:0071916,dipeptide transmembrane transporter activity; GO:0015334,high-affinity oligopeptide transmembrane transporter activity; GO:0042937,tripeptide transmembrane transporter activity; GO:0042938,dipepti…	PF00854.24:POT family	--	--	--
HORVU.MOREX.r3.1HG0053900	brown	423.183690677805	142.518698934674	280.66499174313	-138.146	41.155	39.0042	37.7882	44.0254	43.6953	47.8157	45.3417	37.3379	41.3533	40.7346	45.7802	39.7257	35.7964	36.5254	36.8319	43.2197	44.0929	41.8475	1H	360345499	360347996	+	HORVU.MOREX.r3.1HG0053900	--	K07937 ADP-ribosylation factor 1/2 | (RefSeq) ADP-ribosylation factor-like (A)	ko04144: Endocytosis	hypothetical protein BRADI_3g21680v3 [Brachypodium distachyon]	ARF1_SALBA RecName: Full=ADP-ribosylation factor 1;	A0A2K2CYR0_BRADI SubName: Full=Uncharacterized protein {ECO:0000313|EMBL:PNT67159.1, ECO:0000313|EnsemblPlants:PNT67159};	GTP-binding ADP-ribosylation factor Arf1	GO:0005794,Golgi apparatus; GO:0005525,GTP binding; GO:0003924,GTPase activity; GO:0015031,protein transport; GO:0016192,vesicle-mediated transport; GO:0000166,nucleotide binding; GO:0003674,molecular_function; GO:0005488,binding; GO:0017076,purine nucleotide binding; GO:0019001,guanyl nucleotide binding; GO:0032553,ribonucleotide binding; GO:0032555,purine ribonucleotide binding; GO:0032561,guan…	PF00025.24:ADP-ribosylation factor family	--	--	--
HORVU.MOREX.r3.1HG0054870	brown	878.817121902315	258.729726363399	620.087395538916	-361.358	14.5213	14.184	14.1199	25.3167	23.0495	25.9288	19.9496	20.7135	7.5982	18.5009	26.8606	25.3137	8.5459	10.6369	10.5617	19.7839	16.5452	18.5861	1H	366556372	366557912	+	HORVU.MOREX.r3.1HG0054870	--	K20628 expansin | (RefSeq) expansin-B16 (A)	--	predicted protein, partial [Hordeum vulgare subsp. vulgare]	EXLA2_ORYSJ RecName: Full=Expansin-like A2; AltName: Full=OsEXLA2; AltName: Full=OsEXPL2; AltName: Full=OsaEXPb2.2; Flags: Precursor;	F2D7N2_HORVV SubName: Full=Predicted protein {ECO:0000313|EMBL:BAJ91103.1}; Flags: Fragment;	--	GO:0005576,extracellular region; GO:0009653,anatomical structure morphogenesis; GO:0008150,biological_process; GO:0032502,developmental process; GO:0048856,anatomical structure development; GO:0005575,cellular_component; GO:0110165,cellular anatomical entity	PF01357.24:Expansin C-terminal domain	--	--	--
HORVU.MOREX.r3.1HG0055250	brown	87.1513128318773	33.1676749418023	53.983637890075	-20.816	0.7824	0.7003	1.0849	1.2481	0.8745	1.3856	0.817	0.6271	0.5362	0.8813	0.507	0.8688	0.6416	1.0211	0.6446	0.6851	1.1395	0.8161	1H	368764551	368766026	+	HORVU.MOREX.r3.1HG0055250	--	K09560 suppressor of tumorigenicity protein 13 | (RefSeq) FAM10 family protein At4g22670-like (A)	--	uncharacterized protein LOC123411270 [Hordeum vulgare subsp. vulgare]	FB200_ARATH RecName: Full=Putative F-box protein At3g49980;	A0A8I7B125_HORVV RecName: Full=F-box domain-containing protein {ECO:0000259|Pfam:PF12937};	--	--	PF12937.10:F-box-like	--	--	--
HORVU.MOREX.r3.1HG0055270	brown	855.001328479087	407.730548789367	447.270779689721	-39.5402	7.7549	10.9031	8.4266	28.1562	26.3354	30.3287	27.7406	19.4326	5.1941	11.3324	8.9294	10.7781	8.1193	5.6781	5.7418	12.165	12.1929	16.5091	1H	368936332	368938308	+	HORVU.MOREX.r3.1HG0055270	--	K16286 E3 ubiquitin-protein ligase EL5 [EC:2.3.2.27] | (RefSeq) E3 ubiquitin-protein ligase EL5-like (A)	--	NEP1-interacting protein-like 1 [Hordeum vulgare subsp. vulgare]	NIP1_ARATH RecName: Full=NEP1-interacting protein 1; AltName: Full=RING-H2 finger protein ATL26;	A0A287FKZ5_HORVV SubName: Full=Uncharacterized protein {ECO:0000313|EnsemblPlants:HORVU.MOREX.r3.1HG0055270.1};	FOG: Predicted E3 ubiquitin ligase	GO:0009535,chloroplast thylakoid membrane; GO:0016021,integral component of membrane; GO:0046872,metal ion binding; GO:0003674,molecular_function; GO:0005488,binding; GO:0043167,ion binding; GO:0043169,cation binding; GO:0005575,cellular_component; GO:0005622,intracellular anatomical structure; GO:0005737,cytoplasm; GO:0009507,chloroplast; GO:0009526,plastid envelope; GO:0009534,chloroplast thyla…	PF13639.9:Ring finger domain	--	--	--
HORVU.MOREX.r3.1HG0055460	brown	1420.95187331571	381.656572433224	1039.29530088249	-657.639	39.1113	40.9888	37.1702	46.9126	49.1512	51.5678	46.6605	39.5756	29.088	34.6144	47.7841	36.95	28.97	34.5768	32.0481	34.6802	30.831	37.6062	1H	370112668	370115002	+	HORVU.MOREX.r3.1HG0055460	--	--	--	uncharacterized protein LOC123437915 isoform X2 [Hordeum vulgare subsp. vulgare]	--	A0A8I7B127_HORVV SubName: Full=Uncharacterized protein {ECO:0000313|EnsemblPlants:HORVU.MOREX.r3.1HG0055460.1};	--	--	--	--	--	--
HORVU.MOREX.r3.1HG0055610	brown	281.88605266383	124.036045997318	157.850006666512	-33.814	0.453	0	0.162	1.0191	1.1935	0.7844	0.5003	0.1783	0.5022	0.8887	0.7266	0.503	0.5618	0.3347	0.2161	0.6686	0.4067	0.5198	1H	371367872	371368798	-	HORVU.MOREX.r3.1HG0055610	--	--	--	NDR1/HIN1-like protein 10 [Hordeum vulgare subsp. vulgare]	Y1816_ARATH RecName: Full=Uncharacterized protein At1g08160;	F2CTV5_HORVV SubName: Full=Predicted protein {ECO:0000313|EMBL:BAJ86276.1};	--	GO:0016021,integral component of membrane; GO:0005575,cellular_component; GO:0016020,membrane; GO:0031224,intrinsic component of membrane; GO:0110165,cellular anatomical entity	PF03168.16:Late embryogenesis abundant protein	--	--	--
HORVU.MOREX.r3.1HG0055840	brown	283.730469112953	126.791638808039	156.938830304914	-30.1472	7.289	6.3192	6.12	9.8634	9.3429	8.6645	9.8701	7.4063	6.141	8.1044	7.5936	7.2371	7.0799	8.6284	8.6374	7.874	7.2634	8.1842	1H	372376632	372381843	+	HORVU.MOREX.r3.1HG0055840	--	--	--	uncharacterized protein LOC123438262 [Hordeum vulgare subsp. vulgare]	--	A0A8I6WGI1_HORVV SubName: Full=Uncharacterized protein {ECO:0000313|EnsemblPlants:HORVU.MOREX.r3.1HG0055840.1};	--	--	PF14309.9:Domain of unknown function (DUF4378)	--	--	--
HORVU.MOREX.r3.1HG0056410	brown	424.998021440883	257.26813710325	167.729884337633	89.5382527656164	1.5235	2.4619	1.7969	5.5299	4.9432	5.0521	2.8516	1.9351	2.6793	2.6233	3.2946	2.695	2.259	1.7879	3.0787	3.3053	2.5248	2.1857	1H	376387724	376391589	-	HORVU.MOREX.r3.1HG0056410	--	K26549 MFS transporter, POT/PTR family, nitrate transporter | (RefSeq) protein NRT1/ PTR FAMILY 6.3-like (A)	--	protein NRT1/ PTR FAMILY 6.3-like [Hordeum vulgare subsp. vulgare]	PTR7_ARATH RecName: Full=Protein NRT1/ PTR FAMILY 6.3; Short=AtNPF6.3; AltName: Full=Nitrate transporter 1.1; Short=AtNRT1; AltName: Full=Nitrate/chlorate transporter; AltName: Full=Protein CHLORINA 1;	A0A8I7B133_HORVV SubName: Full=Uncharacterized protein {ECO:0000313|EnsemblPlants:HORVU.MOREX.r3.1HG0056410.1};	H+/oligopeptide symporter	GO:0016021,integral component of membrane; GO:0005886,plasma membrane; GO:0015112,nitrate transmembrane transporter activity; GO:0015293,symporter activity; GO:0009734,auxin-activated signaling pathway; GO:0010540,basipetal auxin transport; GO:0048527,lateral root development; GO:0042128,nitrate assimilation; GO:0015706,nitrate transmembrane transport; GO:0006857,oligopeptide transport; GO:004857…	PF00854.24:POT family	--	--	--
HORVU.MOREX.r3.1HG0056440	brown	520.787512231997	200.655482662097	320.132029569901	-119.477	1.7725	2.2609	1.5923	6.5946	5.029	5.1643	6.505	4.4437	2.8719	5.7999	3.2802	3.3685	2.3058	2.9646	3.0564	3.2196	2.2408	3.7893	1H	376808841	376810910	-	HORVU.MOREX.r3.1HG0056440	--	K25918 augmin complex subunit 8 | (RefSeq) AUGMIN subunit 8-like (A)	--	QWRF motif-containing protein 7-like [Hordeum vulgare subsp. vulgare]	QWRF7_ARATH RecName: Full=QWRF motif-containing protein 7;	F2DQK5_HORVV SubName: Full=Predicted protein {ECO:0000313|EMBL:BAJ97376.1};	--	GO:0005737,cytoplasm; GO:0005880,nuclear microtubule; GO:0008017,microtubule binding; GO:0051225,spindle assembly; GO:0003674,molecular_function; GO:0005488,binding; GO:0005515,protein binding; GO:0008092,cytoskeletal protein binding; GO:0015631,tubulin binding; GO:0000226,microtubule cytoskeleton organization; GO:0006996,organelle organization; GO:0007010,cytoskeleton organization; GO:0007017,mi…	PF04484.15:QWRF family	--	--	--
HORVU.MOREX.r3.1HG0056560	brown	259.320930743434	119.772721302308	139.548209441126	-19.7755	7.504	6.2947	6.929	7.2217	7.89	8.929	6.8973	5.9973	5.8791	5.8229	6.0925	5.922	6.586	6.45	5.7295	7.0363	6.7014	6.6492	1H	377619060	377622179	+	HORVU.MOREX.r3.1HG0056560	--	K12396 AP-3 complex subunit delta | (RefSeq) AP-3 complex subunit delta-like (A)	--	AP-3 complex subunit delta [Hordeum vulgare subsp. vulgare]	AP3D_ARATH RecName: Full=AP-3 complex subunit delta; AltName: Full=Adaptor-related protein complex 3 subunit delta; AltName: Full=Delta-adaptin; Short=At-d-Ad; Short=At-delta-Ad; AltName: Full=Protein-affected trafficking 4;	M0YPF3_HORVV RecName: Full=Adaptin_N domain-containing protein {ECO:0000259|Pfam:PF01602};	Vesicle coat complex AP-3, delta subunit	GO:0030123,AP-3 adaptor complex; GO:0010008,endosome membrane; GO:0005794,Golgi apparatus; GO:0000139,Golgi membrane; GO:0005634,nucleus; GO:0007032,endosome organization; GO:0006896,Golgi to vacuole transport; GO:0006886,intracellular protein transport; GO:0080171,lytic vacuole organization; GO:1990019,protein storage vacuole organization; GO:0006623,protein targeting to vacuole; GO:0006903,vesi…	PF01602.23:Adaptin N terminal region	--	--	--
HORVU.MOREX.r3.1HG0056980	brown	85.7342077992938	27.9629003032233	57.7713074960705	-29.8084	7.3902	7.8566	6.1587	7.9799	7.6413	7.8427	7.3295	7.3115	6.0044	7.6596	6.6952	6.5645	4.9669	8.2129	7.2085	7.3624	6.3345	7.3546	1H	380544216	380549435	-	HORVU.MOREX.r3.1HG0056980	--	--	--	SH2 domain-containing protein A-like [Hordeum vulgare subsp. vulgare]	SHB_ARATH RecName: Full=SH2 domain-containing protein B {ECO:0000303|PubMed:15063865}; Short=AtSHB {ECO:0000303|PubMed:15063865}; AltName: Full=STAT-type linker-SH2 domain factor B {ECO:0000303|PubMed:15073273};	A0A8I6W6A8_HORVV RecName: Full=SH2 domain-containing protein {ECO:0000259|PROSITE:PS50001};	--	GO:0000981,DNA-binding transcription factor activity, RNA polymerase II-specific; GO:0000978,RNA polymerase II cis-regulatory region sequence-specific DNA binding; GO:0006357,regulation of transcription by RNA polymerase II; GO:0007165,signal transduction; GO:0003674,molecular_function; GO:0003700,DNA-binding transcription factor activity; GO:0140110,transcription regulator activity; GO:0000976,t…	PF13385.9:Concanavalin A-like lectin/glucanases superfamily	--	--	--
HORVU.MOREX.r3.1HG0057430	brown	445.47652489983	239.766150584535	205.710374315295	34.0557762692401	20.6826	19.3741	21.2421	27.098	28.5111	29.4088	23.7567	20.309	14.7084	17.7641	22.6585	22.9375	18.042	19.0611	19.1271	27.256	25.5032	21.9464	1H	382242928	382247150	-	HORVU.MOREX.r3.1HG0057430	--	--	--	phosphatidylinositol 4-phosphate 5-kinase 4 [Hordeum vulgare subsp. vulgare]	--	F2CSZ0_HORVV SubName: Full=Predicted protein {ECO:0000313|EMBL:BAJ85961.1};	Junctional membrane complex protein Junctophilin and related MORN repeat proteins	GO:0016020,membrane; GO:0005575,cellular_component; GO:0110165,cellular anatomical entity	PF02493.23:MORN repeat	--	--	--
HORVU.MOREX.r3.1HG0057440	brown	833.930744611767	375.123455058609	458.807289553158	-83.6838	82.2443	79.3308	79.851	106.319	99.7575	110.108	92.2343	84.4023	69.2711	83.0229	106.962	90.4277	73.7981	82.4872	78.6915	84.6174	88.2798	90.4404	1H	382251189	382257645	-	HORVU.MOREX.r3.1HG0057440	--	K03115 casein kinase II subunit beta | (RefSeq) putative casein kinase II subunit beta-4 (A)	ko03008: Ribosome biogenesis in eukaryotes; ko03083: Polycomb repressive complex; ko04712: Circadian rhythm - plant	putative casein kinase II subunit beta-4 [Hordeum vulgare subsp. vulgare]	CSK2E_ARATH RecName: Full=Putative casein kinase II subunit beta-4; Short=CK II beta-4;	A0A8I7B139_HORVV RecName: Full=Casein kinase II subunit beta {ECO:0000256|RuleBase:RU361268}; Short=CK II beta {ECO:0000256|RuleBase:RU361268};	Casein kinase II, beta subunit	GO:0005737,cytoplasm; GO:0005829,cytosol; GO:0005634,nucleus; GO:0005956,protein kinase CK2 complex; GO:0019887,protein kinase regulator activity; GO:0004674,protein serine/threonine kinase activity; GO:0007623,circadian rhythm; GO:0048573,photoperiodism, flowering; GO:0042753,positive regulation of circadian rhythm; GO:0080163,regulation of protein serine/threonine phosphatase activity; GO:00036…	PF01214.21:Casein kinase II regulatory subunit	--	--	--
HORVU.MOREX.r3.1HG0057680	brown	1333.35808927944	422.105888915007	911.252200364431	-489.146	27.2392	29.1348	28.5635	34.115	34.5027	36.0647	34.4893	27.9503	22.2009	29.3093	32.3112	27.9431	24.8749	25.0754	24.0762	27.7995	25.2373	27.3875	1H	383904627	383914795	+	HORVU.MOREX.r3.1HG0057680	--	--	--	protein ARABIDILLO 1-like [Hordeum vulgare subsp. vulgare]	ADLO1_ARATH RecName: Full=Protein ARABIDILLO 1; AltName: Full=F-box only protein 5;	A0A8I6WQH4_HORVV RecName: Full=F-box domain-containing protein {ECO:0000259|SMART:SM00256};	--	GO:0005634,nucleus; GO:0048527,lateral root development; GO:0007275,multicellular organism development; GO:0008150,biological_process; GO:0009791,post-embryonic development; GO:0022622,root system development; GO:0032501,multicellular organismal process; GO:0032502,developmental process; GO:0048364,root development; GO:0048528,post-embryonic root development; GO:0048731,system development; GO:004…	PF00514.26:Armadillo/beta-catenin-like repeat	--	--	--
HORVU.MOREX.r3.1HG0057800	brown	442.92795795789	83.3771955046983	359.550762453192	-276.174	2.1659	0.9451	2.0647	3.2311	3.5037	3.5528	1.5107	1.3999	1.4659	1.2711	1.6251	1.2024	2.5704	2.4064	1.6854	3.1522	2.9912	2.7321	1H	385394198	385395118	+	HORVU.MOREX.r3.1HG0057800	--	--	--	protein BRANCHLESS TRICHOME [Hordeum vulgare subsp. vulgare]	--	A0A8I7B141_HORVV SubName: Full=Uncharacterized protein {ECO:0000313|EnsemblPlants:HORVU.MOREX.r3.1HG0057800.1.CDS1};	--	--	--	--	--	--
HORVU.MOREX.r3.1HG0057860	brown	368.040062969885	173.313198631817	194.726864338069	-21.4137	4.5839	3.7457	4.4118	7.5157	6.9477	6.8303	5.5101	5.5515	3.6939	4.7873	2.5134	4.1598	3.9952	3.1076	3.5316	6.5733	4.6384	6.1471	1H	385880261	385882911	+	HORVU.MOREX.r3.1HG0057860	--	--	--	BTB/POZ domain-containing protein At1g03010-like isoform X2 [Hordeum vulgare subsp. vulgare]	Y1301_ARATH RecName: Full=BTB/POZ domain-containing protein At1g03010;	M0XYH5_HORVV SubName: Full=Uncharacterized protein {ECO:0000313|EnsemblPlants:HORVU.MOREX.r3.1HG0057860.1};	--	GO:0009860,pollen tube growth; GO:0016567,protein ubiquitination; GO:0000003,reproduction; GO:0000902,cell morphogenesis; GO:0000904,cell morphogenesis involved in differentiation; GO:0003006,developmental process involved in reproduction; GO:0008150,biological_process; GO:0009653,anatomical structure morphogenesis; GO:0009826,unidimensional cell growth; GO:0009856,pollination; GO:0009932,cell ti…	PF03000.17:NPH3 family	--	--	--
HORVU.MOREX.r3.1HG0057920	brown	499.835884086891	172.993952340528	326.841931746363	-153.848	11.2725	10.2698	10.2543	16.8393	15.5928	16.3925	10.9355	10.347	10.0624	10.6799	11.3175	9.0804	11.4961	11.7891	11.139	14.0093	15.568	13.1494	1H	386300989	386302413	-	HORVU.MOREX.r3.1HG0057920	--	--	--	protein ENL-like [Hordeum vulgare subsp. vulgare]	RGA5S_ORYSJ RecName: Full=Disease resistance protein RGA5 {ECO:0000305}; AltName: Full=Os11gRGA5 {ECO:0000312|EMBL:BAK39932.1};	A0A8I6X3M0_HORVV SubName: Full=Uncharacterized protein {ECO:0000313|EnsemblPlants:HORVU.MOREX.r3.1HG0057920.1.CDS1};	--	GO:0043531,ADP binding; GO:0005524,ATP binding; GO:0006952,defense response; GO:0051707,response to other organism; GO:0000166,nucleotide binding; GO:0003674,molecular_function; GO:0005488,binding; GO:0017076,purine nucleotide binding; GO:0030554,adenyl nucleotide binding; GO:0032553,ribonucleotide binding; GO:0032555,purine ribonucleotide binding; GO:0032559,adenyl ribonucleotide binding; GO:003…	PF05553.14:Cotton fibre expressed protein	--	--	--
HORVU.MOREX.r3.1HG0057950	brown	134.511893677662	35.7453513126851	98.7665423649771	-63.0212	4.2309	4.7366	3.2117	5.5696	5.7796	5.449	4.2225	4.9671	4.5629	6.2126	5.045	4.0597	4.5933	5.0721	5.082	5.5502	4.5302	5.8065	1H	386514813	386517507	+	HORVU.MOREX.r3.1HG0057950	--	K22804 structural maintenance of chromosomes protein 6 | (RefSeq) structural maintenance of chromosomes protein 6B-like (A)	--	uncharacterized protein LOC123439387 isoform X1 [Hordeum vulgare subsp. vulgare]	--	A0A8I6W6C5_HORVV SubName: Full=Uncharacterized protein {ECO:0000313|EnsemblPlants:HORVU.MOREX.r3.1HG0057950.1};	--	--	PF10536.12:Plant mobile domain	--	--	--
HORVU.MOREX.r3.1HG0057970	brown	1206.7568707015	345.306561740146	861.450308961355	-516.144	22.4404	21.9274	18.2598	32.4883	32.6915	34.5529	34.9783	30.2329	16.7029	22.1758	29.792	30.6113	19.5892	21.8922	20.4496	22.1117	21.9154	26.8706	1H	387037285	387040578	+	HORVU.MOREX.r3.1HG0057970	--	--	--	transcription factor MYBS3 [Hordeum vulgare subsp. vulgare]	MYBS3_ORYSJ RecName: Full=Transcription factor MYBS3 {ECO:0000303|PubMed:12172034}; AltName: Full=Myb-related protein S3 {ECO:0000303|PubMed:12172034}; Short=OsMYBS3 {ECO:0000303|PubMed:12172034};	Q14SM5_HORVU SubName: Full=Mybst1 protein {ECO:0000313|EMBL:CAI84067.1}; SubName: Full=Transcription factor MybS3 {ECO:0000313|EMBL:CAJ53899.1};	--	GO:0005634,nucleus; GO:0003677,DNA binding; GO:0003700,DNA-binding transcription factor activity; GO:0046872,metal ion binding; GO:0045892,negative regulation of DNA-templated transcription; GO:0009733,response to auxin; GO:0009723,response to ethylene; GO:0009739,response to gibberellin; GO:0009744,response to sucrose; GO:0003674,molecular_function; GO:0003676,nucleic acid binding; GO:0005488,bi…	PF00249.34:Myb-like DNA-binding domain	--	--	--
HORVU.MOREX.r3.1HG0058290	brown	328.285405112413	153.913978165203	174.37142694721	-20.4574	24.7732	24.3003	24.749	26.8295	28.8327	27.7451	24.9759	23.757	24.8888	26.2631	27.4272	23.0573	23.395	25.9162	25.1999	25.4435	25.0308	25.3312	1H	388558726	388569356	+	HORVU.MOREX.r3.1HG0058290	--	--	--	uncharacterized protein LOC123439612 isoform X1 [Hordeum vulgare subsp. vulgare]	--	A0A8I7B3B2_HORVV SubName: Full=Uncharacterized protein {ECO:0000313|EnsemblPlants:HORVU.MOREX.r3.1HG0058290.1};	--	--	PF05641.15:Agenet domain	--	--	--
HORVU.MOREX.r3.1HG0058340	brown	898.808214329429	433.436311474248	465.37190285518	-31.9356	0.1534	0.3577	0.329	1.7942	1.9194	1.4275	1.0163	0.7969	0.2721	0.6651	0.738	0.6812	0.1383	0.1295	0.0732	0.7387	0.1271	0.5084	1H	388876663	388878031	+	HORVU.MOREX.r3.1HG0058340	--	--	--	metalloendoproteinase 1-MMP-like [Hordeum vulgare subsp. vulgare]	1MMP_ARATH RecName: Full=Metalloendoproteinase 1-MMP {ECO:0000303|PubMed:10574937}; Short=At1-MMP {ECO:0000303|PubMed:10574937}; EC=3.4.24.- {ECO:0000305}; Flags: Precursor;	F2DGF5_HORVV SubName: Full=Predicted protein {ECO:0000313|EMBL:BAJ94176.1};	Gelatinase A and related matrix metalloproteases	GO:0031225,anchored component of membrane; GO:0031012,extracellular matrix; GO:0005886,plasma membrane; GO:0004222,metalloendopeptidase activity; GO:0008270,zinc ion binding; GO:0030574,collagen catabolic process; GO:0030198,extracellular matrix organization; GO:0006508,proteolysis; GO:0003674,molecular_function; GO:0003824,catalytic activity; GO:0004175,endopeptidase activity; GO:0008233,peptida…	PF00413.27:Matrixin	--	--	--
HORVU.MOREX.r3.1HG0058470	brown	277.376672591977	88.3219869291419	189.054685662835	-100.733	10.2204	9.1746	10.312	15.3053	14.3036	14.6607	8.7879	10.242	11.3135	13.6587	10.0858	9.1667	9.4648	12.8085	11.2907	11.7592	12.0338	12.541	1H	389964186	389968896	-	HORVU.MOREX.r3.1HG0058470	--	K15692 E3 ubiquitin-protein ligase RNF13 [EC:2.3.2.27] | (RefSeq) receptor homology region, transmembrane domain- and RING domain-containing protein 1-like isoform X1 (A)	--	predicted protein, partial [Hordeum vulgare subsp. vulgare]	RING4_ARATH RecName: Full=E3 ubiquitin-protein ligase At4g11680; EC=2.3.2.27; AltName: Full=RING finger protein At4g11680; AltName: Full=RING-type E3 ubiquitin transferase At4g11680 {ECO:0000305};	F2DQ21_HORVV SubName: Full=Predicted protein {ECO:0000313|EMBL:BAJ97192.1}; Flags: Fragment;	FOG: Predicted E3 ubiquitin ligase	GO:0016021,integral component of membrane; GO:0000325,plant-type vacuole; GO:0046872,metal ion binding; GO:0016740,transferase activity; GO:0016567,protein ubiquitination; GO:0003674,molecular_function; GO:0005488,binding; GO:0043167,ion binding; GO:0043169,cation binding; GO:0003824,catalytic activity; GO:0006807,nitrogen compound metabolic process; GO:0008150,biological_process; GO:0008152,meta…	PF13639.9:Ring finger domain	--	--	--
HORVU.MOREX.r3.1HG0058730	brown	63.8014140449383	15.8834883752653	47.917925669673	-32.0344	4.4341	3.8113	4.0266	5.3703	5.5548	4.4209	4.92	4.3938	4.1001	3.4194	3.4752	3.4766	4.9848	4.7023	3.7284	3.6825	4.5043	3.5791	1H	391051197	391053694	-	HORVU.MOREX.r3.1HG0058730	--	K13436 pto-interacting protein 1 [EC:2.7.11.1] | (RefSeq) PTI1-like tyrosine-protein kinase 3 (A)	ko04626: Plant-pathogen interaction	serine/threonine-protein kinase-like protein At3g51990 [Hordeum vulgare subsp. vulgare]	CCR35_ARATH RecName: Full=Serine/threonine-protein kinase-like protein At3g51990; EC=2.7.11.1; AltName: Full=CRINKLY 4-related kinase; Flags: Precursor;	A0A8I7B146_HORVV RecName: Full=Protein kinase domain-containing protein {ECO:0000259|PROSITE:PS50011};	Serine/threonine protein kinase	GO:0005576,extracellular region; GO:0005886,plasma membrane; GO:0005524,ATP binding; GO:0106310,protein serine kinase activity; GO:0004674,protein serine/threonine kinase activity; GO:0006468,protein phosphorylation; GO:0000166,nucleotide binding; GO:0003674,molecular_function; GO:0005488,binding; GO:0017076,purine nucleotide binding; GO:0030554,adenyl nucleotide binding; GO:0032553,ribonucleotid…	PF00069.28:Protein kinase domain	--	--	--
HORVU.MOREX.r3.1HG0058790	brown	111.482767351349	56.2589368429818	55.2238305083675	1.03510633461423	1.6773	0.9014	0.5922	2.4037	3.2733	1.2908	1.2624	0.626	1.1019	2.309	1.1956	0.6208	1.4008	0.9442	1.4814	1.3511	1.2355	1.4255	1H	391305646	391307501	-	HORVU.MOREX.r3.1HG0058790	--	K11714 rhamnogalacturonan II specific xylosyltransferase [EC:2.4.2.-] | (RefSeq) uncharacterized protein LOC123054182 (A)	--	LOW QUALITY PROTEIN: UDP-D-xylose:L-fucose alpha-1,3-D-xylosyltransferase MGP4-like [Hordeum vulgare subsp. vulgare]	--	A0A8I6X6F9_HORVV SubName: Full=Uncharacterized protein {ECO:0000313|EnsemblPlants:HORVU.MOREX.r3.1HG0058790.1};	--	--	--	--	--	--
HORVU.MOREX.r3.1HG0058980	brown	483.413198981773	212.085939863127	271.327259118646	-59.2413	0.0442	0.2518	0.2526	2.5238	3.1224	1.6825	1.1316	0.459	0.5484	2.7544	1.889	0.3188	0.2789	0.0373	0.3581	0.9743	0.3538	0.5743	1H	393085819	393088195	+	HORVU.MOREX.r3.1HG0058980	--	K05681 ATP-binding cassette, subfamily G (WHITE), member 2 | (RefSeq) ABC transporter G family member 10-like (A)	ko02010: ABC transporters	predicted protein [Hordeum vulgare subsp. vulgare]	AB23G_ARATH RecName: Full=ABC transporter G family member 23; Short=ABC transporter ABCG.23; Short=AtABCG23; AltName: Full=Probable white-brown complex homolog protein 24; Short=AtWBC24;	F2DL63_HORVV SubName: Full=Predicted protein {ECO:0000313|EMBL:BAJ95834.1};	Transporter, ABC superfamily (Breast cancer resistance protein)	GO:0016021,integral component of membrane; GO:0016020,membrane; GO:0140359,ABC-type transporter activity; GO:0005524,ATP binding; GO:0042626,ATPase-coupled transmembrane transporter activity; GO:0055085,transmembrane transport; GO:0003674,molecular_function; GO:0005215,transporter activity; GO:0015399,primary active transmembrane transporter activity; GO:0022804,active transmembrane transporter a…	PF01061.27:ABC-2 type transporter	--	--	--
HORVU.MOREX.r3.1HG0059120	brown	165.420656948213	73.8969956014938	91.5236613467191	-17.6267	18.0985	19.3685	17.2532	20.9082	20.1715	20.2437	19.1199	18.7981	17.2552	16.6314	17.9306	17.1449	19.6523	18.9219	15.9681	18.383	17.99	18.9397	1H	394119110	394123812	+	HORVU.MOREX.r3.1HG0059120	--	K12398 AP-3 complex subunit mu | (RefSeq) AP-3 complex subunit mu-like isoform X1 (A)	--	AP-3 complex subunit mu [Hordeum vulgare subsp. vulgare]	AP3M_ARATH RecName: Full=AP-3 complex subunit mu; AltName: Full=Adaptor protein complex AP-3 subunit mu; AltName: Full=Adaptor protein-3 mu-adaptin; AltName: Full=Adaptor-related protein complex 3 subunit mu; AltName: Full=At-muD-Ad; AltName: Full=Mu3-adaptin; AltName: Full=Protein ZIG SUPPRESSOR 4;	F2DL61_HORVV SubName: Full=Predicted protein {ECO:0000313|EMBL:BAJ95832.1};	Clathrin-associated protein medium chain	GO:0030131,clathrin adaptor complex; GO:0031410,cytoplasmic vesicle; GO:0030659,cytoplasmic vesicle membrane; GO:0005794,Golgi apparatus; GO:0006897,endocytosis; GO:0009630,gravitropism; GO:0006886,intracellular protein transport; GO:0016192,vesicle-mediated transport; GO:0006810,transport; GO:0008150,biological_process; GO:0051179,localization; GO:0051234,establishment of localization; GO:000960…	PF00928.24:Adaptor complexes medium subunit family	--	--	--
HORVU.MOREX.r3.1HG0059350	brown	274.591894271566	80.5863547932118	194.005539478354	-113.419	12.5009	13.6595	13.4929	15.5484	15.0547	15.4297	13.0851	11.267	14.4405	13.5239	14.6736	12.8994	12.9907	12.6973	12.6802	13.1999	13.9742	12.7029	1H	395269103	395273947	+	HORVU.MOREX.r3.1HG0059350	--	K23872 putative homogalacturonan methyltransferase [EC:2.1.1.-] | (RefSeq) probable pectin methyltransferase QUA3 (A)	--	probable methyltransferase PMT7 [Hordeum vulgare subsp. vulgare]	PMT7_ARATH RecName: Full=Probable methyltransferase PMT7; EC=2.1.1.-;	F2D0C1_HORVV RecName: Full=Methyltransferase {ECO:0000256|RuleBase:RU366043}; EC=2.1.1.- {ECO:0000256|RuleBase:RU366043};	--	GO:0005737,cytoplasm; GO:0005768,endosome; GO:0005794,Golgi apparatus; GO:0000139,Golgi membrane; GO:0016021,integral component of membrane; GO:0005802,trans-Golgi network; GO:0008168,methyltransferase activity; GO:0032259,methylation; GO:0003674,molecular_function; GO:0003824,catalytic activity; GO:0016740,transferase activity; GO:0016741,transferase activity, transferring one-carbon groups; GO:…	PF03141.19:Putative S-adenosyl-L-methionine-dependent methyltransferase	--	--	--
HORVU.MOREX.r3.1HG0059470	brown	916.545484812372	521.004941527296	395.540543285076	125.46439824222	25.1627	38.1134	21.2832	124.982	140.378	159.191	78.2207	65.9295	20.9542	34.7311	59.3749	32.4964	6.6821	5.6922	9.3588	66.629	50.2739	73.7196	1H	396004386	396008448	+	HORVU.MOREX.r3.1HG0059470	--	K25108 licheninase [EC:3.2.1.73] | (RefSeq) lichenase-2 isoform X1 (A)	--	lichenase-2-like [Hordeum vulgare subsp. vulgare]	GUB2_HORVU RecName: Full=Lichenase-2; EC=3.2.1.73; AltName: Full=(1->3,1->4)-beta-glucanase isoenzyme EII; AltName: Full=Endo-beta-1,3-1,4 glucanase II; AltName: Full=Lichenase II; Flags: Precursor; Fragment;	A0A8I6WTX7_HORVV SubName: Full=Uncharacterized protein {ECO:0000313|EnsemblPlants:HORVU.MOREX.r3.1HG0059470.1};	--	GO:0042972,licheninase activity; GO:0005975,carbohydrate metabolic process; GO:0003674,molecular_function; GO:0003824,catalytic activity; GO:0004553,hydrolase activity, hydrolyzing O-glycosyl compounds; GO:0016787,hydrolase activity; GO:0016798,hydrolase activity, acting on glycosyl bonds; GO:0008150,biological_process; GO:0008152,metabolic process; GO:0044238,primary metabolic process; GO:007170…	PF00332.21:Glycosyl hydrolases family 17	--	--	--
HORVU.MOREX.r3.1HG0059600	brown	280.959709789245	64.8397237075658	216.119986081679	-151.28	11.5237	10.9782	11.1848	12.7218	13.8113	13.6248	11.2342	10.5763	12.7702	12.5067	11.5014	13.0273	11.648	10.4545	10.5033	11.4819	11.2126	11.6405	1H	396881875	396901467	-	HORVU.MOREX.r3.1HG0059600	--	K09527 DnaJ homolog subfamily C member 7 | (RefSeq) uncharacterized protein LOC123181825 (A)	--	uncharacterized protein LOC123440153 [Hordeum vulgare subsp. vulgare]	TTL1_ARATH RecName: Full=TPR repeat-containing thioredoxin TTL1; AltName: Full=Tetratricopeptide repeat thioredoxin-like 1;	A0A8I6WGS2_HORVV RecName: Full=J domain-containing protein {ECO:0000259|PROSITE:PS50076};	Molecular chaperone (DnaJ superfamily)	GO:0005737,cytoplasm; GO:0009738,abscisic acid-activated signaling pathway; GO:0009789,positive regulation of abscisic acid-activated signaling pathway; GO:0009737,response to abscisic acid; GO:0006970,response to osmotic stress; GO:0009651,response to salt stress; GO:0007154,cell communication; GO:0007165,signal transduction; GO:0008150,biological_process; GO:0009719,response to endogenous stimu…	PF00226.34:DnaJ domain	--	--	--
HORVU.MOREX.r3.1HG0059820	brown	821.08453067566	143.096993402547	677.987537273114	-534.891	12.4686	14.3766	12.6445	15.6822	14.1337	15.9588	16.4927	14.4524	12.1367	15.6895	18.7593	13.4027	12.2375	11.595	10.8223	13.6061	12.5353	15.1616	1H	398177043	398184356	-	HORVU.MOREX.r3.1HG0059820	--	K16280 E3 ubiquitin-protein ligase RGLG [EC:2.3.2.27] | (RefSeq) E3 ubiquitin-protein ligase RGLG2-like (A)	--	protein BONZAI 3-like isoform X1 [Hordeum vulgare subsp. vulgare]	BON3_ARATH RecName: Full=Protein BONZAI 3;	A0A8I6WJI9_HORVV SubName: Full=Uncharacterized protein {ECO:0000313|EnsemblPlants:HORVU.MOREX.r3.1HG0059820.2};	Copine	GO:0005886,plasma membrane; GO:0005544,calcium-dependent phospholipid binding; GO:0046872,metal ion binding; GO:0071277,cellular response to calcium ion; GO:0006952,defense response; GO:0060548,negative regulation of cell death; GO:0090332,stomatal closure; GO:0003674,molecular_function; GO:0005488,binding; GO:0005543,phospholipid binding; GO:0008289,lipid binding; GO:0043167,ion binding; GO:0043…	PF07002.19:Copine	--	--	--
HORVU.MOREX.r3.1HG0059860	brown	1030.11520780904	316.713286484251	713.401921324786	-396.689	15.011	13.846	14.4568	17.5873	16.9513	17.9498	16.3344	14.0277	14.7961	14.6529	15.7205	14.8098	13.0426	13.53	13.1638	13.4856	14.4692	13.8388	1H	398677007	398686384	-	HORVU.MOREX.r3.1HG0059860	--	K13430 serine/threonine-protein kinase PBS1 [EC:2.7.11.1] | (RefSeq) probable serine/threonine-protein kinase PBL7 (A)	ko04626: Plant-pathogen interaction	receptor-like cytoplasmic kinase 185 [Hordeum vulgare subsp. vulgare]	RK185_ORYSJ RecName: Full=Receptor-like cytoplasmic kinase 185 {ECO:0000303|PubMed:19825577}; Short=OsRLCK185 {ECO:0000303|PubMed:19825577}; EC=2.7.11.1 {ECO:0000305};	F2E500_HORVV SubName: Full=Predicted protein {ECO:0000313|EMBL:BAK02422.1};	Serine/threonine protein kinase	GO:0005886,plasma membrane; GO:0005524,ATP binding; GO:0106310,protein serine kinase activity; GO:0004674,protein serine/threonine kinase activity; GO:0045087,innate immune response; GO:0006468,protein phosphorylation; GO:0000166,nucleotide binding; GO:0003674,molecular_function; GO:0005488,binding; GO:0017076,purine nucleotide binding; GO:0030554,adenyl nucleotide binding; GO:0032553,ribonucleot…	PF07714.20:Protein tyrosine and serine/threonine kinase	--	--	--
HORVU.MOREX.r3.1HG0061070	brown	222.518133943478	52.3321934877517	170.185940455726	-117.854	6.9807	6.7522	9.6714	12.8978	12.3421	17.002	19.1598	16.4124	3.5494	3.0751	2.8528	7.9575	6.7998	6.0516	6.8362	16.9461	18.2016	11.5807	1H	405370128	405370691	+	HORVU.MOREX.r3.1HG0061070	--	K16286 E3 ubiquitin-protein ligase EL5 [EC:2.3.2.27] | (RefSeq) E3 ubiquitin-protein ligase EL5-like (A)	--	RING-H2 finger protein ATL2-like [Hordeum vulgare subsp. vulgare]	EL5_ORYSJ RecName: Full=E3 ubiquitin-protein ligase EL5; EC=2.3.2.27 {ECO:0000269|PubMed:12028574, ECO:0000269|PubMed:16186120}; AltName: Full=Protein ELICITOR 5; AltName: Full=RING-type E3 ubiquitin transferase EL5 {ECO:0000305};	A0A8I6X3X4_HORVV RecName: Full=RING-type E3 ubiquitin transferase {ECO:0000256|ARBA:ARBA00012483}; EC=2.3.2.27 {ECO:0000256|ARBA:ARBA00012483};	FOG: Predicted E3 ubiquitin ligase	GO:0005768,endosome; GO:0017119,Golgi transport complex; GO:0016021,integral component of membrane; GO:0016020,membrane; GO:0005886,plasma membrane; GO:0005802,trans-Golgi network; GO:0046872,metal ion binding; GO:0061630,ubiquitin protein ligase activity; GO:0004842,ubiquitin-protein transferase activity; GO:0051301,cell division; GO:0006896,Golgi to vacuole transport; GO:0006623,protein targeti…	PF13639.9:Ring finger domain	--	--	--
HORVU.MOREX.r3.1HG0061480	brown	570.343177337594	215.782640344083	354.560536993511	-138.778	1.6241	1.0219	0.6635	8.4033	15.2814	12.3031	3.1773	1.9726	3.961	10.109	8.9308	1.8033	1.2556	1.0775	1.3832	0.4325	0.3845	0.7986	1H	407792181	407793288	-	HORVU.MOREX.r3.1HG0061480	--	--	--	uncharacterized protein LOC123440879 [Hordeum vulgare subsp. vulgare]	--	A0A8I6WQT4_HORVV SubName: Full=Uncharacterized protein {ECO:0000313|EnsemblPlants:HORVU.MOREX.r3.1HG0061480.1};	--	--	--	--	--	--
HORVU.MOREX.r3.1HG0061520	brown	549.303527620901	313.07504341263	236.22848420827	76.8465592043601	1.5794	1.5076	1.3471	9.7988	9.6359	8.1321	4.6268	4.3713	1.2533	8.3078	3.8515	2.3536	1.7244	1.2283	2.2202	5.6045	4.2707	6.3795	1H	407941986	407943597	-	HORVU.MOREX.r3.1HG0061520	--	--	--	glycine-rich cell wall structural protein 1-like [Hordeum vulgare subsp. vulgare]	--	A0A8I6W6I3_HORVV SubName: Full=Uncharacterized protein {ECO:0000313|EnsemblPlants:HORVU.MOREX.r3.1HG0061520.1};	--	--	--	--	--	--
HORVU.MOREX.r3.1HG0062140	brown	775.071938933384	395.582251968989	379.489686964395	16.0925650045945	1.1734	1.1002	0.7723	4.5501	4.8577	4.5954	4.5415	2.8502	1.6848	3.7382	3.2659	1.1477	0.7811	1.5098	1.5456	2.8471	2.1452	3.3621	1H	411402569	411405297	-	HORVU.MOREX.r3.1HG0062140	--	K13430 serine/threonine-protein kinase PBS1 [EC:2.7.11.1] | (RefSeq) probable serine/threonine-protein kinase PBL7 (A)	ko04626: Plant-pathogen interaction	probable inactive receptor-like protein kinase At3g56050 [Hordeum vulgare subsp. vulgare]	Y3565_ARATH RecName: Full=Probable inactive receptor-like protein kinase At3g56050; Flags: Precursor;	A0A8I6W6J3_HORVV RecName: Full=Protein kinase domain-containing protein {ECO:0000259|PROSITE:PS50011};	Serine/threonine protein kinase	GO:0016021,integral component of membrane; GO:0005886,plasma membrane; GO:0005524,ATP binding; GO:0004672,protein kinase activity; GO:0006468,protein phosphorylation; GO:0000166,nucleotide binding; GO:0003674,molecular_function; GO:0005488,binding; GO:0017076,purine nucleotide binding; GO:0030554,adenyl nucleotide binding; GO:0032553,ribonucleotide binding; GO:0032555,purine ribonucleotide bindin…	PF07714.20:Protein tyrosine and serine/threonine kinase	--	--	--
HORVU.MOREX.r3.1HG0062370	brown	1267.84917052332	356.755784985662	911.093385537659	-554.338	67.8166	68.0731	61.0291	87.2789	88.9803	94.5256	94.9339	85.2075	47.4412	62.2319	81.1051	71.896	58.0415	62.6635	65.514	58.7818	65.0642	74.1568	1H	412687218	412691925	-	HORVU.MOREX.r3.1HG0062370	--	--	--	uncharacterized protein At5g01610-like [Hordeum vulgare subsp. vulgare]	Y5161_ARATH RecName: Full=Uncharacterized protein At5g01610;	A0A8I6WDD1_HORVV SubName: Full=Uncharacterized protein {ECO:0000313|EnsemblPlants:HORVU.MOREX.r3.1HG0062370.1};	--	--	PF04398.15:Protein of unknown function, DUF538	--	--	--
HORVU.MOREX.r3.1HG0062460	brown	41.3941029322466	6.34040676336037	35.0536961688863	-28.7133	6.6238	8.1722	9.1924	8.9607	9.2594	8.8942	9.5145	8.9104	7.7925	9.1556	6.8413	8.105	8.2094	8.1422	9.6277	8.0919	8.9113	9.9721	1H	413313815	413315120	-	HORVU.MOREX.r3.1HG0062460	--	--	--	uncharacterized protein LOC123412498 [Hordeum vulgare subsp. vulgare]	--	A0A8I6WQW9_HORVV RecName: Full=GUB_WAK_bind domain-containing protein {ECO:0000259|Pfam:PF13947};	--	--	PF13947.9:Wall-associated receptor kinase galacturonan-binding	--	--	--
HORVU.MOREX.r3.1HG0062700	brown	632.227744631562	183.941604210069	448.286140421493	-264.345	1.8823	1.734	0.9304	2.1328	3.1835	3.923	4.065	2.1513	1.7311	2.3033	2.4846	1.3159	1.006	1.766	0.5985	2.0793	1.2324	1.5642	1H	415442406	415444224	+	HORVU.MOREX.r3.1HG0062700	--	K11801 DDB1- and CUL4-associated factor 11 | (RefSeq) LEC14B protein-like (A)	--	LOW QUALITY PROTEIN: LEC14B protein-like [Hordeum vulgare subsp. vulgare]	LE14B_LITER RecName: Full=LEC14B protein;	A0A287FV03_HORVV SubName: Full=Uncharacterized protein {ECO:0000313|EnsemblPlants:HORVU.MOREX.r3.1HG0062700.1};	WD40 repeat-containing protein	--	PF00400.35:WD domain, G-beta repeat	--	--	--
HORVU.MOREX.r3.1HG0063590	brown	89.7429138887443	50.0171299403307	39.7257839484136	10.2913459919171	0.292	0.4841	0.0557	0.9458	1.7947	0.6572	0.0516	0.1103	0.1036	0.9164	0.4995	0.3242	0.5267	0.4438	0.9469	0.3991	0.3226	0.5955	1H	419088333	419089528	-	HORVU.MOREX.r3.1HG0063590	--	--	--	membrane protein PM19L [Hordeum vulgare subsp. vulgare]	PM19L_ORYSJ RecName: Full=Membrane protein PM19L {ECO:0000305}; AltName: Full=PM19-like protein 1 {ECO:0000303|PubMed:26505346}; Short=OsPM19L1 {ECO:0000303|PubMed:26505346};	F2DU36_HORVV SubName: Full=Predicted protein {ECO:0000313|EMBL:BAJ98607.1};	--	GO:0016021,integral component of membrane; GO:0005575,cellular_component; GO:0016020,membrane; GO:0031224,intrinsic component of membrane; GO:0110165,cellular anatomical entity	PF05512.14:AWPM-19-like family	--	--	--
HORVU.MOREX.r3.1HG0064040	brown	904.226976816523	368.764632156688	535.462344659835	-166.698	9.0909	8.3234	7.1676	11.1017	11.3447	13.0776	11.051	10.0297	7.0924	7.2265	8.5264	8.9175	6.1957	7.9359	8.1499	7.9638	7.7596	9.2714	1H	421510911	421515458	+	HORVU.MOREX.r3.1HG0064040	--	K09651 rhomboid-related protein 4 [EC:3.4.21.105] | (RefSeq) rhomboid-like protein 14, mitochondrial (A)	--	predicted protein, partial [Hordeum vulgare subsp. vulgare]	RBL14_ARATH RecName: Full=Rhomboid-like protein 14, mitochondrial {ECO:0000303|PubMed:17181860}; Short=AtRBL14 {ECO:0000303|PubMed:17181860}; EC=3.4.21.- {ECO:0000305}; Flags: Precursor;	A0A8I6WUG5_HORVV RecName: Full=RanBP2-type domain-containing protein {ECO:0000259|PROSITE:PS50199};	Rhomboid family proteins	GO:0016021,integral component of membrane; GO:0031966,mitochondrial membrane; GO:0005886,plasma membrane; GO:0046872,metal ion binding; GO:0004252,serine-type endopeptidase activity; GO:0006508,proteolysis; GO:0003674,molecular_function; GO:0005488,binding; GO:0043167,ion binding; GO:0043169,cation binding; GO:0003824,catalytic activity; GO:0004175,endopeptidase activity; GO:0008233,peptidase act…	PF01694.25:Rhomboid family	--	--	--
HORVU.MOREX.r3.1HG0064070	brown	589.478395191656	180.323499233227	409.154895958429	-228.831	37.1464	43.8991	38.5484	44.5829	46.1914	48.2267	41.8194	42.6091	42.189	38.5966	44.343	36.8599	37.5638	35.8118	34.1519	40.5375	37.0998	42.2201	1H	421681200	421691897	-	HORVU.MOREX.r3.1HG0064070	--	K16302 metal transporter CNNM | (RefSeq) DUF21 domain-containing protein At4g14240-like isoform X1 (A)	--	DUF21 domain-containing protein At4g14240-like [Hordeum vulgare subsp. vulgare]	Y4424_ARATH RecName: Full=DUF21 domain-containing protein At4g14240; AltName: Full=CBS domain-containing protein CBSDUF1;	F2D2S2_HORVV SubName: Full=Predicted protein {ECO:0000313|EMBL:BAJ89393.1};	Predicted membrane protein, contains two CBS domains	GO:0016021,integral component of membrane; GO:0010960,magnesium ion homeostasis; GO:0008150,biological_process; GO:0042592,homeostatic process; GO:0048878,chemical homeostasis; GO:0050801,ion homeostasis; GO:0055065,metal ion homeostasis; GO:0055080,cation homeostasis; GO:0065007,biological regulation; GO:0065008,regulation of biological quality; GO:0072507,divalent inorganic cation homeostasis; …	PF01595.23:Cyclin M transmembrane N-terminal domain	--	--	--
HORVU.MOREX.r3.1HG0064480	brown	1209.07929397905	418.669868552579	790.409425426468	-371.74	26.958	29.4641	26.4732	45.5915	39.9911	46.9405	40.7266	32.8355	25.7988	33.2109	44.5114	27.3956	25.5506	22.5058	19.9516	27.7931	29.1395	31.9202	1H	424011549	424014236	-	HORVU.MOREX.r3.1HG0064480	--	K25166 eEF1A lysine and N-terminal methyltransferase [EC:2.1.1.-] | (RefSeq) eEF1A lysine and N-terminal methyltransferase-like (A)	--	EEF1A lysine methyltransferase 4-like isoform X2 [Hordeum vulgare subsp. vulgare]	--	A0A8I7B176_HORVV RecName: Full=Methyltransf_11 domain-containing protein {ECO:0000259|Pfam:PF08241};	Predicted spermine/spermidine synthase	--	PF08241.15:Methyltransferase domain	--	--	--
HORVU.MOREX.r3.1HG0064500	brown	49.7402759769288	19.785	29.9552789921388	-10.1703	13.775	12.5176	13.9499	14.667	15.2008	14.9068	13.776	12.6628	13.6136	14.1721	14.9372	13.8931	14.3643	14.454	13.5537	14.6845	13.2276	12.5912	1H	424288236	424304474	+	HORVU.MOREX.r3.1HG0064500	--	K16279 E3 ubiquitin-protein ligase KEG [EC:2.7.11.1 2.3.2.27] | (RefSeq) E3 ubiquitin-protein ligase KEG-like (A)	--	E3 ubiquitin-protein ligase KEG [Hordeum vulgare subsp. vulgare]	KEG_ARATH RecName: Full=E3 ubiquitin-protein ligase KEG; EC=2.3.2.27; EC=2.7.11.1; AltName: Full=Protein KEEP ON GOING; AltName: Full=RING finger protein KEG; AltName: Full=RING-type E3 ubiquitin transferase KEG {ECO:0000305};	A0A8I6WK61_HORVV RecName: Full=RING-type E3 ubiquitin transferase {ECO:0000256|ARBA:ARBA00012483}; EC=2.3.2.27 {ECO:0000256|ARBA:ARBA00012483};	--	GO:0005769,early endosome; GO:0005802,trans-Golgi network; GO:0005524,ATP binding; GO:0046872,metal ion binding; GO:0004672,protein kinase activity; GO:0043621,protein self-association; GO:0106310,protein serine kinase activity; GO:0004674,protein serine/threonine kinase activity; GO:0004842,ubiquitin-protein transferase activity; GO:0009738,abscisic acid-activated signaling pathway; GO:0006952,d…	PF18346.4:Mind bomb SH3 repeat domain	--	--	--
HORVU.MOREX.r3.1HG0064780	brown	1464.17166649913	346.334587449986	1117.83707904914	-771.502	56.8738	62.0838	50.2032	84.1661	74.1034	90.6978	87.9448	68.3462	35.7004	66.8698	66.0327	72.5615	40.004	49.2561	51.4651	54.4942	45.4373	58.7475	1H	425485731	425489226	+	HORVU.MOREX.r3.1HG0064780	--	--	--	cysteine proteinase inhibitor 3-like isoform X1 [Hordeum vulgare subsp. vulgare]	CYT3_ORYSJ RecName: Full=Cysteine proteinase inhibitor 3; AltName: Full=Oryzacystatin III; Short=OC-III; AltName: Full=Oryzacystatin-3; Flags: Precursor;	F2DJA6_HORVV RecName: Full=Cysteine proteinase inhibitor {ECO:0000256|RuleBase:RU362130};	--	GO:0005576,extracellular region; GO:0004869,cysteine-type endopeptidase inhibitor activity; GO:0006952,defense response; GO:0003674,molecular_function; GO:0004857,enzyme inhibitor activity; GO:0004866,endopeptidase inhibitor activity; GO:0030234,enzyme regulator activity; GO:0030414,peptidase inhibitor activity; GO:0061134,peptidase regulator activity; GO:0061135,endopeptidase regulator activity;…	PF16845.8:Aspartic acid proteinase inhibitor	--	--	--
HORVU.MOREX.r3.1HG0065020	brown	218.153445112561	97.3129359193005	120.840509193261	-23.5276	17.2573	16.0691	17.6203	19.4304	19.9243	20.4574	19.9675	17.7778	17.0527	16.4246	17.718	14.8815	17.0463	18.1963	18.1532	17.0107	15.4251	16.4497	1H	426712541	426715837	-	HORVU.MOREX.r3.1HG0065020	--	K25783 bZIP transcription factor 17/28/49 | (RefSeq) bZIP transcription factor 39-like (A)	--	bZIP transcription factor 39-like [Hordeum vulgare subsp. vulgare]	BZP39_ORYSJ RecName: Full=bZIP transcription factor 39 {ECO:0000303|PubMed:18065552}; Short=OsbZIP39 {ECO:0000303|PubMed:18065552};	A0A287FY40_HORVV SubName: Full=Uncharacterized protein {ECO:0000313|EnsemblPlants:HORVU.MOREX.r3.1HG0065020.1};	--	GO:0005789,endoplasmic reticulum membrane; GO:0016021,integral component of membrane; GO:0005634,nucleus; GO:0003677,DNA binding; GO:0003700,DNA-binding transcription factor activity; GO:0006990,positive regulation of transcription from RNA polymerase II promoter involved in unfolded protein response; GO:0034976,response to endoplasmic reticulum stress; GO:0003674,molecular_function; GO:0003676,n…	PF00170.24:bZIP transcription factor	--	--	--
HORVU.MOREX.r3.1HG0065030	brown	909.240680700307	510.157109781792	399.083570918514	111.073538863278	88.1593	91.7395	83.6968	119.14	120.429	128.086	112.272	99.6334	76.1438	85.0341	98.0098	83.2501	82.2116	85.2375	86.0988	98.2066	88.6138	102.012	1H	426980550	426984989	+	HORVU.MOREX.r3.1HG0065030	--	--	--	hypothetical protein ZWY2020_043429 [Hordeum vulgare]	--	F2DH91_HORVV SubName: Full=Predicted protein {ECO:0000313|EMBL:BAJ94462.1};	mRNA-binding protein Encore	GO:0003676,nucleic acid binding; GO:0003674,molecular_function; GO:0005488,binding; GO:0097159,organic cyclic compound binding; GO:1901363,heterocyclic compound binding	PF01424.25:R3H domain	--	--	--
HORVU.MOREX.r3.1HG0065120	brown	424.191801966518	127.157106542364	297.034695424154	-169.878	4.0634	3.6231	4.3447	5.6986	5.1114	5.8947	6.2096	4.2419	2.9868	4.4598	6.2495	5.4872	4.5564	4.4202	4.4695	4.7087	4.3074	5.4694	1H	427426225	427431337	+	HORVU.MOREX.r3.1HG0065120	--	--	--	uncharacterized protein LOC123442651 [Hordeum vulgare subsp. vulgare]	--	A0A8I6WUN4_HORVV RecName: Full=RING-type domain-containing protein {ECO:0000259|PROSITE:PS50089};	--	--	PF00400.35:WD domain, G-beta repeat	--	--	--
HORVU.MOREX.r3.1HG0065490	brown	173.009321917497	47.0156	125.993705347967	-78.9781	32.9332	34.4394	29.7542	38.9862	35.2573	38.2825	35.9971	36.6237	33.9916	36.4968	33.5021	34.0676	37.1369	29.8765	30.9087	34.4914	36.4044	37.7898	1H	428966313	428969922	+	HORVU.MOREX.r3.1HG0065490	--	--	--	uncharacterized protein LOC123442746 [Hordeum vulgare subsp. vulgare]	--	A0A8I7B183_HORVV SubName: Full=Uncharacterized protein {ECO:0000313|EnsemblPlants:HORVU.MOREX.r3.1HG0065490.1};	--	--	PF19297.2:QcrA subunit N-terminal region	--	--	--
HORVU.MOREX.r3.1HG0065840	brown	1022.00871962324	200.736134567266	821.272585055975	-620.536	17.7121	19.9523	16.8848	18.8829	24.4584	26.0565	17.406	15.8426	14.0576	12.1383	16.0561	13.0395	9.724	11.2711	8.5087	13.0399	12.3725	12.2716	1H	431097944	431098761	+	HORVU.MOREX.r3.1HG0065840	--	--	--	uncharacterized protein LOC123442829 [Hordeum vulgare subsp. vulgare]	--	M0YZ16_HORVV SubName: Full=Uncharacterized protein {ECO:0000313|EnsemblPlants:HORVU.MOREX.r3.1HG0065840.1.CDS1};	--	--	--	--	--	--
HORVU.MOREX.r3.1HG0066240	brown	261.79864605337	80.2763595233055	181.522286530064	-101.246	29.3069	26.7032	26.7869	33.6269	31.4875	39.0677	34.0287	28.2261	19.2935	34.9236	38.4835	34.8353	30.6783	29.4122	27.3497	36.0789	30.9099	33.3432	1H	432925457	432928965	+	HORVU.MOREX.r3.1HG0066240	--	--	--	hypothetical protein ZWY2020_043493 [Hordeum vulgare]	MD26B_ARATH RecName: Full=Probable mediator of RNA polymerase II transcription subunit 26b;	F2CT25_HORVV SubName: Full=Predicted protein {ECO:0000313|EMBL:BAJ85996.1};	--	GO:0005634,nucleus; GO:0003746,translation elongation factor activity; GO:0003674,molecular_function; GO:0003676,nucleic acid binding; GO:0005488,binding; GO:0008135,translation factor activity, RNA binding; GO:0045182,translation regulator activity; GO:0090079,translation regulator activity, nucleic acid binding; GO:0097159,organic cyclic compound binding; GO:1901363,heterocyclic compound bindin…	PF08711.14:TFIIS helical bundle-like domain	IWS1	TR	IWS1
HORVU.MOREX.r3.1HG0066390	brown	529.762543901212	122.201301736964	407.561242164248	-285.36	5.458	5.044	5.3025	10.1667	10.0135	10.6844	6.0507	6.8746	4.3472	5.5993	4.7826	4.439	5.738	5.4306	4.7751	11.1469	11.0812	10.796	1H	433866899	433868408	+	HORVU.MOREX.r3.1HG0066390	--	K14491 two-component response regulator ARR-B family | (RefSeq) two-component response regulator ORR21 (A)	ko04075: Plant hormone signal transduction	transcription factor MYBC1-like [Hordeum vulgare subsp. vulgare]	MYBC1_ARATH RecName: Full=Transcription factor MYBC1 {ECO:0000305};	F2E7M5_HORVV SubName: Full=Predicted protein {ECO:0000313|EMBL:BAK03347.1};	--	GO:0005634,nucleus; GO:0003677,DNA binding; GO:0003700,DNA-binding transcription factor activity; GO:0006355,regulation of DNA-templated transcription; GO:0009409,response to cold; GO:0003674,molecular_function; GO:0003676,nucleic acid binding; GO:0005488,binding; GO:0097159,organic cyclic compound binding; GO:1901363,heterocyclic compound binding; GO:0140110,transcription regulator activity; GO:…	PF00249.34:Myb-like DNA-binding domain	--	--	--
HORVU.MOREX.r3.1HG0066870	brown	314.426911489568	165.944278341936	148.482633147632	17.461645194304	0.3958	0.3356	0.6174	2.9138	2.6857	2.2739	2.1616	1.2462	1.1806	2.0208	1.9491	0.4794	0.5192	1.4279	2.1278	1.2744	1.1727	1.1926	1H	436045064	436047506	+	HORVU.MOREX.r3.1HG0066870	--	K09519 DnaJ homolog subfamily B member 13 | (RefSeq) dnaJ protein homolog 1-like (A)	--	dnaJ protein homolog 1-like [Hordeum vulgare subsp. vulgare]	DNJH2_ALLPO RecName: Full=DnaJ protein homolog 2; Flags: Precursor;	M0V0D5_HORVV SubName: Full=Uncharacterized protein {ECO:0000313|EnsemblPlants:HORVU.MOREX.r3.1HG0066870.1};	Molecular chaperone (DnaJ superfamily)	GO:0005783,endoplasmic reticulum; GO:0016020,membrane; GO:0005524,ATP binding; GO:0030544,Hsp70 protein binding; GO:0046872,metal ion binding; GO:0051082,unfolded protein binding; GO:0006457,protein folding; GO:0009408,response to heat; GO:0000166,nucleotide binding; GO:0003674,molecular_function; GO:0005488,binding; GO:0017076,purine nucleotide binding; GO:0030554,adenyl nucleotide binding; GO:0…	PF01556.21:DnaJ C terminal domain	--	--	--
HORVU.MOREX.r3.1HG0066990	brown	867.045218066473	333.349612941534	533.695605124939	-200.346	16.325	15.5734	17.0616	36.9488	35.5113	42.2046	42.4085	39.2216	8.8107	17.628	20.5864	22.0894	8.6453	15.808	18.1671	27.0978	21.0979	25.521	1H	436396194	436398840	-	HORVU.MOREX.r3.1HG0066990	--	--	--	uncharacterized protein LOC123443128 isoform X1 [Hordeum vulgare subsp. vulgare]	--	F2DJ92_HORVV SubName: Full=Predicted protein {ECO:0000313|EMBL:BAJ95163.1};	--	GO:0005634,nucleus; GO:0005575,cellular_component; GO:0005622,intracellular anatomical structure; GO:0043226,organelle; GO:0043227,membrane-bounded organelle; GO:0043229,intracellular organelle; GO:0043231,intracellular membrane-bounded organelle; GO:0110165,cellular anatomical entity	PF00564.27:PB1 domain	--	--	--
HORVU.MOREX.r3.1HG0068060	brown	770.345899462869	450.311252754573	320.034646708297	130.276606046276	298.932	284.32	267.913	622.828	644.743	647.449	324.349	278.01	242.006	354.259	326.139	319.48	229.121	254.885	261.097	315.115	278.647	349.08	1H	441778203	441779831	+	HORVU.MOREX.r3.1HG0068060	--	--	--	B2 protein [Hordeum vulgare subsp. vulgare]	B2_DAUCA RecName: Full=B2 protein;	A0A8I6X7I2_HORVV RecName: Full=DCD domain-containing protein {ECO:0000259|PROSITE:PS51222};	--	GO:0005768,endosome; GO:0010941,regulation of cell death; GO:1904350,regulation of protein catabolic process in the vacuole; GO:0034976,response to endoplasmic reticulum stress; GO:1902074,response to salt; GO:0008150,biological_process; GO:0008219,cell death; GO:0009987,cellular process; GO:0050789,regulation of biological process; GO:0050794,regulation of cellular process; GO:0065007,biological…	PF10539.12:Development and cell death domain	--	--	--
HORVU.MOREX.r3.1HG0068380	brown	1478.43776053164	274.980446681017	1203.45731385062	-928.477	14.9985	16.0675	14.0088	18.3524	18.6029	19.1619	20.5371	16.7397	12.1183	16.4453	18.9038	17.4836	14.6397	12.1866	12.3977	14.1809	13.8129	16.0178	1H	443233442	443238397	+	HORVU.MOREX.r3.1HG0068380	--	K23012 peroxisomal leader peptide-processing protease [EC:3.4.21.-] | (RefSeq) glyoxysomal processing protease, glyoxysomal-like (A)	--	glyoxysomal processing protease, glyoxysomal [Hordeum vulgare subsp. vulgare]	DEG15_ARATH RecName: Full=Glyoxysomal processing protease, glyoxysomal; Short=AtDEG15; EC=3.4.21.-; AltName: Full=DEG-protease;	A0A8I6W6Z7_HORVV SubName: Full=Uncharacterized protein {ECO:0000313|EnsemblPlants:HORVU.MOREX.r3.1HG0068380.1};	Serine protease	GO:0005777,peroxisome; GO:0004175,endopeptidase activity; GO:0004252,serine-type endopeptidase activity; GO:0016485,protein processing; GO:0003674,molecular_function; GO:0003824,catalytic activity; GO:0008233,peptidase activity; GO:0016787,hydrolase activity; GO:0140096,catalytic activity, acting on a protein; GO:0008236,serine-type peptidase activity; GO:0017171,serine hydrolase activity; GO:000…	PF13365.9:Trypsin-like peptidase domain	--	--	--
HORVU.MOREX.r3.1HG0068790	brown	738.80017103708	126.899168383781	611.901002653299	-485.002	40.4466	42.6033	40.1351	42.5006	47.6685	45.2169	42.6644	43.419	38.8643	35.5673	39.6127	39.2861	35.495	36.5002	39.6857	35.3964	37.5381	38.4649	1H	445009264	445014630	-	HORVU.MOREX.r3.1HG0068790	--	K08850 aurora kinase, other [EC:2.7.11.1] | (RefSeq) serine/threonine-protein kinase Aurora-3-like isoform X1 (A)	--	serine/threonine-protein kinase Aurora-3-like isoform X1 [Hordeum vulgare subsp. vulgare]	AUR3_ARATH RecName: Full=Serine/threonine-protein kinase Aurora-3; Short=AtAur3; EC=2.7.11.1; AltName: Full=Aurora-like kinase 3;	A0A287G1V9_HORVV RecName: Full=Aurora kinase {ECO:0000256|RuleBase:RU367134}; EC=2.7.11.1 {ECO:0000256|RuleBase:RU367134};	Serine/threonine protein kinase	GO:0032133,chromosome passenger complex; GO:0000775,chromosome, centromeric region; GO:0005634,nucleus; GO:0048471,perinuclear region of cytoplasm; GO:0005819,spindle; GO:0005876,spindle microtubule; GO:0051233,spindle midzone; GO:0005524,ATP binding; GO:0035175,histone kinase activity (H3-S10 specific); GO:0044022,histone kinase activity (H3-S28 specific); GO:0035174,histone serine kinase activi…	PF00069.28:Protein kinase domain	--	--	--
HORVU.MOREX.r3.1HG0068810	brown	286.518949389643	93.0495720672699	193.469377322373	-100.42	10.9007	7.5769	9.7323	12.9203	11.8573	10.8626	10.3871	9.4989	9.4629	12.6214	9.6715	8.8124	9.3267	7.7862	8.3559	9.393	9.2055	9.505	1H	445140697	445143404	+	HORVU.MOREX.r3.1HG0068810	--	K22684 metacaspase-1 [EC:3.4.22.-] | (RefSeq) metacaspase-1-like (A)	--	predicted protein [Hordeum vulgare subsp. vulgare]	MCA5_ARATH RecName: Full=Metacaspase-5; Short=AtMC5; EC=3.4.22.-; AltName: Full=Metacaspase 2b; Short=AtMCP2b; AltName: Full=Metacaspase-6;	F2D4F8_HORVV SubName: Full=Predicted protein {ECO:0000313|EMBL:BAJ89979.1};	Metacaspase involved in regulation of apoptosis	GO:0009507,chloroplast; GO:0004197,cysteine-type endopeptidase activity; GO:0043068,positive regulation of programmed cell death; GO:0006508,proteolysis; GO:0003674,molecular_function; GO:0003824,catalytic activity; GO:0004175,endopeptidase activity; GO:0008233,peptidase activity; GO:0008234,cysteine-type peptidase activity; GO:0016787,hydrolase activity; GO:0140096,catalytic activity, acting on …	PF00656.25:Caspase domain	--	--	--
HORVU.MOREX.r3.1HG0068820	brown	355.185160688802	103.490150082729	251.695010606073	-148.205	6.4427	5.4522	5.3059	8.816	8.5034	7.8549	5.2878	5.6659	4.9023	6.2031	4.5924	5.0794	6.2922	4.0559	5.0909	8.0306	6.9708	8.709	1H	445143962	445145456	+	HORVU.MOREX.r3.1HG0068820	--	K22684 metacaspase-1 [EC:3.4.22.-] | (RefSeq) metacaspase-1-like (A)	--	hypothetical protein ZWY2020_043693 [Hordeum vulgare]	MCA4_ARATH RecName: Full=Metacaspase-4; Short=AtMC4; EC=3.4.22.-; AltName: Full=Metacaspase 2d; Short=AtMCP2d; AltName: Full=Metacaspase-7; Contains: RecName: Full=Metacaspase-4 subunit p20; Contains: RecName: Full=Metacaspase-4 subunit p10;	A0A8I6WKR5_HORVV SubName: Full=Uncharacterized protein {ECO:0000313|EnsemblPlants:HORVU.MOREX.r3.1HG0068820.1};	Metacaspase involved in regulation of apoptosis	GO:0005737,cytoplasm; GO:0005829,cytosol; GO:0005739,mitochondrion; GO:0005886,plasma membrane; GO:0009506,plasmodesma; GO:0004197,cysteine-type endopeptidase activity; GO:0008234,cysteine-type peptidase activity; GO:0042802,identical protein binding; GO:0006952,defense response; GO:0043068,positive regulation of programmed cell death; GO:0016540,protein autoprocessing; GO:0003674,molecular_funct…	PF00656.25:Caspase domain	--	--	--
HORVU.MOREX.r3.1HG0068890	brown	251.64711686951	103.253171513648	148.393945355862	-45.1408	18.5662	20.7424	22.1761	22.3147	21.5848	26.4089	17.7214	16.5573	16.9715	16.8214	21.744	18.6652	17.2997	17.1595	18.4214	20.3192	21.5312	20.6583	1H	445439554	445441503	-	HORVU.MOREX.r3.1HG0068890	--	--	--	protein SICKLE [Hordeum vulgare subsp. vulgare]	--	A0A8I6WVN3_HORVV SubName: Full=Uncharacterized protein {ECO:0000313|EnsemblPlants:HORVU.MOREX.r3.1HG0068890.1};	--	--	PF15502.9:M-phase-specific PLK1-interacting protein	--	--	--
HORVU.MOREX.r3.1HG0069030	brown	1358.23264150558	466.87204112775	891.360600377826	-424.489	2.1921	2.2419	1.7185	5.3465	4.5212	5.0565	4.4722	4.1415	1.0743	3.1566	4.6054	3.3787	1.6649	1.717	1.7608	2.6168	2.0714	3.2505	1H	445875138	445888609	-	HORVU.MOREX.r3.1HG0069030	--	K01537 P-type Ca2+ transporter type 2C [EC:7.2.2.10] | (RefSeq) probable calcium-transporting ATPase 6, plasma membrane-type (A)	--	probable calcium-transporting ATPase 6, plasma membrane-type [Hordeum vulgare subsp. vulgare]	ACA6_ORYSJ RecName: Full=Probable calcium-transporting ATPase 6, plasma membrane-type {ECO:0000305}; Short=OsACA6 {ECO:0000303|PubMed:24286292}; EC=7.2.2.10; AltName: Full=Ca(2+)-ATPase isoform 6 {ECO:0000305};	A0A8I6WV55_HORVV RecName: Full=Calcium-transporting ATPase {ECO:0000256|RuleBase:RU361146}; EC=7.2.2.10 {ECO:0000256|RuleBase:RU361146};	Calcium transporting ATPase	GO:0005887,integral component of plasma membrane; GO:0043231,intracellular membrane-bounded organelle; GO:0005524,ATP binding; GO:0016887,ATP hydrolysis activity; GO:0019829,ATPase-coupled cation transmembrane transporter activity; GO:0005516,calmodulin binding; GO:0046872,metal ion binding; GO:0005388,P-type calcium transporter activity; GO:0000166,nucleotide binding; GO:0003674,molecular_functi…	PF00689.24:Cation transporting ATPase, C-terminus	--	--	--
HORVU.MOREX.r3.1HG0069460	brown	529.572807394388	255.781688084596	273.791119309792	-18.0094	27.0325	26.9304	27.944	65.9421	69.3126	79.3365	35.4442	35.3433	15.9162	33.1984	47.7326	43.8806	23.6395	28.3508	23.1818	64.7981	58.1637	67.0165	1H	447233728	447235739	-	HORVU.MOREX.r3.1HG0069460	--	--	--	uncharacterized protein LOC123444028 [Hordeum vulgare subsp. vulgare]	--	F2DE54_HORVV SubName: Full=Predicted protein {ECO:0000313|EMBL:BAJ93375.1};	--	GO:0005542,folic acid binding; GO:0016740,transferase activity; GO:0003674,molecular_function; GO:0005488,binding; GO:0019842,vitamin binding; GO:0031406,carboxylic acid binding; GO:0033218,amide binding; GO:0036094,small molecule binding; GO:0043167,ion binding; GO:0043168,anion binding; GO:0043177,organic acid binding; GO:0072341,modified amino acid binding; GO:0097159,organic cyclic compound b…	PF07837.15:Formiminotransferase domain, N-terminal subdomain	--	--	--
HORVU.MOREX.r3.1HG0069670	brown	945.017138654605	248.13361532267	696.883523331935	-448.75	14.2231	14.9044	13.7853	20.3917	19.6921	20.6823	22.7515	18.9374	10.3651	15.6746	21.3497	16.76	11.4704	17.9979	15.6076	14.4019	14.7732	17.9803	1H	448316636	448320718	+	HORVU.MOREX.r3.1HG0069670	--	K14491 two-component response regulator ARR-B family | (RefSeq) two-component response regulator ORR24-like (A)	ko04075: Plant hormone signal transduction	Myb family transcription factor APL [Hordeum vulgare]	PHL7_ARATH RecName: Full=Myb family transcription factor PHL7 {ECO:0000305}; AltName: Full=Protein PHR1-LIKE 7 {ECO:0000305};	F2CU75_HORVV SubName: Full=Predicted protein {ECO:0000313|EMBL:BAJ86396.1};	--	GO:0005634,nucleus; GO:0003677,DNA binding; GO:0003700,DNA-binding transcription factor activity; GO:0006355,regulation of DNA-templated transcription; GO:0003674,molecular_function; GO:0003676,nucleic acid binding; GO:0005488,binding; GO:0097159,organic cyclic compound binding; GO:1901363,heterocyclic compound binding; GO:0140110,transcription regulator activity; GO:0006139,nucleobase-containing…	PF14379.9:MYB-CC type transfactor, LHEQLE motif	--	--	--
HORVU.MOREX.r3.1HG0069760	brown	713.146453346343	310.778437088947	402.368016257396	-91.5896	2.269	1.7795	2.3384	5.5734	5.8162	5.84	5.6889	6.0248	2.1211	3.799	3.6719	4.1536	1.77	2.5891	2.6323	4.4585	3.3878	4.4093	1H	448686557	448687412	+	HORVU.MOREX.r3.1HG0069760	--	K02183 calmodulin | (RefSeq) probable calcium-binding protein CML9 (A)	ko04016: MAPK signaling pathway - plant; ko04070: Phosphatidylinositol signaling system; ko04626: Plant-pathogen interaction	hypothetical protein D1007_12451 [Hordeum vulgare]	CML9_ORYSJ RecName: Full=Probable calcium-binding protein CML9; AltName: Full=Calmodulin-like protein 9;	A0A8I6WVT6_HORVV SubName: Full=Uncharacterized protein {ECO:0000313|EnsemblPlants:HORVU.MOREX.r3.1HG0069760.1.CDS1};	Calmodulin and related proteins (EF-Hand superfamily)	GO:0005509,calcium ion binding; GO:0003674,molecular_function; GO:0005488,binding; GO:0043167,ion binding; GO:0043169,cation binding; GO:0046872,metal ion binding	--	--	--	--
HORVU.MOREX.r3.1HG0069870	brown	504.687634496921	256.093507394061	248.59412710286	7.49938029120091	7.8594	7.4792	7.3038	15.3451	19.6203	20.7118	13.1448	9.3699	5.6988	7.0223	4.4395	6.6958	7.7573	8.6815	8.4869	13.2691	12.397	11.0905	1H	448918167	448919228	+	HORVU.MOREX.r3.1HG0069870	--	--	--	F-box protein At5g46170-like [Hordeum vulgare subsp. vulgare]	FB285_ARATH RecName: Full=F-box protein At5g46170;	A0A8I6WS45_HORVV SubName: Full=Uncharacterized protein {ECO:0000313|EnsemblPlants:HORVU.MOREX.r3.1HG0069870.1.CDS1};	--	GO:0010286,heat acclimation; GO:0006950,response to stress; GO:0008150,biological_process; GO:0009266,response to temperature stimulus; GO:0009408,response to heat; GO:0009628,response to abiotic stimulus; GO:0050896,response to stimulus	PF12937.10:F-box-like	--	--	--
HORVU.MOREX.r3.1HG0070000	brown	224.625991330828	54.3735639184262	170.252427412402	-115.879	15.9826	13.5651	10.9017	19.3408	17.6652	15.0294	15.0942	14.317	10.6307	12.1769	12.9639	18.2048	3.3553	6.3987	6.8341	16.0102	16.5166	20.0237	1H	449236912	449238404	-	HORVU.MOREX.r3.1HG0070000	--	K11253 histone H3 | (RefSeq) putative histone H3.3-like type 3 (A)	--	histone H3-1-like [Hordeum vulgare subsp. vulgare]	CENH3_ORYSJ RecName: Full=Histone H3-like centromeric protein CENH3 {ECO:0000303|PubMed:14716315}; AltName: Full=Centromeric histone CENH3 {ECO:0000305}; AltName: Full=Centromeric histone H3 {ECO:0000305};	A0A8I7B3N1_HORVV RecName: Full=Histone domain-containing protein {ECO:0000259|Pfam:PF00125};	Histones H3 and H4	GO:0000776,kinetochore; GO:0000786,nucleosome; GO:0005634,nucleus; GO:0003677,DNA binding; GO:0046982,protein heterodimerization activity; GO:0030527,structural constituent of chromatin; GO:0003674,molecular_function; GO:0003676,nucleic acid binding; GO:0005488,binding; GO:0097159,organic cyclic compound binding; GO:1901363,heterocyclic compound binding; GO:0005515,protein binding; GO:0046983,pro…	PF00125.27:Core histone H2A/H2B/H3/H4	--	--	--
HORVU.MOREX.r3.1HG0070040	brown	393.961206889789	139.750989191879	254.210217697909	-114.459	8.8989	9.3467	9.1688	9.5712	11.1564	11.6728	9.5297	8.1894	8.1312	8.9588	9.4614	7.1194	8.7559	7.3623	6.945	9.421	8.4581	7.5019	1H	449303328	449307238	-	HORVU.MOREX.r3.1HG0070040	--	K14432 ABA responsive element binding factor | (RefSeq) ABSCISIC ACID-INSENSITIVE 5-like protein 2 (A)	ko04075: Plant hormone signal transduction	ABSCISIC ACID-INSENSITIVE 5-like protein 2 [Hordeum vulgare subsp. vulgare]	AI5L2_ARATH RecName: Full=ABSCISIC ACID-INSENSITIVE 5-like protein 2; AltName: Full=ABA-responsive element-binding protein 3; AltName: Full=Dc3 promoter-binding factor 3; Short=AtDPBF3; AltName: Full=bZIP transcription factor 66; Short=AtbZIP66;	F2CZ36_HORVV SubName: Full=Predicted protein {ECO:0000313|EMBL:BAJ88107.1};	--	GO:0005634,nucleus; GO:0003700,DNA-binding transcription factor activity; GO:0000976,transcription cis-regulatory region binding; GO:0009738,abscisic acid-activated signaling pathway; GO:0045893,positive regulation of DNA-templated transcription; GO:0003674,molecular_function; GO:0140110,transcription regulator activity; GO:0001067,transcription regulatory region nucleic acid binding; GO:0003676,…	PF00170.24:bZIP transcription factor	bZIP	TF	bZIP
HORVU.MOREX.r3.1HG0070060	brown	1238.56710118418	420.50279003456	818.064311149621	-397.562	801.342	840.831	748.867	1165.73	1137.25	1269.65	1321.74	1163.04	691.537	914.747	1082.36	841.115	722.444	754.888	739.336	906.959	837.992	1000.42	1H	449500001	449504214	+	HORVU.MOREX.r3.1HG0070060	--	K07937 ADP-ribosylation factor 1/2 | (RefSeq) ADP-ribosylation factor 2 isoform X1 (A)	ko04144: Endocytosis	hypothetical protein ZWY2020_043788 [Hordeum vulgare]	ARF2_ORYSJ RecName: Full=ADP-ribosylation factor 2;	A0A446K566_TRITD SubName: Full=Uncharacterized protein {ECO:0000313|EMBL:VAH20469.1};	GTP-binding ADP-ribosylation factor Arf1	GO:0005794,Golgi apparatus; GO:0005525,GTP binding; GO:0003924,GTPase activity; GO:0006886,intracellular protein transport; GO:0006471,protein ADP-ribosylation; GO:0016192,vesicle-mediated transport; GO:0000166,nucleotide binding; GO:0003674,molecular_function; GO:0005488,binding; GO:0017076,purine nucleotide binding; GO:0019001,guanyl nucleotide binding; GO:0032553,ribonucleotide binding; GO:003…	PF00025.24:ADP-ribosylation factor family	--	--	--
HORVU.MOREX.r3.1HG0070290	brown	672.828641995582	270.095217863096	402.733424132487	-132.638	22.6255	21.3905	20.8615	25.974	24.5439	26.6708	23.7095	21.9296	17.9564	20.9225	22.9706	24.2011	20.7412	21.0206	20.9365	21.7872	23.0451	21.1945	1H	450151691	450160053	-	HORVU.MOREX.r3.1HG0070290	--	K12605 CCR4-NOT transcription complex subunit 2 | (RefSeq) probable NOT transcription complex subunit VIP2 isoform X1 (A)	ko03018: RNA degradation	probable NOT transcription complex subunit VIP2 isoform X1 [Hordeum vulgare subsp. vulgare]	VIP2_NICBE RecName: Full=Probable NOT transcription complex subunit VIP2; AltName: Full=Protein VIRE2 INTERACTING PROTEIN2; Short=NbVIP2; Flags: Fragment;	M0UII2_HORVV SubName: Full=Uncharacterized protein {ECO:0000313|EnsemblPlants:HORVU.MOREX.r3.1HG0070290.3};	Predicted transcriptional regulator	GO:0030015,CCR4-NOT core complex; GO:0005634,nucleus; GO:0015074,DNA integration; GO:0006355,regulation of DNA-templated transcription; GO:0006139,nucleobase-containing compound metabolic process; GO:0006259,DNA metabolic process; GO:0006725,cellular aromatic compound metabolic process; GO:0006807,nitrogen compound metabolic process; GO:0008150,biological_process; GO:0008152,metabolic process; GO…	PF04153.21:NOT2 / NOT3 / NOT5 family	--	--	--
HORVU.MOREX.r3.1HG0070320	brown	110.134349180929	10.410279812626	99.7240693683025	-89.3138	84.0648	95.0346	92.9463	96.2559	96.6466	106.719	86.3995	91.1328	98.7096	90.4166	84.2048	88.2035	93.766	91.3792	98.8149	92.2934	93.3248	99.9231	1H	450160239	450163105	+	HORVU.MOREX.r3.1HG0070320	--	--	--	hypothetical protein ZWY2020_043807 [Hordeum vulgare]	--	F2DC19_HORVV RecName: Full=Dolichyl-diphosphooligosaccharide--protein glycosyltransferase subunit KCP2 {ECO:0000256|ARBA:ARBA00031232};	Uncharacterized conserved protein	GO:0016021,integral component of membrane; GO:0005575,cellular_component; GO:0016020,membrane; GO:0031224,intrinsic component of membrane; GO:0110165,cellular anatomical entity	PF09775.12:Keratinocyte-associated protein 2	--	--	--
HORVU.MOREX.r3.1HG0070670	brown	943.189713382555	445.136424353928	498.053289028627	-52.9169	8.7912	7.7368	8.3204	13.1795	12.4187	13.172	10.235	9.9695	7.7405	9.9076	9.2478	8.4993	7.5447	6.317	6.1274	9.376	8.7277	9.8269	1H	452255164	452265301	-	HORVU.MOREX.r3.1HG0070670	--	K13430 serine/threonine-protein kinase PBS1 [EC:2.7.11.1] | (RefSeq) probable serine/threonine-protein kinase PBL7 (A)	ko04626: Plant-pathogen interaction	probable LRR receptor-like serine/threonine-protein kinase At1g06840 isoform X1 [Hordeum vulgare subsp. vulgare]	Y1684_ARATH RecName: Full=Probable LRR receptor-like serine/threonine-protein kinase At1g06840; EC=2.7.11.1; Flags: Precursor;	A0A8I6WV98_HORVV RecName: Full=Protein kinase domain-containing protein {ECO:0000259|PROSITE:PS50011};	--	GO:0016021,integral component of membrane; GO:0005886,plasma membrane; GO:0005524,ATP binding; GO:0106310,protein serine kinase activity; GO:0004674,protein serine/threonine kinase activity; GO:0006468,protein phosphorylation; GO:0000166,nucleotide binding; GO:0003674,molecular_function; GO:0005488,binding; GO:0017076,purine nucleotide binding; GO:0030554,adenyl nucleotide binding; GO:0032553,rib…	PF00069.28:Protein kinase domain	--	--	--
HORVU.MOREX.r3.1HG0070690	brown	246.806399508044	87.1617288321009	159.644670675943	-72.4829	4.1163	4.1701	4.7177	5.8265	5.9299	6.5667	6.0067	5.5342	4.2248	5.0044	5.0771	4.4677	2.9618	5.7409	6.3528	4.857	3.7047	5.4716	1H	452373187	452376886	-	HORVU.MOREX.r3.1HG0070690	--	K22450 aralkylamine N-acetyltransferase [EC:2.3.1.87] | (RefSeq) serotonin N-acetyltransferase 1, chloroplastic-like (A)	ko00380: Tryptophan metabolism; ko01100: Metabolic pathways; ko01110: Biosynthesis of secondary metabolites	serotonin N-acetyltransferase 1, chloroplastic [Hordeum vulgare subsp. vulgare]	SNAT1_ORYSI RecName: Full=Serotonin N-acetyltransferase 1, chloroplastic {ECO:0000305}; Short=OsSNAT1 {ECO:0000305}; EC=2.3.1.87 {ECO:0000305}; AltName: Full=Nuclear shuttle protein-interacting protein homolog {ECO:0000305}; AltName: Full=Probable acetyltransferase NSI; EC=2.3.1.-; Flags: Precursor;	A0A8I6X527_HORVV RecName: Full=N-acetyltransferase domain-containing protein {ECO:0000259|PROSITE:PS51186};	--	GO:0009507,chloroplast; GO:0005634,nucleus; GO:0004059,aralkylamine N-acetyltransferase activity; GO:0004468,lysine N-acetyltransferase activity, acting on acetyl phosphate as donor; GO:0030187,melatonin biosynthetic process; GO:0062055,photosynthetic state transition; GO:0046739,transport of virus in multicellular host; GO:0003674,molecular_function; GO:0003824,catalytic activity; GO:0008080,N-a…	PF00583.28:Acetyltransferase (GNAT) family	--	--	--
HORVU.MOREX.r3.1HG0070850	brown	994.522833321757	219.814971280351	774.707862041407	-554.893	0.8829	0.7903	0.9182	2.0223	2.8195	2.1542	2.9075	2.0473	1.2101	1.8563	1.7164	2.0944	0.3258	0.6439	0.7656	1.1472	0.9312	1.4735	1H	452941458	452942875	+	HORVU.MOREX.r3.1HG0070850	--	--	--	uncharacterized protein LOC123444664 [Hordeum vulgare subsp. vulgare]	EDR4_ARATH RecName: Full=Protein ENHANCED DISEASE RESISTANCE 4 {ECO:0000303|PubMed:25747881};	A0A8I6WS83_HORVV RecName: Full=zinc_ribbon_12 domain-containing protein {ECO:0000259|Pfam:PF11331};	--	GO:0005768,endosome; GO:0005886,plasma membrane; GO:0006952,defense response; GO:0006897,endocytosis; GO:1900150,regulation of defense response to fungus; GO:0030100,regulation of endocytosis; GO:0009620,response to fungus; GO:0009863,salicylic acid mediated signaling pathway; GO:0006950,response to stress; GO:0008150,biological_process; GO:0050896,response to stimulus; GO:0006810,transport; GO:0…	PF11331.11:Probable zinc-ribbon domain	--	--	--
HORVU.MOREX.r3.1HG0070960	brown	466.44026977885	265.605488476454	200.834781302396	64.7707071740579	0.6124	0.6347	0.834	1.2596	2.1513	2.348	1.314	1.2673	0.3104	0.7226	0.4365	0.3886	0.2367	0.3694	0.4173	1.5766	0.87	1.2938	1H	453424858	453425457	-	HORVU.MOREX.r3.1HG0070960	--	K19040 E3 ubiquitin-protein ligase ATL10/75/76/77/78 [EC:2.3.2.27] | (RefSeq) RING-H2 finger protein ATL72-like (A)	--	RING-H2 finger protein ATL74-like [Hordeum vulgare subsp. vulgare]	ATL78_ARATH RecName: Full=RING-H2 finger protein ATL78; EC=2.3.2.27 {ECO:0000305}; AltName: Full=RING-type E3 ubiquitin transferase ATL78 {ECO:0000305};	A0A8I6WKM4_HORVV RecName: Full=RING-type domain-containing protein {ECO:0000259|PROSITE:PS50089};	FOG: Predicted E3 ubiquitin ligase	GO:0016021,integral component of membrane; GO:0046872,metal ion binding; GO:0016740,transferase activity; GO:0016567,protein ubiquitination; GO:0003674,molecular_function; GO:0005488,binding; GO:0043167,ion binding; GO:0043169,cation binding; GO:0003824,catalytic activity; GO:0006807,nitrogen compound metabolic process; GO:0008150,biological_process; GO:0008152,metabolic process; GO:0019538,prote…	PF13639.9:Ring finger domain	--	--	--
HORVU.MOREX.r3.1HG0071390	brown	760.143981071474	338.233143566108	421.910837505365	-83.6777	0.6195	0.7537	0.5905	2.6175	3.1694	4.3604	3.1173	3.3246	0.5494	1.4238	1.7279	0.7476	0.1943	1.3873	1.1561	1.4728	0.9225	1.6344	1H	455271619	455273672	-	HORVU.MOREX.r3.1HG0071390	--	K17686 P-type Cu+ transporter [EC:7.2.2.8] | (RefSeq) copper-transporting ATPase HMA5-like (A)	ko04016: MAPK signaling pathway - plant	protein NUCLEAR FUSION DEFECTIVE 4-like [Hordeum vulgare subsp. vulgare]	NFD4_ARATH RecName: Full=Protein NUCLEAR FUSION DEFECTIVE 4 {ECO:0000303|PubMed:16698901};	M0VQM3_HORVV SubName: Full=Uncharacterized protein {ECO:0000313|EnsemblPlants:HORVU.MOREX.r3.1HG0071390.1};	--	GO:0016021,integral component of membrane; GO:0016020,membrane; GO:0005739,mitochondrion; GO:0000741,karyogamy; GO:0010197,polar nucleus fusion; GO:0009651,response to salt stress; GO:0006996,organelle organization; GO:0006997,nucleus organization; GO:0008150,biological_process; GO:0009987,cellular process; GO:0016043,cellular component organization; GO:0048284,organelle fusion; GO:0071840,cellul…	PF06813.16:Nodulin-like	--	--	--
HORVU.MOREX.r3.1HG0071540	brown	680.784434283327	216.809549649138	463.974884634189	-247.165	1.4998	1.4317	1.0535	6.8546	4.6446	5.3989	1.2553	0.2734	0.28	0.3912	0.3095	3.5059	0	0.0667	0	0.0491	0.1744	0	1H	455624307	455626912	-	HORVU.MOREX.r3.1HG0071540	--	K00002 alcohol dehydrogenase (NADP+) [EC:1.1.1.2] | (RefSeq) aldose reductase (A)	ko00010: Glycolysis / Gluconeogenesis; ko00040: Pentose and glucuronate interconversions; ko00053: Ascorbate and aldarate metabolism; ko00561: Glycerolipid metabolism; ko00620: Pyruvate metabolism; ko01100: Metabolic pathways; ko01110: Biosynthesis of secondary metabolites; ko01240: Biosynthesis of cofactors	aldose reductase [Hordeum vulgare subsp. vulgare]	ALDR_HORVU RecName: Full=Aldose reductase; Short=AR; EC=1.1.1.21; AltName: Full=Aldehyde reductase;	M0WU78_HORVV SubName: Full=Uncharacterized protein {ECO:0000313|EnsemblPlants:HORVU.MOREX.r3.1HG0071540.1};	Aldo/keto reductase family proteins	GO:0004032,alditol:NADP+ 1-oxidoreductase activity; GO:0003674,molecular_function; GO:0003824,catalytic activity; GO:0004033,aldo-keto reductase (NADP) activity; GO:0008106,alcohol dehydrogenase (NADP+) activity; GO:0016491,oxidoreductase activity; GO:0016614,oxidoreductase activity, acting on CH-OH group of donors; GO:0016616,oxidoreductase activity, acting on the CH-OH group of donors, NAD or N…	PF00248.24:Aldo/keto reductase family	--	--	--
HORVU.MOREX.r3.1HG0071800	brown	229.259388743731	92.8903728984501	136.369015845281	-43.4786	2.3528	1.3191	2.0958	6.5596	3.4888	5.1089	5.5545	3.8136	1.9498	2.4212	2.8043	2.7409	1.3567	4.4619	4.8196	3.4034	3.5157	4.2287	1H	456363361	456364721	-	HORVU.MOREX.r3.1HG0071800	--	--	--	protein G1-like8 [Hordeum vulgare subsp. vulgare]	G1L8_ORYSI RecName: Full=Protein G1-like8;	M0X521_HORVV SubName: Full=Uncharacterized protein {ECO:0000313|EnsemblPlants:HORVU.MOREX.r3.1HG0071800.1.CDS1};	--	GO:0005634,nucleus; GO:0003677,DNA binding; GO:0009299,mRNA transcription; GO:0090698,post-embryonic plant morphogenesis; GO:0003674,molecular_function; GO:0003676,nucleic acid binding; GO:0005488,binding; GO:0097159,organic cyclic compound binding; GO:1901363,heterocyclic compound binding; GO:0006139,nucleobase-containing compound metabolic process; GO:0006351,DNA-templated transcription; GO:000…	PF04852.15:ALOG domain	--	--	--
HORVU.MOREX.r3.1HG0071970	brown	1037.05725078776	517.297604919993	519.759645867771	-2.46204	10.5794	10.8807	10.2386	25.7717	27.836	29.9143	19.8306	19.9116	9.4894	17.1774	23.0246	12.5505	6.5306	8.5255	10.7052	15.4475	13.3552	21.5378	1H	457054838	457056142	-	HORVU.MOREX.r3.1HG0071970	--	K16286 E3 ubiquitin-protein ligase EL5 [EC:2.3.2.27] | (RefSeq) E3 ubiquitin-protein ligase EL5-like (A)	--	RING-H2 finger protein ATL66-like [Hordeum vulgare subsp. vulgare]	ATL66_ARATH RecName: Full=RING-H2 finger protein ATL66; EC=2.3.2.27 {ECO:0000305}; AltName: Full=RING-type E3 ubiquitin transferase ATL66 {ECO:0000305};	F2CU03_HORVV RecName: Full=RING-type E3 ubiquitin transferase {ECO:0000256|ARBA:ARBA00012483}; EC=2.3.2.27 {ECO:0000256|ARBA:ARBA00012483};	FOG: Predicted E3 ubiquitin ligase	GO:0016021,integral component of membrane; GO:0046872,metal ion binding; GO:0016740,transferase activity; GO:0016567,protein ubiquitination; GO:0003674,molecular_function; GO:0005488,binding; GO:0043167,ion binding; GO:0043169,cation binding; GO:0003824,catalytic activity; GO:0006807,nitrogen compound metabolic process; GO:0008150,biological_process; GO:0008152,metabolic process; GO:0019538,prote…	PF13639.9:Ring finger domain	--	--	--
HORVU.MOREX.r3.1HG0072580	brown	341.079218984599	107.020930499258	234.058288485341	-127.037	16.8898	19.0567	17.8928	27.4053	25.5972	31.3194	21.2757	17.4647	14.109	19.6205	27.826	17.3618	17.887	14.6756	16.6303	29.7251	27.2084	37.6453	1H	458861953	458865431	+	naat-b	--	K14271 nicotianamine aminotransferase [EC:2.6.1.80] | (RefSeq) nicotianamine aminotransferase A-like (A)	ko00999: Biosynthesis of various plant secondary metabolites; ko01100: Metabolic pathways; ko01110: Biosynthesis of secondary metabolites	nicotianamine aminotransferase B [Hordeum vulgare subsp. vulgare]	NAATB_HORVU RecName: Full=Nicotianamine aminotransferase B {ECO:0000312|EMBL:BAA87053.1}; EC=2.6.1.80;	A0A8I6W779_HORVV RecName: Full=Aminotran_1_2 domain-containing protein {ECO:0000259|Pfam:PF00155};	Tyrosine aminotransferase	GO:0033855,nicotianamine aminotransferase activity; GO:0030170,pyridoxal phosphate binding; GO:0009058,biosynthetic process; GO:0006520,cellular amino acid metabolic process; GO:0003674,molecular_function; GO:0003824,catalytic activity; GO:0008483,transaminase activity; GO:0016740,transferase activity; GO:0016769,transferase activity, transferring nitrogenous groups; GO:0005488,binding; GO:001984…	PF00155.24:Aminotransferase class I and II	--	--	--
HORVU.MOREX.r3.1HG0072910	brown	166.778183164147	69.4711966877292	97.3069864764173	-27.8358	20.4843	22.4442	21.7071	24.1614	23.9298	24.2406	22.2101	20.7793	21.7333	20.4349	21.0453	20.9996	22.1345	22.6133	22.9393	22.0258	21.9842	21.1421	1H	460236526	460241318	-	HORVU.MOREX.r3.1HG0072910	--	K17398 DNA (cytosine-5)-methyltransferase 3A [EC:2.1.1.37] | (RefSeq) proline-rich protein 12-like isoform X1 (A)	ko00270: Cysteine and methionine metabolism; ko01100: Metabolic pathways	uncharacterized protein LOC123445247 isoform X1 [Hordeum vulgare subsp. vulgare]	PDP5_ARATH RecName: Full=PWWP domain-containing protein 5 {ECO:0000303|PubMed:29314758};	A0A8I6X5C2_HORVV RecName: Full=PWWP domain-containing protein {ECO:0000259|PROSITE:PS50812};	--	GO:0035098,ESC/E(Z) complex; GO:0098532,histone H3-K27 trimethylation; GO:0006355,regulation of DNA-templated transcription; GO:0006479,protein methylation; GO:0006807,nitrogen compound metabolic process; GO:0008150,biological_process; GO:0008152,metabolic process; GO:0008213,protein alkylation; GO:0009987,cellular process; GO:0016570,histone modification; GO:0016571,histone methylation; GO:00180…	PF00855.20:PWWP domain	--	--	--
HORVU.MOREX.r3.1HG0073100	brown	561.98827714247	203.756087842339	358.232189300131	-154.476	3.014	2.9935	2.4742	4.5955	5.5142	5.4361	5.7695	5.7208	1.9305	2.2475	2.1783	2.9747	2.0766	2.6157	2.0365	3.5377	3.1451	4.4828	1H	460795620	460796873	+	HORVU.MOREX.r3.1HG0073100	--	--	--	probable membrane-associated kinase regulator 4 [Hordeum vulgare subsp. vulgare]	MAKR4_ARATH RecName: Full=Probable membrane-associated kinase regulator 4;	F2DHQ2_HORVV SubName: Full=Predicted protein {ECO:0000313|EMBL:BAJ94623.1};	--	GO:0005886,plasma membrane; GO:0009506,plasmodesma; GO:0019210,kinase inhibitor activity; GO:0003674,molecular_function; GO:0004857,enzyme inhibitor activity; GO:0019207,kinase regulator activity; GO:0030234,enzyme regulator activity; GO:0098772,molecular function regulator activity; GO:0005575,cellular_component; GO:0016020,membrane; GO:0071944,cell periphery; GO:0110165,cellular anatomical enti…	--	--	--	--
HORVU.MOREX.r3.1HG0073160	brown	1795.66957829052	419.189890839865	1376.47968745065	-957.29	58.0176	60.9448	58.7173	94.9455	94.6922	100.273	89.2244	81.522	43.0564	79.7227	91.5592	66.1704	34.5848	45.4361	48.8184	51.5772	49.2812	55.79	1H	461262681	461263751	+	HORVU.MOREX.r3.1HG0073160	--	K11251 histone H2A | (RefSeq) probable histone H2A.4 (A)	ko03082: ATP-dependent chromatin remodeling	probable histone H2A.4 [Hordeum vulgare subsp. vulgare]	H2A4_ORYSI RecName: Full=Probable histone H2A.4;	A0A8I6WKT1_HORVV RecName: Full=Histone H2A {ECO:0000256|RuleBase:RU003767};	Histone 2A	GO:0000786,nucleosome; GO:0005634,nucleus; GO:0003677,DNA binding; GO:0046982,protein heterodimerization activity; GO:0030527,structural constituent of chromatin; GO:0003674,molecular_function; GO:0003676,nucleic acid binding; GO:0005488,binding; GO:0097159,organic cyclic compound binding; GO:1901363,heterocyclic compound binding; GO:0005515,protein binding; GO:0046983,protein dimerization activi…	PF16211.8:C-terminus of histone H2A	--	--	--
HORVU.MOREX.r3.1HG0073330	brown	689.727354862451	325.663095917644	364.064258944806	-38.4012	49.4695	53.4812	49.4772	67.0913	66.0491	72.6624	69.541	63.1302	48.3961	59.4284	55.7684	52.5562	46.116	53.9421	58.8991	53.6291	53.1816	63.9721	1H	461973762	461976763	-	HORVU.MOREX.r3.1HG0073330	--	K10575 ubiquitin-conjugating enzyme E2 G1 [EC:2.3.2.23] | (RefSeq) ubiquitin-conjugating enzyme E2 7-like (A)	ko04120: Ubiquitin mediated proteolysis; ko04141: Protein processing in endoplasmic reticulum	ubiquitin-conjugating enzyme E2 7-like [Hordeum vulgare subsp. vulgare]	UBC7_ARATH RecName: Full=Ubiquitin-conjugating enzyme E2 7; EC=2.3.2.23; AltName: Full=E2 ubiquitin-conjugating enzyme 7; AltName: Full=Ubiquitin carrier protein 7; AltName: Full=Ubiquitin-protein ligase 7;	F2CQ10_HORVV SubName: Full=Predicted protein {ECO:0000313|EMBL:BAJ84931.1};	Ubiquitin-protein ligase	GO:0005524,ATP binding; GO:0061631,ubiquitin conjugating enzyme activity; GO:0000209,protein polyubiquitination; GO:0006511,ubiquitin-dependent protein catabolic process; GO:0000166,nucleotide binding; GO:0003674,molecular_function; GO:0005488,binding; GO:0017076,purine nucleotide binding; GO:0030554,adenyl nucleotide binding; GO:0032553,ribonucleotide binding; GO:0032555,purine ribonucleotide bi…	PF00179.29:Ubiquitin-conjugating enzyme	--	--	--
HORVU.MOREX.r3.1HG0073580	brown	715.231415594743	334.047394232372	381.184021362371	-47.1366	0.8417	1.0759	0.9094	6.7156	8.525	7.3598	4.0404	1.7139	2.0155	7.1608	5.2198	1.2461	0.7592	0.5686	0.9367	2.3711	1.8599	3.3049	1H	463502894	463505978	-	HORVU.MOREX.r3.1HG0073580	--	K13508 glycerol-3-phosphate acyltransferase [EC:2.3.1.15 2.3.1.198] | (RefSeq) glycerol-3-phosphate acyltransferase 5-like (A)	ko00561: Glycerolipid metabolism; ko00564: Glycerophospholipid metabolism; ko01100: Metabolic pathways; ko01110: Biosynthesis of secondary metabolites	glycerol-3-phosphate acyltransferase 5-like [Hordeum vulgare subsp. vulgare]	GPAT5_ARATH RecName: Full=Glycerol-3-phosphate acyltransferase 5; Short=AtGPAT5; EC=2.3.1.15;	A0A8I6WWR2_HORVV RecName: Full=PlsC domain-containing protein {ECO:0000259|SMART:SM00563};	--	GO:0016021,integral component of membrane; GO:0016020,membrane; GO:0090447,glycerol-3-phosphate 2-O-acyltransferase activity; GO:0004366,glycerol-3-phosphate O-acyltransferase activity; GO:0016791,phosphatase activity; GO:0102420,sn-1-glycerol-3-phosphate C16:0-DCA-CoA acyl transferase activity; GO:0016024,CDP-diacylglycerol biosynthetic process; GO:0010143,cutin biosynthetic process; GO:0010345,…	PF12710.10:haloacid dehalogenase-like hydrolase	--	--	--
HORVU.MOREX.r3.1HG0073940	brown	852.174106350985	398.265309431129	453.908796919857	-55.6435	45.3449	46.2305	42.0494	228.721	179.223	246.787	190.549	151.056	39.3084	170.237	206.716	94.2863	42.6976	63.0789	62.0811	132.472	112.336	196.052	1H	464647199	464650179	+	HORVU.MOREX.r3.1HG0073940	--	--	--	uncharacterized protein LOC123445658 [Hordeum vulgare subsp. vulgare]	--	F2DZX6_HORVV SubName: Full=Predicted protein {ECO:0000313|EMBL:BAK00648.1};	--	--	--	--	--	--
HORVU.MOREX.r3.1HG0074250	brown	483.091054530755	266.076902454668	217.014152076088	49.0627503785803	54.6372	52.8103	57.2582	87.305	88.4142	88.5937	73.6618	64.2119	49.7771	61.0946	58.7175	58.5446	55.8328	70.52	72.2656	76.629	67.1202	72.3128	1H	466899119	466902772	+	HORVU.MOREX.r3.1HG0074250	--	K13463 coronatine-insensitive protein 1 | (RefSeq) coronatine-insensitive protein homolog 1b-like (A)	ko04075: Plant hormone signal transduction	coronatine-insensitive protein homolog 1b [Hordeum vulgare subsp. vulgare]	COI1B_ORYSJ RecName: Full=Coronatine-insensitive protein homolog 1b {ECO:0000305}; Short=OsCOI1b {ECO:0000303|PubMed:23320078}; AltName: Full=COI1 protein homolog {ECO:0000303|PubMed:23104764}; Short=OsCOI1H {ECO:0000303|PubMed:23104764};	F2CTQ7_HORVV SubName: Full=Predicted protein {ECO:0000313|EMBL:BAJ86228.1};	Leucine rich repeat proteins, some proteins contain F-box	GO:0019005,SCF ubiquitin ligase complex; GO:0006952,defense response; GO:2000022,regulation of jasmonic acid mediated signaling pathway; GO:0031146,SCF-dependent proteasomal ubiquitin-dependent protein catabolic process; GO:0006950,response to stress; GO:0008150,biological_process; GO:0050896,response to stimulus; GO:0007154,cell communication; GO:0007165,signal transduction; GO:0009719,response …	PF18791.4:Transport inhibitor response 1 protein domain	--	--	--
HORVU.MOREX.r3.1HG0074260	brown	208.319466081396	73.2433911379659	135.07607494343	-61.8327	34.5032	39.0925	39.2504	50.6176	46.3877	46.9508	53.8069	41.1208	38.2855	43.7273	38.4231	37.397	46.1178	33.041	33.8299	43.0552	43.4145	38.3981	1H	467024552	467028134	+	HORVU.MOREX.r3.1HG0074260	--	K05349 beta-glucosidase [EC:3.2.1.21] | (RefSeq) beta-glucosidase BoGH3B-like (A)	ko00460: Cyanoamino acid metabolism; ko00500: Starch and sucrose metabolism; ko00999: Biosynthesis of various plant secondary metabolites; ko01100: Metabolic pathways; ko01110: Biosynthesis of secondary metabolites	beta-glucosidase BoGH3B-like isoform X2 [Hordeum vulgare subsp. vulgare]	BXL1_ARATH RecName: Full=Beta-D-xylosidase 1; Short=AtBXL1; EC=3.2.1.-; AltName: Full=Alpha-L-arabinofuranosidase; EC=3.2.1.55; Flags: Precursor;	F2D4Z0_HORVV RecName: Full=Beta-glucosidase {ECO:0000256|ARBA:ARBA00012744}; EC=3.2.1.21 {ECO:0000256|ARBA:ARBA00012744};	--	GO:0048046,apoplast; GO:0009536,plastid; GO:0046556,alpha-L-arabinofuranosidase activity; GO:0009044,xylan 1,4-beta-xylosidase activity; GO:0031222,arabinan catabolic process; GO:0010214,seed coat development; GO:0045493,xylan catabolic process; GO:0003674,molecular_function; GO:0003824,catalytic activity; GO:0004553,hydrolase activity, hydrolyzing O-glycosyl compounds; GO:0016787,hydrolase activ…	PF00933.24:Glycosyl hydrolase family 3 N terminal domain	--	--	--
HORVU.MOREX.r3.1HG0074720	brown	1046.13697581429	322.887243837571	723.24973197672	-400.362	16.0056	21.7876	15.3488	43.4926	35.2505	43.879	46.4342	39.8992	10.308	37.5356	47.2655	22.3906	8.6501	9.5731	8.9967	30.3504	22.7362	35.5941	1H	469203751	469209017	-	HORVU.MOREX.r3.1HG0074720	--	K14431 transcription factor TGA | (RefSeq) transcription factor TGAL5-like isoform X1 (A)	ko04075: Plant hormone signal transduction	transcription factor TGAL5-like isoform X1 [Hordeum vulgare subsp. vulgare]	TGAL5_ORYSJ RecName: Full=Transcription factor TGAL5 {ECO:0000305}; AltName: Full=bZIP transcription factor 41 {ECO:0000303|PubMed:18065552}; Short=OsbZIP41 {ECO:0000303|PubMed:18065552};	A0A8I6WI09_HORVV SubName: Full=Uncharacterized protein {ECO:0000313|EnsemblPlants:HORVU.MOREX.r3.1HG0074720.1};	--	GO:0005634,nucleus; GO:0003700,DNA-binding transcription factor activity; GO:0043565,sequence-specific DNA binding; GO:0006952,defense response; GO:0006351,DNA-templated transcription; GO:0003674,molecular_function; GO:0140110,transcription regulator activity; GO:0003676,nucleic acid binding; GO:0003677,DNA binding; GO:0005488,binding; GO:0097159,organic cyclic compound binding; GO:1901363,hetero…	PF14144.9:Seed dormancy control	--	--	--
HORVU.MOREX.r3.1HG0074810	brown	211.282244003899	90.6194440408995	120.662799962999	-30.0434	18.4535	17.8	17.7207	18.992	19.9292	20.9377	20.546	16.9138	15.7473	17.481	18.9646	17.3504	19.4905	18.1162	17.4913	18.0125	17.6926	18.2669	1H	469511718	469517093	+	HORVU.MOREX.r3.1HG0074810	--	K14007 protein transport protein SEC24 | (RefSeq) protein transport protein Sec24-like At3g07100 (A)	ko04141: Protein processing in endoplasmic reticulum	protein transport protein sec24 isoform X1 [Hordeum vulgare subsp. vulgare]	SC24A_ARATH RecName: Full=Protein transport protein Sec24-like At3g07100;	A0A8I6X5K5_HORVV SubName: Full=Uncharacterized protein {ECO:0000313|EnsemblPlants:HORVU.MOREX.r3.1HG0074810.1};	Vesicle coat complex COPII, subunit SEC24/subunit SFB2	GO:0030127,COPII vesicle coat; GO:0070971,endoplasmic reticulum exit site; GO:0005789,endoplasmic reticulum membrane; GO:0000139,Golgi membrane; GO:0000149,SNARE binding; GO:0008270,zinc ion binding; GO:0090110,COPII-coated vesicle cargo loading; GO:0007029,endoplasmic reticulum organization; GO:0080119,ER body organization; GO:0007030,Golgi organization; GO:0006886,intracellular protein transpor…	PF04811.18:Sec23/Sec24 trunk domain	--	--	--
HORVU.MOREX.r3.1HG0075380	brown	147.63600728628	39.1665368518204	108.46947043446	-69.3029	8.2762	9.9074	7.0845	11.3379	13.1118	13.2478	10.4754	10.7219	8.6279	10.8536	12.1598	10.652	8.2262	13.1494	14.3065	10.9992	9.3305	12.0751	1H	472105332	472108079	-	HORVU.MOREX.r3.1HG0075380	--	K19828 mitochondrial GTPase 1 | (RefSeq) DAR GTPase 3, chloroplastic-like (A)	--	DAR GTPase 3, chloroplastic [Hordeum vulgare subsp. vulgare]	DGP3_ARATH RecName: Full=DAR GTPase 3, chloroplastic {ECO:0000303|PubMed:16849600}; AltName: Full=Protein EMBRYO DEFECTIVE 3129; Flags: Precursor;	A0A8I7B1E9_HORVV RecName: Full=G domain-containing protein {ECO:0000259|Pfam:PF01926};	GTPase	GO:0009507,chloroplast; GO:0005739,mitochondrion; GO:0005525,GTP binding; GO:0003924,GTPase activity; GO:0032543,mitochondrial translation; GO:0006412,translation; GO:0000166,nucleotide binding; GO:0003674,molecular_function; GO:0005488,binding; GO:0017076,purine nucleotide binding; GO:0019001,guanyl nucleotide binding; GO:0032553,ribonucleotide binding; GO:0032555,purine ribonucleotide binding; …	PF01926.26:50S ribosome-binding GTPase	--	--	--
HORVU.MOREX.r3.1HG0075560	brown	304.445828427106	100.827665314554	203.618163112552	-102.79	26.0299	22.5339	26.1169	29.4597	28.4231	30.9249	22.8872	20.1877	15.4265	21.1406	25.3737	23.6593	22.8048	24.2873	25.9549	22.0811	20.5225	22.2384	1H	472678696	472680977	+	HORVU.MOREX.r3.1HG0075560	--	--	--	uncharacterized protein LOC123446466 [Hordeum vulgare subsp. vulgare]	--	F2E917_HORVV SubName: Full=Predicted protein {ECO:0000313|EMBL:BAK03839.1};	--	--	--	--	--	--
HORVU.MOREX.r3.1HG0075610	brown	201.474861698332	77.3246118355135	124.150249862819	-46.8256	13.1752	14.3757	14.4278	17.6091	17.8418	16.3615	17.3804	16.351	14.1997	19.1877	17.1287	13.999	16.2318	15.4574	15.4694	15.6049	15.6391	17.7492	1H	472875035	472881375	-	HORVU.MOREX.r3.1HG0075610	--	K07019 uncharacterized protein | (RefSeq) phospholipase ABHD3-like isoform X1 (A)	--	embryogenesis-associated protein EMB8-like isoform X1 [Hordeum vulgare subsp. vulgare]	EMB8_PICGL RecName: Full=Embryogenesis-associated protein EMB8; EC=3.1.1.-;	F2E3N3_HORVV SubName: Full=Predicted protein {ECO:0000313|EMBL:BAK01955.1};	Alpha/beta hydrolase	GO:0052689,carboxylic ester hydrolase activity; GO:0003674,molecular_function; GO:0003824,catalytic activity; GO:0016787,hydrolase activity; GO:0016788,hydrolase activity, acting on ester bonds	PF00561.23:alpha/beta hydrolase fold	--	--	--
HORVU.MOREX.r3.1HG0076280	brown	659.823467709091	206.742536873086	453.080930836005	-246.338	41.2216	42.2685	40.2523	48.5212	51.2498	52.4306	44.7599	43.5436	30.8723	43.1246	53.0387	39.8984	34.8781	43.6997	44.1555	40.6545	35.3592	39.2048	1H	474544210	474557403	+	HORVU.MOREX.r3.1HG0076280	--	K15172 transcription elongation factor SPT5 | (RefSeq) putative transcription elongation factor SPT5 homolog 1 (A)	ko03250: Viral life cycle - HIV-1	protein RNA-directed DNA methylation 3 [Hordeum vulgare]	RDM3_ARATH RecName: Full=Protein RNA-directed DNA methylation 3 {ECO:0000303|PubMed:19410546}; AltName: Full=KOW domain-containing transcription factor 1 {ECO:0000303|PubMed:19410546}; AltName: Full=Protein SPT5-like {ECO:0000303|PubMed:19343051};	A0A8I6X8F1_HORVV SubName: Full=Uncharacterized protein {ECO:0000313|EnsemblPlants:HORVU.MOREX.r3.1HG0076280.1};	RNA polymerase II transcription elongation factor DSIF/SUPT5H/SPT5	GO:0032044,DSIF complex; GO:0005654,nucleoplasm; GO:0003682,chromatin binding; GO:0003677,DNA binding; GO:0003729,mRNA binding; GO:0003723,RNA binding; GO:0006306,DNA methylation; GO:0080188,gene silencing by RNA-directed DNA methylation; GO:0031507,heterochromatin formation; GO:0032784,regulation of DNA-templated transcription elongation; GO:0006357,regulation of transcription by RNA polymerase …	PF03439.16:Early transcription elongation factor of RNA pol II, NGN section	--	--	--
HORVU.MOREX.r3.1HG0076640	brown	114.277947052248	20.9530673720738	93.3248796801744	-72.3718	104.467	95.5538	110.307	116.546	108.78	110.815	105.131	97.8149	98.0302	103.465	95.2488	101.821	113.811	91.1933	92.8126	114.679	103.724	100.946	1H	475640587	475645259	-	HORVU.MOREX.r3.1HG0076640	--	K00844 hexokinase [EC:2.7.1.1] | (RefSeq) hexokinase-5-like (A)	ko00010: Glycolysis / Gluconeogenesis; ko00051: Fructose and mannose metabolism; ko00052: Galactose metabolism; ko00500: Starch and sucrose metabolism; ko00520: Amino sugar and nucleotide sugar metabolism; ko01100: Metabolic pathways; ko01110: Biosynthesis of secondary metabolites; ko01200: Carbon metabolism; ko01250: Biosynthesis of nucleotide sugars	hexokinase-5-like [Triticum dicoccoides]	HXK5_ORYSJ RecName: Full=Hexokinase-5; EC=2.7.1.1 {ECO:0000305|PubMed:16552590}; AltName: Full=Hexokinase I;	A0A3B5Z289_WHEAT RecName: Full=Phosphotransferase {ECO:0000256|RuleBase:RU362007}; EC=2.7.1.- {ECO:0000256|RuleBase:RU362007};	Hexokinase	GO:0009707,chloroplast outer membrane; GO:0005829,cytosol; GO:0016021,integral component of membrane; GO:0005739,mitochondrion; GO:0005524,ATP binding; GO:0008865,fructokinase activity; GO:0004340,glucokinase activity; GO:0005536,glucose binding; GO:0046835,carbohydrate phosphorylation; GO:0001678,cellular glucose homeostasis; GO:0051156,glucose 6-phosphate metabolic process; GO:0006006,glucose m…	PF03727.19:Hexokinase	--	--	--
HORVU.MOREX.r3.1HG0076800	brown	293.354172568308	134.247449602186	159.106722966122	-24.8593	7.1761	7.0045	6.6741	10.8307	9.9788	9.9891	10.0512	8.4196	8.3343	11.6098	8.3494	8.4163	7.7838	7.3099	7.5257	9.0773	7.6161	10.3463	1H	476347318	476354916	+	HORVU.MOREX.r3.1HG0076800	--	K10406 kinesin family member C2/C3 | (RefSeq) kinesin-like protein KIN-14K isoform X1 (A)	ko04814: Motor proteins	kinesin-like protein KIN-14K [Hordeum vulgare subsp. vulgare]	KN14K_ORYSJ RecName: Full=Kinesin-like protein KIN-14K {ECO:0000305};	A0A8I6W7G9_HORVV SubName: Full=Uncharacterized protein {ECO:0000313|EnsemblPlants:HORVU.MOREX.r3.1HG0076800.1};	Kinesin (KAR3 subfamily)	GO:0005874,microtubule; GO:0015630,microtubule cytoskeleton; GO:0005524,ATP binding; GO:0008017,microtubule binding; GO:0003777,microtubule motor activity; GO:0007018,microtubule-based movement; GO:0007017,microtubule-based process; GO:0000166,nucleotide binding; GO:0003674,molecular_function; GO:0005488,binding; GO:0017076,purine nucleotide binding; GO:0030554,adenyl nucleotide binding; GO:00325…	PF00225.26:Kinesin motor domain	--	--	--
HORVU.MOREX.r3.1HG0077170	brown	106.473594285987	29.9242310641663	76.5493632218206	-46.6251	10.9383	11.2736	9.9397	12.0358	12.7502	14.0415	7.949	8.1772	10.7014	10.0039	11.8186	9.5055	8.9971	12.0565	12.4715	9.0314	9.8243	10.1504	1H	477342120	477347395	+	HORVU.MOREX.r3.1HG0077170	--	--	--	uncharacterized protein LOC123447041 [Hordeum vulgare subsp. vulgare]	--	A0A8I6WLM2_HORVV SubName: Full=Uncharacterized protein {ECO:0000313|EnsemblPlants:HORVU.MOREX.r3.1HG0077170.1};	--	--	--	--	--	--
HORVU.MOREX.r3.1HG0077220	brown	1043.95416368407	475.871468168931	568.082695515143	-92.2112	26.7511	27.0276	25.1814	37.9314	38.2086	38.0933	28.2974	26.1015	23.7988	30.0519	33.6219	25.5734	21.9962	23.4695	21.2489	27.0813	25.1755	28.9339	1H	477662221	477670871	+	HORVU.MOREX.r3.1HG0077220	--	--	--	homeobox protein HOX1A-like [Hordeum vulgare subsp. vulgare]	HOX1A_MAIZE RecName: Full=Homeobox protein HOX1A;	A0A8I6WXD7_HORVV SubName: Full=Uncharacterized protein {ECO:0000313|EnsemblPlants:HORVU.MOREX.r3.1HG0077220.1};	PHD Zn-finger protein	GO:0005634,nucleus; GO:0003682,chromatin binding; GO:0003677,DNA binding; GO:0000981,DNA-binding transcription factor activity, RNA polymerase II-specific; GO:0046872,metal ion binding; GO:0006325,chromatin organization; GO:0006355,regulation of DNA-templated transcription; GO:0003674,molecular_function; GO:0005488,binding; GO:0003676,nucleic acid binding; GO:0097159,organic cyclic compound bindi…	PF00046.32:Homeodomain	--	--	--
HORVU.MOREX.r3.1HG0077250	brown	344.162923022841	104.444102435709	239.718820587131	-135.275	53.0071	51.4374	53.7887	58.1131	57.3892	61.1248	57.5104	50.7322	52.1613	53.9779	59.7052	59.614	50.8908	50.1685	47.017	56.8524	55.1434	60.7245	1H	477768499	477770485	-	HORVU.MOREX.r3.1HG0077250	--	K16223 protein FLOWERING LOCUS T | (RefSeq) protein RICE FLOWERING LOCUS T 1-like (A)	ko04712: Circadian rhythm - plant	cyclic phosphodiesterase-like [Hordeum vulgare subsp. vulgare]	CPD_ARATH RecName: Full=Cyclic phosphodiesterase; Short=CPDase; EC=3.1.4.-;	A0A8I6WI88_HORVV SubName: Full=Uncharacterized protein {ECO:0000313|EnsemblPlants:HORVU.MOREX.r3.1HG0077250.2};	--	GO:0005737,cytoplasm; GO:0005829,cytosol; GO:0004113,2',3'-cyclic-nucleotide 3'-phosphodiesterase activity; GO:0009187,cyclic nucleotide metabolic process; GO:0006388,tRNA splicing, via endonucleolytic cleavage and ligation; GO:0003674,molecular_function; GO:0003824,catalytic activity; GO:0004112,cyclic-nucleotide phosphodiesterase activity; GO:0008081,phosphoric diester hydrolase activity; GO:00…	PF07823.14:Cyclic phosphodiesterase-like protein	--	--	--
HORVU.MOREX.r3.1HG0077280	brown	1531.04997834231	449.543730256525	1081.50624808579	-631.963	15.8607	16.3727	14.3021	21.4709	22.8303	24.0327	21.5494	19.5056	12.6138	16.6943	20.4212	19.5845	13.5175	13.353	13.5669	14.9532	15.7747	16.6368	1H	477895689	477901545	-	HORVU.MOREX.r3.1HG0077280	--	K16055 trehalose 6-phosphate synthase/phosphatase [EC:2.4.1.15 3.1.3.12] | (RefSeq) probable alpha,alpha-trehalose-phosphate synthase [UDP-forming] 7 (A)	ko00500: Starch and sucrose metabolism; ko01100: Metabolic pathways; ko01110: Biosynthesis of secondary metabolites	probable alpha,alpha-trehalose-phosphate synthase [UDP-forming]	TPS7_ARATH RecName: Full=Probable alpha,alpha-trehalose-phosphate synthase [UDP-forming] 7; EC=2.4.1.15; AltName: Full=Trehalose-6-phosphate synthase 7; Short=AtTPS7;	F2CWL4_HORVV RecName: Full=Trehalose 6-phosphate phosphatase {ECO:0000256|ARBA:ARBA00030356};	Trehalose-6-phosphate synthase component TPS1 and related subunits	GO:0016757,glycosyltransferase activity; GO:0005992,trehalose biosynthetic process; GO:0070413,trehalose metabolism in response to stress; GO:0003674,molecular_function; GO:0003824,catalytic activity; GO:0016740,transferase activity; GO:0005975,carbohydrate metabolic process; GO:0005984,disaccharide metabolic process; GO:0005991,trehalose metabolic process; GO:0008150,biological_process; GO:00081…	PF00982.24:Glycosyltransferase family 20	--	--	--
HORVU.MOREX.r3.1HG0077390	brown	452.890754924221	209.952093958807	242.938660965414	-32.9866	1.0077	1.8039	1.3974	5.7706	4.264	4.2036	5.4229	2.9425	0.8125	1.8161	1.2408	0.9155	1.8178	1.5471	1.6604	3.6434	3.2896	4.0643	1H	478374236	478374808	+	HORVU.MOREX.r3.1HG0077390	--	--	--	uncharacterized protein LOC123416232 [Hordeum vulgare subsp. vulgare]	--	F2ECD1_HORVV SubName: Full=Predicted protein {ECO:0000313|EMBL:BAK05003.1};	--	--	--	--	--	--
HORVU.MOREX.r3.1HG0077430	brown	594.104994876367	349.615727446019	244.489267430348	105.126460015671	21.5387	19.3439	19.6349	26.5296	27.6721	29.0989	20.9491	19.5558	16.2964	20.1437	21.4459	17.8826	18.4029	19.8793	19.1631	23.6171	22.423	24.4782	1H	478423184	478428999	-	HORVU.MOREX.r3.1HG0077430	--	--	--	transcription factor VOZ1-like [Hordeum vulgare subsp. vulgare]	VOZ1_ARATH RecName: Full=Transcription factor VOZ1; AltName: Full=Protein VASCULAR PLANT ONE-ZINC FINGER 1; Short=AtVOZ1;	A0A8I6WWC1_HORVV SubName: Full=Uncharacterized protein {ECO:0000313|EnsemblPlants:HORVU.MOREX.r3.1HG0077430.1};	--	GO:0005737,cytoplasm; GO:0005634,nucleus; GO:0046872,metal ion binding; GO:0043565,sequence-specific DNA binding; GO:0009631,cold acclimation; GO:0048574,long-day photoperiodism, flowering; GO:0048578,positive regulation of long-day photoperiodism, flowering; GO:0045893,positive regulation of DNA-templated transcription; GO:0009585,red, far-red light phototransduction; GO:0009408,response to heat…	PF02365.18:No apical meristem (NAM) protein	--	--	--
HORVU.MOREX.r3.1HG0077480	brown	482.378742323781	268.431677621709	213.947064702072	54.4846129196371	1.5096	0.9956	0.785	7.5948	5.9959	5.7922	3.9103	2.3984	1.8257	6.0646	2.5435	3.0476	1.3925	1.1299	2.5527	2.9422	1.7058	2.9218	1H	478617566	478619215	+	HORVU.MOREX.r3.1HG0077480	--	K22588 acetylserotonin O-methyltransferase, plant [EC:2.1.1.4] | (RefSeq) acetylserotonin O-methyltransferase 1-like (A)	ko00380: Tryptophan metabolism; ko01100: Metabolic pathways; ko01110: Biosynthesis of secondary metabolites	O-methyltransferase ZRP4-like [Hordeum vulgare subsp. vulgare]	ZRP4_MAIZE RecName: Full=O-methyltransferase ZRP4; Short=OMT; EC=2.1.1.-;	A0A8I6W7I8_HORVV SubName: Full=Uncharacterized protein {ECO:0000313|EnsemblPlants:HORVU.MOREX.r3.1HG0077480.1};	Hydroxyindole-O-methyltransferase and related SAM-dependent methyltransferases	GO:0008171,O-methyltransferase activity; GO:0046983,protein dimerization activity; GO:0008757,S-adenosylmethionine-dependent methyltransferase activity; GO:0019438,aromatic compound biosynthetic process; GO:0032259,methylation; GO:0003674,molecular_function; GO:0003824,catalytic activity; GO:0008168,methyltransferase activity; GO:0016740,transferase activity; GO:0016741,transferase activity, tran…	PF00891.21:O-methyltransferase domain	--	--	--
HORVU.MOREX.r3.1HG0077490	brown	605.355162901001	244.738903847155	360.616259053846	-115.877	1.3089	1.6421	0.9194	6.7259	7.6832	5.4273	3.8344	2.1909	1.9551	7.767	3.9285	2.2182	0.4349	0.7853	1.0843	2.4829	1.1798	1.9672	1H	478623126	478624927	+	HORVU.MOREX.r3.1HG0077490	--	K22588 acetylserotonin O-methyltransferase, plant [EC:2.1.1.4] | (RefSeq) acetylserotonin O-methyltransferase 3-like (A)	ko00380: Tryptophan metabolism; ko01100: Metabolic pathways; ko01110: Biosynthesis of secondary metabolites	acetylserotonin O-methyltransferase 1-like [Hordeum vulgare subsp. vulgare]	ASMT1_ORYSJ RecName: Full=Acetylserotonin O-methyltransferase 1 {ECO:0000305}; Short=OsASMT1 {ECO:0000303|PubMed:24134674}; EC=2.1.1.4 {ECO:0000269|PubMed:21210840};	A0A8I6WEB8_HORVV SubName: Full=Uncharacterized protein {ECO:0000313|EnsemblPlants:HORVU.MOREX.r3.1HG0077490.1};	Hydroxyindole-O-methyltransferase and related SAM-dependent methyltransferases	GO:0005737,cytoplasm; GO:0017096,acetylserotonin O-methyltransferase activity; GO:0008171,O-methyltransferase activity; GO:0046983,protein dimerization activity; GO:0008757,S-adenosylmethionine-dependent methyltransferase activity; GO:0019438,aromatic compound biosynthetic process; GO:0030187,melatonin biosynthetic process; GO:0032259,methylation; GO:0003674,molecular_function; GO:0003824,catalyt…	PF00891.21:O-methyltransferase domain	--	--	--
HORVU.MOREX.r3.1HG0077640	brown	1665.19471742328	466.23902521837	1198.9556922049	-732.717	60.7423	67.5399	60.9985	82.9749	85.8752	91.2141	84.8722	75.549	49.0431	68.7932	82.475	65.5296	51.7367	56.7986	56.9404	58.3711	57.1582	63.9823	1H	479245077	479249860	-	HORVU.MOREX.r3.1HG0077640	--	K19600 tubby and related proteins | (RefSeq) tubby-like F-box protein 9 (A)	--	uncharacterized protein LOC123401246 [Hordeum vulgare subsp. vulgare]	TLP9_ORYSJ RecName: Full=Tubby-like F-box protein 9; Short=OsTLP9; AltName: Full=Tubby-like F-box protein 10; Short=OsTLP10;	A0A8I6WSU4_HORVV RecName: Full=Tubby-like F-box protein {ECO:0000256|RuleBase:RU361125};	Tub family proteins	--	PF01167.21:Tub family	--	--	--
HORVU.MOREX.r3.1HG0078110	brown	265.654401100644	140.104350338474	125.55005076217	14.5542995763041	1.5323	2.1003	1.932	4.1365	2.5611	3.2095	3.0569	2.0857	1.4466	2.7763	1.9026	1.9209	1.5604	1.8782	2.5461	2.7951	1.7476	1.7392	1H	480225816	480227108	-	HORVU.MOREX.r3.1HG0078110	--	K24028 salicylic acid 3-hydroxylase [EC:1.14.11.-] | (RefSeq) protein DMR6-LIKE OXYGENASE 1-like (A)	--	protein SRG1-like [Hordeum vulgare subsp. vulgare]	ODD11_ORYSJ RecName: Full=2-oxoglutarate-dependent dioxygenase 11 {ECO:0000303|PubMed:25728912}; EC=1.14.11.- {ECO:0000255|PROSITE-ProRule:PRU00805, ECO:0000269|PubMed:25728912}; AltName: Full=Melatonin 2-hydroxylase {ECO:0000303|PubMed:25728912};	A0A8I6WSV5_HORVV RecName: Full=Fe2OG dioxygenase domain-containing protein {ECO:0000259|PROSITE:PS51471};	Iron/ascorbate family oxidoreductases	GO:0005737,cytoplasm; GO:0051213,dioxygenase activity; GO:0031418,L-ascorbic acid binding; GO:0046872,metal ion binding; GO:0003674,molecular_function; GO:0003824,catalytic activity; GO:0016491,oxidoreductase activity; GO:0005488,binding; GO:0019842,vitamin binding; GO:0030246,carbohydrate binding; GO:0031406,carboxylic acid binding; GO:0036094,small molecule binding; GO:0043167,ion binding; GO:0…	PF14226.9:non-haem dioxygenase in morphine synthesis N-terminal	--	--	--
HORVU.MOREX.r3.1HG0078260	brown	308.460188135515	176.442680779679	132.017507355836	44.4251734238422	20.5033	20.7505	20.3313	27.8441	29.0588	30.7285	21.2092	18.8601	16.4625	20.4525	21.0288	20.8396	18.8333	26.0125	24.7989	23.8166	19.7217	21.681	1H	480718848	480724196	+	HORVU.MOREX.r3.1HG0078260	--	K12617 DNA topoisomerase 2-associated protein PAT1 | (RefSeq) protein PAT1 homolog 1-like isoform X1 (A)	ko03018: RNA degradation	protein PAT1 homolog 1-like [Hordeum vulgare subsp. vulgare]	PATH1_ARATH RecName: Full=Protein PAT1 homolog 1 {ECO:0000305}; Short=AtPAT1H1 {ECO:0000305}; AltName: Full=Protein ROOT STEM CELL DEFECTIVE 2 {ECO:0000303|PubMed:26956135};	A0A8I6X8N7_HORVV SubName: Full=Uncharacterized protein {ECO:0000313|EnsemblPlants:HORVU.MOREX.r3.1HG0078260.1};	--	GO:0005783,endoplasmic reticulum; GO:1990726,Lsm1-7-Pat1 complex; GO:0005634,nucleus; GO:0000932,P-body; GO:0003723,RNA binding; GO:0007049,cell cycle; GO:0051301,cell division; GO:0000290,deadenylation-dependent decapping of nuclear-transcribed mRNA; GO:0006397,mRNA processing; GO:0033962,P-body assembly; GO:0019827,stem cell population maintenance; GO:0003674,molecular_function; GO:0003676,nucl…	PF09770.12:Topoisomerase II-associated protein PAT1	--	--	--
HORVU.MOREX.r3.1HG0078420	brown	196.043817942712	77.8442957381019	118.19952220461	-40.3552	8.2246	8.7845	9.0005	8.911	10.2442	10.6077	10.158	10.412	7.815	7.729	8.9434	9.0854	7.9479	7.7597	9.206	10.8733	9.3882	9.6075	1H	481166001	481167251	-	HORVU.MOREX.r3.1HG0078420	--	--	--	F-box protein At5g46170-like [Hordeum vulgare subsp. vulgare]	FB285_ARATH RecName: Full=F-box protein At5g46170;	A0A8I7B1G8_HORVV RecName: Full=F-box domain-containing protein {ECO:0000259|Pfam:PF12937};	--	GO:0010286,heat acclimation; GO:0006950,response to stress; GO:0008150,biological_process; GO:0009266,response to temperature stimulus; GO:0009408,response to heat; GO:0009628,response to abiotic stimulus; GO:0050896,response to stimulus	PF12937.10:F-box-like	--	--	--
HORVU.MOREX.r3.1HG0078480	brown	574.636724135058	282.666614138766	291.970109996292	-9.3035	6.7681	6.38	5.6919	7.5918	7.523	7.9302	7.2573	6.5511	5.8379	5.8659	6.1725	6.053	4.9671	6.4821	5.7307	6.6138	6.4022	6.2973	1H	481244846	481248111	+	HORVU.MOREX.r3.1HG0078480	--	K17604 zinc finger SWIM domain-containing protein 3 | (RefSeq) protein FAR1-RELATED SEQUENCE 5-like (A)	--	protein FAR1-RELATED SEQUENCE 9-like [Hordeum vulgare subsp. vulgare]	FRS5_ARATH RecName: Full=Protein FAR1-RELATED SEQUENCE 5;	A0A8I6WL40_HORVV RecName: Full=Protein FAR1-RELATED SEQUENCE {ECO:0000256|RuleBase:RU367018};	--	GO:0005634,nucleus; GO:0008270,zinc ion binding; GO:0006355,regulation of DNA-templated transcription; GO:0003674,molecular_function; GO:0005488,binding; GO:0043167,ion binding; GO:0043169,cation binding; GO:0046872,metal ion binding; GO:0046914,transition metal ion binding; GO:0006139,nucleobase-containing compound metabolic process; GO:0006351,DNA-templated transcription; GO:0006725,cellular ar…	PF10551.12:MULE transposase domain	--	--	--
HORVU.MOREX.r3.1HG0079020	brown	1210.20054226828	451.516572514085	758.683969754195	-307.167	3.0463	3.5329	3.0942	6.6571	6.7516	8.5555	6.2799	4.2252	3.4896	4.2984	6.4497	3.7448	2.077	1.5924	1.6777	4.2817	3.7864	4.1239	1H	482712248	482717413	+	HORVU.MOREX.r3.1HG0079020	--	K13430 serine/threonine-protein kinase PBS1 [EC:2.7.11.1] | (RefSeq) probable serine/threonine-protein kinase PBL7 (A)	ko04626: Plant-pathogen interaction	senescence-induced receptor-like serine/threonine-protein kinase [Hordeum vulgare subsp. vulgare]	SIRK_ARATH RecName: Full=Senescence-induced receptor-like serine/threonine-protein kinase; AltName: Full=FLG22-induced receptor-like kinase 1; Flags: Precursor;	A0A8I6WXU9_HORVV RecName: Full=Protein kinase domain-containing protein {ECO:0000259|PROSITE:PS50011};	--	GO:0016021,integral component of membrane; GO:0005524,ATP binding; GO:0004674,protein serine/threonine kinase activity; GO:0042742,defense response to bacterium; GO:0006468,protein phosphorylation; GO:0000166,nucleotide binding; GO:0003674,molecular_function; GO:0005488,binding; GO:0017076,purine nucleotide binding; GO:0030554,adenyl nucleotide binding; GO:0032553,ribonucleotide binding; GO:00325…	PF12819.10:Malectin-like domain	--	--	--
HORVU.MOREX.r3.1HG0079120	brown	241.677969838478	65.5483586916753	176.129611146803	-110.581	157.484	139.002	161.903	210.934	218.334	178.57	149.829	149.596	168.68	249.7	212.466	128.435	132.693	154.86	158.115	154.6	143.301	165.566	1H	483012014	483017803	-	HORVU.MOREX.r3.1HG0079120	--	K05929 phosphoethanolamine N-methyltransferase [EC:2.1.1.103] | (RefSeq) phosphomethylethanolamine N-methyltransferase-like (A)	ko00564: Glycerophospholipid metabolism	SAM-dependent methyltransferase [Mycobacteroides abscessus]	PEAM2_ARATH RecName: Full=Phosphomethylethanolamine N-methyltransferase; Short=AtPMEAMT; EC=2.1.1.-; AltName: Full=Phosphoethanolamine N-methyltransferase 2;	A0A8I6WWR4_HORVV RecName: Full=Methyltransf_11 domain-containing protein {ECO:0000259|Pfam:PF08241};	SAM-dependent methyltransferases	GO:0005737,cytoplasm; GO:0003729,mRNA binding; GO:0000234,phosphoethanolamine N-methyltransferase activity; GO:0052667,phosphomethylethanolamine N-methyltransferase activity; GO:0032259,methylation; GO:0006656,phosphatidylcholine biosynthetic process; GO:0003674,molecular_function; GO:0003676,nucleic acid binding; GO:0003723,RNA binding; GO:0005488,binding; GO:0097159,organic cyclic compound bind…	PF08241.15:Methyltransferase domain	--	--	--
HORVU.MOREX.r3.1HG0079950	brown	638.81494374086	336.480236394616	302.334707346244	34.1455290483713	42.4638	43.5352	40.1326	53.0346	50.9838	58.13	45.8142	46.842	32.6451	38.94	41.6219	42.7611	37.7785	40.7068	44.3319	47.107	40.3504	44.5004	1H	485161572	485167583	-	HORVU.MOREX.r3.1HG0079950	--	K11864 BRCA1/BRCA2-containing complex subunit 3 [EC:3.4.19.-] | (RefSeq) lys-63-specific deubiquitinase BRCC36-like (A)	ko03440: Homologous recombination	lys-63-specific deubiquitinase BRCC36-like [Hordeum vulgare subsp. vulgare]	CSN5A_ARATH RecName: Full=COP9 signalosome complex subunit 5a; Short=Signalosome subunit 5a; EC=3.4.-.-; AltName: Full=Jun activation domain-binding homolog 1;	A0A8I6X8W1_HORVV RecName: Full=MPN domain-containing protein {ECO:0000259|PROSITE:PS50249};	26S proteasome regulatory complex, subunit RPN11	GO:0008180,COP9 signalosome; GO:0005737,cytoplasm; GO:0019784,deNEDDylase activity; GO:0070122,NA; GO:0046872,metal ion binding; GO:0140492,metal-dependent deubiquitinase activity; GO:0004222,metalloendopeptidase activity; GO:0008237,metallopeptidase activity; GO:0010387,COP9 signalosome assembly; GO:0010100,negative regulation of photomorphogenesis; GO:0010971,positive regulation of G2/M transit…	PF01398.24:JAB1/Mov34/MPN/PAD-1 ubiquitin protease	--	--	--
HORVU.MOREX.r3.1HG0080190	brown	525.490956755529	239.729522811368	285.761433944161	-46.0319	17.3296	19.0429	19.6378	21.7523	22.857	23.9052	19.57	19.3218	15.907	16.1238	16.0777	17.4821	15.6605	14.6898	16.7231	19.7772	18.7554	17.4158	1H	485577604	485583236	-	HORVU.MOREX.r3.1HG0080190	--	--	--	hypothetical protein ZWY2020_044622 [Hordeum vulgare]	--	A0A452ZQ53_AEGTS SubName: Full=Uncharacterized protein {ECO:0000313|EnsemblPlants:AET1Gv20877700.1};	--	--	PF07797.17:Protein of unknown function (DUF1639)	--	--	--
HORVU.MOREX.r3.1HG0080220	brown	917.680927891239	330.510959416713	587.169968474526	-256.659	31.6958	34.8029	29.2664	42.569	41.5903	50.662	34.9919	35.8308	23.7421	31.1992	43.6923	40.0208	27.1699	28.7542	30.1836	31.3827	33.3115	34.3021	1H	485703418	485707526	+	HORVU.MOREX.r3.1HG0080220	--	K08493 vesicle transport through interaction with t-SNAREs 1 | (RefSeq) vesicle transport v-SNARE 13-like (A)	ko04130: SNARE interactions in vesicular transport	vesicle transport v-SNARE 13-like [Hordeum vulgare subsp. vulgare]	VTI13_ARATH RecName: Full=Vesicle transport v-SNARE 13 {ECO:0000303|PubMed:24737717}; Short=AtVTI13 {ECO:0000303|PubMed:24737717}; AltName: Full=Vesicle soluble NSF attachment protein receptor 13 {ECO:0000303|PubMed:24737717}; AltName: Full=Vesicle transport v-SNARE protein VTI13 {ECO:0000303|PubMed:24737717};	A0A8I6X8X0_HORVV RecName: Full=V-SNARE domain-containing protein {ECO:0000259|Pfam:PF05008};	V-SNARE	GO:0031901,early endosome membrane; GO:0005789,endoplasmic reticulum membrane; GO:0010008,endosome membrane; GO:0012507,ER to Golgi transport vesicle membrane; GO:0005794,Golgi apparatus; GO:0016021,integral component of membrane; GO:0031902,late endosome membrane; GO:0009705,plant-type vacuole membrane; GO:0031201,SNARE complex; GO:0005484,SNAP receptor activity; GO:0000149,SNARE binding; GO:000…	PF12352.11:Snare region anchored in the vesicle membrane C-terminus	--	--	--
HORVU.MOREX.r3.1HG0080510	brown	191.838669755775	52.602402783027	139.236266972748	-86.6339	19.0907	17.38	19.7233	23.9339	24.368	23.5503	22.3621	20.7542	18.3142	22.0015	21.0583	18.1657	19.3115	25.456	24.59	22.1504	20.5645	21.6872	1H	486297264	486304024	+	HORVU.MOREX.r3.1HG0080510	--	K24405 [histone H3]-lysine9 N-dimethyltransferase [EC:2.1.1.368] | (RefSeq) histone-lysine N-methyltransferase, H3 lysine-9 specific SUVH1 (A)	ko00310: Lysine degradation; ko01100: Metabolic pathways	histone-lysine N-methyltransferase, H3 lysine-9 specific SUVH1-like [Hordeum vulgare subsp. vulgare]	SUVH1_TOBAC RecName: Full=Histone-lysine N-methyltransferase, H3 lysine-9 specific SUVH1; EC=2.1.1.- {ECO:0000305|PubMed:15546353}; EC=2.1.1.368 {ECO:0000305|PubMed:15546353, ECO:0000305|PubMed:15574848}; EC=2.1.1.369 {ECO:0000305|PubMed:15546353}; AltName: Full=Histone H3-K9 methyltransferase 1; Short=H3-K9-HMTase 1; AltName: Full=NtSet1; AltName: Full=Suppressor of variegation 3-9 homolog prote…	A0A8I6WII1_HORVV SubName: Full=Uncharacterized protein {ECO:0000313|EnsemblPlants:HORVU.MOREX.r3.1HG0080510.1.CDS1};	Histone H3 (Lys9) methyltransferase SUV39H1/Clr4, required for transcriptional silencing	GO:0005694,chromosome; GO:0005634,nucleus; GO:0003690,double-stranded DNA binding; GO:0042054,histone methyltransferase activity; GO:0018024,histone-lysine N-methyltransferase activity; GO:0008270,zinc ion binding; GO:0006325,chromatin organization; GO:0034968,histone lysine methylation; GO:0016571,histone methylation; GO:0003674,molecular_function; GO:0003676,nucleic acid binding; GO:0003677,DNA…	PF02182.20:SAD/SRA domain	--	--	--
HORVU.MOREX.r3.1HG0081640	brown	261.945975250957	123.565335038364	138.380640212592	-14.8153	17.472	15.2183	16.7308	20.8093	21.8599	21.3124	18.4888	16.4431	16.5049	16.1501	17.072	12.1193	12.961	17.4717	18.8756	19.689	18.0242	17.4586	1H	489009759	489011095	+	HORVU.MOREX.r3.1HG0081640	--	K00640 serine O-acetyltransferase [EC:2.3.1.30] | (RefSeq) probable serine acetyltransferase 5 (A)	ko00270: Cysteine and methionine metabolism; ko00543: Exopolysaccharide biosynthesis; ko00920: Sulfur metabolism; ko01100: Metabolic pathways; ko01110: Biosynthesis of secondary metabolites; ko01200: Carbon metabolism; ko01230: Biosynthesis of amino acids	probable serine acetyltransferase 5 [Hordeum vulgare subsp. vulgare]	SAT5_ORYSJ RecName: Full=Probable serine acetyltransferase 5; EC=2.3.1.30; AltName: Full=OsSERAT1;2;	F2CS98_HORVV RecName: Full=Serine O-acetyltransferase {ECO:0000256|ARBA:ARBA00013266}; EC=2.3.1.30 {ECO:0000256|ARBA:ARBA00013266};	Serine O-acetyltransferase	GO:0005829,cytosol; GO:0009001,serine O-acetyltransferase activity; GO:0006535,cysteine biosynthetic process from serine; GO:0003674,molecular_function; GO:0003824,catalytic activity; GO:0008374,O-acyltransferase activity; GO:0016407,acetyltransferase activity; GO:0016412,serine O-acyltransferase activity; GO:0016413,O-acetyltransferase activity; GO:0016740,transferase activity; GO:0016746,acyltr…	PF06426.17:Serine acetyltransferase, N-terminal	--	--	--
HORVU.MOREX.r3.1HG0081780	brown	403.797219094382	75.452978506454	328.344240587928	-252.891	42.3633	48.7326	40.3846	46.6976	51.2419	50.8123	41.695	42.751	46.4033	46.1834	49.3632	37.8764	41.4089	36.2763	36.4944	39.7919	40.9956	47.7821	1H	489173228	489180178	-	HORVU.MOREX.r3.1HG0081780	--	K14397 cleavage and polyadenylation specificity factor subunit 5 | (RefSeq) pre-mRNA cleavage factor Im 25 kDa subunit 2-like (A)	ko03015: mRNA surveillance pathway	pre-mRNA cleavage factor Im 25 kDa subunit 2-like [Hordeum vulgare subsp. vulgare]	CFIS2_ARATH RecName: Full=Pre-mRNA cleavage factor Im 25 kDa subunit 2 {ECO:0000303|PubMed:18479511};	A0A8I6X6F6_HORVV SubName: Full=Uncharacterized protein {ECO:0000313|EnsemblPlants:HORVU.MOREX.r3.1HG0081780.1};	mRNA cleavage factor I subunit	GO:0005829,cytosol; GO:0005849,mRNA cleavage factor complex; GO:0046872,metal ion binding; GO:0003729,mRNA binding; GO:0006378,mRNA polyadenylation; GO:0006397,mRNA processing; GO:0006364,rRNA processing; GO:0003674,molecular_function; GO:0005488,binding; GO:0043167,ion binding; GO:0043169,cation binding; GO:0003676,nucleic acid binding; GO:0003723,RNA binding; GO:0097159,organic cyclic compound …	PF13869.9:Nucleotide hydrolase	--	--	--
HORVU.MOREX.r3.1HG0082370	brown	756.106596210587	447.555560333591	308.551035876996	139.004524456595	2.3748	1.8134	1.5489	21.931	20.8543	25.5364	7.3984	3.1485	2.2169	11.9753	8.8201	2.3592	1.4655	2.0052	2.2652	5.6696	3.3142	7.3295	1H	490323159	490325444	+	HORVU.MOREX.r3.1HG0082370	--	K18835 WRKY transcription factor 2 | (RefSeq) probable WRKY transcription factor 2 (A)	ko04626: Plant-pathogen interaction	probable WRKY transcription factor 43 [Hordeum vulgare subsp. vulgare]	WRK24_ARATH RecName: Full=Probable WRKY transcription factor 24; AltName: Full=WRKY DNA-binding protein 24;	A0A8I6WXG2_HORVV RecName: Full=WRKY domain-containing protein {ECO:0000259|PROSITE:PS50811};	--	GO:0005634,nucleus; GO:0003700,DNA-binding transcription factor activity; GO:0043565,sequence-specific DNA binding; GO:0003674,molecular_function; GO:0140110,transcription regulator activity; GO:0003676,nucleic acid binding; GO:0003677,DNA binding; GO:0005488,binding; GO:0097159,organic cyclic compound binding; GO:1901363,heterocyclic compound binding; GO:0005575,cellular_component; GO:0005622,in…	PF03106.18:WRKY DNA -binding domain	WRKY	TF	WRKY
HORVU.MOREX.r3.1HG0082960	brown	76.5820636877485	21.2257708743994	55.3562928133491	-34.1305	22.1123	20.4518	23.2788	36.3133	15.8962	28.4845	37.6607	9.3433	21.9712	15.4203	16.3943	9.8129	15.238	11.6883	10.6307	22.1656	19.0583	19.4746	1H	491119549	491122035	-	ADH4	--	K18857 alcohol dehydrogenase class-P [EC:1.1.1.1] | (RefSeq) alcohol dehydrogenase 3-like (A)	ko00010: Glycolysis / Gluconeogenesis; ko00071: Fatty acid degradation; ko00350: Tyrosine metabolism; ko00592: alpha-Linolenic acid metabolism; ko00620: Pyruvate metabolism; ko01100: Metabolic pathways; ko01110: Biosynthesis of secondary metabolites	alcohol dehydrogenase 3 [Hordeum vulgare subsp. vulgare]	ADH3_HORVU RecName: Full=Alcohol dehydrogenase 3; EC=1.1.1.1 {ECO:0000250|UniProtKB:P06525};	C5NM76_HORVU SubName: Full=Alcohol dehydrogenase 4 {ECO:0000313|EMBL:BAH84777.1};	Alcohol dehydrogenase, class III	GO:0005737,cytoplasm; GO:0004022,alcohol dehydrogenase (NAD+) activity; GO:0008270,zinc ion binding; GO:0071704,organic substance metabolic process; GO:0003674,molecular_function; GO:0003824,catalytic activity; GO:0016491,oxidoreductase activity; GO:0016614,oxidoreductase activity, acting on CH-OH group of donors; GO:0016616,oxidoreductase activity, acting on the CH-OH group of donors, NAD or NAD…	PF00107.29:Zinc-binding dehydrogenase	--	--	--
HORVU.MOREX.r3.1HG0083170	brown	599.635954934005	318.415477371506	281.220477562498	37.1949998090076	21.2786	21.0747	21.8531	24.7925	23.3288	25.2964	22.1716	22.104	18.2679	20.7643	22.5324	20.1188	19.4886	21.4682	21.6152	22.1373	20.8799	21.5222	1H	491820014	491824333	+	HORVU.MOREX.r3.1HG0083170	--	K13648 alpha-1,4-galacturonosyltransferase [EC:2.4.1.43] | (RefSeq) probable galacturonosyltransferase 4 (A)	ko00520: Amino sugar and nucleotide sugar metabolism; ko01100: Metabolic pathways	probable galacturonosyltransferase 4 isoform X1 [Hordeum vulgare subsp. vulgare]	GAUT4_ARATH RecName: Full=Probable galacturonosyltransferase 4; EC=2.4.1.-; AltName: Full=Like glycosyl transferase 3;	A0A8I6X995_HORVV RecName: Full=Hexosyltransferase {ECO:0000256|RuleBase:RU362027}; EC=2.4.1.- {ECO:0000256|RuleBase:RU362027};	--	GO:0005794,Golgi apparatus; GO:0000137,Golgi cis cisterna; GO:0000139,Golgi membrane; GO:0016021,integral component of membrane; GO:0047262,polygalacturonate 4-alpha-galacturonosyltransferase activity; GO:0071555,cell wall organization; GO:0045489,pectin biosynthetic process; GO:0003674,molecular_function; GO:0003824,catalytic activity; GO:0008194,UDP-glycosyltransferase activity; GO:0016740,tran…	PF01501.23:Glycosyl transferase family 8	--	--	--
HORVU.MOREX.r3.1HG0083310	brown	866.022674415461	240.166999210719	625.855675204742	-385.689	13.4214	15.476	12.7072	18.5894	16.1708	20.7799	17.7661	15.0296	11.2528	11.5018	18.3501	17.5977	12.4357	13.1507	13.2828	13.9758	13.3356	14.4353	1H	492035923	492040020	+	HORVU.MOREX.r3.1HG0083310	--	K01056 peptidyl-tRNA hydrolase, PTH1 family [EC:3.1.1.29] | (RefSeq) peptidyl-tRNA hydrolase, mitochondrial-like (A)	--	peptidyl-tRNA hydrolase, mitochondrial-like [Hordeum vulgare subsp. vulgare]	PTHM_ORYSJ RecName: Full=Peptidyl-tRNA hydrolase, mitochondrial; EC=3.1.1.29; AltName: Full=M-PTH; Flags: Precursor;	F2E5D8_HORVV SubName: Full=Predicted protein {ECO:0000313|EMBL:BAK02560.1};	Peptidyl-tRNA hydrolase	GO:0005739,mitochondrion; GO:0004045,aminoacyl-tRNA hydrolase activity; GO:0003674,molecular_function; GO:0003824,catalytic activity; GO:0016787,hydrolase activity; GO:0016788,hydrolase activity, acting on ester bonds; GO:0052689,carboxylic ester hydrolase activity; GO:0140098,catalytic activity, acting on RNA; GO:0140101,catalytic activity, acting on a tRNA; GO:0140640,catalytic activity, acting…	PF01195.22:Peptidyl-tRNA hydrolase	--	--	--
HORVU.MOREX.r3.1HG0083620	brown	161.667529806579	104.26754494095	57.3999848656284	46.8675600753217	0.2544	0.1622	0.056	0.5634	1.4089	0.559	0.4494	0.1971	0.1041	0.6949	0.3487	0.0434	0.3706	0.2478	0.3546	0.1702	0.1621	0.3991	1H	492775234	492778159	-	HORVU.MOREX.r3.1HG0083620	--	K01115 phospholipase D1/2 [EC:3.1.4.4] | (RefSeq) phospholipase D alpha 1-like isoform X1 (A)	ko00564: Glycerophospholipid metabolism; ko00565: Ether lipid metabolism; ko01100: Metabolic pathways; ko01110: Biosynthesis of secondary metabolites; ko04144: Endocytosis	phospholipase D alpha 1-like isoform X1 [Hordeum vulgare subsp. vulgare]	PLDA1_MAIZE RecName: Full=Phospholipase D alpha 1; Short=PLD alpha 1; EC=3.1.4.4; AltName: Full=Choline phosphatase 1; AltName: Full=Phosphatidylcholine-hydrolyzing phospholipase D 1;	F2E5K8_HORVV RecName: Full=Phospholipase D {ECO:0000256|ARBA:ARBA00012027, ECO:0000256|PIRNR:PIRNR036470}; EC=3.1.4.4 {ECO:0000256|ARBA:ARBA00012027, ECO:0000256|PIRNR:PIRNR036470};	Phospholipase D1	GO:0005886,plasma membrane; GO:0005509,calcium ion binding; GO:0070290,N-acylphosphatidylethanolamine-specific phospholipase D activity; GO:0004630,phospholipase D activity; GO:0046470,phosphatidylcholine metabolic process; GO:0009395,phospholipid catabolic process; GO:0003674,molecular_function; GO:0005488,binding; GO:0043167,ion binding; GO:0043169,cation binding; GO:0046872,metal ion binding; …	PF12357.11:Phospholipase D C terminal	--	--	--
HORVU.MOREX.r3.1HG0083630	brown	870.478124452308	402.546919375159	467.93120507715	-65.3843	36.0257	35.8996	32.9089	61.3784	53.9907	62.4798	54.5625	43.9295	22.7508	38.0288	54.5193	47.6047	30.6003	31.2887	30.5119	50.3073	44.3518	49.6609	1H	492804391	492807184	+	HORVU.MOREX.r3.1HG0083630	--	K19045 E3 ubiquitin-protein ligase BIG BROTHER and related proteins [EC:2.3.2.27] | (RefSeq) E3 ubiquitin ligase BIG BROTHER-related-like isoform X1 (A)	--	uncharacterized protein LOC123449190 [Hordeum vulgare subsp. vulgare]	HIP1_ORYSJ RecName: Full=Probable E3 ubiquitin-protein ligase HIP1; EC=2.3.2.27; AltName: Full=HAL3-interacting protein 1; Short=OsHIP1; AltName: Full=RING-H2 finger HIP1; AltName: Full=RING-type E3 ubiquitin transferase HIP1 {ECO:0000305};	F2D3C5_HORVV SubName: Full=Predicted protein {ECO:0000313|EMBL:BAJ89596.1};	FOG: Predicted E3 ubiquitin ligase	GO:0046872,metal ion binding; GO:0061630,ubiquitin protein ligase activity; GO:0044260,cellular macromolecule metabolic process; GO:0040008,regulation of growth; GO:0003674,molecular_function; GO:0005488,binding; GO:0043167,ion binding; GO:0043169,cation binding; GO:0003824,catalytic activity; GO:0004842,ubiquitin-protein transferase activity; GO:0016740,transferase activity; GO:0019787,ubiquitin…	PF13639.9:Ring finger domain	--	--	--
HORVU.MOREX.r3.1HG0083700	brown	178.69238687996	86.4806560608024	92.2117308191579	-5.73107	1.0424	0.8488	0.4259	2.144	4.708	1.676	1.3815	1.1254	0.9905	3.6901	1.8577	0.4134	0.6716	0.503	1.4205	0.8328	0.9461	1.1771	1H	493068212	493069273	-	HORVU.MOREX.r3.1HG0083700	--	K20723 reticulon-3 | (RefSeq) reticulon-like protein B11 (A)	--	reticulon-like protein B9 [Hordeum vulgare subsp. vulgare]	RTNLI_ARATH RecName: Full=Reticulon-like protein B9; Short=AtRTNLB9;	A0A8I6WYH6_HORVV RecName: Full=Reticulon-like protein {ECO:0000256|RuleBase:RU363132};	Reticulon	GO:0005789,endoplasmic reticulum membrane; GO:0016021,integral component of membrane; GO:0009617,response to bacterium; GO:0008150,biological_process; GO:0009605,response to external stimulus; GO:0009607,response to biotic stimulus; GO:0043207,response to external biotic stimulus; GO:0044419,biological process involved in interspecies interaction between organisms; GO:0050896,response to stimulus…	PF02453.20:Reticulon	--	--	--
HORVU.MOREX.r3.1HG0083720	brown	869.427758616215	310.832261932294	558.595496683921	-247.763	35.8024	37.9934	32.3455	113.493	137.064	118.241	100.819	92.1043	43.8571	128.208	126.489	53.9557	27.2964	35.1708	47.0967	50.6503	41.7106	88.9365	1H	493170397	493171069	+	HORVU.MOREX.r3.1HG0083720	--	--	--	non-specific lipid-transfer protein 2-like [Hordeum vulgare subsp. vulgare]	NLTPX_ORYSI RecName: Full=Non-specific lipid-transfer protein 2; Short=nsLTP2; AltName: Full=7 kDa lipid transfer protein; Flags: Precursor;	F2D8V2_HORVV SubName: Full=Predicted protein {ECO:0000313|EMBL:BAJ91523.1};	--	GO:0008289,lipid binding; GO:0006869,lipid transport; GO:0003674,molecular_function; GO:0005488,binding; GO:0006810,transport; GO:0008150,biological_process; GO:0010876,lipid localization; GO:0033036,macromolecule localization; GO:0051179,localization; GO:0051234,establishment of localization; GO:0071702,organic substance transport	--	--	--	--
HORVU.MOREX.r3.1HG0084000	brown	355.933259799995	162.959638829164	192.97362097083	-30.014	37.6848	37.6375	35.7447	44.1167	43.034	44.4661	37.5859	37.8563	33.7346	38.5476	36.9815	36.4222	39.1151	40.9406	37.3409	41.7492	40.4634	39.5394	1H	493586592	493591472	-	HORVU.MOREX.r3.1HG0084000	--	K12844 U4/U6 small nuclear ribonucleoprotein PRP31 | (RefSeq) U4/U6 small nuclear ribonucleoprotein Prp31 homolog (A)	ko03040: Spliceosome	U4/U6 small nuclear ribonucleoprotein Prp31 homolog [Hordeum vulgare subsp. vulgare]	PRP31_ARATH RecName: Full=U4/U6 small nuclear ribonucleoprotein Prp31 homolog {ECO:0000305}; AltName: Full=Pre-mRNA-processing factor 31 homolog {ECO:0000305}; AltName: Full=Protein EMBRYO DEFECTIVE 1220 {ECO:0000305};	A0A8I6W7X3_HORVV RecName: Full=Nop domain-containing protein {ECO:0000259|PROSITE:PS51358};	mRNA splicing factor PRP31	GO:0015030,Cajal body; GO:0005634,nucleus; GO:0071011,precatalytic spliceosome; GO:0097526,spliceosomal tri-snRNP complex; GO:0005687,U4 snRNP; GO:0046540,U4/U6 x U5 tri-snRNP complex; GO:0003723,RNA binding; GO:0070417,cellular response to cold; GO:0006346,DNA methylation-dependent heterochromatin formation; GO:0000398,mRNA splicing, via spliceosome; GO:0009409,response to cold; GO:0008380,RNA s…	PF01798.21:snoRNA binding domain, fibrillarin	--	--	--
HORVU.MOREX.r3.1HG0084110	brown	361.522120183156	98.1289680862926	263.393152096863	-165.264	0.2365	0.2451	0.2254	5.9577	5.6066	3.2754	2.5069	1.0424	0.6291	1.9531	0.8428	0.7876	0.8531	3.1946	0.6767	3.5265	4.3107	6.7524	1H	493836276	493836497	+	HORVU.MOREX.r3.1HG0084110	--	--	--	hypothetical protein ZWY2020_044928 [Hordeum vulgare]	--	A0A8I6WIU3_HORVV SubName: Full=Uncharacterized protein {ECO:0000313|EnsemblPlants:HORVU.MOREX.r3.1HG0084110.1.CDS1};	--	--	--	--	--	--
HORVU.MOREX.r3.1HG0084120	brown	370.316883869552	134.380426424669	235.936457444882	-101.556	0.6585	0.585	0.5381	3.6401	2.9741	2.6062	2.8259	2.3106	1.168	1.7095	1.6765	1.5668	0.594	1.7476	1.9742	3.3321	2.7024	3.9817	1H	493870616	493871173	+	HORVU.MOREX.r3.1HG0084120	--	--	--	hypothetical protein ZWY2020_044928 [Hordeum vulgare]	--	F2DXS9_HORVV SubName: Full=Predicted protein {ECO:0000313|EMBL:BAJ99900.1};	--	--	--	--	--	--
HORVU.MOREX.r3.1HG0084360	brown	1232.67749942752	488.179586959937	744.497912467583	-256.318	25.6626	25.5633	24.1749	35.4076	35.2398	36.3906	29.1394	26.2538	24.1994	27.5285	29.376	26.0652	21.1731	21.9434	21.6899	22.6885	25.47	26.0727	1H	494146307	494151195	-	HORVU.MOREX.r3.1HG0084360	--	K10758 thiol oxidase [EC:1.8.3.2] | (RefSeq) sulfhydryl oxidase 1-like isoform X1 (A)	--	sulfhydryl oxidase 1-like isoform X1 [Hordeum vulgare subsp. vulgare]	QSOX1_ORYSJ RecName: Full=Sulfhydryl oxidase 1; EC=1.8.3.2; AltName: Full=Quiescin-sulfhydryl oxidase 1; Short=OsQSOX1; Flags: Precursor;	A0A8I7B421_HORVV RecName: Full=Sulfhydryl oxidase {ECO:0000256|RuleBase:RU371123}; EC=1.8.3.2 {ECO:0000256|RuleBase:RU371123};	FAD-dependent sulfhydryl oxidase/quiescin and related proteins	GO:0005615,extracellular space; GO:0030173,integral component of Golgi membrane; GO:0016971,flavin-linked sulfhydryl oxidase activity; GO:0003756,protein disulfide isomerase activity; GO:0006457,protein folding; GO:0003674,molecular_function; GO:0003824,catalytic activity; GO:0015035,protein-disulfide reductase activity; GO:0015036,disulfide oxidoreductase activity; GO:0016491,oxidoreductase acti…	PF04777.16:Erv1 / Alr family	--	--	--
HORVU.MOREX.r3.1HG0084690	brown	170.480472011562	22.1580429624474	148.322429049115	-126.164	0.2692	0.4464	0.2566	0.8721	1.0402	0.5127	0.4281	0.1017	0.4775	0.8005	0.5757	0.0598	0.3399	0.5455	0.9244	0.5018	0.7733	0.8236	1H	494610951	494611925	+	HORVU.MOREX.r3.1HG0084690	--	--	--	NDR1/HIN1-like protein 10 [Hordeum vulgare subsp. vulgare]	--	A0A8I6WU60_HORVV SubName: Full=Uncharacterized protein {ECO:0000313|EnsemblPlants:HORVU.MOREX.r3.1HG0084690.1.CDS1};	--	--	PF03168.16:Late embryogenesis abundant protein	--	--	--
HORVU.MOREX.r3.1HG0084760	brown	541.452254189752	220.573160528207	320.879093661545	-100.306	0.4992	0.4776	0.3661	0.9675	1.3152	1.1968	1.0178	0.7013	0.1703	1.4273	1.0949	0.3837	0.4849	0.454	0.4029	0.7636	0.3818	0.6462	1H	494674578	494676069	-	HORVU.MOREX.r3.1HG0084760	--	K09422 transcription factor MYB, plant | (RefSeq) transcription repressor MYB6-like (A)	--	transcription factor RAX2-like [Hordeum vulgare subsp. vulgare]	RAX2_ARATH RecName: Full=Transcription factor RAX2; AltName: Full=Myb-related protein 38; Short=AtMYB38; AltName: Full=Protein REGULATOR OF AXILLARY MERISTEMS 2;	A0A8I6WIW3_HORVV SubName: Full=Uncharacterized protein {ECO:0000313|EnsemblPlants:HORVU.MOREX.r3.1HG0084760.1};	Transcription factor, Myb superfamily	GO:0005634,nucleus; GO:0003677,DNA binding; GO:0003700,DNA-binding transcription factor activity; GO:0009785,blue light signaling pathway; GO:0003674,molecular_function; GO:0003676,nucleic acid binding; GO:0005488,binding; GO:0097159,organic cyclic compound binding; GO:1901363,heterocyclic compound binding; GO:0140110,transcription regulator activity; GO:0007154,cell communication; GO:0007165,sig…	PF00249.34:Myb-like DNA-binding domain	--	--	--
HORVU.MOREX.r3.1HG0084770	brown	953.916825440886	457.326091418853	496.590734022033	-39.2646	94.8572	97.7688	85.9014	125.951	120.887	129.984	125.46	103.725	82.7801	101.181	118.198	96.9072	89.2244	91.8849	95.2371	101.677	107.425	107.318	1H	494681598	494685708	+	HORVU.MOREX.r3.1HG0084770	--	K08506 syntaxin of plants SYP7 | (RefSeq) syntaxin-71-like (A)	ko04130: SNARE interactions in vesicular transport	syntaxin-71 [Hordeum vulgare subsp. vulgare]	SYP71_ARATH RecName: Full=Syntaxin-71; Short=AtSYP71;	A0A8I6X9H0_HORVV RecName: Full=t-SNARE coiled-coil homology domain-containing protein {ECO:0000259|PROSITE:PS50192};	--	GO:0005829,cytosol; GO:0012505,endomembrane system; GO:0005783,endoplasmic reticulum; GO:0016021,integral component of membrane; GO:0005886,plasma membrane; GO:0009506,plasmodesma; GO:0031201,SNARE complex; GO:0005484,SNAP receptor activity; GO:0000149,SNARE binding; GO:0006886,intracellular protein transport; GO:0006612,protein targeting to membrane; GO:0048278,vesicle docking; GO:0006906,vesicl…	PF05739.22:SNARE domain	--	--	--
HORVU.MOREX.r3.1HG0084900	brown	1168.90228780165	157.835620416462	1011.06666738519	-853.231	2.5022	2.251	2.1866	3.3304	3.7081	3.129	2.3642	2.5607	2.0034	2.0524	2.9355	2.1609	1.7867	1.8634	1.8895	1.3173	1.0751	1.3823	1H	494857338	494866155	-	HORVU.MOREX.r3.1HG0084900	--	K13457 disease resistance protein RPM1 | (RefSeq) disease resistance protein RPM1-like (A)	ko04626: Plant-pathogen interaction	disease resistance protein Pik-2-like isoform X1 [Hordeum vulgare subsp. vulgare]	PIK2_ORYSJ RecName: Full=Disease resistance protein Pik-2 {ECO:0000305}; AltName: Full=Pik-2 blast resistance protein {ECO:0000312|EMBL:ADZ48538.1};	A0A287GJJ0_HORVV SubName: Full=Uncharacterized protein {ECO:0000313|EnsemblPlants:HORVU.MOREX.r3.1HG0084900.1};	Apoptotic ATPase	GO:0043531,ADP binding; GO:0005524,ATP binding; GO:0042742,defense response to bacterium; GO:0002758,innate immune response-activating signal transduction; GO:0009626,plant-type hypersensitive response; GO:0000166,nucleotide binding; GO:0003674,molecular_function; GO:0005488,binding; GO:0017076,purine nucleotide binding; GO:0030554,adenyl nucleotide binding; GO:0032553,ribonucleotide binding; GO:…	PF00931.25:NB-ARC domain	--	--	--
HORVU.MOREX.r3.1HG0084990	brown	289.977532374126	126.553042105412	163.424490268714	-36.8714	15.7583	18.7087	17.114	19.385	23.356	21.0681	18.2399	16.2261	18.1326	17.1348	21.1857	17.6076	14.3329	17.7977	16.3315	18.8199	17.4106	21.174	1H	495100636	495103178	+	HORVU.MOREX.r3.1HG0084990	--	K21626 cyclin-D1-binding protein 1 | (RefSeq) uncharacterized protein LOC123182995 (A)	--	uncharacterized protein LOC123449632 [Hordeum vulgare subsp. vulgare]	--	F2DI45_HORVV SubName: Full=Predicted protein {ECO:0000313|EMBL:BAJ94766.1};	--	GO:0051726,regulation of cell cycle; GO:0007049,cell cycle; GO:0008150,biological_process; GO:0009987,cellular process; GO:0050789,regulation of biological process; GO:0050794,regulation of cellular process; GO:0065007,biological regulation	PF13324.9:Grap2 and cyclin-D-interacting	--	--	--
HORVU.MOREX.r3.1HG0085270	brown	678.071652237658	374.478233381203	303.593418856454	70.8848145247493	2.0055	2.1346	2.6093	7.3159	7.2111	7.2967	4.0943	3.294	2.091	2.9547	4.7135	2.1966	1.7599	1.579	1.4476	6.2478	4.2069	4.0629	1H	495571728	495573664	-	HORVU.MOREX.r3.1HG0085270	--	--	--	UPF0481 protein At3g47200-like [Hordeum vulgare subsp. vulgare]	--	A0A8I6X6U2_HORVV SubName: Full=Uncharacterized protein {ECO:0000313|EnsemblPlants:HORVU.MOREX.r3.1HG0085270.1.CDS1};	--	--	PF03140.18:Plant protein of unknown function	--	--	--
HORVU.MOREX.r3.1HG0086940	brown	69.9932425064897	16.9650370344391	53.0282054720506	-36.0632	115.295	108.139	105.867	131.372	117.51	125.232	137.238	118.784	123.528	137.657	117.306	103.58	112.944	109.5	123.902	104.23	126.167	134.253	1H	498533918	498537446	+	HORVU.MOREX.r3.1HG0086940	--	K10580 ubiquitin-conjugating enzyme E2 N [EC:2.3.2.23] | (RefSeq) ubiquitin-conjugating enzyme E2 36-like (A)	ko04120: Ubiquitin mediated proteolysis	ubiquitin-conjugating enzyme E2 36 [Aegilops tauschii subsp. strangulata]	UBC36_ARATH RecName: Full=Ubiquitin-conjugating enzyme E2 36; EC=2.3.2.23; AltName: Full=E2 ubiquitin-conjugating enzyme 36; AltName: Full=Ubiquitin carrier protein 36;	A0A452ZVX6_AEGTS RecName: Full=UBC core domain-containing protein {ECO:0000259|PROSITE:PS50127};	Ubiquitin-protein ligase	GO:0005634,nucleus; GO:0005524,ATP binding; GO:0061631,ubiquitin conjugating enzyme activity; GO:0006301,postreplication repair; GO:0070534,protein K63-linked ubiquitination; GO:0000209,protein polyubiquitination; GO:0000166,nucleotide binding; GO:0003674,molecular_function; GO:0005488,binding; GO:0017076,purine nucleotide binding; GO:0030554,adenyl nucleotide binding; GO:0032553,ribonucleotide b…	PF00179.29:Ubiquitin-conjugating enzyme	--	--	--
HORVU.MOREX.r3.1HG0087150	brown	566.343528926238	257.645595757743	308.697933168495	-51.0523	13.6608	11.4854	18.2404	36.8568	40.5377	46.7188	4.476	3.1906	12.6366	13.7866	13.107	10.949	8.5065	5.5192	6.8605	10.2596	10.87	11.0834	1H	499006879	499010239	-	HORVU.MOREX.r3.1HG0087150	--	K22390 acid phosphatase type 7 | (RefSeq) nucleotide pyrophosphatase/phosphodiesterase-like (A)	--	nucleotide pyrophosphatase/phosphodiesterase-like [Hordeum vulgare subsp. vulgare]	PPA27_ARATH RecName: Full=Probable inactive purple acid phosphatase 27; Flags: Precursor;	A0A8I6WLQ2_HORVV RecName: Full=Purple acid phosphatase {ECO:0000256|RuleBase:RU361203}; EC=3.1.3.2 {ECO:0000256|RuleBase:RU361203};	Purple acid phosphatase	GO:0005576,extracellular region; GO:0003993,acid phosphatase activity; GO:0046872,metal ion binding; GO:0003674,molecular_function; GO:0003824,catalytic activity; GO:0016787,hydrolase activity; GO:0016788,hydrolase activity, acting on ester bonds; GO:0016791,phosphatase activity; GO:0042578,phosphoric ester hydrolase activity; GO:0005488,binding; GO:0043167,ion binding; GO:0043169,cation binding;…	PF17808.4:Fn3-like domain from Purple Acid Phosphatase	--	--	--
HORVU.MOREX.r3.1HG0087960	brown	867.530534178911	260.550958822446	606.979575356465	-346.429	55.1018	55.9358	50.6362	68.7357	74.4623	81.0888	79.4513	76.0928	47.6593	58.4009	64.1025	54.6567	49.9086	62.5292	59.9462	57.1148	48.2174	61.3353	1H	500251655	500254612	+	HORVU.MOREX.r3.1HG0087960	--	K12836 splicing factor U2AF 35 kDa subunit | (RefSeq) splicing factor U2af small subunit B-like (A)	ko03040: Spliceosome	splicing factor U2af small subunit B-like [Hordeum vulgare subsp. vulgare]	U2AFB_ORYSJ RecName: Full=Splicing factor U2af small subunit B; AltName: Full=U2 auxiliary factor 35 kDa subunit B; AltName: Full=U2 small nuclear ribonucleoprotein auxiliary factor small subunit B; Short=U2 snRNP auxiliary factor small subunit B; AltName: Full=Zinc finger CCCH domain-containing protein 38; Short=OsC3H38;	F2D013_HORVV SubName: Full=Predicted protein {ECO:0000313|EMBL:BAJ88434.1};	U2 snRNP splicing factor, small subunit, and related proteins	GO:0005681,spliceosomal complex; GO:0089701,U2AF complex; GO:0003677,DNA binding; GO:0046872,metal ion binding; GO:0030628,pre-mRNA 3'-splice site binding; GO:0000398,mRNA splicing, via spliceosome; GO:0003674,molecular_function; GO:0003676,nucleic acid binding; GO:0005488,binding; GO:0097159,organic cyclic compound binding; GO:1901363,heterocyclic compound binding; GO:0043167,ion binding; GO:004…	PF00642.27:Zinc finger C-x8-C-x5-C-x3-H type (and similar)	--	--	--
HORVU.MOREX.r3.1HG0088600	brown	310.104003493344	123.111942731901	186.992060761443	-63.8801	41.6809	37.5115	40.6556	52.779	44.0852	47.1978	45.4644	40.6056	39.6565	43.2287	40.7357	41.0124	40.1685	36.5426	34.3325	41.8679	47.4296	42.5085	1H	501102976	501113408	+	HORVU.MOREX.r3.1HG0088600	--	K21797 phosphatidylinositol 4-phosphatase [EC:3.1.3.-] | (RefSeq) phosphoinositide phosphatase SAC7-like isoform X1 (A)	ko00562: Inositol phosphate metabolism; ko01100: Metabolic pathways; ko04070: Phosphatidylinositol signaling system	hypothetical protein ZWY2020_045213 [Hordeum vulgare]	SAC7_ARATH RecName: Full=Phosphoinositide phosphatase SAC7; Short=AtSAC7; EC=3.1.3.-; AltName: Full=Protein ROOT HAIR DEFECTIVE 4; AltName: Full=Protein SUPPRESSOR OF ACTIN 1C; Short=AtSAC1c; AltName: Full=Protein SUPPRESSOR OF ACTIN 7; AltName: Full=SAC domain protein 7; AltName: Full=SAC1-like protein AtSAC1c;	F2DQ34_HORVV SubName: Full=Predicted protein {ECO:0000313|EMBL:BAJ97205.1};	Putative phosphoinositide phosphatase	GO:0030659,cytoplasmic vesicle membrane; GO:0005829,cytosol; GO:0005783,endoplasmic reticulum; GO:0005789,endoplasmic reticulum membrane; GO:0016021,integral component of membrane; GO:0005886,plasma membrane; GO:0031520,plasma membrane of cell tip; GO:0009506,plasmodesma; GO:0090404,pollen tube tip; GO:0035619,root hair tip; GO:0043812,phosphatidylinositol-4-phosphate phosphatase activity; GO:004…	PF02383.21:SacI homology domain	--	--	--
HORVU.MOREX.r3.1HG0088990	brown	922.790005957156	368.963158168956	553.827	-184.864	6.9574	7.2971	5.9546	8.5564	8.3994	9.3668	8.9184	7.0948	4.6493	6.7485	7.9707	6.8891	5.6464	6.899	5.4927	7.2604	6.8397	7.3587	1H	501912507	501921002	+	HORVU.MOREX.r3.1HG0088990	--	K15200 general transcription factor 3C polypeptide 2 | (RefSeq) uncharacterized protein LOC123183150 isoform X1 (A)	--	uncharacterized protein LOC123450562 isoform X1 [Hordeum vulgare subsp. vulgare]	--	F2DFJ1_HORVV SubName: Full=Predicted protein {ECO:0000313|EMBL:BAJ93862.1};	3-methyladenine DNA glycosidase	GO:0000127,transcription factor TFIIIC complex; GO:0003677,DNA binding; GO:0006383,transcription by RNA polymerase III; GO:0003674,molecular_function; GO:0003676,nucleic acid binding; GO:0005488,binding; GO:0097159,organic cyclic compound binding; GO:1901363,heterocyclic compound binding; GO:0006139,nucleobase-containing compound metabolic process; GO:0006351,DNA-templated transcription; GO:00067…	--	--	--	--
HORVU.MOREX.r3.1HG0089130	brown	321.047665874215	190.629077346502	130.418588527713	60.2104888187883	12.1539	11.5774	11.9971	15.0473	17.8946	17.1337	11.7583	13.6146	10.5341	10.95	12.7923	10.7958	9.3449	13.8145	14.0927	14.3763	12.0282	13.5205	1H	502514594	502517638	+	HORVU.MOREX.r3.1HG0089130	--	--	--	uncharacterized protein LOC123450635 [Hordeum vulgare subsp. vulgare]	--	F2E5W0_HORVV SubName: Full=Predicted protein {ECO:0000313|EMBL:BAK02732.1};	--	--	--	--	--	--
HORVU.MOREX.r3.1HG0089660	brown	21.6164687817172	3.42367905939861	18.1927897223186	-14.7691	0.1988	0.8243	0	0.5368	0.3492	0.3443	0.527	0	0	0.9854	0.2835	0	0	0	0	0.4942	0.8788	0	1H	503623909	503624172	+	HORVU.MOREX.r3.1HG0089660	--	--	--	protein RADIALIS-like 3 [Hordeum vulgare subsp. vulgare]	RADL3_ARATH RecName: Full=Protein RADIALIS-like 3; Short=AtRL3; Short=Protein RAD-like 3;	A0A8I6WF41_HORVV RecName: Full=Myb-like domain-containing protein {ECO:0000259|PROSITE:PS50090};	Zuotin and related molecular chaperones (DnaJ superfamily), contains DNA-binding domains	GO:0005634,nucleus; GO:0003700,DNA-binding transcription factor activity; GO:0003674,molecular_function; GO:0140110,transcription regulator activity; GO:0005575,cellular_component; GO:0005622,intracellular anatomical structure; GO:0043226,organelle; GO:0043227,membrane-bounded organelle; GO:0043229,intracellular organelle; GO:0043231,intracellular membrane-bounded organelle; GO:0110165,cellular a…	PF00249.34:Myb-like DNA-binding domain	MYB-related	TF	MYB->MYB-related
HORVU.MOREX.r3.1HG0089950	brown	368.544466997536	138.936315909766	229.60815108777	-90.6718	21.4366	21.1203	23.711	36.4855	32.5199	35.9953	29.4242	23.7208	17.042	25.4563	31.2575	28.3213	24.8653	19.7524	18.9096	40.1752	34.6355	34.1817	1H	504239389	504243642	+	HORVU.MOREX.r3.1HG0089950	--	K03444 MFS transporter, SP family, ERD6-like sugar transporter | (RefSeq) sugar transporter ERD6-like 4 (A)	--	sugar transporter ERD6-like 4 [Hordeum vulgare subsp. vulgare]	ERDL4_ARATH RecName: Full=Sugar transporter ERD6-like 4;	F2CT52_HORVV SubName: Full=Predicted protein {ECO:0000313|EMBL:BAJ86023.1};	Predicted transporter (major facilitator superfamily)	GO:0016021,integral component of membrane; GO:0016020,membrane; GO:0000325,plant-type vacuole; GO:0051119,sugar transmembrane transporter activity; GO:0022857,transmembrane transporter activity; GO:0055085,transmembrane transport; GO:0003674,molecular_function; GO:0005215,transporter activity; GO:0015144,carbohydrate transmembrane transporter activity; GO:0006810,transport; GO:0008150,biological_…	PF00083.27:Sugar (and other) transporter	--	--	--
HORVU.MOREX.r3.1HG0090020	brown	35.4632895792257	18.8956292231972	16.5676603560284	2.32796886716882	0	0	0	0	2.1195	0.1306	0.1333	0.19	0.2676	1.1213	0.3226	0.1675	0	0.2547	0.4317	0	0.0833	0.5384	1H	504427003	504427350	-	HORVU.MOREX.r3.1HG0090020	--	--	--	hypothetical protein D1007_16985 [Hordeum vulgare]	--	A0A8I6X7A2_HORVV SubName: Full=Uncharacterized protein {ECO:0000313|EnsemblPlants:HORVU.MOREX.r3.1HG0090020.1.CDS1};	--	--	--	--	--	--
HORVU.MOREX.r3.1HG0090160	brown	259.821403745469	78.5135566574354	181.307847088034	-102.794	1.918	2.4465	2.5598	3.7173	3.3168	3.9596	3.6758	3.0105	1.4393	2.2666	2.6081	2.1951	2.7679	3.3886	3.5746	2.7504	1.8257	2.4978	1H	504621027	504623106	+	HORVU.MOREX.r3.1HG0090160	--	--	--	hypothetical protein ZWY2020_045311 [Hordeum vulgare]	FDL21_ARATH RecName: Full=F-box/FBD/LRR-repeat protein At3g52680;	F2DS23_HORVV SubName: Full=Predicted protein {ECO:0000313|EMBL:BAJ97894.1};	--	--	PF08387.13:FBD	--	--	--
HORVU.MOREX.r3.1HG0090320	brown	377.680059399685	158.131148670539	219.548910729146	-61.4178	5.3443	6.2533	6.204	12.7592	10.7488	10.8578	9.9001	9.1741	4.9689	8.4724	11.8277	10.9585	4.0816	5.8228	7.3588	11.5964	11.2378	9.2964	1H	504717088	504720461	+	HORVU.MOREX.r3.1HG0090320	--	K09060 plant G-box-binding factor | (RefSeq) G-box-binding factor 3-like (A)	--	hypothetical protein ZWY2020_045321 [Hordeum vulgare]	CPRF1_PETCR RecName: Full=Common plant regulatory factor 1; Short=CPRF-1;	A0A8I6WLY2_HORVV RecName: Full=BZIP domain-containing protein {ECO:0000259|PROSITE:PS50217};	--	GO:0005634,nucleus; GO:0003700,DNA-binding transcription factor activity; GO:0043565,sequence-specific DNA binding; GO:0003674,molecular_function; GO:0140110,transcription regulator activity; GO:0003676,nucleic acid binding; GO:0003677,DNA binding; GO:0005488,binding; GO:0097159,organic cyclic compound binding; GO:1901363,heterocyclic compound binding; GO:0005575,cellular_component; GO:0005622,in…	PF07777.14:G-box binding protein MFMR	--	--	--
HORVU.MOREX.r3.1HG0090990	brown	592.705449621565	205.883594141068	386.821855480497	-180.938	3.4558	3.0911	1.9609	13.0677	18.1542	14.9409	8.5232	4.249	4.3417	18.1114	16.07	4.0654	3.4508	3.4564	3.2178	4.3842	3.2272	4.2796	1H	506296392	506302701	+	HORVU.MOREX.r3.1HG0090990	--	K02433 aspartyl-tRNA(Asn)/glutamyl-tRNA(Gln) amidotransferase subunit A [EC:6.3.5.6 6.3.5.7] | (RefSeq) glutamyl-tRNA(Gln) amidotransferase subunit A, chloroplastic/mitochondrial-like (A)	ko00970: Aminoacyl-tRNA biosynthesis; ko01100: Metabolic pathways	fatty acid amide hydrolase-like [Hordeum vulgare subsp. vulgare]	FAAH_ORYSI RecName: Full=Fatty acid amide hydrolase {ECO:0000305}; EC=3.5.1.- {ECO:0000250|UniProtKB:Q0JFH7}; AltName: Full=N-acylethanolamine amidohydrolase {ECO:0000305};	F2DNF8_HORVV SubName: Full=Predicted protein {ECO:0000313|EMBL:BAJ96629.1};	Amidases	GO:0005789,endoplasmic reticulum membrane; GO:0005886,plasma membrane; GO:0016811,hydrolase activity, acting on carbon-nitrogen (but not peptide) bonds, in linear amides; GO:0016042,lipid catabolic process; GO:0003674,molecular_function; GO:0003824,catalytic activity; GO:0016787,hydrolase activity; GO:0016810,hydrolase activity, acting on carbon-nitrogen (but not peptide) bonds; GO:0006629,lipid …	PF01425.24:Amidase	--	--	--
HORVU.MOREX.r3.1HG0091050	brown	221.553866815484	92.0986377395107	129.455229075973	-37.3566	0.1075	0.1671	0.1537	1.4988	2.3592	1.442	1.614	1.1166	0.0477	0.0888	0	0.5966	0.3392	1.6333	0.82	0.9682	0.6827	0.5206	1H	506478247	506479223	-	HORVU.MOREX.r3.1HG0091050	--	--	--	uncharacterized protein LOC123420361 [Hordeum vulgare subsp. vulgare]	--	F2DDZ8_HORVV SubName: Full=Predicted protein {ECO:0000313|EMBL:BAJ93319.1};	--	--	PF05553.14:Cotton fibre expressed protein	--	--	--
HORVU.MOREX.r3.1HG0091340	brown	538.27360653329	304.78884127488	233.484765258411	71.304076016469	1.3604	1.2854	1.1443	5.0764	5.5515	5.5768	3.641	2.6458	1.7742	4.3954	2.3101	0.8885	0.5413	2.1622	2.6716	1.9144	1.3483	2.1627	1H	506759869	506761180	-	HORVU.MOREX.r3.1HG0091340	--	--	--	protein MIZU-KUSSEI 1-like [Hordeum vulgare subsp. vulgare]	MIZ1_ARATH RecName: Full=Protein MIZU-KUSSEI 1;	F2DWH1_HORVV SubName: Full=Predicted protein {ECO:0000313|EMBL:BAJ99442.1};	--	GO:0032541,cortical endoplasmic reticulum; GO:0005737,cytoplasm; GO:0005783,endoplasmic reticulum; GO:0005789,endoplasmic reticulum membrane; GO:0016020,membrane; GO:0009658,chloroplast organization; GO:0010274,hydrotropism; GO:0006996,organelle organization; GO:0008150,biological_process; GO:0009657,plastid organization; GO:0009987,cellular process; GO:0016043,cellular component organization; GO…	PF04759.16:Protein of unknown function, DUF617	--	--	--
HORVU.MOREX.r3.1HG0091670	brown	385.696766207429	149.911871787655	235.784894419774	-85.873	42.8907	45.0234	42.6129	56.6019	60.1406	63.9467	57.4396	51.4256	29.5651	37.5443	52.0777	45.9477	42.5847	57.8272	55.2527	50.4919	44.5266	58.0496	1H	507382865	507385218	+	HORVU.MOREX.r3.1HG0091670	--	K13343 peroxin-14 | (RefSeq) peroxisomal membrane protein PEX14-like isoform X1 (A)	ko04146: Peroxisome	peroxisomal membrane protein PEX14-like isoform X2 [Hordeum vulgare subsp. vulgare]	PEX14_ARATH RecName: Full=Peroxisomal membrane protein PEX14; AltName: Full=Peroxin-14; Short=AtPEX14; AltName: Full=Peroxisome biogenesis protein 14; AltName: Full=Pex14p; AltName: Full=Protein PEROXISOME DEFECTIVE 2;	A0A8I6WF91_HORVV RecName: Full=Peroxisomal membrane protein PEX14 {ECO:0000256|ARBA:ARBA00029502, ECO:0000256|RuleBase:RU367032}; AltName: Full=Peroxin-14 {ECO:0000256|ARBA:ARBA00029691, ECO:0000256|RuleBase:RU367032};	Peroxisomal membrane anchor protein (peroxin)	GO:0005829,cytosol; GO:0016021,integral component of membrane; GO:0005739,mitochondrion; GO:1990429,peroxisomal importomer complex; GO:0005778,peroxisomal membrane; GO:0005777,peroxisome; GO:0009536,plastid; GO:0005102,signaling receptor binding; GO:0007031,peroxisome organization; GO:0016560,protein import into peroxisome matrix, docking; GO:0006625,protein targeting to peroxisome; GO:0003674,mo…	PF04695.16:Pex14 N-terminal domain	--	--	--
HORVU.MOREX.r3.1HG0091830	brown	350.461451965224	150.924675443304	199.53677652192	-48.6121	2.0729	1.8692	1.7964	3.1248	2.7423	3.3793	2.093	1.9666	1.8622	1.7121	2.8592	2.0624	2.2823	1.2729	2.0543	2.3754	1.383	1.6747	1H	507664054	507667468	-	HORVU.MOREX.r3.1HG0091830	--	K01184 polygalacturonase [EC:3.2.1.15] | (RefSeq) polygalacturonase ADPG2-like (A)	ko00040: Pentose and glucuronate interconversions; ko01100: Metabolic pathways	hypothetical protein ZWY2020_045434 [Hordeum vulgare]	PGLR4_ARATH RecName: Full=Polygalacturonase At1g48100; Short=PG; EC=3.2.1.15; AltName: Full=Pectinase At1g48100; Flags: Precursor;	F2DM46_HORVV SubName: Full=Predicted protein {ECO:0000313|EMBL:BAJ96167.1};	--	GO:0005576,extracellular region; GO:0004650,polygalacturonase activity; GO:0005975,carbohydrate metabolic process; GO:0009831,plant-type cell wall modification involved in multidimensional cell growth; GO:0003674,molecular_function; GO:0003824,catalytic activity; GO:0004553,hydrolase activity, hydrolyzing O-glycosyl compounds; GO:0016787,hydrolase activity; GO:0016798,hydrolase activity, acting o…	PF00295.20:Glycosyl hydrolases family 28	--	--	--
HORVU.MOREX.r3.1HG0092520	brown	1099.09369418095	432.56840617046	666.525288010487	-233.957	13.867	14.4576	13.4047	17.8667	16.558	19.1745	16.0322	13.7995	11.879	15.459	15.7182	14.6409	12.0685	13.2696	11.4778	14.4708	12.5576	14.4966	1H	509152869	509159915	+	HORVU.MOREX.r3.1HG0092520	--	K17925 sorting nexin-13 | (RefSeq) uncharacterized protein LOC123069756 (A)	--	uncharacterized protein LOC123451968 isoform X1 [Hordeum vulgare subsp. vulgare]	--	A0A8I7B4A5_HORVV SubName: Full=Uncharacterized protein {ECO:0000313|EnsemblPlants:HORVU.MOREX.r3.1HG0092520.1};	Intermediate filament-like protein, sorting nexins, and related proteins containing PX (PhoX) domain(s)	--	PF02194.18:PXA domain	--	--	--
HORVU.MOREX.r3.1HG0092570	brown	730.394278774967	370.038524249695	360.355754525272	9.68276972442334	2.8253	5.0655	2.5318	11.8472	12.5792	13.2327	8.6616	9.7861	1.4282	5.8107	10.5328	6.4623	1.8347	2.6719	2.9914	8.4973	6.1651	13.0385	1H	509184033	509186419	-	HORVU.MOREX.r3.1HG0092570	--	K19891 glucan endo-1,3-beta-glucosidase 1/2/3 [EC:3.2.1.39] | (RefSeq) glucan endo-1,3-beta-glucosidase 3-like (A)	ko00500: Starch and sucrose metabolism; ko01100: Metabolic pathways	hypothetical protein ZWY2020_045499 [Hordeum vulgare]	E1313_ARATH RecName: Full=Glucan endo-1,3-beta-glucosidase 13; EC=3.2.1.39; AltName: Full=(1->3)-beta-glucan endohydrolase 13; Short=(1->3)-beta-glucanase 13; AltName: Full=Beta-1,3-endoglucanase 13; Short=Beta-1,3-glucanase 13; Flags: Precursor;	F2DEP6_HORVV SubName: Full=Predicted protein {ECO:0000313|EMBL:BAJ93567.1};	--	GO:0031225,anchored component of membrane; GO:0046658,anchored component of plasma membrane; GO:0005576,extracellular region; GO:0005886,plasma membrane; GO:0009536,plastid; GO:0042973,glucan endo-1,3-beta-D-glucosidase activity; GO:0005975,carbohydrate metabolic process; GO:0071555,cell wall organization; GO:0006952,defense response; GO:0003674,molecular_function; GO:0003824,catalytic activity; …	PF00332.21:Glycosyl hydrolases family 17	--	--	--
HORVU.MOREX.r3.1HG0092670	brown	1347.94159790077	300.688796976513	1047.25280092426	-746.564	1.0494	1.4682	1.0254	4.0603	2.9949	4.0427	3.7547	3.6017	0.8608	1.8635	4.301	1.8934	0.8281	1.019	1.3012	0.8314	0.855	1.5919	1H	509248204	509251383	-	HORVU.MOREX.r3.1HG0092670	--	K13418 somatic embryogenesis receptor kinase 1 [EC:2.7.10.1 2.7.11.1] | (RefSeq) LRR receptor kinase SERK2-like (A)	--	putative receptor-like protein kinase At4g00960 isoform X1 [Hordeum vulgare subsp. vulgare]	CRK6_ORYSJ RecName: Full=Cysteine-rich receptor-like protein kinase 6 {ECO:0000305}; Short=Cysteine-rich RLK6 {ECO:0000305}; EC=2.7.11.- {ECO:0000305}; Flags: Precursor;	A0A8I6X7L0_HORVV SubName: Full=Uncharacterized protein {ECO:0000313|EnsemblPlants:HORVU.MOREX.r3.1HG0092670.1};	--	GO:0016021,integral component of membrane; GO:0005886,plasma membrane; GO:0005524,ATP binding; GO:0004672,protein kinase activity; GO:0004674,protein serine/threonine kinase activity; GO:0042742,defense response to bacterium; GO:0006468,protein phosphorylation; GO:0000166,nucleotide binding; GO:0003674,molecular_function; GO:0005488,binding; GO:0017076,purine nucleotide binding; GO:0030554,adenyl…	PF00069.28:Protein kinase domain	--	--	--
HORVU.MOREX.r3.1HG0092870	brown	767.971514226593	443.29047742728	324.681036799313	118.609440627967	10.329	9.5461	10.6138	19.3934	23.717	23.9231	16.9474	13.7982	11.9758	12.594	14.6614	8.8869	8.5498	10.7605	9.8951	13.2813	12.2765	13.3386	1H	510017234	510019996	+	HORVU.MOREX.r3.1HG0092870	--	--	--	probable protein ABIL4 [Hordeum vulgare subsp. vulgare]	ABIL4_ORYSJ RecName: Full=Probable protein ABIL4; AltName: Full=Abl interactor-like protein 4;	M0XX51_HORVV SubName: Full=Uncharacterized protein {ECO:0000313|EnsemblPlants:HORVU.MOREX.r3.1HG0092870.1};	Abl interactor ABI-1, contains SH3 domain	GO:0005737,cytoplasm; GO:0005856,cytoskeleton; GO:0005575,cellular_component; GO:0005622,intracellular anatomical structure; GO:0110165,cellular anatomical entity; GO:0043226,organelle; GO:0043228,non-membrane-bounded organelle; GO:0043229,intracellular organelle; GO:0043232,intracellular non-membrane-bounded organelle	--	--	--	--
HORVU.MOREX.r3.1HG0093020	brown	133.743890738478	27.5851761296553	106.158714608823	-78.5735	0.2171	0.135	0.1863	1.0158	0.4385	0.3759	0.2302	0.3418	0.7316	0.3586	0.1702	0.0482	0.0979	0.0733	0.1242	0.1619	0.2758	0.1218	1H	510261421	510263920	+	HORVU.MOREX.r3.1HG0093020	--	K04424 sterile alpha motif and leucine zipper containing kinase AZK [EC:2.7.11.25] | (RefSeq) probable serine/threonine-protein kinase SIS8 (A)	--	mitogen-activated protein kinase kinase kinase 7-like [Hordeum vulgare]	PHY1_CERPU RecName: Full=Light-sensor Protein kinase; Includes: RecName: Full=Phytochrome; Includes: RecName: Full=Protein kinase; EC=2.7.11.1;	A0A8I6X7M5_HORVV RecName: Full=Protein kinase domain-containing protein {ECO:0000259|PROSITE:PS50011};	Tyrosine kinase specific for activated (GTP-bound) p21cdc42Hs	GO:0005886,plasma membrane; GO:0005524,ATP binding; GO:0009882,blue light photoreceptor activity; GO:0106310,protein serine kinase activity; GO:0004674,protein serine/threonine kinase activity; GO:0009584,detection of visible light; GO:0006468,protein phosphorylation; GO:0006355,regulation of DNA-templated transcription; GO:0000166,nucleotide binding; GO:0003674,molecular_function; GO:0005488,bin…	PF06760.14:Protein of unknown function (DUF1221)	--	--	--
HORVU.MOREX.r3.1HG0093320	brown	881.91583625306	133.653868036626	748.261968216434	-614.608	46.911	51.0543	43.5044	48.0669	51.4849	52.2783	43.0571	44.7713	40.0045	42.7051	52.9156	47.6198	37.3538	40.372	39.7563	43.0832	39.2	45.2306	1H	511173261	511178688	+	HORVU.MOREX.r3.1HG0093320	--	K01937 CTP synthase [EC:6.3.4.2] | (RefSeq) CTP synthase-like isoform X1 (A)	ko00240: Pyrimidine metabolism; ko01100: Metabolic pathways; ko01232: Nucleotide metabolism; ko01240: Biosynthesis of cofactors	CTP synthase-like isoform X2 [Hordeum vulgare subsp. vulgare]	--	F2DUW0_HORVV RecName: Full=CTP synthase {ECO:0000256|RuleBase:RU810713}; EC=6.3.4.2 {ECO:0000256|RuleBase:RU810713}; AltName: Full=UTP--ammonia ligase {ECO:0000256|RuleBase:RU810713};	CTP synthase (UTP-ammonia lyase)	GO:0005524,ATP binding; GO:0003883,CTP synthase activity; GO:0044210,'de novo' CTP biosynthetic process; GO:0006541,glutamine metabolic process; GO:0000166,nucleotide binding; GO:0003674,molecular_function; GO:0005488,binding; GO:0017076,purine nucleotide binding; GO:0030554,adenyl nucleotide binding; GO:0032553,ribonucleotide binding; GO:0032555,purine ribonucleotide binding; GO:0032559,adenyl r…	PF06418.17:CTP synthase N-terminus	--	--	--
HORVU.MOREX.r3.1HG0093440	brown	830.010346059912	209.680075998505	620.330270061408	-410.65	51.6728	53.4154	49.8859	56.3757	61.4556	69.3217	47.6849	48.9369	40.1416	41.4854	53.8667	46.023	41.6246	45.547	45.0247	38.3798	39.4404	43.7648	1H	511622273	511625138	-	HORVU.MOREX.r3.1HG0093440	--	--	--	uncharacterized protein LOC123452287 [Hordeum vulgare subsp. vulgare]	--	A0A8I6XAJ8_HORVV SubName: Full=Uncharacterized protein {ECO:0000313|EnsemblPlants:HORVU.MOREX.r3.1HG0093440.1};	--	--	PF00038.24:Intermediate filament protein	--	--	--
HORVU.MOREX.r3.1HG0093710	brown	1571.89727105994	456.199	1115.69784090324	-659.498	100.951	103.385	95.3026	133.423	129.082	143.621	134.675	116.69	86.6259	103.217	119.953	103.529	89.8922	89.943	92.5879	91.5863	87.0822	103.455	1H	512323868	512328006	-	HORVU.MOREX.r3.1HG0093710	--	K20724 transmembrane protein 33 | (RefSeq) uncharacterized protein LOC123149131 (A)	ko03013: Nucleocytoplasmic transport	putative RNA polymerase sigma factor [Hordeum vulgare]	--	F2D3M4_HORVV SubName: Full=Predicted protein {ECO:0000313|EMBL:BAJ89695.1};	--	GO:0016021,integral component of membrane; GO:0005575,cellular_component; GO:0016020,membrane; GO:0031224,intrinsic component of membrane; GO:0110165,cellular anatomical entity	PF03661.16:Transmembrane protein 33/Nucleoporin POM33	--	--	--
HORVU.MOREX.r3.1HG0093940	brown	1776.59017193624	310.534649995967	1466.05552194028	-1155.52	6.6314	9.3645	7.7453	11.5927	10.9357	13.1474	9.5932	10.2493	4.871	6.8153	9.5621	7.7846	3.7667	5.172	5.1183	5.4261	4.3625	5.2272	1H	512806942	512809757	-	HORVU.MOREX.r3.1HG0093940	--	K03093 RNA polymerase sigma factor | (RefSeq) RNA polymerase sigma factor sigC-like (A)	--	RNA polymerase sigma factor sigC isoform X1 [Hordeum vulgare subsp. vulgare]	SIGC_ARATH RecName: Full=RNA polymerase sigma factor sigC; Short=Sigma factor C; Short=Sigma-C; AltName: Full=RNA polymerase sigma factor sig3; Short=Atsig3; Short=Sigma factor 3; Flags: Precursor;	A0A8I6W8Q7_HORVV SubName: Full=Uncharacterized protein {ECO:0000313|EnsemblPlants:HORVU.MOREX.r3.1HG0093940.1};	--	GO:0009507,chloroplast; GO:0003899,DNA-directed 5'-3' RNA polymerase activity; GO:0016987,sigma factor activity; GO:0000976,transcription cis-regulatory region binding; GO:0071482,cellular response to light stimulus; GO:0006352,DNA-templated transcription initiation; GO:2001141,regulation of RNA biosynthetic process; GO:0003674,molecular_function; GO:0003824,catalytic activity; GO:0016740,transfe…	PF04539.19:Sigma-70 region 3	--	--	--
HORVU.MOREX.r3.1HG0094330	brown	493.350781165408	282.519712333872	210.831068831536	71.6886435023362	0	0	0.0887	5.5276	3.9233	3.7872	1.2335	0.6448	0.1651	0.6919	0.9952	0.7234	0	0	0	1.2724	1.4911	4.0817	1H	513444784	513445347	-	HORVU.MOREX.r3.1HG0094330	--	--	--	uncharacterized protein LOC123421671 [Hordeum vulgare subsp. vulgare]	--	A0A8I7B1S7_HORVV SubName: Full=Uncharacterized protein {ECO:0000313|EnsemblPlants:HORVU.MOREX.r3.1HG0094330.1.CDS1};	--	--	PF14009.9:PADRE domain	--	--	--
HORVU.MOREX.r3.1HG0094470	brown	680.653320826023	318.16307141496	362.490249411063	-44.3272	17.86	17.1969	17.3215	23.3273	22.8565	23.0923	20.7343	18.4585	16.9395	18.9788	24.0798	18.7112	18.1367	18.3326	18.4907	18.3416	19.0472	19.7699	1H	513689072	513694598	-	HORVU.MOREX.r3.1HG0094470	--	--	--	uncharacterized protein LOC123452589 [Hordeum vulgare subsp. vulgare]	--	M0Y999_HORVV SubName: Full=Uncharacterized protein {ECO:0000313|EnsemblPlants:HORVU.MOREX.r3.1HG0094470.1.CDS1};	--	--	PF13837.9:Myb/SANT-like DNA-binding domain	Trihelix	TF	Trihelix
HORVU.MOREX.r3.1HG0094510	brown	45.8768309220115	19.3009445048739	26.5758864171376	-7.27494	0.2602	0	0.124	0.2341	1.0854	0.2816	0.0575	0.0819	0.1154	0.6447	0.3709	0	0.1173	0.1099	0.6205	0.1617	0.3953	0.1327	1H	513815561	513816367	-	HORVU.MOREX.r3.1HG0094510	--	K13993 HSP20 family protein | (RefSeq) 21.9 kDa heat shock protein-like (A)	ko04141: Protein processing in endoplasmic reticulum	uncharacterized protein LOC123421765 [Hordeum vulgare subsp. vulgare]	HSP11_HELAN RecName: Full=17.6 kDa class I heat shock protein;	A0A8I6WVX8_HORVV RecName: Full=SHSP domain-containing protein {ECO:0000259|PROSITE:PS01031};	Molecular chaperone (small heat-shock protein Hsp26/Hsp42)	GO:0005737,cytoplasm; GO:0005575,cellular_component; GO:0005622,intracellular anatomical structure; GO:0110165,cellular anatomical entity	PF00011.24:Hsp20/alpha crystallin family	--	--	--
HORVU.MOREX.r3.1HG0094770	brown	710.679590861036	356.370510955519	354.309079905517	2.0614310500016	12.6646	11.4188	8.6926	17.4927	18.1282	22.7505	14.8813	14.7551	9.9961	15.0108	15.8882	13.4993	10.1661	13.2068	13.2279	12.8669	11.3338	13.0452	1H	514704269	514705352	+	HORVU.MOREX.r3.1HG0094770	--	--	--	predicted protein, partial [Hordeum vulgare subsp. vulgare]	--	F2DTE4_HORVV SubName: Full=Predicted protein {ECO:0000313|EMBL:BAJ98365.1}; Flags: Fragment;	--	--	--	--	--	--
HORVU.MOREX.r3.1HG0095030	brown	417.581205933387	189.438998725149	228.142207208238	-38.7032	3.9066	4.0697	4.3642	5.2179	5.2531	5.2492	3.9367	4.7795	2.3819	3.3107	4.6411	3.592	1.8168	3.3674	3.2411	4.8297	4.2712	4.3577	1H	515185424	515188965	+	HORVU.MOREX.r3.1HG0095030	--	--	--	uncharacterized protein LOC123421994 [Hordeum vulgare subsp. vulgare]	Y1745_ARATH RecName: Full=Uncharacterized protein At1g51745;	A0A8I6WJL5_HORVV RecName: Full=PWWP domain-containing protein {ECO:0000259|PROSITE:PS50812};	--	--	PF00855.20:PWWP domain	--	--	--
HORVU.MOREX.r3.1HG0095050	brown	732.197308949823	241.481489784463	490.71581916536	-249.234	9.4461	9.4156	9.5833	12.189	12.6012	14.0271	13.1557	13.1163	6.3993	9.2515	10.018	10.1058	6.7891	10.441	10.8718	10.7815	9.0594	10.8295	1H	515210526	515214942	-	ELF3	--	K12125 protein EARLY FLOWERING 3 | (RefSeq) ELF3-like protein 2 (A)	ko04712: Circadian rhythm - plant	ELF3-like protein 2 [Hordeum vulgare subsp. vulgare]	ELF32_ORYSJ RecName: Full=ELF3-like protein 2 {ECO:0000305};	A0A8I6WNZ6_HORVV SubName: Full=Uncharacterized protein {ECO:0000313|EnsemblPlants:HORVU.MOREX.r3.1HG0095050.1};	--	GO:0005634,nucleus; GO:0009908,flower development; GO:2000028,regulation of photoperiodism, flowering; GO:0000003,reproduction; GO:0003006,developmental process involved in reproduction; GO:0007275,multicellular organism development; GO:0008150,biological_process; GO:0009791,post-embryonic development; GO:0022414,reproductive process; GO:0032501,multicellular organismal process; GO:0032502,develo…	--	--	--	--
HORVU.MOREX.r3.1HG0095270	brown	1899.27423163977	343.607300382158	1555.66693125761	-1212.06	47.7919	45.2794	43.8394	64.0639	65.3548	74.0393	77.6833	66.4286	34.9162	51.3078	63.7284	51.5467	34.0303	33.3828	32.3386	40.9106	37.3969	45.367	1H	515892335	515894182	-	HORVU.MOREX.r3.1HG0095270	--	--	--	serine/threonine-protein phosphatase 2A regulatory subunit psrA-like [Hordeum vulgare subsp. vulgare]	--	A0A8I6X7X9_HORVV SubName: Full=Uncharacterized protein {ECO:0000313|EnsemblPlants:HORVU.MOREX.r3.1HG0095270.1};	--	--	--	--	--	--
HORVU.MOREX.r3.1HG0095410	brown	48.1259744101546	14.2774707936798	33.8485036164747	-19.571	20.1623	21.1778	18.095	21.0846	18.8623	22.5265	22.3867	19.5611	20.7403	18.7163	21.8491	19.2102	18.4717	19.5555	20.2717	19.9782	19.9934	23.5034	1H	516077913	516080390	-	HORVU.MOREX.r3.1HG0095410	--	K12462 Rho GDP-dissociation inhibitor | (RefSeq) rho GDP-dissociation inhibitor 1-like (A)	--	rho GDP-dissociation inhibitor 1-like isoform X2 [Hordeum vulgare subsp. vulgare]	GDIR_ARATH RecName: Full=Rho GDP-dissociation inhibitor 1; Short=AtRhoGDI1; Short=Rho GDI-1;	A0A8I6WP24_HORVV SubName: Full=Uncharacterized protein {ECO:0000313|EnsemblPlants:HORVU.MOREX.r3.1HG0095410.2};	Rho GDP-dissociation inhibitor	GO:0005829,cytosol; GO:0016020,membrane; GO:0005096,GTPase activator activity; GO:0005094,Rho GDP-dissociation inhibitor activity; GO:0009932,cell tip growth; GO:0007266,Rho protein signal transduction; GO:0010053,root epidermal cell differentiation; GO:0003674,molecular_function; GO:0008047,enzyme activator activity; GO:0030234,enzyme regulator activity; GO:0030695,GTPase regulator activity; GO:…	PF02115.20:RHO protein GDP dissociation inhibitor	--	--	--
HORVU.MOREX.r3.2HG0095490	brown	263.258533217439	65.941733929276	197.316799288163	-131.375	10.0319	11.726	10.0336	13.2741	13.5755	14.1948	9.0373	8.3063	6.1694	9.1961	8.5575	8.2535	11.6586	11.8591	11.2162	13.8675	9.7936	11.2877	2H	66360	70352	-	HORVU.MOREX.r3.2HG0095490	--	K14509 ethylene receptor [EC:2.7.13.-] | (RefSeq) ethylene receptor 2-like (A)	ko04016: MAPK signaling pathway - plant; ko04075: Plant hormone signal transduction	ethylene receptor 2-like [Hordeum vulgare subsp. vulgare]	ETR2_ORYSJ RecName: Full=Ethylene receptor 2 {ECO:0000305}; Short=OsETR2 {ECO:0000305}; EC=2.7.13.3 {ECO:0000305}; AltName: Full=OsPK1 {ECO:0000312|EMBL:AAL29304.2};	M0XYG9_HORVV RecName: Full=Ethylene receptor {ECO:0000256|PIRNR:PIRNR026389};	Sensory transduction histidine kinase	GO:0005789,endoplasmic reticulum membrane; GO:0016021,integral component of membrane; GO:0005524,ATP binding; GO:0051740,ethylene binding; GO:0038199,ethylene receptor activity; GO:0046872,metal ion binding; GO:0004673,protein histidine kinase activity; GO:0004674,protein serine/threonine kinase activity; GO:2000904,regulation of starch metabolic process; GO:0006355,regulation of DNA-templated tr…	PF00072.27:Response regulator receiver domain	--	--	--
HORVU.MOREX.r3.2HG0095780	brown	369.694771041507	149.784509786349	219.910261255159	-70.1258	21.1502	21.3929	18.3639	24.173	23.8619	26.7903	21.4262	20.3793	19.9958	20.8853	24.0751	18.9923	21.2683	18.441	18.3577	21.0665	24.0391	24.9833	2H	786219	798258	-	HORVU.MOREX.r3.2HG0095780	--	--	--	polycomb group protein EMF2B-like isoform X1 [Hordeum vulgare subsp. vulgare]	EMF2B_ORYSJ RecName: Full=Polycomb group protein EMF2B {ECO:0000305}; Short=OsEMF2B {ECO:0000303|PubMed:19825651}; AltName: Full=Polycomb group protein EMBRYONIC FLOWER 2B {ECO:0000305};	M0YN29_HORVV RecName: Full=VEFS-Box domain-containing protein {ECO:0000259|Pfam:PF09733};	--	GO:0005677,chromatin silencing complex; GO:0005634,nucleus; GO:0031519,PcG protein complex; GO:0031490,chromatin DNA binding; GO:0046872,metal ion binding; GO:0030154,cell differentiation; GO:0009908,flower development; GO:0031507,heterochromatin formation; GO:0070734,histone H3-K27 methylation; GO:0048586,regulation of long-day photoperiodism, flowering; GO:0003674,molecular_function; GO:0003676…	PF09733.12:VEFS-Box of polycomb protein	--	--	--
HORVU.MOREX.r3.2HG0096010	brown	313.102229459632	113.041326291283	200.060903168349	-87.0196	6.9346	5.027	6.8505	9.7964	9.3081	7.1855	9.5232	8.7117	6.3093	7.8645	7.8884	4.9469	4.9583	5.3397	5.8607	8.0154	7.6617	6.3028	2H	1319447	1322658	+	HORVU.MOREX.r3.2HG0096010	--	--	--	uncharacterized protein LOC123430446 [Hordeum vulgare subsp. vulgare]	--	A0A8I7B4E7_HORVV RecName: Full=C2H2-type domain-containing protein {ECO:0000259|PROSITE:PS50157};	--	--	PF00096.29:Zinc finger, C2H2 type	--	--	--
HORVU.MOREX.r3.2HG0096290	brown	298.209204625475	57.5977266110348	240.611478014441	-183.014	4.6815	4.4541	4.975	6.2843	6.8744	6.9764	7.3907	6.9599	3.5393	3.8034	3.3917	3.4085	4.4301	6.2212	6.0029	6.3904	6.9106	5.7137	2H	1851519	1852202	-	HORVU.MOREX.r3.2HG0096290	--	--	--	NDR1/HIN1-like protein 10 [Hordeum vulgare subsp. vulgare]	Y1816_ARATH RecName: Full=Uncharacterized protein At1g08160;	A0A8I7B4E9_HORVV RecName: Full=LEA_2 domain-containing protein {ECO:0000259|Pfam:PF03168};	--	GO:0016021,integral component of membrane; GO:0005575,cellular_component; GO:0016020,membrane; GO:0031224,intrinsic component of membrane; GO:0110165,cellular anatomical entity	PF03168.16:Late embryogenesis abundant protein	--	--	--
HORVU.MOREX.r3.2HG0096400	brown	516.934533158347	140.285719691731	376.648813466615	-236.363	10.392	11.1084	10.4444	11.8892	11.8637	13.238	8.7877	8.2835	7.7679	9.3682	9.5239	10.5825	8.2481	9.2763	10.0825	9.8339	8.2996	9.9322	2H	2273702	2278046	-	HORVU.MOREX.r3.2HG0096400	--	K08770 ubiquitin C | (RefSeq) polyubiquitin 12-like isoform X1 (A)	ko04120: Ubiquitin mediated proteolysis	axoneme-associated protein mst101(2)-like isoform X3 [Hordeum vulgare subsp. vulgare]	--	A0A8I6W8X4_HORVV SubName: Full=Uncharacterized protein {ECO:0000313|EnsemblPlants:HORVU.MOREX.r3.2HG0096400.2};	--	--	--	--	--	--
HORVU.MOREX.r3.2HG0096580	brown	457.726236647407	246.356987528931	211.369249118476	34.9877384104557	0.175	0.0907	0.3336	1.1809	2.4586	1.8178	0.8503	0.7163	0.5431	1.5176	0.9355	0.2914	0.0789	0.2216	0.4173	0.7611	0.5317	1.3384	2H	2582825	2583527	+	HORVU.MOREX.r3.2HG0096580	--	--	--	uncharacterized protein LOC123431484 [Hordeum vulgare subsp. vulgare]	--	A0A8I6WMH1_HORVV SubName: Full=Uncharacterized protein {ECO:0000313|EnsemblPlants:HORVU.MOREX.r3.2HG0096580.1};	--	--	--	--	--	--
HORVU.MOREX.r3.2HG0096770	brown	1375.27350298373	400.539931345402	974.733571638324	-574.194	18.5597	19.7215	19.2854	25.7203	26.7516	29.5818	21.8399	22.8506	12.2927	16.8605	21.1933	19.3031	12.5959	16.1124	13.9188	17.6319	12.6899	17.3176	2H	2872656	2876682	+	HORVU.MOREX.r3.2HG0096770	--	--	--	uncharacterized protein LOC123043083 isoform X1 [Triticum aestivum]	--	A0A446LQL9_TRITD SubName: Full=Uncharacterized protein {ECO:0000313|EMBL:VAH39880.1};	--	--	PF07800.15:Protein of unknown function (DUF1644)	--	--	--
HORVU.MOREX.r3.2HG0096780	brown	20.1925542407061	3.87106833124514	16.321485909461	-12.4504	1.5819	3.0266	2.436	2.9126	3.2058	2.444	2.3651	2.253	2.331	2.6132	2.4286	3.1075	2.3267	2.1988	2.4143	2.3894	3.2535	2.8295	2H	2878672	2883401	-	HORVU.MOREX.r3.2HG0096780	--	K20102 YTH domain-containing family protein | (RefSeq) YTH domain-containing protein ECT1-like (A)	--	uncharacterized protein LOC123431490 isoform X1 [Hordeum vulgare subsp. vulgare]	ECT4_ARATH RecName: Full=YTH domain-containing protein ECT4 {ECO:0000305}; AltName: Full=Protein EVOLUTIONARILY CONSERVED C-TERMINAL REGION 4 {ECO:0000303|PubMed:29643069};	A0A287GWA3_HORVV SubName: Full=Uncharacterized protein {ECO:0000313|EnsemblPlants:HORVU.MOREX.r3.2HG0096780.1};	Uncharacterized high-glucose-regulated protein	GO:0005737,cytoplasm; GO:0003729,mRNA binding; GO:0061157,mRNA destabilization; GO:0003674,molecular_function; GO:0003676,nucleic acid binding; GO:0003723,RNA binding; GO:0005488,binding; GO:0097159,organic cyclic compound binding; GO:1901363,heterocyclic compound binding; GO:0006139,nucleobase-containing compound metabolic process; GO:0006401,RNA catabolic process; GO:0006402,mRNA catabolic proc…	PF04146.18:YT521-B-like domain	--	--	--
HORVU.MOREX.r3.2HG0096810	brown	406.46934050174	176.094691198603	230.374649303138	-54.28	6.617	7.5225	6.8431	8.6966	8.5577	8.8184	7.4049	7.9302	6.8285	6.9228	8.7186	6.2783	6.8723	7.5851	6.0822	6.3047	7.1778	7.5459	2H	2913293	2916472	-	HORVU.MOREX.r3.2HG0096810	--	--	--	hypothetical protein ZWY2020_046276 [Hordeum vulgare]	WEX_ARATH RecName: Full=3'-5' exonuclease {ECO:0000303|PubMed:12937173}; EC=3.1.-.- {ECO:0000269|PubMed:12937173}; AltName: Full=Werner Syndrome-like exonuclease;	A0A8I6X841_HORVV RecName: Full=3'-5' exonuclease domain-containing protein {ECO:0000259|SMART:SM00474};	Predicted 3'-5' exonuclease	GO:0005737,cytoplasm; GO:0005634,nucleus; GO:0008408,3'-5' exonuclease activity; GO:0003677,DNA binding; GO:0046872,metal ion binding; GO:0003674,molecular_function; GO:0003824,catalytic activity; GO:0004518,nuclease activity; GO:0004527,exonuclease activity; GO:0016787,hydrolase activity; GO:0016788,hydrolase activity, acting on ester bonds; GO:0003676,nucleic acid binding; GO:0005488,binding; G…	PF01612.23:3'-5' exonuclease	--	--	--
HORVU.MOREX.r3.2HG0097610	brown	296.645420188059	116.485631314121	180.159788873938	-63.6742	6.1734	5.9927	5.2377	6.666	6.614	6.0571	6.2177	5.5077	4.9457	5.5069	6.1313	5.7578	5.9206	5.1954	5.182	6.0483	5.6271	5.7713	2H	5082720	5090436	+	HORVU.MOREX.r3.2HG0097610	--	--	--	golgin subfamily A member 6-like protein 22 isoform X1 [Hordeum vulgare subsp. vulgare]	--	M0W1G4_HORVV SubName: Full=Uncharacterized protein {ECO:0000313|EnsemblPlants:HORVU.MOREX.r3.2HG0097610.1};	--	--	--	--	--	--
HORVU.MOREX.r3.2HG0097830	brown	318.278177214577	116.529378450729	201.748798763848	-85.2194	0.1947	0.6725	0.2784	0.905	0.6268	1.1797	0	0	0	0	0	0.3602	0.1756	0.0548	0.3095	0.6451	0.1972	0.4136	2H	5377239	5378856	+	HORVU.MOREX.r3.2HG0097830	--	--	--	putative disease resistance protein At3g14460 [Hordeum vulgare subsp. vulgare]	R13L1_ARATH RecName: Full=Putative disease resistance RPP13-like protein 1;	M0UET1_HORVV SubName: Full=Uncharacterized protein {ECO:0000313|EnsemblPlants:HORVU.MOREX.r3.2HG0097830.1.CDS1};	Apoptotic ATPase	GO:0043531,ADP binding; GO:0005524,ATP binding; GO:0006952,defense response; GO:0051707,response to other organism; GO:0000166,nucleotide binding; GO:0003674,molecular_function; GO:0005488,binding; GO:0017076,purine nucleotide binding; GO:0030554,adenyl nucleotide binding; GO:0032553,ribonucleotide binding; GO:0032555,purine ribonucleotide binding; GO:0032559,adenyl ribonucleotide binding; GO:003…	PF18052.4:Rx N-terminal domain	--	--	--
HORVU.MOREX.r3.2HG0098090	brown	93.8678986924871	39.189073098142	54.6788255943451	-15.4898	0.1167	0.2418	0.1112	0.5248	0.4098	0.5555	0.6699	0.0367	0.3621	0.1445	0.291	0	0.3683	0.2955	0.0556	0.4349	0.1289	0.3867	2H	5780358	5781257	-	HORVU.MOREX.r3.2HG0098090	--	--	--	hypothetical protein D1007_33047 [Hordeum vulgare]	--	A0A8I6WPH1_HORVV SubName: Full=Uncharacterized protein {ECO:0000313|EnsemblPlants:HORVU.MOREX.r3.2HG0098090.1.CDS1};	--	--	PF04578.16:Protein of unknown function, DUF594	--	--	--
HORVU.MOREX.r3.2HG0099160	brown	645.966566907563	204.328710619844	441.637856287719	-237.309	3.1222	3.2789	2.7779	6.7427	5.9223	6.6313	1.7286	1.8876	0.3692	1.5473	1.9585	5.1769	0.7885	1.5467	2.1046	1.6556	1.7018	3.354	2H	9402317	9404405	+	HORVU.MOREX.r3.2HG0099160	--	K24028 salicylic acid 3-hydroxylase [EC:1.14.11.-] | (RefSeq) flavanone 3-dioxygenase 2-like (A)	--	1-aminocyclopropane-1-carboxylate oxidase homolog 1-like [Hordeum vulgare subsp. vulgare]	ACCH1_ARATH RecName: Full=1-aminocyclopropane-1-carboxylate oxidase homolog 1;	A0A8I6WPP1_HORVV RecName: Full=Fe2OG dioxygenase domain-containing protein {ECO:0000259|PROSITE:PS51471};	Iron/ascorbate family oxidoreductases	GO:0046872,metal ion binding; GO:0016491,oxidoreductase activity; GO:0003674,molecular_function; GO:0005488,binding; GO:0043167,ion binding; GO:0043169,cation binding; GO:0003824,catalytic activity	PF03171.23:2OG-Fe(II) oxygenase superfamily	--	--	--
HORVU.MOREX.r3.2HG0099740	brown	552.961992508508	260.468565473314	292.493427035194	-32.0249	38.7267	42.2933	37.4899	47.109	49.5091	49.8165	36.5536	32.4591	32.4351	37.2354	41.3692	37.4332	31.5856	31.4185	33.7747	42.6887	39.4912	43.096	2H	10562946	10568317	+	HORVU.MOREX.r3.2HG0099740	--	--	--	asparagine-rich protein isoform X1 [Hordeum vulgare subsp. vulgare]	--	A0A8I6X035_HORVV SubName: Full=Uncharacterized protein {ECO:0000313|EnsemblPlants:HORVU.MOREX.r3.2HG0099740.1};	RNA-binding Ran Zn-finger protein and related proteins	--	PF00641.21:Zn-finger in Ran binding protein and others	--	--	--
HORVU.MOREX.r3.2HG0099920	brown	499.629413839101	206.572751997921	293.056661841179	-86.4839	4.6736	5.0165	3.8586	7.8476	9.2711	10.3319	9.6222	7.3582	6.0692	6.8933	9.8454	3.1969	3.8389	5.6376	4.6968	8.0383	7.7454	8.5327	2H	10705010	10706726	+	HORVU.MOREX.r3.2HG0099920	--	K15919 glyoxylate/hydroxypyruvate reductase [EC:1.1.1.79 1.1.1.81] | (RefSeq) glyoxylate/hydroxypyruvate reductase HPR3-like (A)	ko00260: Glycine, serine and threonine metabolism; ko00630: Glyoxylate and dicarboxylate metabolism; ko01100: Metabolic pathways; ko01110: Biosynthesis of secondary metabolites; ko01200: Carbon metabolism	glyoxylate/hydroxypyruvate reductase HPR3-like [Hordeum vulgare subsp. vulgare]	HPR3_ARATH RecName: Full=Glyoxylate/hydroxypyruvate reductase HPR3; EC=1.1.1.79 {ECO:0000305|PubMed:21205613}; EC=1.1.1.81 {ECO:0000305|PubMed:21205613}; AltName: Full=NAD(P)H-dependent hydroxypyruvate reductase 3; Short=AtHPR3; Short=HPR 3;	A0A8I6W9A2_HORVV SubName: Full=Uncharacterized protein {ECO:0000313|EnsemblPlants:HORVU.MOREX.r3.2HG0099920.1};	Glyoxylate/hydroxypyruvate reductase (D-isomer-specific 2-hydroxy acid dehydrogenase superfamily)	GO:0030267,glyoxylate reductase (NADP+) activity; GO:0016618,hydroxypyruvate reductase activity; GO:0051287,NAD binding; GO:0009854,oxidative photosynthetic carbon pathway; GO:0009853,photorespiration; GO:0003674,molecular_function; GO:0003824,catalytic activity; GO:0016491,oxidoreductase activity; GO:0016614,oxidoreductase activity, acting on CH-OH group of donors; GO:0016616,oxidoreductase acti…	PF02826.22:D-isomer specific 2-hydroxyacid dehydrogenase, NAD binding domain	--	--	--
HORVU.MOREX.r3.2HG0100230	brown	307.979021044816	139.149635068776	168.82938597604	-29.6798	1.893	1.7355	1.1799	9.1065	6.0741	6.6184	9.0698	3.714	2.4537	6.0137	4.4113	3.0719	1.576	2.8895	5.3476	7.0578	4.9069	9.5045	2H	11220786	11221705	+	HORVU.MOREX.r3.2HG0100230	--	--	--	stress-response A/B barrel domain-containing protein HS1-like [Hordeum vulgare subsp. vulgare]	POP3_ARATH RecName: Full=Stress-response A/B barrel domain-containing protein HS1 {ECO:0000305}; AltName: Full=Pop3 family protein At3g17210 {ECO:0000305}; AltName: Full=Protein HEAT STABLE 1 {ECO:0000303|PubMed:17720140}; Short=AtHS1 {ECO:0000303|PubMed:17720140};	A0A8I6XBD2_HORVV RecName: Full=Stress-response A/B barrel domain-containing protein {ECO:0000259|PROSITE:PS51502};	--	GO:0005829,cytosol; GO:0005886,plasma membrane; GO:0046872,metal ion binding; GO:0042742,defense response to bacterium; GO:0050832,defense response to fungus; GO:0009865,pollen tube adhesion; GO:0003674,molecular_function; GO:0005488,binding; GO:0043167,ion binding; GO:0043169,cation binding; GO:0006950,response to stress; GO:0006952,defense response; GO:0008150,biological_process; GO:0009605,res…	PF07876.15:Stress responsive A/B Barrel Domain	--	--	--
HORVU.MOREX.r3.2HG0100560	brown	523.154513736749	256.939402698146	266.215111038603	-9.27571	0.6034	0.2501	0.115	1.3031	1.9075	2.4029	0.4265	0.912	0.4281	0.6977	1.2043	1.2059	0.2177	0.4076	0.1151	0.4499	0.8	1.0461	2H	11794495	11795139	+	HORVU.MOREX.r3.2HG0100560	--	--	--	uncharacterized protein LOC123429157 [Hordeum vulgare subsp. vulgare]	--	A0A8I6WMR5_HORVV SubName: Full=Uncharacterized protein {ECO:0000313|EnsemblPlants:HORVU.MOREX.r3.2HG0100560.1};	--	--	--	--	--	--
HORVU.MOREX.r3.2HG0100630	brown	336.536938275956	128.101013105042	208.435925170914	-80.3349	2.4707	2.3496	2.0782	5.2572	4.8754	4.6553	1.926	1.0434	2.2685	2.4008	1.326	1.9687	3.0411	2.9452	1.6635	2.3661	3.0669	3.1719	2H	11904344	11906149	+	HORVU.MOREX.r3.2HG0100630	--	K13457 disease resistance protein RPM1 | (RefSeq) disease resistance protein RPM1-like (A)	ko04626: Plant-pathogen interaction	putative disease resistance RPP13-like protein 1 [Hordeum vulgare subsp. vulgare]	R13L1_ARATH RecName: Full=Putative disease resistance RPP13-like protein 1;	A0A287GZB4_HORVV SubName: Full=Uncharacterized protein {ECO:0000313|EnsemblPlants:HORVU.MOREX.r3.2HG0100630.1.CDS1};	Apoptotic ATPase	GO:0043531,ADP binding; GO:0005524,ATP binding; GO:0006952,defense response; GO:0051707,response to other organism; GO:0000166,nucleotide binding; GO:0003674,molecular_function; GO:0005488,binding; GO:0017076,purine nucleotide binding; GO:0030554,adenyl nucleotide binding; GO:0032553,ribonucleotide binding; GO:0032555,purine ribonucleotide binding; GO:0032559,adenyl ribonucleotide binding; GO:003…	PF00931.25:NB-ARC domain	--	--	--
HORVU.MOREX.r3.2HG0100650	brown	296.992406090683	136.700627458341	160.291778632342	-23.5912	21.2478	25.0682	20.6759	26.8597	27.569	33.289	20.331	16.8075	19.2349	19.7361	21.5916	18.4491	21.0208	23.4045	21.3896	22.6146	23.2319	26.3186	2H	11906599	11907312	+	HORVU.MOREX.r3.2HG0100650	--	--	--	predicted protein [Hordeum vulgare subsp. vulgare]	RGA1_SOLBU RecName: Full=Putative disease resistance protein RGA1; AltName: Full=RGA3-blb;	A0A8I6X8H2_HORVV SubName: Full=Uncharacterized protein {ECO:0000313|EnsemblPlants:HORVU.MOREX.r3.2HG0100650.1.CDS1};	--	GO:0043531,ADP binding; GO:0005524,ATP binding; GO:0050832,defense response to fungus; GO:0000166,nucleotide binding; GO:0003674,molecular_function; GO:0005488,binding; GO:0017076,purine nucleotide binding; GO:0030554,adenyl nucleotide binding; GO:0032553,ribonucleotide binding; GO:0032555,purine ribonucleotide binding; GO:0032559,adenyl ribonucleotide binding; GO:0036094,small molecule binding; …	--	--	--	--
HORVU.MOREX.r3.2HG0100770	brown	1271.20164535456	461.119548644211	810.082096710347	-348.963	13.1591	15.1659	13.4907	28.1732	27.2708	27.9649	17.3887	17.3959	10.0354	14.898	20.4781	17.2874	9.3874	10.9916	11.524	12.1773	9.8544	12.6395	2H	12099065	12107758	+	HORVU.MOREX.r3.2HG0100770	--	K02433 aspartyl-tRNA(Asn)/glutamyl-tRNA(Gln) amidotransferase subunit A [EC:6.3.5.6 6.3.5.7] | (RefSeq) glutamyl-tRNA(Gln) amidotransferase subunit A, chloroplastic/mitochondrial (A)	ko00970: Aminoacyl-tRNA biosynthesis; ko01100: Metabolic pathways	fatty acid amide hydrolase [Hordeum vulgare subsp. vulgare]	FAAH_ORYSI RecName: Full=Fatty acid amide hydrolase {ECO:0000305}; EC=3.5.1.- {ECO:0000250|UniProtKB:Q0JFH7}; AltName: Full=N-acylethanolamine amidohydrolase {ECO:0000305};	A0A8I6WQ54_HORVV RecName: Full=Amidase domain-containing protein {ECO:0000259|Pfam:PF01425};	Amidases	GO:0005789,endoplasmic reticulum membrane; GO:0005886,plasma membrane; GO:0016811,hydrolase activity, acting on carbon-nitrogen (but not peptide) bonds, in linear amides; GO:0016042,lipid catabolic process; GO:0003674,molecular_function; GO:0003824,catalytic activity; GO:0016787,hydrolase activity; GO:0016810,hydrolase activity, acting on carbon-nitrogen (but not peptide) bonds; GO:0006629,lipid …	PF01425.24:Amidase	--	--	--
HORVU.MOREX.r3.2HG0100980	brown	403.169352756515	104.745743383473	298.423609373042	-193.678	5.6548	5.5166	4.7031	7.7883	7.4488	7.0935	4.9322	4.3879	3.0064	3.2409	2.7146	5.5739	5.2564	4.9697	5.0362	5.3694	5.0683	5.1418	2H	12389541	12393709	-	HORVU.MOREX.r3.2HG0100980	--	K13475 R protein MLA10 | (RefSeq) disease resistance protein RGA5-like isoform X1 (A)	ko04626: Plant-pathogen interaction	disease resistance protein Pik-2-like [Hordeum vulgare subsp. vulgare]	PIK2_ORYSJ RecName: Full=Disease resistance protein Pik-2 {ECO:0000305}; AltName: Full=Pik-2 blast resistance protein {ECO:0000312|EMBL:ADZ48538.1};	M0UQ04_HORVV SubName: Full=Uncharacterized protein {ECO:0000313|EnsemblPlants:HORVU.MOREX.r3.2HG0100980.2};	Apoptotic ATPase	GO:0043531,ADP binding; GO:0005524,ATP binding; GO:0042742,defense response to bacterium; GO:0002758,innate immune response-activating signal transduction; GO:0009626,plant-type hypersensitive response; GO:0000166,nucleotide binding; GO:0003674,molecular_function; GO:0005488,binding; GO:0017076,purine nucleotide binding; GO:0030554,adenyl nucleotide binding; GO:0032553,ribonucleotide binding; GO:…	PF00931.25:NB-ARC domain	--	--	--
HORVU.MOREX.r3.2HG0101120	brown	1318.4255106271	390.741774294128	927.683736332973	-536.942	1.7287	1.5527	2.0874	4.8221	3.5928	5.4875	4.7854	3.5563	1.3287	3.7124	4.4771	2.7512	1.1954	0.8272	1.2642	2.4707	1.9736	2.4976	2H	12628388	12629397	-	HORVU.MOREX.r3.2HG0101120	--	K13425 WRKY transcription factor 22 | (RefSeq) WRKY transcription factor 22-like (A)	ko04016: MAPK signaling pathway - plant; ko04626: Plant-pathogen interaction	hypothetical protein ZWY2020_045926 [Hordeum vulgare]	WR451_ORYSJ RecName: Full=Transcription factor WRKY45-1 {ECO:0000303|PubMed:19700558}; Short=OsWRKY45-1 {ECO:0000303|PubMed:19700558}; AltName: Full=OsWRKY45 {ECO:0000303|PubMed:15618416}; AltName: Full=WRKY transcription factor 45-2 {ECO:0000303|PubMed:19700558};	A0A287GZJ0_HORVV SubName: Full=Uncharacterized protein {ECO:0000313|EnsemblPlants:HORVU.MOREX.r3.2HG0101120.1};	--	GO:0005634,nucleus; GO:0003700,DNA-binding transcription factor activity; GO:0043565,sequence-specific DNA binding; GO:0006952,defense response; GO:0009788,negative regulation of abscisic acid-activated signaling pathway; GO:1900425,negative regulation of defense response to bacterium; GO:0080148,negative regulation of response to water deprivation; GO:0080151,positive regulation of salicylic aci…	PF03106.18:WRKY DNA -binding domain	WRKY	TF	WRKY
HORVU.MOREX.r3.2HG0101820	brown	573.989317512328	323.955912151898	250.03340536043	73.9225067914683	1.2352	1.9201	0.9812	18.8944	8.8582	18.3567	4.0012	1.4261	3.1037	2.8906	7.4837	1.8286	0.9284	0.3477	0	3.5818	3.7528	4.8288	2H	13943793	13944047	+	HORVU.MOREX.r3.2HG0101820	--	--	--	uncharacterized protein LOC123429180 [Hordeum vulgare subsp. vulgare]	--	A0A8I6WQA3_HORVV SubName: Full=Uncharacterized protein {ECO:0000313|EnsemblPlants:HORVU.MOREX.r3.2HG0101820.1.CDS1};	--	--	--	--	--	--
HORVU.MOREX.r3.2HG0101850	brown	644.696154135789	328.083516139267	316.612637996523	11.4708781427444	22.7477	31.9619	21.0596	90.5358	56.6633	78.5839	72.8523	60.1955	10.6688	44.6233	52.6978	25.0144	16.5713	16.8068	18.36	64.2881	37.4573	75.9555	2H	13976310	13976549	+	HORVU.MOREX.r3.2HG0101850	--	--	--	hypothetical protein CFC21_021083 [Triticum aestivum]	--	M0Z8H0_HORVV SubName: Full=Uncharacterized protein {ECO:0000313|EnsemblPlants:HORVU.MOREX.r3.2HG0101850.1.CDS1};	--	--	--	--	--	--
HORVU.MOREX.r3.2HG0101860	brown	902.388006355046	409.666686501599	492.721319853447	-83.0546	23.6944	27.2016	19.1653	105.958	91.9176	106.363	98.113	75.6646	26.4613	80.2597	94.1719	28.7001	28.2064	25.4637	29.0696	63.1574	44.204	79.1663	2H	13978389	13979146	+	HORVU.MOREX.r3.2HG0101860	--	--	--	uncharacterized protein LOC123429182 [Hordeum vulgare subsp. vulgare]	--	M0Z8G9_HORVV SubName: Full=Uncharacterized protein {ECO:0000313|EnsemblPlants:HORVU.MOREX.r3.2HG0101860.1.CDS1};	--	--	--	--	--	--
HORVU.MOREX.r3.2HG0101880	brown	633.784528852957	363.639474632493	270.145054220463	93.4944204120297	34.9964	32.642	24.3344	125.222	63.9962	127.427	75.4781	67.1558	14.2403	44.719	60.6033	38.4002	32.4927	30.2458	34.56	61.274	42.191	79.1507	2H	13987908	13988162	+	HORVU.MOREX.r3.2HG0101880	--	--	--	hypothetical protein CFC21_021080 [Triticum aestivum]	--	A0A8I7B1Z4_HORVV SubName: Full=Uncharacterized protein {ECO:0000313|EnsemblPlants:HORVU.MOREX.r3.2HG0101880.1.CDS1};	--	--	--	--	--	--
HORVU.MOREX.r3.2HG0103720	brown	1125.69868887894	220.601467280108	905.097221598834	-684.496	23.3721	25.1511	25.6697	29.3209	30.624	29.1465	29.9901	28.1335	22.784	23.952	27.2596	20.7331	19.9647	23.3898	21.9105	20.882	20.2038	22.9849	2H	16851701	16856446	+	HORVU.MOREX.r3.2HG0103720	--	K23541 Ca2+/H+ antiporter, TMEM165/GDT1 family | (RefSeq) GDT1-like protein 4 (A)	--	GDT1-like protein 2, chloroplastic [Hordeum vulgare subsp. vulgare]	GDT12_ORYSJ RecName: Full=GDT1-like protein 2, chloroplastic; Flags: Precursor;	A0A8I6X120_HORVV RecName: Full=GDT1 family protein {ECO:0000256|RuleBase:RU365102};	Predicted membrane protein	GO:0009507,chloroplast; GO:0031969,chloroplast membrane; GO:0005794,Golgi apparatus; GO:0016021,integral component of membrane; GO:0015085,calcium ion transmembrane transporter activity; GO:0005384,manganese ion transmembrane transporter activity; GO:0046873,metal ion transmembrane transporter activity; GO:0070588,calcium ion transmembrane transport; GO:0019722,calcium-mediated signaling; GO:0032…	PF01169.22:Uncharacterized protein family UPF0016	--	--	--
HORVU.MOREX.r3.2HG0104640	brown	422.808820336354	114.859339277573	307.94948105878	-193.09	41.3065	42.8084	43.0378	53.9041	50.8929	54.8085	25.8573	24.9546	24.7962	32.489	29.8283	35.0776	35.1401	28.4638	25.7195	46.408	36.1086	37.5753	2H	18230876	18236209	+	HORVU.MOREX.r3.2HG0104640	--	K00036 glucose-6-phosphate 1-dehydrogenase [EC:1.1.1.49 1.1.1.363] | (RefSeq) glucose-6-phosphate 1-dehydrogenase 2, chloroplastic-like isoform X1 (A)	ko00030: Pentose phosphate pathway; ko00480: Glutathione metabolism; ko01100: Metabolic pathways; ko01110: Biosynthesis of secondary metabolites; ko01200: Carbon metabolism	hypothetical protein ZWY2020_005459 [Hordeum vulgare]	G6PD2_ARATH RecName: Full=Glucose-6-phosphate 1-dehydrogenase 2, chloroplastic {ECO:0000305}; Short=AtG6PD2 {ECO:0000303|PubMed:15634201}; Short=G6PDH2 {ECO:0000305}; EC=1.1.1.49 {ECO:0000269|PubMed:15634201}; Flags: Precursor;	A0A8I6W9M4_HORVV RecName: Full=Glucose-6-phosphate 1-dehydrogenase {ECO:0000256|RuleBase:RU362120}; EC=1.1.1.49 {ECO:0000256|RuleBase:RU362120};	Glucose-6-phosphate 1-dehydrogenase	GO:0009507,chloroplast; GO:0009570,chloroplast stroma; GO:0004345,glucose-6-phosphate dehydrogenase activity; GO:0050661,NADP binding; GO:0006006,glucose metabolic process; GO:0009051,pentose-phosphate shunt, oxidative branch; GO:0003674,molecular_function; GO:0003824,catalytic activity; GO:0016491,oxidoreductase activity; GO:0016614,oxidoreductase activity, acting on CH-OH group of donors; GO:00…	PF02781.19:Glucose-6-phosphate dehydrogenase, C-terminal domain	--	--	--
HORVU.MOREX.r3.2HG0104650	brown	1392.95166612633	300.599901956594	1092.35176416974	-791.752	14.8773	13.3412	12.1249	22.4736	25.9941	23.5572	23.2231	17.719	7.7933	14.4529	11.0992	18.0593	3.3372	5.2722	6.397	9.5321	8.9851	12.8536	2H	18239999	18243010	+	HORVU.MOREX.r3.2HG0104650	--	--	--	uncharacterized protein LOC123424515 [Hordeum vulgare subsp. vulgare]	--	A0A8I6WG79_HORVV SubName: Full=Uncharacterized protein {ECO:0000313|EnsemblPlants:HORVU.MOREX.r3.2HG0104650.1};	--	--	PF01323.23:DSBA-like thioredoxin domain	--	--	--
HORVU.MOREX.r3.2HG0105080	brown	443.81508262796	192.173086128196	251.641996499765	-59.4689	0.6124	0.6347	0.3336	2.9129	1.844	1.5906	0.8503	0.8265	1.2415	1.5898	1.4344	0.1943	0.3946	0.4433	0.2504	0.9242	0.6766	1.2046	2H	19297304	19297903	-	HORVU.MOREX.r3.2HG0105080	--	K16281 RING-H2 zinc finger protein RHA1 | (RefSeq) brassinosteroid-responsive RING protein 1-like (A)	--	RING-H2 finger protein ATL64-like [Hordeum vulgare subsp. vulgare]	RHA2A_ARATH RecName: Full=E3 ubiquitin-protein ligase RHA2A {ECO:0000305}; EC=2.3.2.27; AltName: Full=RING-H2 finger A2a {ECO:0000303|PubMed:9781696}; AltName: Full=RING-H2 zinc finger protein RHA2a {ECO:0000305}; AltName: Full=RING-type E3 ubiquitin transferase RHA2A {ECO:0000305};	A0A8I6WK88_HORVV RecName: Full=RING-type domain-containing protein {ECO:0000259|PROSITE:PS50089};	FOG: Predicted E3 ubiquitin ligase	GO:0005737,cytoplasm; GO:0005634,nucleus; GO:0046872,metal ion binding; GO:0061630,ubiquitin protein ligase activity; GO:0004842,ubiquitin-protein transferase activity; GO:0009738,abscisic acid-activated signaling pathway; GO:0009789,positive regulation of abscisic acid-activated signaling pathway; GO:0016567,protein ubiquitination; GO:0047484,regulation of response to osmotic stress; GO:0009651,…	PF13639.9:Ring finger domain	--	--	--
HORVU.MOREX.r3.2HG0105100	brown	389.507542206934	127.581141845728	261.926400361206	-134.345	39.1098	38.4567	36.3079	40.6951	39.0465	42.6199	35.7834	32.8948	32.1561	34.1549	38.7992	38.4466	32.114	35.1555	31.9702	37.5966	37.4032	38.5324	2H	19309977	19322520	-	HORVU.MOREX.r3.2HG0105100	--	K13917 mRNA-capping enzyme [EC:2.7.7.50 3.6.1.74] | (RefSeq) mRNA-capping enzyme-like (A)	ko03015: mRNA surveillance pathway	hypothetical protein ZWY2020_005432 [Hordeum vulgare]	--	A0A8I6XBU6_HORVV RecName: Full=mRNA guanylyltransferase {ECO:0000256|ARBA:ARBA00012475}; EC=2.7.7.50 {ECO:0000256|ARBA:ARBA00012475};	mRNA capping enzyme, guanylyltransferase (alpha) subunit	--	PF01331.22:mRNA capping enzyme, catalytic domain	--	--	--
HORVU.MOREX.r3.2HG0106560	brown	578.955464306674	344.961890310718	233.993573995956	110.968316314762	0.446	0.32	0.4579	1.5128	1.8379	1.4555	0.4244	0.3241	0.1826	0.6801	0.5625	0.4571	0.1857	0.2318	0.3273	0.8741	0.4738	1.0847	2H	23726074	23727603	-	HORVU.MOREX.r3.2HG0106560	--	--	--	hypothetical protein D1007_22233 [Hordeum vulgare]	FBL75_ARATH RecName: Full=F-box/LRR-repeat protein At4g14103;	A0A8I7B4R0_HORVV RecName: Full=F-box domain-containing protein {ECO:0000259|PROSITE:PS50181};	--	--	PF12937.10:F-box-like	--	--	--
HORVU.MOREX.r3.2HG0106720	brown	941.938304138138	374.125491983552	567.812812154586	-193.687	5.6973	6.4876	5.6994	9.0506	8.6062	9.7428	5.9448	6.1719	3.2645	4.7057	5.6654	5.701	3.0451	4.5335	3.8913	4.3998	4.3389	6.8027	2H	23899452	23904489	-	HORVU.MOREX.r3.2HG0106720	--	K09602 ubiquitin thioesterase protein OTUB1 [EC:3.4.19.12] | (RefSeq) OVARIAN TUMOR DOMAIN-containing deubiquitinating enzyme 1-like (A)	--	OVARIAN TUMOR DOMAIN-containing deubiquitinating enzyme 1-like [Hordeum vulgare subsp. vulgare]	OTU1_ARATH RecName: Full=OVARIAN TUMOR DOMAIN-containing deubiquitinating enzyme 1 {ECO:0000303|PubMed:24659992}; Short=OTU domain-containing protein 1 {ECO:0000303|PubMed:24659992}; EC=3.4.19.12 {ECO:0000269|PubMed:24659992}; AltName: Full=Deubiquitinating enzyme OTU1 {ECO:0000303|PubMed:24659992};	A0A8I6WGE1_HORVV SubName: Full=Uncharacterized protein {ECO:0000313|EnsemblPlants:HORVU.MOREX.r3.2HG0106720.1};	Uncharacterized conserved protein	GO:0005634,nucleus; GO:0004843,cysteine-type deubiquitinase activity; GO:1990380,Lys48-specific deubiquitinase activity; GO:0061815,Met1-linked polyubiquitin deubiquitinase activity; GO:0043130,ubiquitin binding; GO:0071108,protein K48-linked deubiquitination; GO:0003674,molecular_function; GO:0003824,catalytic activity; GO:0008233,peptidase activity; GO:0008234,cysteine-type peptidase activity; …	PF10275.12:Peptidase C65 Otubain	--	--	--
HORVU.MOREX.r3.2HG0107070	brown	570.486058316329	271.169247291623	299.316811024706	-28.1476	23.6185	27.523	21.77	30.4232	31.4666	32.048	33.539	26.7259	22.5482	24.5633	29.5389	23.051	21.1807	23.1532	24.3806	27.024	25.7076	32.5429	2H	24506332	24519191	+	HORVU.MOREX.r3.2HG0107070	--	--	--	uncharacterized protein LOC123424566 [Hordeum vulgare subsp. vulgare]	MBD13_ARATH RecName: Full=Methyl-CpG-binding domain-containing protein 13; Short=AtMBD13; Short=MBD13; AltName: Full=Methyl-CpG-binding protein MBD13;	A0A8I6W9U8_HORVV SubName: Full=Uncharacterized protein {ECO:0000313|EnsemblPlants:HORVU.MOREX.r3.2HG0107070.1};	--	GO:0005634,nucleus; GO:0008327,methyl-CpG binding; GO:0000166,nucleotide binding; GO:0003674,molecular_function; GO:0003676,nucleic acid binding; GO:0003677,DNA binding; GO:0005488,binding; GO:0036094,small molecule binding; GO:0043565,sequence-specific DNA binding; GO:0097159,organic cyclic compound binding; GO:1901265,nucleoside phosphate binding; GO:1901363,heterocyclic compound binding; GO:00…	PF01429.22:Methyl-CpG binding domain	--	--	--
HORVU.MOREX.r3.2HG0107400	brown	364.32091402875	155.341690212602	208.979223816147	-53.6375	3.2065	3.1042	3.2398	4.2157	4.991	4.6876	4.8176	4.8368	2.6394	3.9648	4.3386	3.3471	3.3769	3.4533	4.0659	5.0588	4.2852	4.5528	2H	25324985	25329250	+	HORVU.MOREX.r3.2HG0107400	--	K13430 serine/threonine-protein kinase PBS1 [EC:2.7.11.1] | (RefSeq) probable serine/threonine-protein kinase PBL7 (A)	ko04626: Plant-pathogen interaction	U-box domain-containing protein 33-like [Hordeum vulgare subsp. vulgare]	PUB33_ARATH RecName: Full=U-box domain-containing protein 33; AltName: Full=Plant U-box protein 33; Includes: RecName: Full=E3 ubiquitin ligase; EC=2.3.2.27; AltName: Full=RING-type E3 ubiquitin transferase {ECO:0000305}; Includes: RecName: Full=Serine/threonine-protein kinase; EC=2.7.11.-;	A0A8I6X9A2_HORVV SubName: Full=Uncharacterized protein {ECO:0000313|EnsemblPlants:HORVU.MOREX.r3.2HG0107400.1};	--	GO:0005829,cytosol; GO:0005524,ATP binding; GO:0106310,protein serine kinase activity; GO:0004674,protein serine/threonine kinase activity; GO:0004842,ubiquitin-protein transferase activity; GO:0006468,protein phosphorylation; GO:0000166,nucleotide binding; GO:0003674,molecular_function; GO:0005488,binding; GO:0017076,purine nucleotide binding; GO:0030554,adenyl nucleotide binding; GO:0032553,rib…	PF07714.20:Protein tyrosine and serine/threonine kinase	--	--	--
HORVU.MOREX.r3.2HG0107970	brown	282.067830980713	142.024833053811	140.042997926902	1.98183512690963	0.1236	0.1281	0.3928	1.1123	1.0132	1.1415	0.5096	0.4671	0.1096	0.2382	0.9105	0.3203	0.1115	0.6959	0.8647	0.2304	0.2276	0.2521	2H	26372183	26373581	+	HORVU.MOREX.r3.2HG0107970	--	K00430 peroxidase [EC:1.11.1.7] | (RefSeq) peroxidase 21-like isoform X1 (A)	ko00940: Phenylpropanoid biosynthesis; ko01100: Metabolic pathways; ko01110: Biosynthesis of secondary metabolites	peroxidase 21-like [Hordeum vulgare subsp. vulgare]	PER21_ARATH RecName: Full=Peroxidase 21; Short=Atperox P21; EC=1.11.1.7; AltName: Full=ATP2a/ATP2b; AltName: Full=PRXR5; Flags: Precursor;	A0A8I6WQW3_HORVV RecName: Full=Peroxidase {ECO:0000256|RuleBase:RU362060}; EC=1.11.1.7 {ECO:0000256|RuleBase:RU362060};	--	GO:0009505,plant-type cell wall; GO:0020037,heme binding; GO:0046872,metal ion binding; GO:0004601,peroxidase activity; GO:0050832,defense response to fungus; GO:0042744,hydrogen peroxide catabolic process; GO:0006979,response to oxidative stress; GO:0048511,rhythmic process; GO:0003674,molecular_function; GO:0005488,binding; GO:0046906,tetrapyrrole binding; GO:0097159,organic cyclic compound bin…	PF00141.26:Peroxidase	--	--	--
HORVU.MOREX.r3.2HG0109680	brown	377.890842235633	156.441172305813	221.44966992982	-65.0085	20.7032	24.7507	22.8407	37.2586	37.9959	37.1222	36.5133	40.1888	21.5927	24.9136	35.9262	31.3384	22.5193	30.7727	30.5466	34.2098	35.5958	31.4737	2H	30471850	30472624	+	HORVU.MOREX.r3.2HG0109680	--	--	--	uncharacterized protein LOC123429405 [Hordeum vulgare subsp. vulgare]	--	F2CSH4_HORVV SubName: Full=Predicted protein {ECO:0000313|EMBL:BAJ85795.1};	--	--	PF12023.11:Domain of unknown function (DUF3511)	--	--	--
HORVU.MOREX.r3.2HG0110110	brown	98.3934206901106	22.7081297779911	75.6852909121196	-52.9772	2.8127	2.7468	2.5008	3.4314	3.42	3.1843	3.823	2.3334	2.3265	2.5242	3.2001	3.4233	2.7808	3.768	2.8893	3.63	3.0628	3.6684	2H	31769427	31775194	-	HORVU.MOREX.r3.2HG0110110	--	--	--	NACHT, LRR and PYD domains-containing protein 13 isoform X1 [Hordeum vulgare subsp. vulgare]	--	A0A8I7B255_HORVV SubName: Full=Uncharacterized protein {ECO:0000313|EnsemblPlants:HORVU.MOREX.r3.2HG0110110.1};	--	--	PF13516.9:Leucine Rich repeat	--	--	--
HORVU.MOREX.r3.2HG0110160	brown	240.595888065263	78.0697297271914	162.526158338072	-84.4564	16.1415	15.6468	16.5482	17.2166	18.6656	16.2028	15.1828	14.5032	14.0683	13.0162	15.5725	15.5275	13.8996	14.6871	14.899	16.1478	15.5662	16.1427	2H	31873020	31878177	-	HORVU.MOREX.r3.2HG0110160	--	--	--	hypothetical protein ZWY2020_010191 [Hordeum vulgare]	--	A0A8I6XCG2_HORVV SubName: Full=Uncharacterized protein {ECO:0000313|EnsemblPlants:HORVU.MOREX.r3.2HG0110160.1};	--	--	PF12874.10:Zinc-finger of C2H2 type	--	--	--
HORVU.MOREX.r3.2HG0110560	brown	222.414266064892	95.8990356672817	126.51523039761	-30.6162	3.5278	3.2012	3.425	4.5056	4.4686	4.3631	2.8439	3.051	3.6189	3.6792	3.8821	3.3574	3.3871	3.8986	3.179	2.9902	3.1702	3.4735	2H	33039537	33043770	-	HORVU.MOREX.r3.2HG0110560	--	--	--	pentatricopeptide repeat-containing protein At1g13040, mitochondrial isoform X2 [Hordeum vulgare subsp. vulgare]	PP299_ARATH RecName: Full=Pentatricopeptide repeat-containing protein At4g01570;	M0W6S2_HORVV SubName: Full=Uncharacterized protein {ECO:0000313|EnsemblPlants:HORVU.MOREX.r3.2HG0110560.1.CDS1};	FOG: PPR repeat	--	PF01535.23:PPR repeat	--	--	--
HORVU.MOREX.r3.2HG0110640	brown	1240.58083012905	351.586751547738	888.994078581317	-537.407	43.0369	43.0131	44.7488	53.0658	54.0742	61.6965	55.4493	50.3267	32.114	40.2531	46.6546	43.2248	39.5728	39.8321	36.858	41.57	36.269	40.2486	2H	33228521	33235522	-	HORVU.MOREX.r3.2HG0110640	--	K14431 transcription factor TGA | (RefSeq) transcription factor TGA2.1 (A)	ko04075: Plant hormone signal transduction	transcription factor TGA2.1 [Hordeum vulgare subsp. vulgare]	TGA21_ORYSJ RecName: Full=Transcription factor TGA2.1 {ECO:0000305}; AltName: Full=OsNIF2 {ECO:0000312|EMBL:BAB72062.1}; AltName: Full=bZIP transcription factor 63 {ECO:0000303|PubMed:18065552}; Short=OsbZIP63 {ECO:0000303|PubMed:18065552};	A0A287H6P9_HORVV SubName: Full=Uncharacterized protein {ECO:0000313|EnsemblPlants:HORVU.MOREX.r3.2HG0110640.1};	--	GO:0005634,nucleus; GO:0003677,DNA binding; GO:0003700,DNA-binding transcription factor activity; GO:0043565,sequence-specific DNA binding; GO:0042742,defense response to bacterium; GO:0045893,positive regulation of DNA-templated transcription; GO:0006351,DNA-templated transcription; GO:0003674,molecular_function; GO:0003676,nucleic acid binding; GO:0005488,binding; GO:0097159,organic cyclic comp…	PF14144.9:Seed dormancy control	--	--	--
HORVU.MOREX.r3.2HG0110860	brown	501.883992640573	193.577726993847	308.306265646726	-114.729	2.4274	3.0406	3.2195	4.1405	4.3374	3.5268	3.3194	3.3099	2.4148	2.7197	3.2047	2.4842	2.8747	2.7269	2.2953	2.6888	2.542	2.4433	2H	33767752	33771194	-	HORVU.MOREX.r3.2HG0110860	--	K20474 RAD50-interacting protein 1 | (RefSeq) RINT1-like protein MAG2L (A)	--	RINT1-like protein MAG2L [Hordeum vulgare subsp. vulgare]	MAG2L_ARATH RecName: Full=RINT1-like protein MAG2L {ECO:0000305}; AltName: Full=Protein MAIGO 2 homolog {ECO:0000305}; AltName: Full=Protein MAIGO 2-like {ECO:0000303|PubMed:23025793};	A0A8I7B4U6_HORVV SubName: Full=Uncharacterized protein {ECO:0000313|EnsemblPlants:HORVU.MOREX.r3.2HG0110860.1};	ER to golgi transport protein/RAD50-interacting protein 1	GO:0030142,COPI-coated Golgi to ER transport vesicle; GO:0030134,COPII-coated ER to Golgi transport vesicle; GO:0070939,Dsl1/NZR complex; GO:0005783,endoplasmic reticulum; GO:0005789,endoplasmic reticulum membrane; GO:0006888,endoplasmic reticulum to Golgi vesicle-mediated transport; GO:0015031,protein transport; GO:0060628,regulation of ER to Golgi vesicle-mediated transport; GO:0006890,retrogra…	PF04437.16:RINT-1 / TIP-1 family	--	--	--
HORVU.MOREX.r3.2HG0111570	brown	193.507519985591	86.6492856481812	106.858234337409	-20.2089	5.6459	5.3947	5.3822	7.4403	7.0326	6.0491	5.8194	5.5225	6.2499	5.5893	5.794	4.8238	4.9838	5.7816	5.118	6.407	5.4968	5.2781	2H	37313686	37317727	-	HORVU.MOREX.r3.2HG0111570	--	--	--	uncharacterized protein At5g39570-like [Hordeum vulgare subsp. vulgare]	Y5957_ARATH RecName: Full=Uncharacterized protein At5g39570;	A0A8I6WX86_HORVV SubName: Full=Uncharacterized protein {ECO:0000313|EnsemblPlants:HORVU.MOREX.r3.2HG0111570.2};	--	GO:0005829,cytosol; GO:0009536,plastid; GO:0003729,mRNA binding; GO:0070300,phosphatidic acid binding; GO:0003674,molecular_function; GO:0003676,nucleic acid binding; GO:0003723,RNA binding; GO:0005488,binding; GO:0097159,organic cyclic compound binding; GO:1901363,heterocyclic compound binding; GO:0005543,phospholipid binding; GO:0008289,lipid binding; GO:0043167,ion binding; GO:0043168,anion bi…	--	--	--	--
HORVU.MOREX.r3.2HG0112150	brown	1511.73635724821	335.341403525798	1176.39495372241	-841.054	12.8243	12.9314	10.5432	15.8493	17.8751	17.4856	17.5936	16.9662	8.8583	13.7415	15.8568	12.8047	8.27	11.3874	11.2709	10.8472	9.3647	13.2557	2H	39977387	39982537	-	HORVU.MOREX.r3.2HG0112150	--	K07407 alpha-galactosidase [EC:3.2.1.22] | (RefSeq) alpha-galactosidase 3-like isoform X1 (A)	ko00052: Galactose metabolism; ko00561: Glycerolipid metabolism; ko00600: Sphingolipid metabolism; ko00603: Glycosphingolipid biosynthesis - globo and isoglobo series; ko01100: Metabolic pathways	alpha-galactosidase 3-like [Hordeum vulgare subsp. vulgare]	AGAL3_ARATH RecName: Full=Alpha-galactosidase 3 {ECO:0000303|PubMed:15034167}; Short=AtAGAL3 {ECO:0000303|PubMed:15034167}; EC=3.2.1.22 {ECO:0000250|UniProtKB:Q9FXT4}; AltName: Full=Alpha-D-galactoside galactohydrolase 3 {ECO:0000305}; AltName: Full=Melibiase {ECO:0000305}; Flags: Precursor;	F2DL08_HORVV RecName: Full=Alpha-galactosidase {ECO:0000256|ARBA:ARBA00012755, ECO:0000256|RuleBase:RU361168}; EC=3.2.1.22 {ECO:0000256|ARBA:ARBA00012755, ECO:0000256|RuleBase:RU361168}; AltName: Full=Melibiase {ECO:0000256|RuleBase:RU361168};	Alpha-D-galactosidase (melibiase)	GO:0048046,apoplast; GO:0009505,plant-type cell wall; GO:0000325,plant-type vacuole; GO:0099503,secretory vesicle; GO:0005773,vacuole; GO:0004557,alpha-galactosidase activity; GO:0052692,raffinose alpha-galactosidase activity; GO:0005975,carbohydrate metabolic process; GO:0071555,cell wall organization; GO:0003674,molecular_function; GO:0003824,catalytic activity; GO:0004553,hydrolase activity, h…	PF16499.8:Alpha galactosidase A	--	--	--
HORVU.MOREX.r3.2HG0112170	brown	645.153541385151	349.127372898731	296.026168486419	53.1012044123123	43.271	44.0183	40.7614	60.5052	56.3987	71.9153	48.7423	47.9396	34.1336	35.4582	48.011	48.6139	33.122	45.4795	38.6679	46.2055	46.015	53.3627	2H	40086277	40088554	+	HORVU.MOREX.r3.2HG0112170	--	K05754 actin related protein 2/3 complex, subunit 5 | (RefSeq) actin-related protein 2/3 complex subunit 5A-like (A)	ko04144: Endocytosis	actin-related protein 2/3 complex subunit 5A [Hordeum vulgare subsp. vulgare]	ARC5A_ARATH RecName: Full=Actin-related protein 2/3 complex subunit 5A; AltName: Full=Actin-related protein C5A; AltName: Full=Arp2/3 complex 16 kDa subunit; Short=p16-ARC; AltName: Full=Protein CROOKED;	A0A8I6XCN2_HORVV RecName: Full=Actin-related protein 2/3 complex subunit 5 {ECO:0000256|RuleBase:RU004301};	Actin-related protein Arp2/3 complex, subunit ARPC5	GO:0005885,Arp2/3 protein complex; GO:0042995,cell projection; GO:0005737,cytoplasm; GO:0003779,actin binding; GO:0051015,actin filament binding; GO:0030036,actin cytoskeleton organization; GO:0007015,actin filament organization; GO:0030041,actin filament polymerization; GO:0034314,Arp2/3 complex-mediated actin nucleation; GO:0009825,multidimensional cell growth; GO:0030833,regulation of actin fi…	PF04699.17:ARP2/3 complex 16 kDa subunit (p16-Arc)	--	--	--
HORVU.MOREX.r3.2HG0113010	brown	717.105346501131	340.624821059292	376.480525441838	-35.8557	24.7197	31.2315	21.3806	57.608	65.9166	73.6395	66.2544	58.6409	23.7086	43.8175	56.4743	25.982	18.0368	20.4625	23.2481	50.1378	41.4658	70.0016	2H	42534113	42534955	-	HORVU.MOREX.r3.2HG0113010	--	--	--	phylloplanin-like [Hordeum vulgare subsp. vulgare]	--	A0A453AQ01_AEGTS SubName: Full=Uncharacterized protein {ECO:0000313|EnsemblPlants:AET2Gv20221000.2};	--	--	PF01190.20:Pollen protein Ole e 1 like	--	--	--
HORVU.MOREX.r3.2HG0113020	brown	542.02328735728	211.802196101495	330.221091255785	-118.419	38.496	36.6575	40.6298	118.653	143.017	147.159	76.5239	79.6572	64.2902	62.5604	77.2425	36.0818	37.0881	33.2443	33.8587	132.032	101.566	140.216	2H	42555854	42556390	-	HORVU.MOREX.r3.2HG0113020	--	--	--	phylloplanin-like [Hordeum vulgare subsp. vulgare]	PHYLL_TOBAC RecName: Full=Phylloplanin; AltName: Full=T-phylloplanin; Flags: Precursor;	A0A8I6X2D6_HORVV SubName: Full=Uncharacterized protein {ECO:0000313|EnsemblPlants:HORVU.MOREX.r3.2HG0113020.1};	--	GO:0005576,extracellular region; GO:0006952,defense response; GO:0006950,response to stress; GO:0008150,biological_process; GO:0050896,response to stimulus; GO:0005575,cellular_component; GO:0110165,cellular anatomical entity	PF01190.20:Pollen protein Ole e 1 like	--	--	--
HORVU.MOREX.r3.2HG0113570	brown	223.616506857374	64.7991420212781	158.817364836096	-94.0182	27.4909	25.4606	24.7925	26.1899	25.2145	29.1641	23.671	23.6059	21.2458	23.7878	24.3547	23.1594	21.3315	22.0707	23.8085	25.2173	25.1905	22.4294	2H	44304749	44309305	+	HORVU.MOREX.r3.2HG0113570	--	K10364 F-actin-capping protein subunit alpha | (RefSeq) F-actin-capping protein subunit alpha-like (A)	ko04144: Endocytosis; ko04814: Motor proteins	F-actin-capping protein subunit alpha [Hordeum vulgare subsp. vulgare]	CAPZA_ARATH RecName: Full=F-actin-capping protein subunit alpha; AltName: Full=CapZ alpha;	F2D3G0_HORVV RecName: Full=F-actin-capping protein subunit alpha {ECO:0000256|RuleBase:RU365077};	F-actin capping protein, alpha subunit	GO:0008290,F-actin capping protein complex; GO:0051015,actin filament binding; GO:0030036,actin cytoskeleton organization; GO:0051016,barbed-end actin filament capping; GO:0003674,molecular_function; GO:0003779,actin binding; GO:0005488,binding; GO:0005515,protein binding; GO:0008092,cytoskeletal protein binding; GO:0044877,protein-containing complex binding; GO:0006996,organelle organization; GO…	PF01267.20:F-actin capping protein alpha subunit	--	--	--
HORVU.MOREX.r3.2HG0114260	brown	205.662180710561	78.3993753421247	127.262805368436	-48.8634	0.5681	1.1776	1.029	1.4314	1.1974	1.869	1.305	0.8229	0.2519	0.3285	0.4455	0.8831	0.7686	1.2473	0.5419	1.4827	0.5022	1.3326	2H	46712521	46713444	+	HORVU.MOREX.r3.2HG0114260	--	K09286 EREBP-like factor | (RefSeq) ethylene-responsive transcription factor LEP-like (A)	--	ethylene-responsive transcription factor FZP [Hordeum vulgare subsp. vulgare]	FZP_ORYSJ RecName: Full=Ethylene-responsive transcription factor FZP {ECO:0000305}; AltName: Full=OsERF078 {ECO:0000303|PubMed:16407444}; AltName: Full=Protein BRANCHED FLORETLESS 1 {ECO:0000303|PubMed:14503923}; AltName: Full=Protein FRIZZY PANICLE {ECO:0000303|PubMed:12835399}; AltName: Full=Protein FRIZZY PANICLE 2 {ECO:0000303|PubMed:11237465};	A0A8I6WXH6_HORVV RecName: Full=AP2/ERF domain-containing protein {ECO:0000259|PROSITE:PS51032};	--	GO:0005634,nucleus; GO:0003677,DNA binding; GO:0003700,DNA-binding transcription factor activity; GO:0010582,floral meristem determinacy; GO:0045893,positive regulation of DNA-templated transcription; GO:2000032,regulation of secondary shoot formation; GO:0003674,molecular_function; GO:0003676,nucleic acid binding; GO:0005488,binding; GO:0097159,organic cyclic compound binding; GO:1901363,heteroc…	PF00847.23:AP2 domain	--	--	--
HORVU.MOREX.r3.2HG0114290	brown	677.68550209708	156.791509818183	520.893992278897	-364.102	94.0892	97.5103	104.012	106.511	107.244	124.251	97.5873	89.4209	65.5973	80.4244	123.117	97.022	82.8893	78.9244	83.9762	91.9696	77.1299	87.6667	2H	46943931	46947725	+	HORVU.MOREX.r3.2HG0114290	--	K01805 xylose isomerase [EC:5.3.1.5] | (RefSeq) xylose isomerase (A)	ko00040: Pentose and glucuronate interconversions; ko00051: Fructose and mannose metabolism; ko01100: Metabolic pathways	xylose isomerase [Hordeum vulgare subsp. vulgare]	XYLA_HORVU RecName: Full=Xylose isomerase; EC=5.3.1.5;	A0A8I6WGZ0_HORVV RecName: Full=Xylose isomerase {ECO:0000256|ARBA:ARBA00018232, ECO:0000256|RuleBase:RU000609}; EC=5.3.1.5 {ECO:0000256|ARBA:ARBA00011958, ECO:0000256|RuleBase:RU000609};	--	GO:0046872,metal ion binding; GO:0009045,xylose isomerase activity; GO:0042732,D-xylose metabolic process; GO:0003674,molecular_function; GO:0005488,binding; GO:0043167,ion binding; GO:0043169,cation binding; GO:0003824,catalytic activity; GO:0016853,isomerase activity; GO:0016860,intramolecular oxidoreductase activity; GO:0016861,intramolecular oxidoreductase activity, interconverting aldoses an…	PF01261.27:Xylose isomerase-like TIM barrel	--	--	--
HORVU.MOREX.r3.2HG0114520	brown	627.224659586097	354.598037430444	272.626622155653	81.9714152747915	2.5065	3.0366	2.2211	9.9745	8.7424	7.9462	5.5516	4.0907	1.6906	7.9603	5.4857	3.6453	2.2288	1.9972	3.4684	4.2996	3.8419	6.9126	2H	47881226	47882872	+	HORVU.MOREX.r3.2HG0114520	--	--	--	GDSL esterase/lipase At2g23540-like [Hordeum vulgare subsp. vulgare]	GDL38_ARATH RecName: Full=GDSL esterase/lipase At2g23540; EC=3.1.1.-; AltName: Full=Extracellular lipase At2g23540; Flags: Precursor;	F2DZ15_HORVV SubName: Full=Predicted protein {ECO:0000313|EMBL:BAK00337.1};	--	GO:0005576,extracellular region; GO:0016788,hydrolase activity, acting on ester bonds; GO:0016042,lipid catabolic process; GO:0003674,molecular_function; GO:0003824,catalytic activity; GO:0016787,hydrolase activity; GO:0006629,lipid metabolic process; GO:0008150,biological_process; GO:0008152,metabolic process; GO:0009056,catabolic process; GO:0044238,primary metabolic process; GO:0071704,organic…	PF00657.25:GDSL-like Lipase/Acylhydrolase	--	--	--
HORVU.MOREX.r3.2HG0114920	brown	240.764663798589	115.314978331138	125.449685467451	-10.1347	23.0464	21.9414	22.2315	27.7944	25.1777	27.7308	26.1382	20.6045	23.4803	23.2845	26.7438	21.4003	23.6733	22.298	21.4379	26.1981	21.1305	23.5157	2H	48983585	48989007	-	HORVU.MOREX.r3.2HG0114920	--	K08819 cyclin-dependent kinase 12/13 [EC:2.7.11.22 2.7.11.23] | (RefSeq) probable serine/threonine-protein kinase At1g54610 (A)	--	probable serine/threonine-protein kinase At1g54610 [Hordeum vulgare subsp. vulgare]	Y1461_ARATH RecName: Full=Probable serine/threonine-protein kinase At1g54610; EC=2.7.11.1;	F2D9Q7_HORVV SubName: Full=Predicted protein {ECO:0000313|EMBL:BAJ91828.1};	Cdc2-related protein kinase	GO:0000307,cyclin-dependent protein kinase holoenzyme complex; GO:0005634,nucleus; GO:0005524,ATP binding; GO:0004693,cyclin-dependent protein serine/threonine kinase activity; GO:0106310,protein serine kinase activity; GO:0008353,RNA polymerase II CTD heptapeptide repeat kinase activity; GO:0070816,phosphorylation of RNA polymerase II C-terminal domain; GO:0032968,positive regulation of transcri…	PF00069.28:Protein kinase domain	--	--	--
HORVU.MOREX.r3.2HG0116410	brown	691.794612932261	337.433567598415	354.361045333846	-16.9275	4.0594	4.6733	4.1436	5.9357	6.4234	6.3905	4.9059	4.721	4.7039	5.5276	5.0842	4.4435	4.5162	4.2927	3.9817	4.4679	4.4903	4.5892	2H	54493502	54501728	+	HORVU.MOREX.r3.2HG0116410	--	K22768 methyl-CpG-binding domain-containing protein 9 [EC:2.3.1.48] | (RefSeq) methyl-CpG-binding domain-containing protein 9-like isoform X1 (A)	--	DDT domain-containing protein PTM [Hordeum vulgare subsp. vulgare]	PTM_ARATH RecName: Full=DDT domain-containing protein PTM {ECO:0000305}; AltName: Full=DDT domain-containing protein 1 {ECO:0000305}; AltName: Full=Membrane-bound transcription factor PTM {ECO:0000305}; AltName: Full=PHD type transcription factor with transmembrane domains {ECO:0000303|PubMed:21934661};	A0A8I6WXN7_HORVV SubName: Full=Uncharacterized protein {ECO:0000313|EnsemblPlants:HORVU.MOREX.r3.2HG0116410.1};	Nucleosome remodeling factor, subunit NURF301/BPTF	GO:0009941,chloroplast envelope; GO:0009707,chloroplast outer membrane; GO:0016021,integral component of membrane; GO:0031010,ISWI-type complex; GO:0005634,nucleus; GO:0046872,metal ion binding; GO:0035064,methylated histone binding; GO:0010019,chloroplast-nucleus signaling pathway; GO:0045893,positive regulation of DNA-templated transcription; GO:0003674,molecular_function; GO:0005488,binding; G…	PF00628.32:PHD-finger	--	--	--
HORVU.MOREX.r3.2HG0116810	brown	633.773935855865	258.767602245218	375.006333610648	-116.239	6.363	10.5856	6.5446	21.697	22.7186	19.4251	11.5391	7.8035	6.237	22.198	11.1002	8.8312	4.3797	3.0399	5.5903	6.4511	4.1163	11.2709	2H	55498528	55499154	-	HORVU.MOREX.r3.2HG0116810	--	--	--	cytochrome b561 and DOMON domain-containing protein At5g47530-like [Hordeum vulgare subsp. vulgare]	B561J_ARATH RecName: Full=Cytochrome b561 and DOMON domain-containing protein At5g47530; AltName: Full=Protein b561A.tha10; Flags: Precursor;	F2DJ43_HORVV SubName: Full=Predicted protein {ECO:0000313|EMBL:BAJ95114.1};	Predicted membrane protein, contains DoH and Cytochrome b-561/ferric reductase transmembrane domains	GO:0016021,integral component of membrane; GO:0046872,metal ion binding; GO:0003674,molecular_function; GO:0005488,binding; GO:0043167,ion binding; GO:0043169,cation binding; GO:0005575,cellular_component; GO:0016020,membrane; GO:0031224,intrinsic component of membrane; GO:0110165,cellular anatomical entity	PF04526.16:Protein of unknown function (DUF568)	--	--	--
HORVU.MOREX.r3.2HG0117090	brown	785.669587021845	357.468638882298	428.200948139546	-70.7323	31.1375	31.3043	33.5044	38.9443	39.2484	38.635	34.4456	30.671	24.8706	30.2797	31.3955	31.5808	29.4941	28.5533	26.3691	31.4622	30.8829	32.095	2H	57068500	57080941	-	HORVU.MOREX.r3.2HG0117090	--	--	--	rho GTPase-activating protein 7-like [Hordeum vulgare subsp. vulgare]	RGAP7_ARATH RecName: Full=Rho GTPase-activating protein 7; AltName: Full=Rho-type GTPase-activating protein 7;	A0A8I6WP61_HORVV SubName: Full=Uncharacterized protein {ECO:0000313|EnsemblPlants:HORVU.MOREX.r3.2HG0117090.1};	Rho-GTPase activating protein	GO:0009535,chloroplast thylakoid membrane; GO:0005737,cytoplasm; GO:0005886,plasma membrane; GO:0005096,GTPase activator activity; GO:0009920,cell plate formation involved in plant-type cell wall biogenesis; GO:0007165,signal transduction; GO:0003674,molecular_function; GO:0008047,enzyme activator activity; GO:0030234,enzyme regulator activity; GO:0030695,GTPase regulator activity; GO:0060589,nuc…	PF00620.30:RhoGAP domain	--	--	--
HORVU.MOREX.r3.2HG0117280	brown	128.351322495338	28.4049106676423	99.9464118276961	-71.5415	4.9196	4.9785	5.407	5.3642	5.6417	6.7643	5.4713	5.9777	3.9523	4.5414	6.4358	6.2977	5.1157	5.2292	6.0176	6.114	6.5864	6.5224	2H	58054338	58056416	-	HORVU.MOREX.r3.2HG0117280	--	--	--	XIAP-associated factor 1-like [Hordeum vulgare subsp. vulgare]	--	A0A8I7B2A5_HORVV SubName: Full=Uncharacterized protein {ECO:0000313|EnsemblPlants:HORVU.MOREX.r3.2HG0117280.1};	--	--	PF18439.4:Ubiquitin-Binding Zinc Finger	--	--	--
HORVU.MOREX.r3.2HG0117340	brown	1080.31067036145	351.735062232442	728.575608129004	-376.841	2.7432	3.7815	2.9198	6.4467	6.1278	8.0931	6.8708	6.9104	1.8896	3.6957	6.6446	5.7961	1.9938	2.7886	2.8453	4.5181	4.2226	5.5683	2H	58244488	58246458	-	HORVU.MOREX.r3.2HG0117340	--	--	--	xylan glycosyltransferase MUCI21-like [Hordeum vulgare subsp. vulgare]	MUC21_ARATH RecName: Full=Xylan glycosyltransferase MUCI21 {ECO:0000305}; EC=2.4.-.- {ECO:0000305|PubMed:26482889}; AltName: Full=Protein MUCILAGE-MODIFIED 5 {ECO:0000303|PubMed:11706181}; AltName: Full=Protein MUCILAGE-RELATED 21 {ECO:0000303|PubMed:26482889}; AltName: Full=Putative xylan xylosyltransgerase MUCI21 {ECO:0000303|PubMed:26979331};	A0A8I6WP70_HORVV SubName: Full=Uncharacterized protein {ECO:0000313|EnsemblPlants:HORVU.MOREX.r3.2HG0117340.1.CDS1};	Uncharacterized conserved protein	GO:0005794,Golgi apparatus; GO:0000139,Golgi membrane; GO:0016021,integral component of membrane; GO:0047517,1,4-beta-D-xylan synthase activity; GO:0016757,glycosyltransferase activity; GO:0071555,cell wall organization; GO:0010192,mucilage biosynthetic process; GO:0048354,mucilage biosynthetic process involved in seed coat development; GO:0003674,molecular_function; GO:0003824,catalytic activity…	PF04577.17:Glycosyltransferase 61	--	--	--
HORVU.MOREX.r3.2HG0117540	brown	699.237655921089	258.527909753004	440.709746168086	-182.182	28.5567	27.4847	25.045	42.3203	35.3265	42.9524	44.3598	38.8142	23.6078	34.8675	41.8436	31.3212	29.5636	29.187	33.9661	36.7551	31.1941	37.9114	2H	58953497	58956281	-	HORVU.MOREX.r3.2HG0117540	--	K22857 EEF1A lysine methyltransferase 4 [EC:2.1.1.-] | (RefSeq) EEF1A lysine methyltransferase 4-like (A)	--	methyltransferase-like protein 13 [Hordeum vulgare]	--	A0A8I7B545_HORVV RecName: Full=Methyltransf_11 domain-containing protein {ECO:0000259|Pfam:PF08241};	Predicted spermine/spermidine synthase	--	PF08241.15:Methyltransferase domain	--	--	--
HORVU.MOREX.r3.2HG0117740	brown	699.198940138419	234.39211058444	464.80682955398	-230.415	1.0156	0.9624	0.4979	2.6373	2.6757	1.9093	1.6408	0.9137	0.7206	2.8522	2.1305	0.8377	0.4449	0.392	0.4982	0.9016	0.6893	1.0062	2H	59604610	59607402	-	HORVU.MOREX.r3.2HG0117740	--	K13508 glycerol-3-phosphate acyltransferase [EC:2.3.1.15 2.3.1.198] | (RefSeq) probable glycerol-3-phosphate acyltransferase 3 (A)	ko00561: Glycerolipid metabolism; ko00564: Glycerophospholipid metabolism; ko01100: Metabolic pathways; ko01110: Biosynthesis of secondary metabolites	probable glycerol-3-phosphate acyltransferase 3 [Hordeum vulgare subsp. vulgare]	GPAT3_ARATH RecName: Full=Probable glycerol-3-phosphate acyltransferase 3; Short=AtGPAT3; EC=2.3.1.15;	A0A8I7B2A8_HORVV RecName: Full=PlsC domain-containing protein {ECO:0000259|SMART:SM00563};	--	GO:0016021,integral component of membrane; GO:0016020,membrane; GO:0090447,glycerol-3-phosphate 2-O-acyltransferase activity; GO:0004366,glycerol-3-phosphate O-acyltransferase activity; GO:0016791,phosphatase activity; GO:0102420,sn-1-glycerol-3-phosphate C16:0-DCA-CoA acyl transferase activity; GO:0016024,CDP-diacylglycerol biosynthetic process; GO:0010143,cutin biosynthetic process; GO:0003674,…	PF01553.24:Acyltransferase	--	--	--
HORVU.MOREX.r3.2HG0118540	brown	528.453033143028	213.692014035331	314.761019107697	-101.069	21.1024	24.4425	20.4592	27.6009	26.707	27.5448	28.1097	24.2545	15.9625	19.5344	23.1916	23.0678	20.506	22.3973	23.1824	26.5911	22.2682	25.6524	2H	62542333	62547023	+	HORVU.MOREX.r3.2HG0118540	--	K15688 E3 ubiquitin-protein ligase MUL1 [EC:2.3.2.27] | (RefSeq) E3 ubiquitin-protein ligase SP1-like (A)	--	E3 ubiquitin-protein ligase SP1 [Hordeum vulgare subsp. vulgare]	SP1_ARATH RecName: Full=E3 ubiquitin-protein ligase SP1 {ECO:0000305}; EC=2.3.2.27 {ECO:0000305}; AltName: Full=DIAP1-like protein 1 {ECO:0000303|PubMed:20972793}; AltName: Full=Protein SUPPRESSOR OF PPI1 LOCUS 1 {ECO:0000303|PubMed:23118188}; AltName: Full=RING-type E3 ubiquitin transferase SP1 {ECO:0000305};	A0A8I7B561_HORVV RecName: Full=RING-type E3 ubiquitin transferase {ECO:0000256|ARBA:ARBA00012483}; EC=2.3.2.27 {ECO:0000256|ARBA:ARBA00012483};	Predicted E3 ubiquitin ligase	GO:0009707,chloroplast outer membrane; GO:0016021,integral component of membrane; GO:0046872,metal ion binding; GO:0004842,ubiquitin-protein transferase activity; GO:0006996,organelle organization; GO:1904215,regulation of protein import into chloroplast stroma; GO:0003674,molecular_function; GO:0005488,binding; GO:0043167,ion binding; GO:0043169,cation binding; GO:0003824,catalytic activity; GO:…	PF12483.11:E3 Ubiquitin ligase	--	--	--
HORVU.MOREX.r3.2HG0118620	brown	118.923724984387	54.0421798539479	64.8815451304392	-10.8394	0.1942	0.1006	0.4319	0.6698	0.5116	0.3642	0.4003	0.3261	0.1722	0.1337	0.2538	0.1437	0.2043	0.4099	0.4013	0.3419	0.1967	0.4951	2H	62836493	62838114	-	HORVU.MOREX.r3.2HG0118620	--	K08237 hydroquinone glucosyltransferase [EC:2.4.1.218] | (RefSeq) hydroquinone glucosyltransferase-like (A)	--	hydroquinone glucosyltransferase-like [Hordeum vulgare subsp. vulgare]	HQGT_RAUSE RecName: Full=Hydroquinone glucosyltransferase; EC=2.4.1.218; AltName: Full=Arbutin synthase;	F2EJ08_HORVV RecName: Full=Glycosyltransferase {ECO:0000256|RuleBase:RU362057}; EC=2.4.1.- {ECO:0000256|RuleBase:RU362057};	UDP-glucuronosyl and UDP-glucosyl transferase	GO:0050505,hydroquinone glucosyltransferase activity; GO:0003674,molecular_function; GO:0003824,catalytic activity; GO:0008194,UDP-glycosyltransferase activity; GO:0016740,transferase activity; GO:0016757,glycosyltransferase activity; GO:0016758,hexosyltransferase activity; GO:0035251,UDP-glucosyltransferase activity; GO:0046527,glucosyltransferase activity	PF00201.21:UDP-glucoronosyl and UDP-glucosyl transferase	--	--	--
HORVU.MOREX.r3.2HG0119060	brown	246.900769246229	75.3534428432722	171.547326402957	-96.1939	3.3747	3.6917	3.7731	4.6299	3.6769	4.5085	4.6378	3.6208	3.8611	3.6993	4.2022	3.5619	3.0249	3.6938	3.8945	3.6503	3.7745	3.5054	2H	65212123	65214642	+	HORVU.MOREX.r3.2HG0119060	--	K14692 solute carrier family 30 (zinc transporter), member 5/7 | (RefSeq) uncharacterized protein LOC123051850 (A)	--	zinc transporter 5 [Hordeum vulgare subsp. vulgare]	MTP8_ORYSJ RecName: Full=Metal tolerance protein 8; Short=OsMTP8;	A0A8I6WRX3_HORVV SubName: Full=Uncharacterized protein {ECO:0000313|EnsemblPlants:HORVU.MOREX.r3.2HG0119060.1.CDS1};	Putative Zn2+ transporter MSC2 (cation diffusion facilitator superfamily)	GO:0005794,Golgi apparatus; GO:0016021,integral component of membrane; GO:0005774,vacuolar membrane; GO:0046873,metal ion transmembrane transporter activity; GO:0005385,zinc ion transmembrane transporter activity; GO:0006882,cellular zinc ion homeostasis; GO:0030001,metal ion transport; GO:0003674,molecular_function; GO:0005215,transporter activity; GO:0008324,cation transmembrane transporter act…	PF01545.24:Cation efflux family	--	--	--
HORVU.MOREX.r3.2HG0119200	brown	385.692304126436	19.3039442811037	366.388359845333	-347.084	73.9245	78.09	71.5836	83.4699	79.9428	83.187	65.7309	67.5607	83.684	76.1186	79.7646	77.1391	74.0398	62.4573	60.2109	71.2803	83.1311	73.7399	2H	66329241	66332057	+	HORVU.MOREX.r3.2HG0119200	--	K07556 ATP synthase mitochondrial F1 complex assembly factor 2 | (RefSeq) ATP synthase mitochondrial F1 complex assembly factor 2-like (A)	--	ATP synthase mitochondrial F1 complex assembly factor 2 [Hordeum vulgare subsp. vulgare]	--	A0A8I6XDD5_HORVV SubName: Full=Uncharacterized protein {ECO:0000313|EnsemblPlants:HORVU.MOREX.r3.2HG0119200.1};	F1-ATP synthase assembly protein	--	PF07542.14:ATP12 chaperone protein	--	--	--
HORVU.MOREX.r3.2HG0120030	brown	966.616846812631	477.945024613456	488.671822199176	-10.7268	31.6039	32.324	31.1258	66.297	71.7142	76.7483	39.0643	37.3221	24.8322	43.5799	57.6724	36.6315	16.8655	21.8133	20.4146	46.2517	37.4461	48.3719	2H	69649190	69653663	-	HORVU.MOREX.r3.2HG0120030	--	K00854 xylulokinase [EC:2.7.1.17] | (RefSeq) xylulose kinase 2-like isoform X1 (A)	ko00040: Pentose and glucuronate interconversions; ko01100: Metabolic pathways	xylulose kinase 2 [Hordeum vulgare subsp. vulgare]	XK2_ARATH RecName: Full=Xylulose kinase 2 {ECO:0000303|PubMed:16920870}; Short=Atxk-2 {ECO:0000303|PubMed:16920870}; Short=Xylulokinase 2 {ECO:0000305}; EC=2.7.1.17 {ECO:0000269|PubMed:16920870}; AltName: Full=1-Deoxy-D-Xylulokinase {ECO:0000303|PubMed:16920870}; Short=DXK {ECO:0000303|PubMed:16920870};	A0A8I6WS08_HORVV RecName: Full=Xylulose kinase {ECO:0000256|RuleBase:RU367058}; EC=2.7.1.17 {ECO:0000256|RuleBase:RU367058};	Sugar (pentulose and hexulose) kinases	GO:0005829,cytosol; GO:0009536,plastid; GO:0005524,ATP binding; GO:0016773,phosphotransferase activity, alcohol group as acceptor; GO:0004856,xylulokinase activity; GO:0016117,carotenoid biosynthetic process; GO:0042732,D-xylose metabolic process; GO:0016310,phosphorylation; GO:0005997,xylulose metabolic process; GO:0000166,nucleotide binding; GO:0003674,molecular_function; GO:0005488,binding; GO…	PF02782.19:FGGY family of carbohydrate kinases, C-terminal domain	--	--	--
HORVU.MOREX.r3.2HG0120830	brown	785.458364738444	355.817745830308	429.640618908136	-73.8229	0.3596	1.0765	0.6855	5.7158	4.5959	5.9488	1.9765	1.5347	1.6298	2.7058	4.357	2.5284	1.081	0.4385	0.5716	1.9115	1.7214	1.6297	2H	73279522	73281011	+	HORVU.MOREX.r3.2HG0120830	--	K00430 peroxidase [EC:1.11.1.7] | (RefSeq) peroxidase 2-like (A)	ko00940: Phenylpropanoid biosynthesis; ko01100: Metabolic pathways; ko01110: Biosynthesis of secondary metabolites	hypothetical protein ZWY2020_009303 [Hordeum vulgare]	PER2_MAIZE RecName: Full=Peroxidase 2; EC=1.11.1.7; AltName: Full=Plasma membrane-bound peroxidase 2; Short=pmPOX2; Flags: Precursor;	A0A8I6WAX8_HORVV RecName: Full=PEROXIDASE_4 domain-containing protein {ECO:0000259|PROSITE:PS50873};	--	GO:0005576,extracellular region; GO:0009505,plant-type cell wall; GO:0020037,heme binding; GO:0046872,metal ion binding; GO:0004601,peroxidase activity; GO:0032922,circadian regulation of gene expression; GO:0097167,circadian regulation of translation; GO:0042744,hydrogen peroxide catabolic process; GO:0042752,regulation of circadian rhythm; GO:0006979,response to oxidative stress; GO:0003674,mol…	PF00141.26:Peroxidase	--	--	--
HORVU.MOREX.r3.2HG0120910	brown	150.051489308756	28.7022716003957	121.34921770836	-92.6469	41.4857	42.9522	41.3999	42.9022	41.2651	46.0418	45.5199	42.4903	36.8276	39.8486	43.1597	44.4448	42.4549	43.1979	39.7262	44.1637	45.3658	45.1782	2H	73597975	73601335	-	HORVU.MOREX.r3.2HG0120910	--	K08494 novel plant SNARE | (RefSeq) novel plant SNARE 13-like (A)	--	Plant SNARE 13 [Hordeum vulgare]	NPS13_ARATH RecName: Full=Novel plant SNARE 13; Short=AtNPSN13;	A0A453AYV4_AEGTS RecName: Full=t-SNARE coiled-coil homology domain-containing protein {ECO:0000259|PROSITE:PS50192};	--	GO:0005829,cytosol; GO:0005789,endoplasmic reticulum membrane; GO:0012507,ER to Golgi transport vesicle membrane; GO:0005794,Golgi apparatus; GO:0016021,integral component of membrane; GO:0031902,late endosome membrane; GO:0005886,plasma membrane; GO:0031201,SNARE complex; GO:0005484,SNAP receptor activity; GO:0000149,SNARE binding; GO:0015031,protein transport; GO:0006906,vesicle fusion; GO:0003…	PF03908.16:Sec20	--	--	--
HORVU.MOREX.r3.2HG0121000	brown	1488.56879211349	426.416917314048	1062.15187479945	-635.735	27.0395	28.6429	24.9038	39.3159	36.0196	47.4883	36.9221	32.638	14.4255	24.5728	36.3645	31.4299	17.4652	19.3238	21.359	26.4502	21.4334	26.0683	2H	74869475	74873307	+	HORVU.MOREX.r3.2HG0121000	--	K00898 pyruvate dehydrogenase kinase 2/3/4 [EC:2.7.11.2] | (RefSeq) pyruvate dehydrogenase (acetyl-transferring) kinase, mitochondrial-like isoform X1 (A)	--	pyruvate dehydrogenase (acetyl-transferring) kinase, mitochondrial [Hordeum vulgare subsp. vulgare]	PDK_ARATH RecName: Full=[Pyruvate dehydrogenase (acetyl-transferring)] kinase, mitochondrial; Short=AtPDHK; Short=Pyruvate dehydrogenase kinase; EC=2.7.11.2;	F2CQT9_HORVV RecName: Full=Protein-serine/threonine kinase {ECO:0000256|RuleBase:RU366032}; EC=2.7.11.- {ECO:0000256|RuleBase:RU366032};	Dehydrogenase kinase	GO:0005829,cytosol; GO:0005739,mitochondrion; GO:0005524,ATP binding; GO:0009927,histidine phosphotransfer kinase activity; GO:0042803,protein homodimerization activity; GO:0004740,pyruvate dehydrogenase (acetyl-transferring) kinase activity; GO:0046777,protein autophosphorylation; GO:0006468,protein phosphorylation; GO:0010906,regulation of glucose metabolic process; GO:0000166,nucleotide bindin…	PF10436.12:Mitochondrial branched-chain alpha-ketoacid dehydrogenase kinase	--	--	--
HORVU.MOREX.r3.2HG0121010	brown	487.564443204148	237.604564343268	249.95987886088	-12.3553	5.684	4.9256	4.7712	6.6158	6.7121	7.7759	5.4673	4.5692	4.0602	5.3357	6.9555	5.8372	4.3217	5.5202	4.5151	5.8344	5.787	6.1728	2H	75109452	75121160	+	HORVU.MOREX.r3.2HG0121010	--	--	--	uncharacterized protein LOC123425119 [Hordeum vulgare subsp. vulgare]	--	A0A287HGX5_HORVV SubName: Full=Uncharacterized protein {ECO:0000313|EnsemblPlants:HORVU.MOREX.r3.2HG0121010.1};	--	GO:0005777,peroxisome; GO:1903231,mRNA base-pairing post-transcriptional repressor activity; GO:0004540,ribonuclease activity; GO:0003674,molecular_function; GO:0003676,nucleic acid binding; GO:0003723,RNA binding; GO:0003729,mRNA binding; GO:0005488,binding; GO:0030371,translation repressor activity; GO:0045182,translation regulator activity; GO:0097159,organic cyclic compound binding; GO:190136…	PF01936.21:NYN domain	--	--	--
HORVU.MOREX.r3.2HG0121110	brown	878.776777287003	428.352295571045	450.424481715958	-22.0722	9.8472	10.7248	8.9264	14.5478	13.8989	14.4925	11.1833	10.0689	8.8283	11.1502	11.5625	9.5421	8.5262	10.2499	9.4441	9.2564	9.2675	9.6775	2H	75244365	75248815	+	HORVU.MOREX.r3.2HG0121110	--	--	--	uncharacterized protein LOC123425120 [Hordeum vulgare subsp. vulgare]	--	A0A8I6XAV2_HORVV RecName: Full=NYN domain-containing protein {ECO:0000259|Pfam:PF01936};	--	--	PF01936.21:NYN domain	--	--	--
HORVU.MOREX.r3.2HG0121310	brown	103.344849242153	27.3101082458158	76.0347409963373	-48.7246	3.3248	3.4457	3.6977	4.687	4.2174	4.0937	3.9492	4.2575	3.6694	3.1428	3.1599	2.5841	3.5651	3.9304	4.158	3.8795	2.9387	4.2197	2H	76331927	76333347	+	HORVU.MOREX.r3.2HG0121310	--	--	--	probable transcription factor At5g28040 [Hordeum vulgare subsp. vulgare]	STKLU_ARATH RecName: Full=Probable transcription factor At5g28040 {ECO:0000305}; AltName: Full=Storekeeper-like protein At5g28040 {ECO:0000305};	F2EKT9_HORVV SubName: Full=Predicted protein {ECO:0000313|EMBL:BAK07961.1};	--	GO:0005737,cytoplasm; GO:0005634,nucleus; GO:0000976,transcription cis-regulatory region binding; GO:0042742,defense response to bacterium; GO:0006355,regulation of DNA-templated transcription; GO:0001067,transcription regulatory region nucleic acid binding; GO:0003674,molecular_function; GO:0003676,nucleic acid binding; GO:0003677,DNA binding; GO:0003690,double-stranded DNA binding; GO:0005488,b…	PF04504.17:Protein of unknown function, DUF573	GeBP	TF	GeBP
HORVU.MOREX.r3.2HG0121590	brown	206.870730545656	50.6411281509755	156.229602394681	-105.588	1.4898	1.5743	1.8101	3.6012	2.8732	3.0854	2.6583	2.1524	1.5285	2.2681	1.2494	2.4326	2.2659	3.3793	2.675	2.8862	2.1786	2.8303	2H	78128692	78131779	+	HORVU.MOREX.r3.2HG0121590	--	--	--	putative F-box/LRR-repeat protein 23 isoform X1 [Hordeum vulgare subsp. vulgare]	FBL23_ARATH RecName: Full=Putative F-box/LRR-repeat protein 23;	A0A287HHP3_HORVV RecName: Full=F-box domain-containing protein {ECO:0000259|PROSITE:PS50181};	Leucine rich repeat proteins, some proteins contain F-box	--	PF12937.10:F-box-like	--	--	--
HORVU.MOREX.r3.2HG0121670	brown	804.080786595555	448.86661377976	355.214172815795	93.6524409639643	5.7184	6.5189	6.2144	15.5395	15.6676	15.9408	11.4177	10.3716	1.9271	5.8567	6.7663	4.4445	5.5702	5.5045	5.6727	7.3199	5.6861	8.4563	2H	78384066	78384524	-	HORVU.MOREX.r3.2HG0121670	--	--	--	hypothetical protein ZWY2020_009243 [Hordeum vulgare]	--	A0A8I6X3Z4_HORVV SubName: Full=Uncharacterized protein {ECO:0000313|EnsemblPlants:HORVU.MOREX.r3.2HG0121670.1.CDS1};	--	--	--	--	--	--
HORVU.MOREX.r3.2HG0122160	brown	655.101841245982	394.936981345555	260.164859900426	134.772121445129	0	0.1025	0	2.4018	3.0385	2.8243	0.524	0.3736	0.263	1.2248	0.9866	0.2195	0.1783	0	0.3772	0.6757	0.7646	0.9074	2H	80968944	80969474	+	HORVU.MOREX.r3.2HG0122160	--	K19038 E3 ubiquitin-protein ligase ATL41 [EC:2.3.2.27] | (RefSeq) E3 ubiquitin-protein ligase ATL41-like (A)	--	E3 ubiquitin-protein ligase EL5-like [Hordeum vulgare subsp. vulgare]	ATL41_ARATH RecName: Full=E3 ubiquitin-protein ligase ATL41; EC=2.3.2.27 {ECO:0000269|PubMed:15644464, ECO:0000269|PubMed:16339806}; AltName: Full=RING-H2 finger protein ATL41; AltName: Full=RING-type E3 ubiquitin transferase ATL41 {ECO:0000305};	A0A8I6WS67_HORVV RecName: Full=RING-type domain-containing protein {ECO:0000259|PROSITE:PS50089};	FOG: Predicted E3 ubiquitin ligase	GO:0016021,integral component of membrane; GO:0046872,metal ion binding; GO:0004842,ubiquitin-protein transferase activity; GO:0016567,protein ubiquitination; GO:0003674,molecular_function; GO:0005488,binding; GO:0043167,ion binding; GO:0043169,cation binding; GO:0003824,catalytic activity; GO:0016740,transferase activity; GO:0019787,ubiquitin-like protein transferase activity; GO:0140096,catalyt…	PF13639.9:Ring finger domain	--	--	--
HORVU.MOREX.r3.2HG0122170	brown	560.645614509353	238.190473346359	322.455141162994	-84.2647	4.8814	5.0588	4.9585	22.0339	24.4549	26.8797	20.6439	20.3597	5.9613	14.0784	30.8018	11.3729	6.0627	15.2032	13.9685	18.0005	14.9859	21.6678	2H	81141685	81143275	+	HORVU.MOREX.r3.2HG0122170	--	--	--	uncharacterized protein LOC123429651 [Hordeum vulgare subsp. vulgare]	--	M0V2X0_HORVV SubName: Full=Uncharacterized protein {ECO:0000313|EnsemblPlants:HORVU.MOREX.r3.2HG0122170.1};	--	--	--	--	--	--
HORVU.MOREX.r3.2HG0122200	brown	423.226937945337	244.811964953331	178.414972992006	66.3969919613252	26.9635	29.7777	25.9049	35.7872	33.3348	39.8656	33.425	28.4162	27.6864	30.7965	31.4123	26.1024	29.7151	29.3133	29.5373	30.6301	32.0481	32.1823	2H	81341898	81349203	+	HORVU.MOREX.r3.2HG0122200	--	K17822 DCN1-like protein 1/2 | (RefSeq) defective in cullin neddylation protein AAR3-like (A)	--	defective in cullin neddylation protein AAR3 [Hordeum vulgare subsp. vulgare]	AAR3_ARATH RecName: Full=Defective in cullin neddylation protein AAR3 {ECO:0000305}; AltName: Full=Protein ANTIAUXIN-RESISTANT 3 {ECO:0000303|PubMed:17905859};	A0A8I6XAY9_HORVV RecName: Full=Defective in cullin neddylation protein {ECO:0000256|RuleBase:RU410713};	Uncharacterized conserved protein	GO:0005634,nucleus; GO:0000151,ubiquitin ligase complex; GO:0097602,cullin family protein binding; GO:0031624,ubiquitin conjugating enzyme binding; GO:0032182,ubiquitin-like protein binding; GO:0009734,auxin-activated signaling pathway; GO:0051443,positive regulation of ubiquitin-protein transferase activity; GO:0045116,protein neddylation; GO:0003674,molecular_function; GO:0005488,binding; GO:00…	PF03556.18:Cullin binding	--	--	--
HORVU.MOREX.r3.2HG0123060	brown	1207.41154620948	418.209338120655	789.202208088824	-370.993	45.2003	44.8195	40.9942	53.937	57.0876	62.6734	52.6877	47.6669	35.241	41.6445	57.8682	43.3418	32.8398	41.0013	41.4556	42.5005	41.3239	43.5454	2H	85127216	85133138	-	HORVU.MOREX.r3.2HG0123060	--	K11308 histone acetyltransferase MYST1 [EC:2.3.1.48] | (RefSeq) putative MYST-like histone acetyltransferase 1 (A)	--	putative MYST-like histone acetyltransferase 1 [Triticum aestivum]	MYST1_ORYSJ RecName: Full=Putative MYST-like histone acetyltransferase 1; EC=2.3.1.48 {ECO:0000250|UniProtKB:Q9LXD7};	A0A446KQY8_TRITD RecName: Full=Histone acetyltransferase {ECO:0000256|ARBA:ARBA00013184}; EC=2.3.1.48 {ECO:0000256|ARBA:ARBA00013184};	Histone acetyltransferase (MYST family)	GO:0005634,nucleus; GO:0004402,histone acetyltransferase activity; GO:0042393,histone binding; GO:0046872,metal ion binding; GO:0003712,transcription coregulator activity; GO:0006325,chromatin organization; GO:0045892,negative regulation of DNA-templated transcription; GO:0045944,positive regulation of transcription by RNA polymerase II; GO:0003674,molecular_function; GO:0003824,catalytic activit…	PF01853.21:MOZ/SAS family	--	--	--
HORVU.MOREX.r3.2HG0123520	brown	502.617576950452	269.737409788001	232.880167162451	36.8572426255497	10.3559	10.3906	11.1652	14.2665	16.1443	15.995	11.6593	11.2545	9.428	13.0954	12.6209	10.1553	10.6298	11.2672	11.7489	13.2803	13.6997	13.431	2H	89255793	89258779	-	HORVU.MOREX.r3.2HG0123520	--	K13103 tuftelin-interacting protein 11 | (RefSeq) septin and tuftelin-interacting protein 1 homolog 1-like (A)	--	septin and tuftelin-interacting protein 1 homolog 1-like [Hordeum vulgare subsp. vulgare]	STIP1_ARATH RecName: Full=Septin and tuftelin-interacting protein 1 homolog 1 {ECO:0000303|PubMed:23110899}; AltName: Full=Nineteen complex-related protein 1 homolog {ECO:0000303|PubMed:25568310}; Short=AtNTR1 {ECO:0000303|PubMed:25568310}; AltName: Full=Protein SPLICEOSOMAL TIMEKEEPER LOCUS 1 {ECO:0000303|PubMed:23110899};	A0A8I6XDU3_HORVV RecName: Full=G-patch domain-containing protein {ECO:0000259|PROSITE:PS50174};	Tuftelin-interacting protein TIP39, contains G-patch domain	GO:0031981,nuclear lumen; GO:0071008,U2-type post-mRNA release spliceosomal complex; GO:0003677,DNA binding; GO:1990446,U1 snRNP binding; GO:0000398,mRNA splicing, via spliceosome; GO:0042752,regulation of circadian rhythm; GO:0000390,spliceosomal complex disassembly; GO:0003674,molecular_function; GO:0003676,nucleic acid binding; GO:0005488,binding; GO:0097159,organic cyclic compound binding; GO…	PF07842.15:GC-rich sequence DNA-binding factor-like protein	--	--	--
HORVU.MOREX.r3.2HG0123550	brown	521.692604074252	203.401272716807	318.291331357445	-114.89	0.8226	0.6975	0.499	13.1884	12.4769	16.055	3.9639	4.4267	1.9895	4.1382	6.5029	0.5812	0.7419	0.5051	0.4993	12.639	8.4271	17.4643	2H	89352348	89353049	+	HORVU.MOREX.r3.2HG0123550	--	--	--	hypothetical protein D1007_55563 [Hordeum vulgare]	--	A0A8I6WYK3_HORVV SubName: Full=Uncharacterized protein {ECO:0000313|EnsemblPlants:HORVU.MOREX.r3.2HG0123550.1.CDS1};	--	--	--	--	--	--
HORVU.MOREX.r3.2HG0123800	brown	119.785294460369	21.6967740023207	98.0885204580486	-76.3917	65.1046	65.2693	66.5884	75.2208	73.5343	72.4317	63.0892	75.9784	77.4031	61.0299	62.6167	57.4995	55.589	62.0321	59.398	69.5536	65.4341	69.4679	2H	91255330	91256070	+	HORVU.MOREX.r3.2HG0123800	--	K15448 multifunctional methyltransferase subunit TRM112 | (RefSeq) multifunctional methyltransferase subunit TRM112 homolog A-like (A)	--	multifunctional methyltransferase subunit TRM112 homolog A [Aegilops tauschii subsp. strangulata]	T112A_ARATH RecName: Full=Multifunctional methyltransferase subunit TRM112 homolog A {ECO:0000305}; AltName: Full=Multifunctional methyltransferase subunit TRM112-like protein At1g22270 {ECO:0000305}; AltName: Full=Protein SMALL ORGAN 2 {ECO:0000303|PubMed:19929876}; AltName: Full=tRNA methyltransferase 112 homolog A {ECO:0000305}; Short=AtTRM112a {ECO:0000303|PubMed:21653555};	F2D318_HORVV SubName: Full=Predicted protein {ECO:0000313|EMBL:BAJ89489.1};	Uncharacterized conserved protein	GO:0046982,protein heterodimerization activity; GO:0035265,organ growth; GO:0018364,peptidyl-glutamine methylation; GO:0051726,regulation of cell cycle; GO:0042127,regulation of cell population proliferation; GO:0070476,rRNA (guanine-N7)-methylation; GO:0030488,tRNA methylation; GO:0003674,molecular_function; GO:0005488,binding; GO:0005515,protein binding; GO:0046983,protein dimerization activity…	PF03966.19:Trm112p-like protein	--	--	--
HORVU.MOREX.r3.2HG0124160	brown	129.177015948164	14.1344334972381	115.042582450926	-100.908	75.2391	78.105	78.8523	88.7337	78.2109	78.3	81.3768	78.1078	66.1409	70.059	69.3956	73.843	82.651	75.9453	71.738	79.3533	88.7678	78.6394	2H	93624494	93628994	-	HORVU.MOREX.r3.2HG0124160	--	K12402 AP-4 complex subunit mu-1 | (RefSeq) AP-4 complex subunit mu-like (A)	--	AP-4 complex subunit mu [Aegilops tauschii subsp. strangulata]	AP4M_ARATH RecName: Full=AP-4 complex subunit mu; AltName: Full=Adaptor protein complex AP-4 subunit mu; AltName: Full=Adaptor protein-4 mu-adaptin; AltName: Full=Adaptor-related protein complex 4 subunit mu; AltName: Full=At-muC-Ad; AltName: Full=Mu4-adaptin;	A0A453B2I1_AEGTS RecName: Full=MHD domain-containing protein {ECO:0000259|PROSITE:PS51072};	Adaptor complexes medium subunit family	GO:0030124,AP-4 adaptor complex; GO:0030131,clathrin adaptor complex; GO:0005905,clathrin-coated pit; GO:0031410,cytoplasmic vesicle; GO:0005829,cytosol; GO:0005802,trans-Golgi network; GO:0090160,Golgi to lysosome transport; GO:0006605,protein targeting; GO:0016192,vesicle-mediated transport; GO:0006810,transport; GO:0006892,post-Golgi vesicle-mediated transport; GO:0006896,Golgi to vacuole tran…	PF00928.24:Adaptor complexes medium subunit family	--	--	--
HORVU.MOREX.r3.2HG0124540	brown	318.198781654007	144.810431291467	173.38835036254	-28.5779	36.1376	36.6631	28.1036	158.481	115.08	113.451	123.843	91.9912	26.8197	108.083	98.5626	71.5905	33.4513	89.615	111.212	85.686	120.095	123.174	2H	95773777	95774052	-	HORVU.MOREX.r3.2HG0124540	--	K13448 calcium-binding protein CML | (RefSeq) probable calcium-binding protein CML32 (A)	ko04626: Plant-pathogen interaction	calmodulin-like [Hordeum vulgare subsp. vulgare]	CML9_ARATH RecName: Full=Calmodulin-like protein 9 {ECO:0000303|Ref.5}; Short=AtCaM-9 {ECO:0000303|PubMed:11855649};	M0Y5L5_HORVV SubName: Full=Uncharacterized protein {ECO:0000313|EnsemblPlants:HORVU.MOREX.r3.2HG0124540.1.CDS1};	Calmodulin and related proteins (EF-Hand superfamily)	GO:0005829,cytosol; GO:0005634,nucleus; GO:0005509,calcium ion binding; GO:0019722,calcium-mediated signaling; GO:0005513,detection of calcium ion; GO:0009737,response to abscisic acid; GO:0009651,response to salt stress; GO:0009414,response to water deprivation; GO:0003674,molecular_function; GO:0005488,binding; GO:0043167,ion binding; GO:0043169,cation binding; GO:0046872,metal ion binding; GO:…	PF00036.35:EF hand	--	--	--
HORVU.MOREX.r3.2HG0124640	brown	350.585676607412	99.8874679761031	250.698208631309	-150.811	36.4008	35.9935	35.6413	43.1375	41.999	46.3662	41.7839	37.9597	31.6426	33.6712	38.9337	38.1409	39.8149	41.5373	40.4782	42.1486	44.0545	42.1753	2H	96074138	96077370	-	HORVU.MOREX.r3.2HG0124640	--	--	--	vacuolar protein sorting-associated protein 27 isoform X1 [Hordeum vulgare subsp. vulgare]	KOR2_ORYSJ RecName: Full=Potassium channel KOR2; AltName: Full=K(+) outward-rectifying channel 2;	A0A8I7B5C4_HORVV RecName: Full=FYVE-type domain-containing protein {ECO:0000259|PROSITE:PS50178};	Membrane trafficking and cell signaling protein HRS, contains VHS and FYVE domains	GO:0016021,integral component of membrane; GO:0005249,voltage-gated potassium channel activity; GO:0034765,regulation of ion transmembrane transport; GO:0003674,molecular_function; GO:0005215,transporter activity; GO:0005216,ion channel activity; GO:0005244,voltage-gated ion channel activity; GO:0005261,cation channel activity; GO:0005267,potassium channel activity; GO:0008324,cation transmembran…	PF01363.24:FYVE zinc finger	--	--	--
HORVU.MOREX.r3.2HG0124680	brown	145.713584863195	54.3221909420682	91.3913939211273	-37.0692	15.7307	18.684	17.5233	21.4709	22.9719	22.7996	19.2071	21.483	15.0481	20.1465	15.8745	14.3262	17.3763	23.2822	15.8479	20.0991	19.0399	23.6139	2H	96256061	96257402	-	HORVU.MOREX.r3.2HG0124680	--	--	--	hypothetical protein TRIUR3_33786 [Triticum urartu]	--	A0A8I6XDY7_HORVV SubName: Full=Uncharacterized protein {ECO:0000313|EnsemblPlants:HORVU.MOREX.r3.2HG0124680.1};	--	--	PF10187.12:FAM192A/Fyv6, N-terminal domain	--	--	--
HORVU.MOREX.r3.2HG0126090	brown	231.766891269561	64.9161225282534	166.850768741307	-101.935	42.8941	45.2296	47.5657	52.348	53.7563	58.7139	48.3624	45.7339	39.7592	43.3587	49.0961	46.2083	43.7717	56.8946	56.2898	53.1987	46.1993	53.7615	2H	103621795	103627223	-	HORVU.MOREX.r3.2HG0126090	--	K26274 PHD finger protein ALFIN-LIKE | (RefSeq) PHD finger protein ALFIN-LIKE 9 isoform X1 (A)	--	PHD finger protein ALFIN-LIKE 9-like [Hordeum vulgare subsp. vulgare]	ALFL9_ORYSJ RecName: Full=PHD finger protein ALFIN-LIKE 9;	A0A8I6X3C8_HORVV RecName: Full=PHD-type domain-containing protein {ECO:0000259|PROSITE:PS50016};	Uncharacterized PHD Zn-finger protein	GO:0005634,nucleus; GO:0042393,histone binding; GO:0046872,metal ion binding; GO:0000976,transcription cis-regulatory region binding; GO:0003712,transcription coregulator activity; GO:0006325,chromatin organization; GO:0003674,molecular_function; GO:0005488,binding; GO:0005515,protein binding; GO:0043167,ion binding; GO:0043169,cation binding; GO:0001067,transcription regulatory region nucleic ac…	PF12165.11:Alfin	--	--	--
HORVU.MOREX.r3.2HG0126160	brown	257.52809763877	102.795807366458	154.732290272312	-51.9365	57.3066	60.5237	58.2788	67.1146	64.7786	64.9501	62.9003	54.8234	58.3877	56.3212	53.8281	52.5789	58.5913	57.6234	51.481	56.8807	56.5485	55.6282	2H	103846938	103851067	-	HORVU.MOREX.r3.2HG0126160	--	K24083 abhydrolase domain-containing protein 13 [EC:3.-.-.-] | (RefSeq) alpha/beta hydrolase domain-containing protein WAV2-like isoform X1 (A)	--	alpha/beta hydrolase domain-containing protein WAV2 isoform X2 [Hordeum vulgare subsp. vulgare]	WAV2_ARATH RecName: Full=Alpha/beta hydrolase domain-containing protein WAV2 {ECO:0000305}; EC=3.-.-.- {ECO:0000305}; AltName: Full=Protein WAVY GROWTH 2 {ECO:0000303|PubMed:15659627};	M0UTZ7_HORVV SubName: Full=Uncharacterized protein {ECO:0000313|EnsemblPlants:HORVU.MOREX.r3.2HG0126160.1};	Predicted alpha/beta hydrolase BEM46	GO:0005783,endoplasmic reticulum; GO:0016021,integral component of membrane; GO:0016020,membrane; GO:0019866,organelle inner membrane; GO:0005886,plasma membrane; GO:0008474,palmitoyl-(protein) hydrolase activity; GO:0008236,serine-type peptidase activity; GO:0006508,proteolysis; GO:0048364,root development; GO:0003674,molecular_function; GO:0003824,catalytic activity; GO:0016787,hydrolase activi…	PF12146.11:Serine aminopeptidase, S33	--	--	--
HORVU.MOREX.r3.2HG0126760	brown	151.54214489241	27.6715537151288	123.870591177281	-96.199	14.4399	15.3315	13.9902	16.0695	16.3727	17.7396	16.8537	15.3172	11.3425	14.1825	15.7684	13.7208	17.0107	17.7004	16.4535	14.674	15.1616	15.6183	2H	107294154	107302758	+	HORVU.MOREX.r3.2HG0126760	--	K11406 histone deacetylase 4/5 [EC:3.5.1.98] | (RefSeq) histone deacetylase 5-like (A)	--	histone deacetylase 5 [Hordeum vulgare subsp. vulgare]	HDA5_ARATH RecName: Full=Histone deacetylase 5 {ECO:0000303|PubMed:12466527}; EC=3.5.1.98 {ECO:0000269|PubMed:25922987};	A0A8I7B5E5_HORVV RecName: Full=Hist_deacetyl domain-containing protein {ECO:0000259|Pfam:PF00850};	Histone deacetylase complex, catalytic component HDA1	GO:0005737,cytoplasm; GO:0000118,histone deacetylase complex; GO:0005634,nucleus; GO:0004407,histone deacetylase activity; GO:0008270,zinc ion binding; GO:0006325,chromatin organization; GO:0009908,flower development; GO:0016575,histone deacetylation; GO:0000122,negative regulation of transcription by RNA polymerase II; GO:0048510,regulation of timing of transition from vegetative to reproductive…	PF00850.22:Histone deacetylase domain	--	--	--
HORVU.MOREX.r3.2HG0126880	brown	631.95694559905	309.112843618868	322.844101980182	-13.7313	26.8408	23.6477	26.3101	37.7414	40.3655	47.5586	23.0434	27.141	24.3595	30.3947	36.2198	26.7999	21.0264	22.5527	22.3	33.1115	30.5111	30.1481	2H	108219396	108221707	-	HORVU.MOREX.r3.2HG0126880	--	--	--	ninja-family protein 3 [Hordeum vulgare subsp. vulgare]	NNJA3_WHEAT RecName: Full=Ninja-family protein 3; AltName: Full=ABI five-binding protein D1; Short=ABI5-binding protein D1; Short=TaAFP-D1;	A0A453B561_AEGTS RecName: Full=Ninja-family protein {ECO:0000256|RuleBase:RU369029}; AltName: Full=ABI-binding protein {ECO:0000256|RuleBase:RU369029};	--	GO:0005634,nucleus; GO:0045892,negative regulation of DNA-templated transcription; GO:0007165,signal transduction; GO:0006139,nucleobase-containing compound metabolic process; GO:0006351,DNA-templated transcription; GO:0006355,regulation of DNA-templated transcription; GO:0006725,cellular aromatic compound metabolic process; GO:0006807,nitrogen compound metabolic process; GO:0008150,biological_pr…	PF16136.8:Putative nuclear localisation signal	--	--	--
HORVU.MOREX.r3.2HG0127050	brown	410.703560878377	258.514281516912	152.189279361466	106.325002155446	1560.46	1546.45	1518.95	2028.35	1981.65	2009.23	1567.98	1458.21	1412.32	1660.22	1534.65	1565.45	1561.18	1546.28	1716.02	1577.81	1579.17	1742.78	2H	109573406	109574199	+	HORVU.MOREX.r3.2HG0127050	--	K18635 protein SPIRAL1 and related proteins | (RefSeq) protein SPIRAL1-like 1 (A)	--	protein SPIRAL1-like 1 [Hordeum vulgare subsp. vulgare]	SP1L1_ORYSJ RecName: Full=Protein SPIRAL1-like 1;	F2E2M2_HORVV SubName: Full=Predicted protein {ECO:0000313|EMBL:BAK01594.1};	--	GO:0010005,cortical microtubule, transverse to long axis; GO:0043622,cortical microtubule organization; GO:0000226,microtubule cytoskeleton organization; GO:0006996,organelle organization; GO:0007010,cytoskeleton organization; GO:0007017,microtubule-based process; GO:0008150,biological_process; GO:0009987,cellular process; GO:0016043,cellular component organization; GO:0030865,cortical cytoskelet…	--	--	--	--
HORVU.MOREX.r3.2HG0127130	brown	403.211990080897	135.732063313692	267.479926767205	-131.748	9.114	8.9969	8.3485	11.9121	10.9994	12.3423	12.1456	9.7959	6.4572	7.4858	8.4745	10.3456	9.4372	10.3828	9.8106	10.6307	8.8038	10.0869	2H	110323886	110327299	+	HORVU.MOREX.r3.2HG0127130	--	K14638 solute carrier family 15 (peptide/histidine transporter), member 3/4 | (RefSeq) protein NRT1/ PTR FAMILY 8.3-like (A)	--	protein NRT1/ PTR FAMILY 8.3-like [Hordeum vulgare subsp. vulgare]	PTR2_ARATH RecName: Full=Protein NRT1/ PTR FAMILY 8.3; Short=AtNPF8.3; AltName: Full=Histidine-transporting protein; AltName: Full=Peptide transporter PTR2;	I7IIT1_HORVU SubName: Full=Putative NRT1/PTR-like transporter {ECO:0000313|EMBL:CCI55656.1}; SubName: Full=Putative proton-dependent oligopeptide or low-affinity nitrate transporter {ECO:0000313|EMBL:CCJ47203.1};	H+/oligopeptide symporter	GO:0005794,Golgi apparatus; GO:0016021,integral component of membrane; GO:0000325,plant-type vacuole; GO:0009705,plant-type vacuole membrane; GO:0005774,vacuolar membrane; GO:0005773,vacuole; GO:0071916,dipeptide transmembrane transporter activity; GO:0015334,high-affinity oligopeptide transmembrane transporter activity; GO:0042937,tripeptide transmembrane transporter activity; GO:0042938,dipepti…	PF00854.24:POT family	--	--	--
HORVU.MOREX.r3.2HG0127330	brown	301.614521422046	77.6120790059192	224.002442416127	-146.39	0.9035	0.3745	1.1197	9.8375	3.5705	8.0567	0.3991	0.569	0.8814	2.4627	1.1593	0.9029	3.6671	0.3052	1.2066	7.3549	6.8879	2.9487	2H	111116995	111117792	+	HORVU.MOREX.r3.2HG0127330	--	--	--	uncharacterized protein LOC109786491 [Aegilops tauschii subsp. strangulata]	--	A0A453B4P9_AEGTS SubName: Full=Uncharacterized protein {ECO:0000313|EnsemblPlants:AET2Gv20364000.2};	--	--	PF06522.14:NADH-ubiquinone reductase complex 1 MLRQ subunit	--	--	--
HORVU.MOREX.r3.2HG0127550	brown	704.035223998902	377.585747075393	326.449476923509	51.136270151884	13.5119	15.6933	9.1794	90.4194	109.587	100.035	25.4531	15.3071	19.2831	70.2334	47.6035	18.8826	6.8638	6.5571	7.7776	32.089	19.39	38.3312	2H	112494337	112495012	+	HORVU.MOREX.r3.2HG0127550	--	--	--	protein PELPK1-like [Hordeum vulgare subsp. vulgare]	--	A0A8I6WHX1_HORVV SubName: Full=Uncharacterized protein {ECO:0000313|EnsemblPlants:HORVU.MOREX.r3.2HG0127550.1.CDS1};	--	--	--	--	--	--
HORVU.MOREX.r3.2HG0127570	brown	366.027327100962	203.17756817805	162.849758922911	40.327809255139	2.5401	1.7549	2.0178	14.9835	9.4181	8.4295	5.8596	3.0216	2.8784	9.0913	3.3194	3.2903	1.6546	1.6682	2.9613	7.7165	3.9757	8.9228	2H	112500713	112501247	+	HORVU.MOREX.r3.2HG0127570	--	--	--	protein PELPK1-like [Triticum dicoccoides]	--	A0A8I6X556_HORVV SubName: Full=Uncharacterized protein {ECO:0000313|EnsemblPlants:HORVU.MOREX.r3.2HG0127570.1};	--	--	--	--	--	--
HORVU.MOREX.r3.2HG0127600	brown	719.212664118209	283.763916551901	435.448747566308	-151.685	3.4996	6.6735	3.2027	18.5165	17.2103	13.8156	4.2049	2.5566	2.2346	7.1686	4.7896	8.2378	1.6413	1.3002	2.0029	2.4356	1.16	2.7839	2H	112664289	112664720	+	HORVU.MOREX.r3.2HG0127600	--	--	--	hypothetical protein D1007_30940 [Hordeum vulgare]	--	A0A8I7B5F4_HORVV SubName: Full=Uncharacterized protein {ECO:0000313|EnsemblPlants:HORVU.MOREX.r3.2HG0127600.1};	--	--	--	--	--	--
HORVU.MOREX.r3.2HG0127630	brown	593.396880677626	342.37014790965	251.026732767976	91.3434151416743	1.9809	7.0143	1.1016	49.6127	48.4184	51.0197	2.6252	1.3515	1.3176	11.5896	6.5894	3.4825	2.2333	2.2302	4.4089	21.6439	12.2198	26.5159	2H	112671467	112671784	+	HORVU.MOREX.r3.2HG0127630	--	--	--	protein PELPK2-like [Hordeum vulgare subsp. vulgare]	--	A0A8I6WLX9_HORVV SubName: Full=Uncharacterized protein {ECO:0000313|EnsemblPlants:HORVU.MOREX.r3.2HG0127630.1.CDS1};	--	--	--	--	--	--
HORVU.MOREX.r3.2HG0127640	brown	508.259030089728	235.789974237249	272.469055852479	-36.6791	6.143	6.7522	3.3717	31.8257	34.4925	34.2457	0	0	0	0	0.4644	6.614	3.1061	2.7507	5.4157	20.1271	11.1575	23.2088	2H	112700860	112701423	+	HORVU.MOREX.r3.2HG0127640	--	--	--	protein PELPK1-like [Hordeum vulgare subsp. vulgare]	--	A0A8I6XEA9_HORVV SubName: Full=Uncharacterized protein {ECO:0000313|EnsemblPlants:HORVU.MOREX.r3.2HG0127640.1.CDS1};	--	--	--	--	--	--
HORVU.MOREX.r3.2HG0127670	brown	423.465727020155	242.189801203499	181.275925816656	60.9138753868431	0.6481	1.1754	1.0812	15.308	11.5247	8.6965	2.1471	0.8163	1.5806	6.825	3.6957	1.9788	2.0458	1.6417	2.6273	5.94	3.2221	6.8574	2H	112795762	112796085	+	HORVU.MOREX.r3.2HG0127670	--	--	--	uncharacterized protein LOC123429731 [Hordeum vulgare subsp. vulgare]	--	A0A8I6WSK9_HORVV SubName: Full=Uncharacterized protein {ECO:0000313|EnsemblPlants:HORVU.MOREX.r3.2HG0127670.1.CDS1};	--	--	--	--	--	--
HORVU.MOREX.r3.2HG0127990	brown	447.14892031838	228.995602601489	218.153317716891	10.8422848845975	2.9574	4.6876	2.9851	11.4666	12.6801	10.8815	6.6858	4.2728	3.7414	13.1836	7.1303	5.0705	2.7066	2.8645	4.273	7.0537	5.5019	9.6695	2H	114089794	114091000	+	HORVU.MOREX.r3.2HG0127990	--	--	--	protein PELPK1-like [Hordeum vulgare subsp. vulgare]	--	F2DYD5_HORVV SubName: Full=Predicted protein {ECO:0000313|EMBL:BAK00107.1};	--	--	--	--	--	--
HORVU.MOREX.r3.2HG0128270	brown	35.0337432029798	11.3269528408693	23.7067903621104	-12.3798	0.4934	0.4327	0.6151	0.7173	0.5333	0.7229	0.4024	0.7171	0.3703	0.4703	0.3517	0.3793	0.5135	0.4167	0.5793	0.5425	0.6081	0.3097	2H	115503118	115504500	-	HORVU.MOREX.r3.2HG0128270	--	--	--	zinc finger protein ZAT9-like [Hordeum vulgare subsp. vulgare]	ZAT9_ARATH RecName: Full=Zinc finger protein ZAT9;	A0A8I6WHZ5_HORVV SubName: Full=Uncharacterized protein {ECO:0000313|EnsemblPlants:HORVU.MOREX.r3.2HG0128270.1.CDS1};	FOG: Zn-finger	GO:0005634,nucleus; GO:0003700,DNA-binding transcription factor activity; GO:0046872,metal ion binding; GO:0000976,transcription cis-regulatory region binding; GO:0006355,regulation of DNA-templated transcription; GO:0003674,molecular_function; GO:0140110,transcription regulator activity; GO:0005488,binding; GO:0043167,ion binding; GO:0043169,cation binding; GO:0001067,transcription regulatory re…	PF13912.9:C2H2-type zinc finger	C2H2	TF	C2H2
HORVU.MOREX.r3.2HG0128340	brown	285.435952746805	57.7508652874165	227.685087459388	-169.934	5.6393	5.8856	5.4802	5.9246	6.603	6.277	5.7467	5.6059	5.557	5.0111	5.9907	5.7093	5.6335	5.9207	4.5728	5.3645	5.1317	5.305	2H	116215420	116224153	+	HORVU.MOREX.r3.2HG0128340	--	K24869 S phase cyclin A-associated protein in the endoplasmic reticulum | (RefSeq) S phase cyclin A-associated protein in the endoplasmic reticulum-like (A)	--	S phase cyclin A-associated protein in the endoplasmic reticulum-like [Hordeum vulgare subsp. vulgare]	--	A0A8I6XEE8_HORVV RecName: Full=SCAPER_N domain-containing protein {ECO:0000259|Pfam:PF16501};	Zn-finger protein	--	PF16501.8:S phase cyclin A-associated protein in the endoplasmic reticulum	--	--	--
HORVU.MOREX.r3.2HG0128630	brown	337.984560771645	177.960876188655	160.023684582989	17.9371916056663	14.5937	12.1879	14.4348	17.1344	18.2202	18.3314	18.815	15.6566	14.6447	16.508	15.354	13.7343	13.767	15.7957	14.9085	15.4674	14.912	17.5867	2H	118003317	118008406	-	HORVU.MOREX.r3.2HG0128630	--	--	--	probable mitochondrial saccharopine dehydrogenase-like oxidoreductase At5g39410 isoform X1 [Hordeum vulgare subsp. vulgare]	SCPDL_ARATH RecName: Full=Probable mitochondrial saccharopine dehydrogenase-like oxidoreductase At5g39410; Short=SDH; EC=1.-.-.-;	F2DPK1_HORVV SubName: Full=Predicted protein {ECO:0000313|EMBL:BAJ97022.1};	Uncharacterized membrane protein	GO:0009941,chloroplast envelope; GO:0005811,lipid droplet; GO:0031966,mitochondrial membrane; GO:0005739,mitochondrion; GO:0000325,plant-type vacuole; GO:0005886,plasma membrane; GO:0009536,plastid; GO:0016491,oxidoreductase activity; GO:0009247,glycolipid biosynthetic process; GO:0003674,molecular_function; GO:0003824,catalytic activity; GO:0006629,lipid metabolic process; GO:0006643,membrane li…	PF03435.21:Saccharopine dehydrogenase NADP binding domain	--	--	--
HORVU.MOREX.r3.2HG0128640	brown	574.770665694281	263.772066888767	310.998598805514	-47.2265	23.3605	26.2878	18.907	85.7771	55.7303	65.0844	78.9474	53.8868	21.0601	64.9882	57.1007	35.4866	18.2588	36.8395	39.1964	56.7581	46.1212	60.4231	2H	118154164	118157627	+	HORVU.MOREX.r3.2HG0128640	--	K03263 translation initiation factor 5A | (RefSeq) eukaryotic translation initiation factor 5A-like isoform X1 (A)	--	unnamed protein product [Triticum turgidum subsp. durum]	IF5A_SENVE RecName: Full=Eukaryotic translation initiation factor 5A; Short=eIF-5A;	A0A446M2N6_TRITD RecName: Full=Eukaryotic translation initiation factor 5A {ECO:0000256|RuleBase:RU362005}; Short=eIF-5A {ECO:0000256|RuleBase:RU362005};	Translation initiation factor 5A (eIF-5A)	GO:0043022,ribosome binding; GO:0003723,RNA binding; GO:0003746,translation elongation factor activity; GO:0003743,translation initiation factor activity; GO:0045901,positive regulation of translational elongation; GO:0045905,positive regulation of translational termination; GO:0003674,molecular_function; GO:0005488,binding; GO:0043021,ribonucleoprotein complex binding; GO:0044877,protein-contain…	PF01287.23:Eukaryotic elongation factor 5A hypusine, DNA-binding OB fold	--	--	--
HORVU.MOREX.r3.2HG0128850	brown	591.777457996754	331.431810948502	260.345647048252	71.0861639002496	7.3564	5.9214	7.4894	10.2827	9.9097	11.8098	9.7173	9.1756	6.0173	6.725	9.0619	5.4718	5.6687	6.875	7.1532	9.3199	7.3386	8.8864	2H	119686991	119688311	+	HORVU.MOREX.r3.2HG0128850	--	--	--	zinc finger and BTB domain-containing protein 4-like [Hordeum vulgare subsp. vulgare]	--	A0A8I6X3M9_HORVV SubName: Full=Uncharacterized protein {ECO:0000313|EnsemblPlants:HORVU.MOREX.r3.2HG0128850.1};	--	--	--	--	--	--
HORVU.MOREX.r3.2HG0128970	brown	330.807154980155	134.107836357146	196.699318623009	-62.5915	0.8749	1.3097	1.1121	3.6739	4.0123	4.3763	2.4048	1.9591	0.5173	1.2044	0.2772	1.1873	0.7014	2.7909	3.5236	2.7183	2.2018	2.3298	2H	120305087	120305626	-	HORVU.MOREX.r3.2HG0128970	--	--	--	zinc finger protein 7-like [Hordeum vulgare subsp. vulgare]	ZFP7_ARATH RecName: Full=Zinc finger protein 7 {ECO:0000305};	M0WKW6_HORVV SubName: Full=Uncharacterized protein {ECO:0000313|EnsemblPlants:HORVU.MOREX.r3.2HG0128970.1.CDS1};	--	GO:0005634,nucleus; GO:0003700,DNA-binding transcription factor activity; GO:0046872,metal ion binding; GO:0046982,protein heterodimerization activity; GO:0000976,transcription cis-regulatory region binding; GO:0009738,abscisic acid-activated signaling pathway; GO:0019760,glucosinolate metabolic process; GO:0009788,negative regulation of abscisic acid-activated signaling pathway; GO:0006355,regul…	PF13912.9:C2H2-type zinc finger	--	--	--
HORVU.MOREX.r3.2HG0130000	brown	846.250523044176	317.532943953376	528.717579090799	-211.185	15.5262	16.6081	14.9676	20.7767	22.2055	21.8911	20.1788	18.5811	15.1199	19.3599	23.0063	14.0796	16.0073	14.8806	13.3099	17.6671	16.0509	17.8584	2H	127562322	127570376	-	HORVU.MOREX.r3.2HG0130000	--	--	--	protein EFFECTOR OF TRANSCRIPTION 2-like [Hordeum vulgare subsp. vulgare]	ET2_ARATH RecName: Full=Protein EFFECTOR OF TRANSCRIPTION 2 {ECO:0000303|PubMed:17991462}; Short=AtET2 {ECO:0000303|PubMed:17991462};	F2DFR7_HORVV SubName: Full=Predicted protein {ECO:0000313|EMBL:BAJ93938.1};	--	GO:0005737,cytoplasm; GO:0005634,nucleus; GO:0097100,supercoiled DNA binding; GO:0006306,DNA methylation; GO:0045892,negative regulation of DNA-templated transcription; GO:2000033,regulation of seed dormancy process; GO:0010089,xylem development; GO:0003674,molecular_function; GO:0003676,nucleic acid binding; GO:0003677,DNA binding; GO:0003690,double-stranded DNA binding; GO:0005488,binding; GO:0…	PF19239.2:GIY-YIG domain-containing protein	--	--	--
HORVU.MOREX.r3.2HG0130590	brown	1004.01811733317	380.740175357317	623.277941975856	-242.538	10.7132	12.213	8.9645	19.7085	20.1748	22.0532	22.6106	16.1923	7.073	9.8319	11.285	11.4986	8.6963	8.1415	7.2668	13.758	9.2061	12.2006	2H	133599045	133599485	-	HORVU.MOREX.r3.2HG0130590	--	K13412 calcium-dependent protein kinase [EC:2.7.11.1] | (RefSeq) calcium-dependent protein kinase 19 (A)	ko04626: Plant-pathogen interaction	hypothetical protein ZWY2020_024504 [Hordeum vulgare]	PPCK2_ARATH RecName: Full=Phosphoenolpyruvate carboxylase kinase 2; Short=AtPPCK2; EC=2.7.11.1;	A0A8I7B2I1_HORVV RecName: Full=Protein kinase domain-containing protein {ECO:0000259|PROSITE:PS50011};	Ca2+/calmodulin-dependent protein kinase, EF-Hand protein superfamily	GO:0005737,cytoplasm; GO:0005634,nucleus; GO:0005524,ATP binding; GO:0009931,calcium-dependent protein serine/threonine kinase activity; GO:0005516,calmodulin binding; GO:0004683,calmodulin-dependent protein kinase activity; GO:0106310,protein serine kinase activity; GO:0004674,protein serine/threonine kinase activity; GO:0016036,cellular response to phosphate starvation; GO:0035556,intracellular…	PF00069.28:Protein kinase domain	--	--	--
HORVU.MOREX.r3.2HG0131070	brown	450.19672324043	186.826128583381	263.37059465705	-76.5445	0.9266	0.9271	1.7057	2.1275	2.1324	2.9043	2.0888	1.4085	1.4451	1.6362	1.5031	1.6673	0.9221	0.7554	0.6705	2.0449	1.6944	1.3034	2H	137559572	137561300	+	HORVU.MOREX.r3.2HG0131070	--	K08150 MFS transporter, SP family, solute carrier family 2 (myo-inositol transporter), member 13 | (RefSeq) probable inositol transporter 2 (A)	--	putative polyol transporter 1 [Hordeum vulgare subsp. vulgare]	PLT5_ARATH RecName: Full=Polyol transporter 5; AltName: Full=Protein POLYOL TRANSPORTER 5; Short=AtPLT5; AltName: Full=Sugar-proton symporter PLT5;	A0A8I6XET5_HORVV SubName: Full=Uncharacterized protein {ECO:0000313|EnsemblPlants:HORVU.MOREX.r3.2HG0131070.1};	Predicted transporter (major facilitator superfamily)	GO:0016021,integral component of membrane; GO:0005886,plasma membrane; GO:0005351,carbohydrate:proton symporter activity; GO:0015591,D-ribose transmembrane transporter activity; GO:0015148,D-xylose transmembrane transporter activity; GO:0005354,galactose transmembrane transporter activity; GO:0005355,glucose transmembrane transporter activity; GO:0015168,glycerol transmembrane transporter activit…	PF00083.27:Sugar (and other) transporter	--	--	--
HORVU.MOREX.r3.2HG0131280	brown	584.263875216153	308.773691555454	275.490183660699	33.2835078947546	5.2446	3.8098	4.9529	9.7471	10.4594	13.4089	4.85	4.2906	4.5642	6.2346	7.9309	4.9524	3.0061	3.7662	3.7403	9.1981	6.0923	5.8736	2H	138929371	138930682	-	HORVU.MOREX.r3.2HG0131280	--	K09338 homeobox-leucine zipper protein | (RefSeq) homeobox-leucine zipper protein HOX14-like (A)	--	homeobox-leucine zipper protein HOX14-like [Hordeum vulgare subsp. vulgare]	HOX14_ORYSJ RecName: Full=Homeobox-leucine zipper protein HOX14; AltName: Full=HD-ZIP protein HOX14; AltName: Full=Homeodomain transcription factor HOX14; AltName: Full=OsHox14;	D0VXY9_HORVV SubName: Full=Homeodomain leucine zipper protein class 1 {ECO:0000313|EMBL:BAI49293.1}; SubName: Full=Predicted protein {ECO:0000313|EMBL:BAJ99667.1};	Transcription factor HEX, contains HOX and HALZ domains	GO:0005634,nucleus; GO:0000981,DNA-binding transcription factor activity, RNA polymerase II-specific; GO:0043565,sequence-specific DNA binding; GO:0045893,positive regulation of DNA-templated transcription; GO:0003674,molecular_function; GO:0003700,DNA-binding transcription factor activity; GO:0140110,transcription regulator activity; GO:0003676,nucleic acid binding; GO:0003677,DNA binding; GO:00…	PF00046.32:Homeodomain	--	--	--
[truncated: 2,152 more rows]

## Sheet: brown gene PPI
gene1	gene1_name	gene2	gene2_name	protein1	protein2	combined_score
novel.9967	--	HORVU.MOREX.r3.3HG0320600	HORVU.MOREX.r3.3HG0320600	4513.MLOC_1091.1	4513.MLOC_51409.1	866
novel.9967	--	HORVU.MOREX.r3.5HG0464860	HORVU.MOREX.r3.5HG0464860	4513.MLOC_1091.1	4513.MLOC_15455.2	907
novel.9560	--	HORVU.MOREX.r3.7HG0730720	HORVU.MOREX.r3.7HG0730720	4513.MLOC_78556.2	4513.MLOC_80290.1	727
novel.9334	--	HORVU.MOREX.r3.6HG0615160	HORVU.MOREX.r3.6HG0615160	4513.MLOC_68293.1	4513.MLOC_70556.2	936
novel.9334	--	HORVU.MOREX.r3.1HG0022070	HORVU.MOREX.r3.1HG0022070	4513.MLOC_68293.1	4513.MLOC_76365.1	936
novel.9334	--	HORVU.MOREX.r3.1HG0022060	HORVU.MOREX.r3.1HG0022060	4513.MLOC_68293.1	4513.MLOC_76365.1	936
novel.9252	--	HORVU.MOREX.r3.3HG0299250	HORVU.MOREX.r3.3HG0299250	4513.MLOC_33258.3	4513.MLOC_33416.1	735
novel.8774	--	HORVU.MOREX.r3.1HG0047980	HORVU.MOREX.r3.1HG0047980	4513.MLOC_26813.1	4513.MLOC_39270.1	863
[truncated: 1,734 more rows]

## Sheet: node table
AverageShortestPathLength	Betweenness	BetweennessCentrality	ClosenessCentrality	ClusteringCoefficient	Degree	Eccentricity	IsSingleNode	name	NeighborhoodConnectivity	NumberOfDirectedEdges	NumberOfUndirectedEdges	PartnerOfMultiEdgedNodePairs	Radiality	selected	SelfLoops	shared name	Stress	TopologicalCoefficient
[truncated: 631 more rows]

[truncated: 6 more sheets: edge table, TOP20 genes, TOP20 genes name, after analysis brownPPI, after analysis result, Filtered results]
