# Supplementary material for: Transcriptome and weighted gene co-enrichment analysis revealed modules and candidate genes associated with barley response to low potassium stress
Source: Front Plant Sci. 2026 Mar 17;17:1779943. doi: 10.3389/fpls.2026.1779943 (PMC13035491; doi:10.3389/fpls.2026.1779943)
Supplement: Supplementary Table 12 — Shoot MEpink hub gene screening table. [file Table12.xlsx]

## Sheet: node pink
geneID	moduleColors	kTotal	kWithin	kOut	kDiff	LKGS1	LKGS2	LKGS3	NKGS1	NKGS2	NKGS3	LKFS1	LKFS2	LKFS3	NKFS1	NKFS2	NKFS3	LKOS1	LKOS2	LKOS3	NKOS1	NKOS2	NKOS3	chr	start	end	strand	gene_name	gene_description	KEGG	KEGG pathway	NR	Swissprot	Tremble	KOG	GO	Pfam	TF-Family	TF-Category	TF-Classification
HORVU.MOREX.r3.1HG0000880	pink	3232.51535185223	127.302562137804	3105.21278971443	-2977.91	83.0012	95.0199	92.9836	124.094	129.157	138.712	67.0322	37.5311	113.357	84.7163	86.7965	65.7764	15.171	18.5738	24.3631	21.0981	48.5232	25.5304	1H	2105889	2106453	+	HORVU.MOREX.r3.1HG0000880	--	--	--	uncharacterized protein LOC104582784 [Brachypodium distachyon]	--	A7XDG2_WHEAT SubName: Full=Uncharacterized protein {ECO:0000313|EMBL:ABO37958.1, ECO:0000313|EnsemblPlants:TraesCS1B02G011500.1.cds1};	--	GO:0016021,integral component of membrane; GO:0005575,cellular_component; GO:0016020,membrane; GO:0031224,intrinsic component of membrane; GO:0110165,cellular anatomical entity	PF11820.11:Protein of unknown function (DUF3339)	--	--	--
HORVU.MOREX.r3.1HG0005580	pink	1559.87634839884	117.27892678284	1442.6	-1325.32	299.721	471.601	368.76	599.028	581.343	498.39	465.334	489.51	460.363	384.291	444.81	435.56	248.806	289.704	400.344	285.345	388.841	326.637	1H	11468561	11471133	+	HORVU.MOREX.r3.1HG0005580	--	K17794 mitochondrial import inner membrane translocase subunit TIM23 | (RefSeq) mitochondrial import inner membrane translocase subunit TIM23-1-like (A)	--	outer envelope pore protein 16, chloroplastic-like [Triticum urartu]	OEP16_PEA RecName: Full=Outer envelope pore protein 16, chloroplastic; AltName: Full=Chloroplastic outer envelope pore protein of 16 kDa;	O82688_HORVU SubName: Full=Amino acid selective channel protein {ECO:0000313|EMBL:CAA09867.1};	--	GO:0009707,chloroplast outer membrane; GO:0034426,etioplast membrane; GO:0046930,pore complex; GO:0015288,porin activity; GO:0042803,protein homodimerization activity; GO:0006811,ion transport; GO:0045037,protein import into chloroplast stroma; GO:0003674,molecular_function; GO:0005215,transporter activity; GO:0015267,channel activity; GO:0022803,passive transmembrane transporter activity; GO:002…	PF02466.22:Tim17/Tim22/Tim23/Pmp24 family	--	--	--
HORVU.MOREX.r3.1HG0007200	pink	325.529180642293	58.5620507141764	266.967129928117	-208.405	63.4623	59.8826	60.2695	77.3242	68.8738	69.5963	49.3765	56.9625	50.7554	64.6345	60.3806	55.5759	53.9632	54.5236	59.8017	52.5221	62.404	54.6175	1H	14710882	14717791	+	HORVU.MOREX.r3.1HG0007200	--	K01810 glucose-6-phosphate isomerase [EC:5.3.1.9] | (RefSeq) glucose-6-phosphate isomerase, cytosolic (A)	ko00010: Glycolysis / Gluconeogenesis; ko00030: Pentose phosphate pathway; ko00500: Starch and sucrose metabolism; ko00520: Amino sugar and nucleotide sugar metabolism; ko01100: Metabolic pathways; ko01110: Biosynthesis of secondary metabolites; ko01200: Carbon metabolism; ko01250: Biosynthesis of nucleotide sugars	glucose-6-phosphate isomerase, cytosolic [Hordeum vulgare subsp. vulgare]	G6PI_MAIZE RecName: Full=Glucose-6-phosphate isomerase, cytosolic; Short=GPI; EC=5.3.1.9; AltName: Full=Phosphoglucose isomerase; Short=PGI; AltName: Full=Phosphohexose isomerase; Short=PHI;	F2CZQ3_HORVV RecName: Full=Glucose-6-phosphate isomerase {ECO:0000256|ARBA:ARBA00011952, ECO:0000256|RuleBase:RU000612}; EC=5.3.1.9 {ECO:0000256|ARBA:ARBA00011952, ECO:0000256|RuleBase:RU000612};	Glucose-6-phosphate isomerase	GO:0005829,cytosol; GO:0097367,carbohydrate derivative binding; GO:0004347,glucose-6-phosphate isomerase activity; GO:0048029,monosaccharide binding; GO:0006094,gluconeogenesis; GO:0051156,glucose 6-phosphate metabolic process; GO:0006096,glycolytic process; GO:0003674,molecular_function; GO:0005488,binding; GO:0003824,catalytic activity; GO:0016853,isomerase activity; GO:0016860,intramolecular o…	PF00342.22:Phosphoglucose isomerase	--	--	--
HORVU.MOREX.r3.1HG0008640	pink	1887.55516915976	67.1804441999674	1820.37472495979	-1753.19	160.451	204.422	180.429	211.85	203.946	163.154	153.11	191.212	180.107	150.182	150.282	141.448	97.6973	123.664	153.458	112.704	148.938	124.817	1H	20591330	20591869	-	HORVU.MOREX.r3.1HG0008640	--	K01633 7,8-dihydroneopterin aldolase/epimerase/oxygenase [EC:4.1.2.25 5.1.99.8 1.13.11.81] | (RefSeq) dihydroneopterin aldolase 2-like (A)	ko00790: Folate biosynthesis; ko01100: Metabolic pathways; ko01240: Biosynthesis of cofactors	dihydroneopterin aldolase 2-like [Hordeum vulgare subsp. vulgare]	FOLB1_ARATH RecName: Full=Dihydroneopterin aldolase 1 {ECO:0000305}; Short=DHNA1 {ECO:0000305}; EC=4.1.2.25 {ECO:0000269|PubMed:15107504, ECO:0000269|PubMed:15165863}; AltName: Full=7,8-dihydroneopterin aldolase; AltName: Full=AtFolB1 {ECO:0000303|PubMed:15107504};	A0A8I6W402_HORVV RecName: Full=FolB domain-containing protein {ECO:0000259|SMART:SM00905};	--	GO:0005737,cytoplasm; GO:0004150,dihydroneopterin aldolase activity; GO:0046656,folic acid biosynthetic process; GO:0046654,tetrahydrofolate biosynthetic process; GO:0003674,molecular_function; GO:0003824,catalytic activity; GO:0016829,lyase activity; GO:0016830,carbon-carbon lyase activity; GO:0016832,aldehyde-lyase activity; GO:0006082,organic acid metabolic process; GO:0006575,cellular modifie…	PF02152.21:Dihydroneopterin aldolase	--	--	--
HORVU.MOREX.r3.1HG0009050	pink	1033.75087364418	59.5674491499171	974.183424494261	-914.616	103.003	90.3694	140.993	148.353	119.876	151.764	98.0584	41.647	88.8022	95.831	94.0046	92.109	35.1272	35.5878	42.0071	65.4478	111.554	76.3338	1H	21488716	21489588	-	HORVU.MOREX.r3.1HG0009050	--	K09422 transcription factor MYB, plant | (RefSeq) transcription factor MYB59 (A)	--	Myb-related protein MYBAS2 [Hordeum vulgare]	MYBA2_ORYSJ RecName: Full=Myb-related protein MYBAS2;	A0A8I6WD49_HORVV SubName: Full=Uncharacterized protein {ECO:0000313|EnsemblPlants:HORVU.MOREX.r3.1HG0009050.1};	Transcription factor, Myb superfamily	GO:0005634,nucleus; GO:0003700,DNA-binding transcription factor activity; GO:0043565,sequence-specific DNA binding; GO:0006355,regulation of DNA-templated transcription; GO:0003674,molecular_function; GO:0140110,transcription regulator activity; GO:0003676,nucleic acid binding; GO:0003677,DNA binding; GO:0005488,binding; GO:0097159,organic cyclic compound binding; GO:1901363,heterocyclic compound…	PF00249.34:Myb-like DNA-binding domain	MYB	TF	MYB->MYB
HORVU.MOREX.r3.1HG0011360	pink	6855.17305900088	106.737528180128	6748.43553082075	-6641.7	51.3868	50.39	55.7134	59.9212	62.2359	61.7016	58.75	49.9131	64.9417	53.8033	60.5221	61.4282	29.0755	29.2088	34.205	27.7737	39.6132	30.3299	1H	27495202	27497787	+	HORVU.MOREX.r3.1HG0011360	--	--	--	hypothetical protein ZWY2020_037309 [Hordeum vulgare]	--	A0A452XRS3_AEGTS SubName: Full=Uncharacterized protein {ECO:0000313|EnsemblPlants:AET1Gv20135500.4};	--	GO:0016021,integral component of membrane; GO:0005575,cellular_component; GO:0016020,membrane; GO:0031224,intrinsic component of membrane; GO:0110165,cellular anatomical entity	PF06749.15:Protein of unknown function (DUF1218)	--	--	--
HORVU.MOREX.r3.1HG0015390	pink	6675.46666706511	124.228489459132	6551.23817760598	-6427.01	166.618	200.047	167.177	253.202	231.896	224.804	211.141	223.711	233.363	205.391	203.949	219.993	51.7975	74.759	115.412	65.1593	136.64	80.4445	1H	42662820	42663713	-	HORVU.MOREX.r3.1HG0015390	--	--	--	uncharacterized protein LOC123406299 [Hordeum vulgare subsp. vulgare]	--	A0A8I7B2D6_HORVV SubName: Full=Uncharacterized protein {ECO:0000313|EnsemblPlants:HORVU.MOREX.r3.1HG0015390.1};	--	--	--	--	--	--
HORVU.MOREX.r3.1HG0016030	pink	823.062115622936	126.164072975001	696.898042647934	-570.734	30.5348	38.6085	47.4419	83.3391	76.172	79.3707	47.5454	30.9272	31.5519	49.7386	50.7629	33.4888	13.6468	17.5949	22.4767	30.3046	52.5883	33.2632	1H	45903892	45907075	-	HORVU.MOREX.r3.1HG0016030	--	K22138 mitochondrial pyruvate carrier 1 | (RefSeq) mitochondrial pyruvate carrier 1-like (A)	--	hypothetical protein CFC21_005549 [Triticum aestivum]	MPC1_ARATH RecName: Full=Mitochondrial pyruvate carrier 1 {ECO:0000305}; Short=AtMPC1 {ECO:0000305};	A0A446JL96_TRITD RecName: Full=Mitochondrial pyruvate carrier {ECO:0000256|RuleBase:RU363100};	Uncharacterized conserved protein	GO:0031305,integral component of mitochondrial inner membrane; GO:0005739,mitochondrion; GO:0000325,plant-type vacuole; GO:0005886,plasma membrane; GO:0009536,plastid; GO:0050833,pyruvate transmembrane transporter activity; GO:0006850,mitochondrial pyruvate transmembrane transport; GO:0010119,regulation of stomatal movement; GO:0003674,molecular_function; GO:0005215,transporter activity; GO:00053…	PF03650.16:Mitochondrial pyruvate carriers	--	--	--
HORVU.MOREX.r3.1HG0016940	pink	277.228232660362	23.1213738478152	254.106858812547	-230.985	49.813	62.7617	53.5752	62.3061	66.022	53.6085	54.4714	62.8455	69.5501	46.5975	57.2274	44.9347	41.597	53.9272	55.7217	48.2338	50.2571	48.5857	1H	51203529	51210527	-	HORVU.MOREX.r3.1HG0016940	--	K15283 solute carrier family 35, member E1 | (RefSeq) triose phosphate/phosphate translocator, chloroplastic-like isoform X1 (A)	--	triose phosphate/phosphate translocator TPT, chloroplastic-like isoform X2 [Hordeum vulgare subsp. vulgare]	TPT_MAIZE RecName: Full=Triose phosphate/phosphate translocator, chloroplastic; Short=cTPT; Flags: Precursor;	F2DFY6_HORVV SubName: Full=Predicted protein {ECO:0000313|EMBL:BAJ94007.1};	Glucose-6-phosphate/phosphate and phosphoenolpyruvate/phosphate antiporter	GO:0031969,chloroplast membrane; GO:0005794,Golgi apparatus; GO:0016021,integral component of membrane; GO:0015297,antiporter activity; GO:0008514,organic anion transmembrane transporter activity; GO:0015605,organophosphate ester transmembrane transporter activity; GO:0015718,monocarboxylic acid transport; GO:0003674,molecular_function; GO:0005215,transporter activity; GO:0015291,secondary active…	PF03151.19:Triose-phosphate Transporter family	--	--	--
HORVU.MOREX.r3.1HG0021150	pink	719.86627536569	125.863200208032	594.003075157658	-468.14	2.9279	3.7482	2.7048	13.4285	11.0854	10.3443	6.4361	2.1045	4.5123	6.3745	7.2922	5.6189	1.0074	1.1197	1.8387	3.6558	7.2278	4.2189	1H	76635030	76636619	-	HORVU.MOREX.r3.1HG0021150	--	K13457 disease resistance protein RPM1 | (RefSeq) disease resistance protein RPM1-like (A)	ko04626: Plant-pathogen interaction	NBS-LRR disease resistance protein homologue, partial [Hordeum vulgare]	RGA1_SOLBU RecName: Full=Putative disease resistance protein RGA1; AltName: Full=RGA3-blb;	A0A8I6X2Z4_HORVV SubName: Full=Uncharacterized protein {ECO:0000313|EnsemblPlants:HORVU.MOREX.r3.1HG0021150.1.CDS1};	Apoptotic ATPase	GO:0043531,ADP binding; GO:0005524,ATP binding; GO:0050832,defense response to fungus; GO:0000166,nucleotide binding; GO:0003674,molecular_function; GO:0005488,binding; GO:0017076,purine nucleotide binding; GO:0030554,adenyl nucleotide binding; GO:0032553,ribonucleotide binding; GO:0032555,purine ribonucleotide binding; GO:0032559,adenyl ribonucleotide binding; GO:0036094,small molecule binding; …	PF00931.25:NB-ARC domain	--	--	--
HORVU.MOREX.r3.1HG0023870	pink	3222.17698496937	174.387210213815	3047.78977475556	-2873.4	107.617	100.969	94.7042	219.013	199.742	225.067	97.2593	85.2545	76.2303	190.33	179.005	225.29	19.2405	24.9637	52.7333	32.3083	86.5118	42.0105	1H	92934837	92935673	+	HORVU.MOREX.r3.1HG0023870	--	K00345 NAD(P)H-quinone oxidoreductase subunit S, chloroplastic [EC:7.1.1.-] | (RefSeq) NAD(P)H-quinone oxidoreductase subunit S, chloroplastic-like (A)	--	NAD(P)H-quinone oxidoreductase subunit S, chloroplastic-like [Hordeum vulgare subsp. vulgare]	NDHS_ARATH RecName: Full=NAD(P)H-quinone oxidoreductase subunit S, chloroplastic {ECO:0000305}; EC=7.1.1.- {ECO:0000305}; AltName: Full=NAD(P)H dehydrogenase subunit S {ECO:0000303|PubMed:21785130}; Short=NDH subunit S {ECO:0000305}; AltName: Full=NADH-plastoquinone oxidoreductase subunit S {ECO:0000305}; AltName: Full=Protein CHLORORESPIRATORY REDUCTION 31 {ECO:0000303|PubMed:21505067}; Flags: P…	A0A8I6X0S1_HORVV SubName: Full=Uncharacterized protein {ECO:0000313|EnsemblPlants:HORVU.MOREX.r3.1HG0023870.1.CDS1};	--	GO:0009507,chloroplast; GO:0009534,chloroplast thylakoid; GO:0009535,chloroplast thylakoid membrane; GO:0005829,cytosol; GO:0010598,NAD(P)H dehydrogenase complex (plastoquinone); GO:0048038,quinone binding; GO:0009767,photosynthetic electron transport chain; GO:0003674,molecular_function; GO:0005488,binding; GO:0006091,generation of precursor metabolites and energy; GO:0008150,biological_process;…	PF11623.11:NAD(P)H dehydrogenase subunit S	--	--	--
HORVU.MOREX.r3.1HG0024380	pink	1291.76491869184	132.301850932928	1159.46306775891	-1027.16	0.1941	0.3053	0.1677	1.1202	0.9988	0.8681	0.187	0.1105	0.5267	0.7991	0.3076	0.6007	0	0.0266	0	0.0957	0	0.0747	1H	96926185	96930552	-	HORVU.MOREX.r3.1HG0024380	--	K00485 dimethylaniline monooxygenase (N-oxide forming) / hypotaurine monooxygenase [EC:1.14.13.8 1.8.1.-] | (RefSeq) probable flavin-containing monooxygenase 1 (A)	ko00430: Taurine and hypotaurine metabolism; ko01100: Metabolic pathways	probable flavin-containing monooxygenase 1 [Hordeum vulgare subsp. vulgare]	FMO1_ARATH RecName: Full=Probable flavin-containing monooxygenase 1; EC=1.14.13.-;	A0A452Y2R2_AEGTS RecName: Full=Flavin-containing monooxygenase {ECO:0000256|RuleBase:RU361177}; EC=1.-.-.- {ECO:0000256|RuleBase:RU361177};	Flavin-containing monooxygenase	GO:0050660,flavin adenine dinucleotide binding; GO:0004499,N,N-dimethylaniline monooxygenase activity; GO:0050661,NADP binding; GO:0031543,peptidyl-proline dioxygenase activity; GO:0062047,pipecolic acid N-hydroxylase; GO:0071456,cellular response to hypoxia; GO:0042742,defense response to bacterium; GO:0050832,defense response to fungus; GO:0062034,L-pipecolic acid biosynthetic process; GO:00096…	PF00743.22:Flavin-binding monooxygenase-like	--	--	--
HORVU.MOREX.r3.1HG0025530	pink	191.309773400645	25.6035093516484	165.706264048997	-140.103	0.9238	2.7968	1.6093	5.5063	9.1875	3.7734	7.661	4.9007	4.3075	2.7147	8.3801	1.4797	2.148	0.7153	2.738	1.0718	2.726	2.3986	1H	103567639	103568424	+	HORVU.MOREX.r3.1HG0025530	--	--	--	fasciclin-like arabinogalactan protein 11 [Hordeum vulgare subsp. vulgare]	FLA11_ARATH RecName: Full=Fasciclin-like arabinogalactan protein 11; Flags: Precursor;	A0A8I6X3C4_HORVV RecName: Full=FAS1 domain-containing protein {ECO:0000259|PROSITE:PS50213};	--	GO:0031225,anchored component of membrane; GO:0005886,plasma membrane; GO:0009834,plant-type secondary cell wall biogenesis; GO:0008150,biological_process; GO:0009832,plant-type cell wall biogenesis; GO:0009987,cellular process; GO:0042546,cell wall biogenesis; GO:0044085,cellular component biogenesis; GO:0071554,cell wall organization or biogenesis; GO:0071669,plant-type cell wall organization o…	PF02469.25:Fasciclin domain	--	--	--
HORVU.MOREX.r3.1HG0025580	pink	494.478656363718	26.6674616065067	467.811194757211	-441.144	2.2076	1.4944	1.0674	2.4856	1.6538	2.0383	1.2495	0.7388	1.0204	2.1997	1.3801	1.7287	1.4613	0.5436	0.8566	0.5776	0.5137	1.5262	1H	104137203	104144280	+	HORVU.MOREX.r3.1HG0025580	--	--	--	hypothetical protein ZWY2020_029985 [Hordeum vulgare]	CP41B_ARATH RecName: Full=Chloroplast stem-loop binding protein of 41 kDa b, chloroplastic; Short=CSP41-b; AltName: Full=Heteroglycan-interacting protein 1.3; AltName: Full=Protein CHLOROPLAST RNA BINDING; AltName: Full=Protein Gb5f; Flags: Precursor;	A0A8I6WNI9_HORVV RecName: Full=NAD(P)-bd_dom domain-containing protein {ECO:0000259|Pfam:PF13460};	--	GO:0048046,apoplast; GO:0009507,chloroplast; GO:0009941,chloroplast envelope; GO:0009570,chloroplast stroma; GO:0005829,cytosol; GO:0005576,extracellular region; GO:0005777,peroxisome; GO:0000325,plant-type vacuole; GO:0009506,plasmodesma; GO:0000427,plastid-encoded plastid RNA polymerase complex; GO:0010287,plastoglobule; GO:0005840,ribosome; GO:0010319,stromule; GO:0003677,DNA binding; GO:00102…	PF13460.9:NAD(P)H-binding	--	--	--
HORVU.MOREX.r3.1HG0025960	pink	285.058806429905	42.2748628692789	242.783943560626	-200.509	43.5529	45.3731	48.2251	57.5775	58.9593	57.0042	48.9511	50.6714	47.5494	58.4402	56.4335	49.5115	40.2402	46.6509	54.1115	47.524	58.373	52.279	1H	109394495	109397860	-	HORVU.MOREX.r3.1HG0025960	--	K22912 5-amino-6-(5-phospho-D-ribitylamino)uracil phosphatase [EC:3.1.3.104] | (RefSeq) 5-amino-6-(5-phospho-D-ribitylamino)uracil phosphatase, chloroplastic-like (A)	ko00740: Riboflavin metabolism; ko01100: Metabolic pathways; ko01110: Biosynthesis of secondary metabolites; ko01240: Biosynthesis of cofactors	5-amino-6-(5-phospho-D-ribitylamino)uracil phosphatase, chloroplastic [Hordeum vulgare subsp. vulgare]	PYRP2_ARATH RecName: Full=5-amino-6-(5-phospho-D-ribitylamino)uracil phosphatase, chloroplastic {ECO:0000303|PubMed:27490826}; Short=AtPyrP2 {ECO:0000303|PubMed:27490826}; EC=3.1.3.104 {ECO:0000269|PubMed:27490826}; AltName: Full=5-amino-6-ribitylamino-2,4(1H,3H)-pyrimidinedione 5'-phosphate phosphatase {ECO:0000305|PubMed:27490826}; Short=ARPP phosphatase {ECO:0000305|PubMed:27490826}; AltName: …	A0A452Y3Y5_AEGTS SubName: Full=Uncharacterized protein {ECO:0000313|EnsemblPlants:AET1Gv20279200.5};	Predicted haloacid-halidohydrolase and related hydrolases	GO:0009507,chloroplast; GO:0043726,5-amino-6-(5-phosphoribitylamino)uracil phosphatase activity; GO:0043621,protein self-association; GO:0006468,protein phosphorylation; GO:0009231,riboflavin biosynthetic process; GO:0003674,molecular_function; GO:0003824,catalytic activity; GO:0016787,hydrolase activity; GO:0016788,hydrolase activity, acting on ester bonds; GO:0016791,phosphatase activity; GO:00…	PF13419.9:Haloacid dehalogenase-like hydrolase	--	--	--
HORVU.MOREX.r3.1HG0027200	pink	2381.24090595051	139.088553905131	2242.15235204538	-2103.06	40.1344	47.8828	47.1351	62.1559	61.3639	57.5178	46.2619	29.0675	38.5285	48.3642	63.1448	44.7278	21.5091	23.9938	31.2122	29.4585	41.5074	34.7279	1H	120800236	120802836	+	HORVU.MOREX.r3.1HG0027200	--	K14484 auxin-responsive protein IAA | (RefSeq) auxin-responsive protein IAA15-like (A)	ko04075: Plant hormone signal transduction	unnamed protein product [Triticum turgidum subsp. durum]	IAA15_ORYSJ RecName: Full=Auxin-responsive protein IAA15; AltName: Full=Indoleacetic acid-induced protein 15;	A0A446JPY8_TRITD RecName: Full=Auxin-responsive protein {ECO:0000256|RuleBase:RU004549};	--	GO:0005634,nucleus; GO:0009734,auxin-activated signaling pathway; GO:0006355,regulation of DNA-templated transcription; GO:0009733,response to auxin; GO:0007154,cell communication; GO:0007165,signal transduction; GO:0008150,biological_process; GO:0009719,response to endogenous stimulus; GO:0009725,response to hormone; GO:0009755,hormone-mediated signaling pathway; GO:0009987,cellular process; GO:…	PF02309.19:AUX/IAA family	AUX/IAA	TR	AUX/IAA
HORVU.MOREX.r3.1HG0031380	pink	674.935709515641	74.6240814560393	600.311628059602	-525.688	21.2975	72.6387	55.8771	73.4075	88.5724	46.5937	40.8573	44.1171	55.8421	23.2236	35.2651	23.3211	15.9084	10.6915	26.9606	16.9924	38.1515	20.3266	1H	155343664	155345808	-	HORVU.MOREX.r3.1HG0031380	--	--	--	hypothetical protein ZWY2020_058288 [Hordeum vulgare]	GDL7_ARATH RecName: Full=GDSL esterase/lipase At1g28580; EC=3.1.1.-; AltName: Full=Extracellular lipase At1g28580; Flags: Precursor;	A0A8I6X3S8_HORVV SubName: Full=Uncharacterized protein {ECO:0000313|EnsemblPlants:HORVU.MOREX.r3.1HG0031380.1};	--	GO:0005576,extracellular region; GO:0000325,plant-type vacuole; GO:0016788,hydrolase activity, acting on ester bonds; GO:0016042,lipid catabolic process; GO:0003674,molecular_function; GO:0003824,catalytic activity; GO:0016787,hydrolase activity; GO:0006629,lipid metabolic process; GO:0008150,biological_process; GO:0008152,metabolic process; GO:0009056,catabolic process; GO:0044238,primary metabo…	PF00657.25:GDSL-like Lipase/Acylhydrolase	--	--	--
HORVU.MOREX.r3.1HG0034560	pink	282.112768230967	71.8485687383325	210.264199492635	-138.416	49.1328	60.9702	58.3642	96.4989	86.9339	84.8442	65.7422	72.8938	55.0195	52.1485	56.0591	51.296	41.8052	46.6309	63.1635	51.0653	66.1881	54.6072	1H	189735412	189778937	+	HORVU.MOREX.r3.1HG0034560	--	--	--	pentatricopeptide repeat-containing protein MRL1, chloroplastic isoform X1 [Hordeum vulgare subsp. vulgare]	PP349_ARATH RecName: Full=Pentatricopeptide repeat-containing protein MRL1, chloroplastic; AltName: Full=Protein MATURATION OF RBCL 1; Short=AtMRL1; Flags: Precursor;	A0A8I6WNZ1_HORVV RecName: Full=PPR_long domain-containing protein {ECO:0000259|Pfam:PF17177};	--	GO:0009507,chloroplast; GO:0048255,mRNA stabilization; GO:0006139,nucleobase-containing compound metabolic process; GO:0006401,RNA catabolic process; GO:0006402,mRNA catabolic process; GO:0006725,cellular aromatic compound metabolic process; GO:0006807,nitrogen compound metabolic process; GO:0008150,biological_process; GO:0008152,metabolic process; GO:0009056,catabolic process; GO:0009057,macromo…	PF13041.9:PPR repeat family	--	--	--
HORVU.MOREX.r3.1HG0041280	pink	741.770688273198	71.9577977829841	669.812890490214	-597.855	1.3103	2.81	1.7164	4.8372	5.802	2.068	3.2128	2.789	4.0782	1.6165	5.3499	1.6374	0.4853	0.7877	1.0541	0.7082	1.8387	1.1769	1H	262442379	262446639	+	HORVU.MOREX.r3.1HG0041280	--	K10999 cellulose synthase A [EC:2.4.1.12] | (RefSeq) cellulose synthase A catalytic subunit 7 [UDP-forming]-like (A)	--	hypothetical protein ZWY2020_006233 [Hordeum vulgare]	CESA7_ORYSJ RecName: Full=Cellulose synthase A catalytic subunit 7 [UDP-forming]; EC=2.4.1.12; AltName: Full=OsCesA7;	D9IXC7_HORVV RecName: Full=Cellulose synthase {ECO:0000256|RuleBase:RU361116}; EC=2.4.1.12 {ECO:0000256|RuleBase:RU361116};	--	GO:0016021,integral component of membrane; GO:0005886,plasma membrane; GO:0016760,cellulose synthase (UDP-forming) activity; GO:0016759,cellulose synthase activity; GO:0046872,metal ion binding; GO:0071555,cell wall organization; GO:0030244,cellulose biosynthetic process; GO:0009833,plant-type primary cell wall biogenesis; GO:0009834,plant-type secondary cell wall biogenesis; GO:0003674,molecular…	PF03552.17:Cellulose synthase	--	--	--
HORVU.MOREX.r3.1HG0044100	pink	3336.31145781957	90.7880832420749	3245.52337457749	-3154.74	40.6556	47.51	39.5174	52.4439	48.3302	44.989	35.0809	53.1207	43.4265	45.4517	42.3515	43.9444	27.7869	31.3383	34.8523	30.8037	35.1721	30.2014	1H	288495510	288510795	+	HORVU.MOREX.r3.1HG0044100	--	K01262 Xaa-Pro aminopeptidase [EC:3.4.11.9] | (RefSeq) aminopeptidase P2-like (A)	--	aminopeptidase P2 [Hordeum vulgare subsp. vulgare]	AMPP2_ARATH RecName: Full=Aminopeptidase P2 {ECO:0000303|PubMed:11891249}; Short=AtAPP2 {ECO:0000303|PubMed:11891249}; EC=3.4.11.9 {ECO:0000250|UniProtKB:F4JQH3}; Flags: Precursor;	A0A8I6WS87_HORVV SubName: Full=Uncharacterized protein {ECO:0000313|EnsemblPlants:HORVU.MOREX.r3.1HG0044100.1};	Xaa-Pro aminopeptidase	GO:0009507,chloroplast; GO:0009570,chloroplast stroma; GO:0005829,cytosol; GO:0046872,metal ion binding; GO:0070006,metalloaminopeptidase activity; GO:0006508,proteolysis; GO:0003674,molecular_function; GO:0005488,binding; GO:0043167,ion binding; GO:0043169,cation binding; GO:0003824,catalytic activity; GO:0004177,aminopeptidase activity; GO:0008233,peptidase activity; GO:0008235,metalloexopeptid…	PF16189.8:Creatinase/Prolidase N-terminal domain	--	--	--
HORVU.MOREX.r3.1HG0049060	pink	5166.26213613732	111.396678699503	5054.86545743782	-4943.47	41.7331	41.6662	38.5121	48.4815	52.322	49.4174	43.4965	26.1932	43.7309	34.5488	39.3651	29.11	8.4884	11.0233	13.0042	10.5304	19.6533	12.3938	1H	324523421	324524688	-	HORVU.MOREX.r3.1HG0049060	--	--	--	hypothetical protein TRIUR3_21393 [Triticum urartu]	HIP39_ARATH RecName: Full=Heavy metal-associated isoprenylated plant protein 39 {ECO:0000303|PubMed:21072340, ECO:0000303|PubMed:23368984}; Short=AtHIP39 {ECO:0000303|PubMed:21072340, ECO:0000303|PubMed:23368984}; Flags: Precursor;	M8BPF8_AEGTA RecName: Full=HMA domain-containing protein {ECO:0000259|Pfam:PF00403};	Copper chaperone	GO:0046872,metal ion binding; GO:0003674,molecular_function; GO:0005488,binding; GO:0043167,ion binding; GO:0043169,cation binding	PF00403.29:Heavy-metal-associated domain	--	--	--
HORVU.MOREX.r3.1HG0049990	pink	44.176327860443	10.9688538143071	33.2074740461359	-22.2386	0.141	0	0.6958	1.111	0.1568	0.7416	0.1086	0.1284	0	0	0.4467	0.1745	0.1429	0.1546	0.268	0	0.1607	0.1447	1H	333166513	333166815	+	HORVU.MOREX.r3.1HG0049990	--	--	--	hypothetical protein D1007_34762 [Hordeum vulgare]	--	A0A8I6WI85_HORVV SubName: Full=Uncharacterized protein {ECO:0000313|EnsemblPlants:HORVU.MOREX.r3.1HG0049990.1.CDS1};	--	--	--	--	--	--
HORVU.MOREX.r3.1HG0052800	pink	3286.1301873931	188.599379241138	3097.53080815196	-2908.93	162.352	167.354	138.772	356.341	301.639	298.596	171.997	150.274	137.279	258.845	280.605	300.621	46.341	60.2485	81.2529	66.5264	122.686	90.1774	1H	352520592	352521542	-	HORVU.MOREX.r3.1HG0052800	--	K15109 solute carrier family 25 (mitochondrial carnitine/acylcarnitine transporter), member 20/29 | (RefSeq) mitochondrial carnitine/acylcarnitine carrier-like protein (A)	--	mitochondrial carnitine/acylcarnitine carrier-like protein [Hordeum vulgare subsp. vulgare]	MCAT_ARATH RecName: Full=Mitochondrial carnitine/acylcarnitine carrier-like protein; AltName: Full=Carnitine/acylcarnitine translocase-like protein; Short=CAC-like protein; AltName: Full=Protein A BOUT DE SOUFFLE;	F2CUI8_HORVV SubName: Full=Predicted protein {ECO:0000313|EMBL:BAJ86509.1};	Mitochondrial carnitine-acylcarnitine carrier protein	GO:0009507,chloroplast; GO:0016021,integral component of membrane; GO:0005743,mitochondrial inner membrane; GO:0005739,mitochondrion; GO:0009536,plastid; GO:0000064,L-ornithine transmembrane transporter activity; GO:0022857,transmembrane transporter activity; GO:1990575,mitochondrial L-ornithine transmembrane transport; GO:0006839,mitochondrial transport; GO:0003674,molecular_function; GO:0005215…	PF00153.30:Mitochondrial carrier protein	--	--	--
HORVU.MOREX.r3.1HG0052980	pink	2199.13089192029	77.1314963779996	2121.99939554229	-2044.87	5.6459	8.6698	8.5669	9.1822	11.1067	7.6456	8.3369	7.0007	9.5215	4.808	7.1786	6.7941	2.0665	2.6378	5.5167	4.1245	6.6159	4.0785	1H	353861091	353861907	+	HORVU.MOREX.r3.1HG0052980	--	K19038 E3 ubiquitin-protein ligase ATL41 [EC:2.3.2.27] | (RefSeq) RING-H2 finger protein ATL74-like (A)	--	RING-H2 finger protein ATL80-like [Hordeum vulgare subsp. vulgare]	ATL31_ORYSJ RecName: Full=E3 ubiquitin-protein ligase Os03g0188200; EC=2.3.2.27 {ECO:0000250|UniProtKB:Q8LGA5}; AltName: Full=RING-H2 finger protein Os03g0188200; AltName: Full=RING-type E3 ubiquitin transferase Os03g0188200 {ECO:0000305};	A0A8I7B111_HORVV RecName: Full=RING-type domain-containing protein {ECO:0000259|PROSITE:PS50089};	FOG: Predicted E3 ubiquitin ligase	GO:0016021,integral component of membrane; GO:0046872,metal ion binding; GO:0004842,ubiquitin-protein transferase activity; GO:0044260,cellular macromolecule metabolic process; GO:0016567,protein ubiquitination; GO:0003674,molecular_function; GO:0005488,binding; GO:0043167,ion binding; GO:0043169,cation binding; GO:0003824,catalytic activity; GO:0016740,transferase activity; GO:0019787,ubiquitin-…	PF13639.9:Ring finger domain	--	--	--
HORVU.MOREX.r3.1HG0055630	pink	592.824306095581	76.7434206042822	516.080885491299	-439.337	5.4629	11.4362	9.0864	12.0035	11.3064	9.4754	7.6267	7.1483	8.2175	7.1803	10.4569	7.5813	6.7118	5.266	7.5544	5.8774	6.9457	6.5936	1H	371621361	371623783	-	HORVU.MOREX.r3.1HG0055630	--	K00218 protochlorophyllide reductase [EC:1.3.1.33] | (RefSeq) protochlorophyllide reductase A, chloroplastic (A)	ko00860: Porphyrin metabolism; ko01100: Metabolic pathways; ko01110: Biosynthesis of secondary metabolites	short-chain dehydrogenase TIC 32, chloroplastic-like isoform X1 [Hordeum vulgare subsp. vulgare]	TIC32_ARATH RecName: Full=Short-chain dehydrogenase TIC 32, chloroplastic {ECO:0000303|PubMed:15180984}; EC=1.1.1.-; AltName: Full=Translocon at the inner envelope membrane of chloroplasts 32 {ECO:0000303|PubMed:15180984}; Short=AtTIC32 {ECO:0000303|PubMed:15180984};	A0A8I7B396_HORVV SubName: Full=Uncharacterized protein {ECO:0000313|EnsemblPlants:HORVU.MOREX.r3.1HG0055630.1};	Dehydrogenases with different specificities (related to short-chain alcohol dehydrogenases)	GO:0009507,chloroplast; GO:0009941,chloroplast envelope; GO:0009706,chloroplast inner membrane; GO:0005829,cytosol; GO:0005886,plasma membrane; GO:0016491,oxidoreductase activity; GO:0015031,protein transport; GO:0003674,molecular_function; GO:0003824,catalytic activity; GO:0006810,transport; GO:0008104,protein localization; GO:0008150,biological_process; GO:0009987,cellular process; GO:0033036,m…	PF00106.28:short chain dehydrogenase	--	--	--
HORVU.MOREX.r3.1HG0056440	pink	1204.67211934253	113.361614066331	1091.3105052762	-977.949	4.9921	13.1007	8.7339	16.6749	16.9058	7.5286	5.0425	5.1794	7.7733	6.676	12.7142	7.2774	1.3493	1.7949	2.5312	1.6958	7.0198	3.5872	1H	376808841	376810910	-	HORVU.MOREX.r3.1HG0056440	--	K25918 augmin complex subunit 8 | (RefSeq) AUGMIN subunit 8-like (A)	--	QWRF motif-containing protein 7-like [Hordeum vulgare subsp. vulgare]	QWRF7_ARATH RecName: Full=QWRF motif-containing protein 7;	F2DQK5_HORVV SubName: Full=Predicted protein {ECO:0000313|EMBL:BAJ97376.1};	--	GO:0005737,cytoplasm; GO:0005880,nuclear microtubule; GO:0008017,microtubule binding; GO:0051225,spindle assembly; GO:0003674,molecular_function; GO:0005488,binding; GO:0005515,protein binding; GO:0008092,cytoskeletal protein binding; GO:0015631,tubulin binding; GO:0000226,microtubule cytoskeleton organization; GO:0006996,organelle organization; GO:0007010,cytoskeleton organization; GO:0007017,mi…	PF04484.15:QWRF family	--	--	--
HORVU.MOREX.r3.1HG0056800	pink	574.906032277152	60.9927143818943	513.913317895258	-452.921	74.7623	77.0536	67.3219	95.5573	93.618	89.918	76.535	80.0739	92.1179	72.5641	79.0136	84.9433	59.555	73.7677	81.5841	70.0862	82.37	72.0235	1H	379660401	379663016	-	HORVU.MOREX.r3.1HG0056800	--	--	--	uncharacterized protein LOC123438783 [Hordeum vulgare subsp. vulgare]	--	A0A8I7B136_HORVV SubName: Full=Uncharacterized protein {ECO:0000313|EnsemblPlants:HORVU.MOREX.r3.1HG0056800.1};	--	--	--	--	--	--
HORVU.MOREX.r3.1HG0058280	pink	498.646307849574	69.6467419691315	428.999565880443	-359.353	7.2368	4.9413	4.7868	11.391	9.8749	9.5324	5.2805	4.9819	8.567	7.6789	7.471	7.3554	4.4529	4.099	4.2113	6.6337	6.2766	7.5974	1H	388067265	388074497	+	HORVU.MOREX.r3.1HG0058280	--	K00058 D-3-phosphoglycerate dehydrogenase / 2-oxoglutarate reductase [EC:1.1.1.95 1.1.1.399] | (RefSeq) D-3-phosphoglycerate dehydrogenase 3, chloroplastic-like (A)	ko00260: Glycine, serine and threonine metabolism; ko00270: Cysteine and methionine metabolism; ko01100: Metabolic pathways; ko01110: Biosynthesis of secondary metabolites; ko01200: Carbon metabolism; ko01230: Biosynthesis of amino acids	D-3-phosphoglycerate dehydrogenase 3, chloroplastic-like [Hordeum vulgare subsp. vulgare]	SERA2_ARATH RecName: Full=D-3-phosphoglycerate dehydrogenase 2, chloroplastic; Short=PGDH; EC=1.1.1.95 {ECO:0000269|PubMed:24368794, ECO:0000269|PubMed:9867856}; Flags: Precursor;	F2DUL4_HORVV RecName: Full=D-3-phosphoglycerate dehydrogenase {ECO:0000256|RuleBase:RU363003}; EC=1.1.1.95 {ECO:0000256|RuleBase:RU363003};	D-3-phosphoglycerate dehydrogenase, D-isomer-specific 2-hydroxy acid dehydrogenase superfamily	GO:0009507,chloroplast; GO:0009570,chloroplast stroma; GO:0005634,nucleus; GO:0051287,NAD binding; GO:0004617,phosphoglycerate dehydrogenase activity; GO:0006564,L-serine biosynthetic process; GO:0000166,nucleotide binding; GO:0003674,molecular_function; GO:0005488,binding; GO:0036094,small molecule binding; GO:0097159,organic cyclic compound binding; GO:1901265,nucleoside phosphate binding; GO:1…	PF02826.22:D-isomer specific 2-hydroxyacid dehydrogenase, NAD binding domain	--	--	--
HORVU.MOREX.r3.1HG0061580	pink	28.1065508591897	6.5234437991357	21.583107060054	-15.0597	0	0	0.168	1.2453	0.1893	0.3581	0.5244	0.155	0.0803	0.1932	0	0.5265	0	0.0933	0.0809	0.5034	0.194	0.262	1H	408176046	408176623	-	HORVU.MOREX.r3.1HG0061580	--	--	--	metallothionein-like protein 1 [Hordeum vulgare subsp. vulgare]	MT1_HORVU RecName: Full=Metallothionein-like protein 1; Short=MT-1;	A0A8I6WU58_HORVV SubName: Full=Uncharacterized protein {ECO:0000313|EnsemblPlants:HORVU.MOREX.r3.1HG0061540.1};	--	GO:0046872,metal ion binding; GO:0003674,molecular_function; GO:0005488,binding; GO:0043167,ion binding; GO:0043169,cation binding	PF01439.21:Metallothionein	--	--	--
HORVU.MOREX.r3.1HG0063020	pink	907.522407135201	103.006324846261	804.51608228894	-701.51	59.8321	74.4692	68.1737	96.8184	86.783	81.9275	51.5652	72.3177	74.7009	67.5483	63.562	70.2509	39.7893	50.6385	71.0319	54.6644	74.1905	57.2894	1H	417391408	417393448	+	HORVU.MOREX.r3.1HG0063020	--	--	--	protein RESISTANCE TO PHYTOPHTHORA 1, chloroplastic isoform X1 [Hordeum vulgare subsp. vulgare]	RPH1_SOLTU RecName: Full=Protein RESISTANCE TO PHYTOPHTHORA 1, chloroplastic {ECO:0000303|PubMed:19170932}; Short=StRPH1 {ECO:0000303|PubMed:19170932}; Flags: Precursor;	F2DBH1_HORVV SubName: Full=Predicted protein {ECO:0000313|EMBL:BAJ92442.1};	--	GO:0009507,chloroplast; GO:0016021,integral component of membrane; GO:0006952,defense response; GO:0050665,hydrogen peroxide biosynthetic process; GO:1902290,positive regulation of defense response to oomycetes; GO:0006950,response to stress; GO:0008150,biological_process; GO:0050896,response to stimulus; GO:0008152,metabolic process; GO:0009058,biosynthetic process; GO:0009987,cellular process; …	--	--	--	--
HORVU.MOREX.r3.1HG0063050	pink	5016.72509966682	173.305846792965	4843.41925287386	-4670.11	129.403	147.694	119.718	167.747	160.823	164.933	120.172	124.052	121.39	133.826	127.33	130.586	67.1471	73.9117	95.9835	78.5074	98.0647	82.6038	1H	417454277	417456328	-	HORVU.MOREX.r3.1HG0063050	--	K07305 peptide-methionine (R)-S-oxide reductase [EC:1.8.4.12] | (RefSeq) peptide methionine sulfoxide reductase B5-like (A)	--	peptide methionine sulfoxide reductase B5-like [Hordeum vulgare subsp. vulgare]	MSRB3_ORYSJ RecName: Full=Peptide methionine sulfoxide reductase B3, chloroplastic; Short=OsMSRB3; EC=1.8.4.12; AltName: Full=Peptide-methionine (R)-S-oxide reductase; Flags: Precursor;	F2CZC9_HORVV RecName: Full=Peptide-methionine (R)-S-oxide reductase {ECO:0000256|RuleBase:RU365044}; EC=1.8.4.12 {ECO:0000256|RuleBase:RU365044};	Predicted pilin-like transcription factor	GO:0009507,chloroplast; GO:0046872,metal ion binding; GO:0033743,peptide-methionine (R)-S-oxide reductase activity; GO:0030091,protein repair; GO:0006979,response to oxidative stress; GO:0003674,molecular_function; GO:0005488,binding; GO:0043167,ion binding; GO:0043169,cation binding; GO:0003824,catalytic activity; GO:0016491,oxidoreductase activity; GO:0016667,oxidoreductase activity, acting on …	PF01641.21:SelR domain	--	--	--
HORVU.MOREX.r3.1HG0063330	pink	533.775545568716	42.204285865722	491.571259702994	-449.367	15.7512	10.0157	13.3205	16.5876	21.84	22.2518	6.5555	5.1175	11.7462	19.0729	18.3252	20.1778	12.7277	11.1157	13.0376	9.0707	12.3387	7.4628	1H	417809228	417810778	-	HORVU.MOREX.r3.1HG0063330	--	K22683 aspartyl protease family protein [EC:3.4.23.-] | (RefSeq) protein ASPARTIC PROTEASE IN GUARD CELL 1-like (A)	--	probable aspartic proteinase GIP2 [Hordeum vulgare subsp. vulgare]	GIP2_NICBE RecName: Full=Probable aspartic proteinase GIP2 {ECO:0000305}; EC=3.4.23.- {ECO:0000305}; AltName: Full=Glucanase inhibitor protein 2 {ECO:0000303|PubMed:28082413}; Short=NbGIP2 {ECO:0000303|PubMed:28082413}; Flags: Precursor;	F2DA15_HORVV SubName: Full=Predicted protein {ECO:0000313|EMBL:BAJ91936.1};	Aspartyl protease	GO:0048046,apoplast; GO:0004190,aspartic-type endopeptidase activity; GO:0006952,defense response; GO:0006508,proteolysis; GO:0003674,molecular_function; GO:0003824,catalytic activity; GO:0004175,endopeptidase activity; GO:0008233,peptidase activity; GO:0016787,hydrolase activity; GO:0070001,aspartic-type peptidase activity; GO:0140096,catalytic activity, acting on a protein; GO:0006950,response …	PF14541.9:Xylanase inhibitor C-terminal	--	--	--
HORVU.MOREX.r3.1HG0064030	pink	4711.38898785482	157.385001745474	4554.00398610934	-4396.62	78.0011	68.9405	76.5674	99.5185	83.1072	110.046	60.6804	65.9068	64.9441	82.9654	76.8438	79.2221	25.2023	29.781	44.0746	34.0136	65.2476	36.8042	1H	421351369	421354474	+	HORVU.MOREX.r3.1HG0064030	--	--	--	uncharacterized protein LOC123442069 [Hordeum vulgare subsp. vulgare]	--	F2ELP2_HORVV SubName: Full=Predicted protein {ECO:0000313|EMBL:BAK08264.1};	--	--	--	--	--	--
HORVU.MOREX.r3.1HG0066870	pink	432.423942777092	43.9770236611766	388.446919115915	-344.47	22.4528	43.1582	39.8805	42.9468	44.8063	23.7166	21.6056	23.441	35.4993	17.3506	25.5724	17.1021	15.6667	16.2157	23.6562	16.1673	30.2053	13.7632	1H	436045064	436047506	+	HORVU.MOREX.r3.1HG0066870	--	K09519 DnaJ homolog subfamily B member 13 | (RefSeq) dnaJ protein homolog 1-like (A)	--	dnaJ protein homolog 1-like [Hordeum vulgare subsp. vulgare]	DNJH2_ALLPO RecName: Full=DnaJ protein homolog 2; Flags: Precursor;	M0V0D5_HORVV SubName: Full=Uncharacterized protein {ECO:0000313|EnsemblPlants:HORVU.MOREX.r3.1HG0066870.1};	Molecular chaperone (DnaJ superfamily)	GO:0005783,endoplasmic reticulum; GO:0016020,membrane; GO:0005524,ATP binding; GO:0030544,Hsp70 protein binding; GO:0046872,metal ion binding; GO:0051082,unfolded protein binding; GO:0006457,protein folding; GO:0009408,response to heat; GO:0000166,nucleotide binding; GO:0003674,molecular_function; GO:0005488,binding; GO:0017076,purine nucleotide binding; GO:0030554,adenyl nucleotide binding; GO:0…	PF01556.21:DnaJ C terminal domain	--	--	--
HORVU.MOREX.r3.1HG0067500	pink	1406.86228567782	111.087722237925	1295.77456343989	-1184.69	10.7881	10.7207	15.5603	19.0413	20.4348	24.516	10.3891	11.4792	16.377	14.1319	16.0191	15.2136	4.6383	6.911	8.533	7.5653	17.8954	8.3512	1H	438819768	438822513	-	HORVU.MOREX.r3.1HG0067500	--	--	--	GDSL esterase/lipase At5g45910-like [Hordeum vulgare subsp. vulgare]	GDL83_ARATH RecName: Full=GDSL esterase/lipase At5g45910; EC=3.1.1.-; AltName: Full=Extracellular lipase At5g45910; Flags: Precursor;	F2DR84_HORVV SubName: Full=Predicted protein {ECO:0000313|EMBL:BAJ97605.1};	--	GO:0005576,extracellular region; GO:0016788,hydrolase activity, acting on ester bonds; GO:0016042,lipid catabolic process; GO:0003674,molecular_function; GO:0003824,catalytic activity; GO:0016787,hydrolase activity; GO:0006629,lipid metabolic process; GO:0008150,biological_process; GO:0008152,metabolic process; GO:0009056,catabolic process; GO:0044238,primary metabolic process; GO:0071704,organic…	PF00657.25:GDSL-like Lipase/Acylhydrolase	--	--	--
HORVU.MOREX.r3.1HG0067900	pink	2249.39549531494	128.98577769902	2120.40971761592	-1991.42	107.378	135.191	106.975	152.84	149.233	123.263	97.516	108.573	117.625	105.781	118.62	116.137	67.8633	85.4837	109.809	71.1936	106.978	82.7041	1H	441141467	441142812	+	HORVU.MOREX.r3.1HG0067900	--	--	--	uncharacterized protein LOC123443468 [Hordeum vulgare subsp. vulgare]	--	A0A287G0Y2_HORVV SubName: Full=Uncharacterized protein {ECO:0000313|EnsemblPlants:HORVU.MOREX.r3.1HG0067900.1.CDS1};	--	--	PF09353.13:Domain of unknown function (DUF1995)	--	--	--
HORVU.MOREX.r3.1HG0070150	pink	1277.36973223587	144.821097726515	1132.54863450935	-987.728	5.9522	7.4959	7.095	18.4298	14.6154	13.9245	9.0982	5.5954	9.4416	9.131	8.6953	10.7375	2.1501	2.8478	2.9197	4.1841	10.9737	5.7202	1H	449931953	449934093	+	HORVU.MOREX.r3.1HG0070150	--	K14491 two-component response regulator ARR-B family | (RefSeq) two-component response regulator ORR21 (A)	ko04075: Plant hormone signal transduction	hypothetical protein ZWY2020_046627 [Hordeum vulgare]	PHL9_ARATH RecName: Full=Myb-related protein 2 {ECO:0000303|PubMed:21255164}; AltName: Full=Myb family transcription factor PHL9 {ECO:0000305}; AltName: Full=Protein NITROGEN STARVATION RESPONSE 1 {ECO:0000303|PubMed:15592750}; Short=AtNSR1 {ECO:0000303|PubMed:15592750}; AltName: Full=Protein PHR1-LIKE 9 {ECO:0000305};	M0XW55_HORVV SubName: Full=Uncharacterized protein {ECO:0000313|EnsemblPlants:HORVU.MOREX.r3.1HG0070150.1};	--	GO:0005634,nucleus; GO:0003677,DNA binding; GO:0003700,DNA-binding transcription factor activity; GO:0003674,molecular_function; GO:0003676,nucleic acid binding; GO:0005488,binding; GO:0097159,organic cyclic compound binding; GO:1901363,heterocyclic compound binding; GO:0140110,transcription regulator activity; GO:0005575,cellular_component; GO:0005622,intracellular anatomical structure; GO:00432…	PF14379.9:MYB-CC type transfactor, LHEQLE motif	--	--	--
HORVU.MOREX.r3.1HG0070370	pink	109.803607605554	17.3436872604257	92.4599203451281	-75.1162	0.1743	0.1329	0.4876	0.3271	0.5494	1.0088	0.291	0.0794	0.1097	0.4289	0.2455	0.4675	0.1472	0.0956	0.2762	0.086	0.795	0.0597	1H	450403555	450405024	-	HORVU.MOREX.r3.1HG0070370	--	K14494 DELLA protein | (RefSeq) DELLA protein SLN1-like (A)	ko04075: Plant hormone signal transduction	hypothetical protein ZWY2020_043811 [Hordeum vulgare]	SCR_MAIZE RecName: Full=Protein SCARECROW; AltName: Full=ZmSCR;	A0A8I6WKL0_HORVV SubName: Full=Uncharacterized protein {ECO:0000313|EnsemblPlants:HORVU.MOREX.r3.1HG0070370.1.CDS1};	--	GO:0005634,nucleus; GO:0003700,DNA-binding transcription factor activity; GO:0043565,sequence-specific DNA binding; GO:0008356,asymmetric cell division; GO:0090610,bundle sheath cell fate specification; GO:0009630,gravitropism; GO:0048366,leaf development; GO:0051457,maintenance of protein location in nucleus; GO:0009956,radial pattern formation; GO:0006355,regulation of DNA-templated transcripti…	PF03514.17:GRAS domain family	--	--	--
HORVU.MOREX.r3.1HG0070700	pink	5068.57545096434	147.284749921029	4921.29070104331	-4774.01	2.7393	3.908	3.3731	4.9084	3.9645	4.2149	2.9955	3.3005	3.5025	3.2107	3.7648	4.5208	0.7464	0.937	2.0163	1.8011	2.5523	1.7538	1H	452404725	452406174	+	HORVU.MOREX.r3.1HG0070700	--	--	--	prophage side tail fiber protein homolog StfR-like [Hordeum vulgare subsp. vulgare]	--	A0A8I6W742_HORVV SubName: Full=Uncharacterized protein {ECO:0000313|EnsemblPlants:HORVU.MOREX.r3.1HG0070700.1.CDS1};	--	--	--	--	--	--
HORVU.MOREX.r3.1HG0071460	pink	4808.50227351715	166.805572821911	4641.69670069524	-4474.89	146.484	154.205	143.519	248.756	218.472	242.587	141.532	158.902	148.397	242.985	222.733	265.261	46.3333	52.4875	92.3618	66.6187	113.322	76.1071	1H	455378580	455380032	-	HORVU.MOREX.r3.1HG0071460	--	--	--	protein MAINTENANCE OF PSII UNDER HIGH LIGHT 1 [Hordeum vulgare subsp. vulgare]	MPH1_ARATH RecName: Full=Protein MAINTENANCE OF PSII UNDER HIGH LIGHT 1 {ECO:0000303|PubMed:25846821};	F2CPP2_HORVV SubName: Full=Predicted protein {ECO:0000313|EMBL:BAJ84813.1};	--	GO:0009507,chloroplast; GO:0009535,chloroplast thylakoid membrane; GO:0016021,integral component of membrane; GO:0005886,plasma membrane; GO:0009579,thylakoid; GO:0061635,regulation of protein complex stability; GO:0008150,biological_process; GO:0065007,biological regulation; GO:0065008,regulation of biological quality; GO:0005575,cellular_component; GO:0005622,intracellular anatomical structure;…	--	--	--	--
HORVU.MOREX.r3.1HG0071710	pink	577.486574495967	35.3669938939379	542.119580602029	-506.753	5.5678	2.2571	1.5307	4.0471	5.8014	4.3752	1.7918	0.4494	1.9954	6.1619	3.7224	3.7511	1.2144	1.9327	0.9381	1.3902	3.8571	1.7364	1H	455948994	455949599	+	HORVU.MOREX.r3.1HG0071710	--	K14496 abscisic acid receptor PYR/PYL family | (RefSeq) abscisic acid receptor PYL4-like (A)	ko04016: MAPK signaling pathway - plant; ko04075: Plant hormone signal transduction	abscisic acid receptor PYL4-like [Hordeum vulgare subsp. vulgare]	PYL4_ARATH RecName: Full=Abscisic acid receptor PYL4 {ECO:0000303|PubMed:19407142, ECO:0000303|PubMed:19624469, ECO:0000303|PubMed:19898420, ECO:0000303|PubMed:21658606, ECO:0000303|PubMed:23844015, ECO:0000303|PubMed:24563205}; AltName: Full=ABI1-binding protein 2 {ECO:0000303|PubMed:19874541}; AltName: Full=PYR1-like protein 4 {ECO:0000303|PubMed:19407142, ECO:0000303|PubMed:19624469, ECO:00003…	A0A8I7B3P8_HORVV SubName: Full=Uncharacterized protein {ECO:0000313|EnsemblPlants:HORVU.MOREX.r3.1HG0071710.1.CDS1};	--	GO:0005737,cytoplasm; GO:0005634,nucleus; GO:0009705,plant-type vacuole membrane; GO:0005886,plasma membrane; GO:0010427,abscisic acid binding; GO:0042803,protein homodimerization activity; GO:0004864,protein phosphatase inhibitor activity; GO:0038023,signaling receptor activity; GO:0044389,ubiquitin-like protein ligase binding; GO:0009738,abscisic acid-activated signaling pathway; GO:0080163,reg…	PF10604.12:Polyketide cyclase / dehydrase and lipid transport	--	--	--
HORVU.MOREX.r3.1HG0073500	pink	348.088628704077	52.928635066942	295.159993637135	-242.231	2.2808	4.1555	1.9328	11.3404	10.3729	4.3112	8.3972	2.8685	8.7432	2.3147	4.4134	1.0493	0.9002	1.262	2.2836	1.2939	2.6235	1.3054	1H	462892132	462894501	-	HORVU.MOREX.r3.1HG0073500	--	K05909 laccase [EC:1.10.3.2] | (RefSeq) laccase-12-like isoform X1 (A)	--	laccase-12-like [Hordeum vulgare subsp. vulgare]	LAC12_ORYSJ RecName: Full=Laccase-12; EC=1.10.3.2; AltName: Full=Benzenediol:oxygen oxidoreductase 12; AltName: Full=Diphenol oxidase 12; AltName: Full=Urishiol oxidase 12; Flags: Precursor;	F2D9J2_HORVV RecName: Full=Laccase {ECO:0000256|ARBA:ARBA00012297, ECO:0000256|RuleBase:RU361119}; EC=1.10.3.2 {ECO:0000256|ARBA:ARBA00012297, ECO:0000256|RuleBase:RU361119}; AltName: Full=Benzenediol:oxygen oxidoreductase {ECO:0000256|RuleBase:RU361119}; AltName: Full=Diphenol oxidase {ECO:0000256|RuleBase:RU361119}; AltName: Full=Urishiol oxidase {ECO:0000256|RuleBase:RU361119};	Multicopper oxidases	GO:0048046,apoplast; GO:0005507,copper ion binding; GO:0052716,hydroquinone:oxygen oxidoreductase activity; GO:0016491,oxidoreductase activity; GO:0046274,lignin catabolic process; GO:0003674,molecular_function; GO:0005488,binding; GO:0043167,ion binding; GO:0043169,cation binding; GO:0046872,metal ion binding; GO:0046914,transition metal ion binding; GO:0003824,catalytic activity; GO:0016679,oxi…	PF07731.17:Multicopper oxidase	--	--	--
HORVU.MOREX.r3.1HG0073550	pink	658.186503477529	102.380067141215	555.806436336314	-453.426	0.0925	0.529	0.1826	1.3278	1.1061	0.9246	0.3563	0.2317	0.8511	0.3151	1.1725	0.4293	0.1641	0.1268	0.1319	0.0684	0.3955	0.1187	1H	463283764	463285858	+	HORVU.MOREX.r3.1HG0073550	--	K05909 laccase [EC:1.10.3.2] | (RefSeq) putative laccase-11 (A)	--	putative laccase-11 [Hordeum vulgare subsp. vulgare]	LAC11_ORYSJ RecName: Full=Putative laccase-11; EC=1.10.3.2; AltName: Full=Benzenediol:oxygen oxidoreductase 11; AltName: Full=Diphenol oxidase 11; AltName: Full=Urishiol oxidase 11;	M0VC31_HORVV RecName: Full=Laccase {ECO:0000256|ARBA:ARBA00012297, ECO:0000256|RuleBase:RU361119}; EC=1.10.3.2 {ECO:0000256|ARBA:ARBA00012297, ECO:0000256|RuleBase:RU361119}; AltName: Full=Benzenediol:oxygen oxidoreductase {ECO:0000256|RuleBase:RU361119}; AltName: Full=Diphenol oxidase {ECO:0000256|RuleBase:RU361119}; AltName: Full=Urishiol oxidase {ECO:0000256|RuleBase:RU361119};	Multicopper oxidases	GO:0048046,apoplast; GO:0005507,copper ion binding; GO:0052716,hydroquinone:oxygen oxidoreductase activity; GO:0016491,oxidoreductase activity; GO:0046274,lignin catabolic process; GO:0003674,molecular_function; GO:0005488,binding; GO:0043167,ion binding; GO:0043169,cation binding; GO:0046872,metal ion binding; GO:0046914,transition metal ion binding; GO:0003824,catalytic activity; GO:0016679,oxi…	PF00394.25:Multicopper oxidase	--	--	--
HORVU.MOREX.r3.1HG0073840	pink	660.223916458564	129.831105046753	530.392811411811	-400.562	82.2797	124.745	92.1689	185.698	168.583	181.891	88.239	113.932	107.844	121.657	128.398	127.588	71.6773	77.5278	117.073	95.8666	131.006	108.093	1H	463901145	463904621	+	HORVU.MOREX.r3.1HG0073840	--	K00761 uracil phosphoribosyltransferase [EC:2.4.2.9] | (RefSeq) uracil phosphoribosyltransferase-like (A)	ko00240: Pyrimidine metabolism; ko01100: Metabolic pathways; ko01232: Nucleotide metabolism	uracil phosphoribosyltransferase [Hordeum vulgare subsp. vulgare]	UPP_TOBAC RecName: Full=Uracil phosphoribosyltransferase; Short=UPRTase; EC=2.4.2.9; AltName: Full=UMP pyrophosphorylase;	A0A8I7B1E0_HORVV RecName: Full=Uracil phosphoribosyltransferase {ECO:0000256|ARBA:ARBA00011894}; EC=2.4.2.9 {ECO:0000256|ARBA:ARBA00011894}; AltName: Full=UMP pyrophosphorylase {ECO:0000256|ARBA:ARBA00031082};	Armadillo/beta-Catenin/plakoglobin	GO:0005737,cytoplasm; GO:0005829,cytosol; GO:0005525,GTP binding; GO:0004845,uracil phosphoribosyltransferase activity; GO:0044206,UMP salvage; GO:0006223,uracil salvage; GO:0000166,nucleotide binding; GO:0003674,molecular_function; GO:0005488,binding; GO:0017076,purine nucleotide binding; GO:0019001,guanyl nucleotide binding; GO:0032553,ribonucleotide binding; GO:0032555,purine ribonucleotide bi…	PF14681.9:Uracil phosphoribosyltransferase	--	--	--
HORVU.MOREX.r3.1HG0074720	pink	572.67181701725	45.6476836325549	527.024133384695	-481.376	2.5063	2.1573	2.5762	4.5674	2.6154	3.3982	2.2693	2.2832	3.6088	3.1978	3.4116	2.7823	2.0951	1.6438	0.8843	1.8857	2.7102	2.6789	1H	469203751	469209017	-	HORVU.MOREX.r3.1HG0074720	--	K14431 transcription factor TGA | (RefSeq) transcription factor TGAL5-like isoform X1 (A)	ko04075: Plant hormone signal transduction	transcription factor TGAL5-like isoform X1 [Hordeum vulgare subsp. vulgare]	TGAL5_ORYSJ RecName: Full=Transcription factor TGAL5 {ECO:0000305}; AltName: Full=bZIP transcription factor 41 {ECO:0000303|PubMed:18065552}; Short=OsbZIP41 {ECO:0000303|PubMed:18065552};	A0A8I6WI09_HORVV SubName: Full=Uncharacterized protein {ECO:0000313|EnsemblPlants:HORVU.MOREX.r3.1HG0074720.1};	--	GO:0005634,nucleus; GO:0003700,DNA-binding transcription factor activity; GO:0043565,sequence-specific DNA binding; GO:0006952,defense response; GO:0006351,DNA-templated transcription; GO:0003674,molecular_function; GO:0140110,transcription regulator activity; GO:0003676,nucleic acid binding; GO:0003677,DNA binding; GO:0005488,binding; GO:0097159,organic cyclic compound binding; GO:1901363,hetero…	PF14144.9:Seed dormancy control	--	--	--
HORVU.MOREX.r3.1HG0076150	pink	222.627437672629	38.1826412006366	184.444796471992	-146.262	1.4454	2.645	2.176	5.2076	4.7429	2.4332	1.1135	1.5471	4.2966	2.7489	5.2672	2.7282	1.465	2.4178	2.6795	1.7818	2.8838	1.3353	1H	474075320	474076715	+	HORVU.MOREX.r3.1HG0076150	--	K23050 phenylcoumaran benzylic ether reductase [EC:1.3.1.-] | (RefSeq) isoflavone reductase homolog IRL-like (A)	--	isoflavone reductase homolog IRL-like [Hordeum vulgare subsp. vulgare]	IFRH_MAIZE RecName: Full=Isoflavone reductase homolog IRL {ECO:0000303|PubMed:8597660}; EC=1.3.1.- {ECO:0000250|UniProtKB:P52579};	A0A8I6WX52_HORVV RecName: Full=NmrA domain-containing protein {ECO:0000259|Pfam:PF05368};	--	GO:0005737,cytoplasm; GO:0070402,NADPH binding; GO:0016491,oxidoreductase activity; GO:0010438,cellular response to sulfur starvation; GO:0000166,nucleotide binding; GO:0003674,molecular_function; GO:0005488,binding; GO:0036094,small molecule binding; GO:0043167,ion binding; GO:0043168,anion binding; GO:0050661,NADP binding; GO:0097159,organic cyclic compound binding; GO:1901265,nucleoside phosph…	PF05368.16:NmrA-like family	--	--	--
HORVU.MOREX.r3.1HG0077390	pink	220.765577143625	65.2006924335708	155.564884710054	-90.3642	2.2361	6.9055	4.5622	16.617	15.2559	7.7642	4.996	2.9198	5.2053	5.5858	7.8735	4.2439	1.8132	3.5157	3.9684	6.3954	11.4728	5.9683	1H	478374236	478374808	+	HORVU.MOREX.r3.1HG0077390	--	--	--	uncharacterized protein LOC123416232 [Hordeum vulgare subsp. vulgare]	--	F2ECD1_HORVV SubName: Full=Predicted protein {ECO:0000313|EMBL:BAK05003.1};	--	--	--	--	--	--
HORVU.MOREX.r3.1HG0078570	pink	2815.09984154052	147.846903864316	2667.2529376762	-2519.41	9.5595	6.6166	7.2095	12.4725	11.592	13.6844	6.7326	5.0831	7.8986	8.3387	8.6243	8.8361	3.4101	3.0603	2.5354	3.5202	4.6778	4.4644	1H	481509462	481510502	-	HORVU.MOREX.r3.1HG0078570	--	--	--	protein LURP-one-related 5-like [Hordeum vulgare subsp. vulgare]	LOR5_ARATH RecName: Full=Protein LURP-one-related 5;	A0A8I6WSW7_HORVV SubName: Full=Uncharacterized protein {ECO:0000313|EnsemblPlants:HORVU.MOREX.r3.1HG0078570.1.CDS1};	--	--	PF04525.15:LURP-one-related	--	--	--
HORVU.MOREX.r3.1HG0079200	pink	34.1725557464487	4.14093769795611	30.0316180484926	-25.8907	0	0.726	0.179	1.021	0.8574	0.3339	0.4192	0.9087	0.813	0.1544	0.2874	0.0561	0.7353	0.5471	0.6035	0.0447	0.2068	0.3723	1H	483281192	483282133	+	HORVU.MOREX.r3.1HG0079200	--	K03124 transcription initiation factor TFIIB | (RefSeq) transcription initiation factor IIB-like (A)	ko03022: Basal transcription factors	transcription initiation factor IIB-like [Hordeum vulgare subsp. vulgare]	TF2B_ORYSJ RecName: Full=Transcription initiation factor IIB; AltName: Full=General transcription factor TFIIB;	A0A8I6WXV8_HORVV RecName: Full=TFIIB-type domain-containing protein {ECO:0000259|PROSITE:PS51134};	Transcription initiation factor TFIIB	GO:0005634,nucleus; GO:0097550,transcription preinitiation complex; GO:0046872,metal ion binding; GO:0017025,TBP-class protein binding; GO:0006352,DNA-templated transcription initiation; GO:0070897,transcription preinitiation complex assembly; GO:0003674,molecular_function; GO:0005488,binding; GO:0043167,ion binding; GO:0043169,cation binding; GO:0005515,protein binding; GO:0008134,transcription …	PF00382.22:Transcription factor TFIIB repeat	--	--	--
HORVU.MOREX.r3.1HG0079920	pink	738.27096736375	46.5450071743364	691.725960189414	-645.181	2.5194	0.7544	1.4197	2.0696	1.9846	3.0148	0.6498	1.0441	0.9898	2.0503	2.1016	2.061	0.4055	0.9133	0.5448	0.7784	2.404	0.5328	1H	485149464	485153413	-	HORVU.MOREX.r3.1HG0079920	--	K13457 disease resistance protein RPM1 | (RefSeq) disease resistance protein RPM1-like (A)	ko04626: Plant-pathogen interaction	disease resistance protein RGA2-like [Hordeum vulgare subsp. vulgare]	DRL21_ARATH RecName: Full=Putative disease resistance protein At3g14460;	M0WV18_HORVV SubName: Full=Uncharacterized protein {ECO:0000313|EnsemblPlants:HORVU.MOREX.r3.1HG0079920.1.CDS1};	Apoptotic ATPase	GO:0004016,adenylate cyclase activity; GO:0043531,ADP binding; GO:0005524,ATP binding; GO:0042742,defense response to bacterium; GO:0050832,defense response to fungus; GO:0003674,molecular_function; GO:0003824,catalytic activity; GO:0009975,cyclase activity; GO:0016829,lyase activity; GO:0016849,phosphorus-oxygen lyase activity; GO:0000166,nucleotide binding; GO:0005488,binding; GO:0017076,purine…	PF00931.25:NB-ARC domain	--	--	--
HORVU.MOREX.r3.1HG0083620	pink	342.043882776072	37.3394134168535	304.704469359219	-267.365	0.2865	0.4006	0.2514	0.8066	0.3896	0.6197	0.1472	0.1885	0.631	0.3253	0.5549	0.4138	0.0807	0.2968	0.454	0.2669	0.3085	0.1961	1H	492775234	492778159	-	HORVU.MOREX.r3.1HG0083620	--	K01115 phospholipase D1/2 [EC:3.1.4.4] | (RefSeq) phospholipase D alpha 1-like isoform X1 (A)	ko00564: Glycerophospholipid metabolism; ko00565: Ether lipid metabolism; ko01100: Metabolic pathways; ko01110: Biosynthesis of secondary metabolites; ko04144: Endocytosis	phospholipase D alpha 1-like isoform X1 [Hordeum vulgare subsp. vulgare]	PLDA1_MAIZE RecName: Full=Phospholipase D alpha 1; Short=PLD alpha 1; EC=3.1.4.4; AltName: Full=Choline phosphatase 1; AltName: Full=Phosphatidylcholine-hydrolyzing phospholipase D 1;	F2E5K8_HORVV RecName: Full=Phospholipase D {ECO:0000256|ARBA:ARBA00012027, ECO:0000256|PIRNR:PIRNR036470}; EC=3.1.4.4 {ECO:0000256|ARBA:ARBA00012027, ECO:0000256|PIRNR:PIRNR036470};	Phospholipase D1	GO:0005886,plasma membrane; GO:0005509,calcium ion binding; GO:0070290,N-acylphosphatidylethanolamine-specific phospholipase D activity; GO:0004630,phospholipase D activity; GO:0046470,phosphatidylcholine metabolic process; GO:0009395,phospholipid catabolic process; GO:0003674,molecular_function; GO:0005488,binding; GO:0043167,ion binding; GO:0043169,cation binding; GO:0046872,metal ion binding; …	PF12357.11:Phospholipase D C terminal	--	--	--
HORVU.MOREX.r3.1HG0083700	pink	1644.60638067818	145.384568779871	1499.22181189831	-1353.84	1.2116	1.1779	0.8971	2.7284	2.5608	2.1672	1.0735	0.7726	1.4293	0.8942	1.9198	1.7996	0.307	0.6645	0.4032	0.5975	0.7598	0.4353	1H	493068212	493069273	-	HORVU.MOREX.r3.1HG0083700	--	K20723 reticulon-3 | (RefSeq) reticulon-like protein B11 (A)	--	reticulon-like protein B9 [Hordeum vulgare subsp. vulgare]	RTNLI_ARATH RecName: Full=Reticulon-like protein B9; Short=AtRTNLB9;	A0A8I6WYH6_HORVV RecName: Full=Reticulon-like protein {ECO:0000256|RuleBase:RU363132};	Reticulon	GO:0005789,endoplasmic reticulum membrane; GO:0016021,integral component of membrane; GO:0009617,response to bacterium; GO:0008150,biological_process; GO:0009605,response to external stimulus; GO:0009607,response to biotic stimulus; GO:0043207,response to external biotic stimulus; GO:0044419,biological process involved in interspecies interaction between organisms; GO:0050896,response to stimulus…	PF02453.20:Reticulon	--	--	--
HORVU.MOREX.r3.1HG0084110	pink	223.391792356952	29.4995807132446	193.892211643708	-164.393	0.7696	1.9804	3.6086	7.7981	9.2022	8.7043	6.5216	1.5774	10.3489	6.5534	3.658	3.0957	1.17	0.4221	0.5487	4.7434	6.7998	3.1599	1H	493836276	493836497	+	HORVU.MOREX.r3.1HG0084110	--	--	--	hypothetical protein ZWY2020_044928 [Hordeum vulgare]	--	A0A8I6WIU3_HORVV SubName: Full=Uncharacterized protein {ECO:0000313|EnsemblPlants:HORVU.MOREX.r3.1HG0084110.1.CDS1};	--	--	--	--	--	--
HORVU.MOREX.r3.1HG0086940	pink	247.86202264111	25.3142966394099	222.548	-197.233	89.1322	80.0682	84.8013	86.589	106.094	98.4691	74.7251	86.3703	80.9834	97.2382	100.194	85.6209	81.4916	71.8063	72.0761	83.1664	90.5699	91.8122	1H	498533918	498537446	+	HORVU.MOREX.r3.1HG0086940	--	K10580 ubiquitin-conjugating enzyme E2 N [EC:2.3.2.23] | (RefSeq) ubiquitin-conjugating enzyme E2 36-like (A)	ko04120: Ubiquitin mediated proteolysis	ubiquitin-conjugating enzyme E2 36 [Aegilops tauschii subsp. strangulata]	UBC36_ARATH RecName: Full=Ubiquitin-conjugating enzyme E2 36; EC=2.3.2.23; AltName: Full=E2 ubiquitin-conjugating enzyme 36; AltName: Full=Ubiquitin carrier protein 36;	A0A452ZVX6_AEGTS RecName: Full=UBC core domain-containing protein {ECO:0000259|PROSITE:PS50127};	Ubiquitin-protein ligase	GO:0005634,nucleus; GO:0005524,ATP binding; GO:0061631,ubiquitin conjugating enzyme activity; GO:0006301,postreplication repair; GO:0070534,protein K63-linked ubiquitination; GO:0000209,protein polyubiquitination; GO:0000166,nucleotide binding; GO:0003674,molecular_function; GO:0005488,binding; GO:0017076,purine nucleotide binding; GO:0030554,adenyl nucleotide binding; GO:0032553,ribonucleotide b…	PF00179.29:Ubiquitin-conjugating enzyme	--	--	--
HORVU.MOREX.r3.1HG0087620	pink	179.007212358773	51.7286693443724	127.279	-75.5499	57.7518	229.572	179.314	256.952	325.578	107.191	66.9255	71.6254	187.922	88.5682	148.537	55.213	59.5164	73.4901	116.338	86.3186	153.049	104.652	1H	499643940	499645353	-	HORVU.MOREX.r3.1HG0087620	--	K08235 xyloglucan:xyloglucosyl transferase [EC:2.4.1.207] | (RefSeq) xyloglucan endotransglycosylase/hydrolase protein 8 (A)	--	xyloglucan endotransglycosylase/hydrolase protein 8-like [Hordeum vulgare subsp. vulgare]	XTH8_ORYSJ RecName: Full=Xyloglucan endotransglycosylase/hydrolase protein 8; EC=2.4.1.207; AltName: Full=End-xyloglucan transferase; AltName: Full=OsXRT5; AltName: Full=OsXTH8; Flags: Precursor;	F2DT99_HORVV RecName: Full=Xyloglucan endotransglucosylase/hydrolase {ECO:0000256|RuleBase:RU361120}; EC=2.4.1.207 {ECO:0000256|RuleBase:RU361120};	--	GO:0048046,apoplast; GO:0004553,hydrolase activity, hydrolyzing O-glycosyl compounds; GO:0030247,polysaccharide binding; GO:0016762,xyloglucan:xyloglucosyl transferase activity; GO:0042546,cell wall biogenesis; GO:0071555,cell wall organization; GO:0010411,xyloglucan metabolic process; GO:0003674,molecular_function; GO:0003824,catalytic activity; GO:0016787,hydrolase activity; GO:0016798,hydrolas…	PF00722.24:Glycosyl hydrolases family 16	--	--	--
HORVU.MOREX.r3.1HG0089030	pink	3338.1820911021	164.697718267374	3173.48437283473	-3008.79	64.3693	67.7852	57.5147	108.504	89.9287	108.742	67.4188	79.0214	60.347	95.3387	80.0058	96.989	28.2799	28.1964	46.8404	48.2507	58.9172	51.0381	1H	501995634	501999750	+	HORVU.MOREX.r3.1HG0089030	--	K10046 GDP-D-mannose 3', 5'-epimerase [EC:5.1.3.18 5.1.3.-] | (RefSeq) GDP-mannose 3,5-epimerase 1-like (A)	ko00053: Ascorbate and aldarate metabolism; ko00520: Amino sugar and nucleotide sugar metabolism; ko01100: Metabolic pathways; ko01110: Biosynthesis of secondary metabolites; ko01240: Biosynthesis of cofactors; ko01250: Biosynthesis of nucleotide sugars	hypothetical protein ZWY2020_045240 [Hordeum vulgare]	GME1_ORYSI RecName: Full=GDP-mannose 3,5-epimerase 1; Short=GDP-Man 3,5-epimerase 1; EC=5.1.3.18 {ECO:0000250|UniProtKB:Q93VR3}; AltName: Full=OsGME-1;	M0W5U3_HORVV SubName: Full=Uncharacterized protein {ECO:0000313|EnsemblPlants:HORVU.MOREX.r3.1HG0089030.1};	dTDP-glucose 4-6-dehydratase/UDP-glucuronic acid decarboxylase	GO:0047918,GDP-mannose 3,5-epimerase activity; GO:0051287,NAD binding; GO:0019853,L-ascorbic acid biosynthetic process; GO:0003674,molecular_function; GO:0003824,catalytic activity; GO:0016853,isomerase activity; GO:0016854,racemase and epimerase activity; GO:0016857,racemase and epimerase activity, acting on carbohydrates and derivatives; GO:0000166,nucleotide binding; GO:0005488,binding; GO:003…	PF01370.24:NAD dependent epimerase/dehydratase family	--	--	--
HORVU.MOREX.r3.1HG0089180	pink	377.411504085531	53.5731651664101	323.838338919121	-270.265	83.983	78.8998	81.0905	118.477	118.997	117.615	76.5352	85.7948	68.9571	113.155	106.312	88.7744	75.2016	77.1456	87.0597	90.6211	104.662	104.377	1H	502624017	502626375	-	HORVU.MOREX.r3.1HG0089180	--	--	--	hypothetical protein ZWY2020_042029 [Hordeum vulgare]	CRIM2_ARATH RecName: Full=Cold-regulated 413 inner membrane protein 2, chloroplastic; Short=AtCOR413-IM2; AltName: Full=Cold-regulated 413 thylakoid membrane 2; Short=AtCOR413-TM2; Flags: Precursor;	Q8W0V1_HORVV SubName: Full=Cold acclimation WCOR413-like protein gamma form {ECO:0000313|EMBL:AAL69988.1}; SubName: Full=Predicted protein {ECO:0000313|EMBL:BAJ87625.1};	--	GO:0009941,chloroplast envelope; GO:0009535,chloroplast thylakoid membrane; GO:0031357,integral component of chloroplast inner membrane; GO:0070417,cellular response to cold; GO:0009631,cold acclimation; GO:0006950,response to stress; GO:0008150,biological_process; GO:0009266,response to temperature stimulus; GO:0009409,response to cold; GO:0009628,response to abiotic stimulus; GO:0009987,cellula…	PF05562.14:Cold acclimation protein WCOR413	--	--	--
HORVU.MOREX.r3.1HG0090310	pink	1862.54007489885	60.0290990115465	1802.5109758873	-1742.48	74.2809	105.255	97.8105	97.8159	107.347	95.7074	87.3288	88.2705	108.293	86.7573	89.1066	84.2505	53.2202	70.9182	83.605	72.7052	77.0323	77.517	1H	504706594	504708311	+	HORVU.MOREX.r3.1HG0090310	--	--	--	uncharacterized protein LOC123451034 [Hordeum vulgare subsp. vulgare]	--	F2D334_HORVV SubName: Full=Predicted protein {ECO:0000313|EMBL:BAJ89505.1};	--	--	PF11341.11:Protein of unknown function (DUF3143)	--	--	--
HORVU.MOREX.r3.1HG0094920	pink	1467.58628818269	146.827094766669	1320.75919341602	-1173.93	9.0772	14.3979	12.5328	33.4571	28.1958	16.849	8.3127	11.8383	9.4957	9.8935	14.6539	10.1489	1.4973	0.7045	2.8291	0.9501	4.8085	2.7251	1H	514891174	514893273	+	HORVU.MOREX.r3.1HG0094920	--	K05280 flavonoid 3'-monooxygenase [EC:1.14.14.82] | (RefSeq) flavonoid 3'-monooxygenase CYP75B3-like (A)	ko00941: Flavonoid biosynthesis; ko00944: Flavone and flavonol biosynthesis; ko01100: Metabolic pathways; ko01110: Biosynthesis of secondary metabolites	flavonoid 3'-monooxygenase CYP75B3-like [Hordeum vulgare subsp. vulgare]	C75B3_ORYSJ RecName: Full=Flavonoid 3'-monooxygenase CYP75B3 {ECO:0000305}; EC=1.14.14.82 {ECO:0000305|PubMed:18726614}; AltName: Full=Cytochrome P450 75B3 {ECO:0000303|PubMed:26082402}; AltName: Full=Flavonoid 3'-hydroxylase {ECO:0000303|PubMed:18726614}; Short=OsF3'H {ECO:0000303|PubMed:18726614};	M0V2A3_HORVV SubName: Full=Uncharacterized protein {ECO:0000313|EnsemblPlants:HORVU.MOREX.r3.1HG0094920.1};	Cytochrome P450 CYP2 subfamily	GO:0016021,integral component of membrane; GO:0016711,flavonoid 3'-monooxygenase activity; GO:0020037,heme binding; GO:0005506,iron ion binding; GO:0009813,flavonoid biosynthetic process; GO:0003674,molecular_function; GO:0003824,catalytic activity; GO:0004497,monooxygenase activity; GO:0016491,oxidoreductase activity; GO:0016705,oxidoreductase activity, acting on paired donors, with incorporatio…	PF00067.25:Cytochrome P450	--	--	--
HORVU.MOREX.r3.2HG0096520	pink	482.174606774509	55.2225995263525	426.952007248157	-371.729	5.2721	7.1802	6.4381	9.23	8.2882	6.0762	4.2026	7.1071	6.2552	6.2976	6.2772	6.8084	3.9847	5.2147	6.9534	5.0642	5.0033	5.3026	2H	2503906	2506708	+	HORVU.MOREX.r3.2HG0096520	--	K23541 Ca2+/H+ antiporter, TMEM165/GDT1 family | (RefSeq) pentatricopeptide repeat-containing protein At5g04780, mitochondrial-like (A)	--	pentatricopeptide repeat-containing protein At3g57430, chloroplastic-like [Hordeum vulgare subsp. vulgare]	PP285_ARATH RecName: Full=Pentatricopeptide repeat-containing protein At3g57430, chloroplastic; AltName: Full=Protein ORGANELLE TRANSCRIPT PROCESSING 84 {ECO:0000303|PubMed:19934379}; Flags: Precursor;	F2D8V1_HORVV SubName: Full=Predicted protein {ECO:0000313|EMBL:BAJ91522.1}; Flags: Fragment;	FOG: PPR repeat	GO:0009507,chloroplast; GO:0043231,intracellular membrane-bounded organelle; GO:0003729,mRNA binding; GO:0003723,RNA binding; GO:0008270,zinc ion binding; GO:0031425,chloroplast RNA processing; GO:0006397,mRNA processing; GO:0009451,RNA modification; GO:0003674,molecular_function; GO:0003676,nucleic acid binding; GO:0005488,binding; GO:0097159,organic cyclic compound binding; GO:1901363,heterocyc…	PF01535.23:PPR repeat	--	--	--
HORVU.MOREX.r3.2HG0096610	pink	6764.00053171453	145.043073541408	6618.95745817313	-6473.91	300.862	255.765	242.4	358.168	361.294	353.836	227.966	264.688	221.665	345.447	333.765	367.533	49.125	58.3604	74.1913	58.8699	102.284	61.0683	2H	2600920	2604010	-	HORVU.MOREX.r3.2HG0096610	--	--	--	uncharacterized protein LOC123431485 [Hordeum vulgare subsp. vulgare]	--	A0A8I6XB00_HORVV RecName: Full=START domain-containing protein {ECO:0000259|PROSITE:PS50848};	START domain-containing proteins involved in steroidogenesis/phosphatidylcholine transfer	--	PF01852.22:START domain	--	--	--
HORVU.MOREX.r3.2HG0099980	pink	102.505173959128	39.6030503760499	62.9021235830781	-23.2991	5.1744	8.2071	8.0432	10.7507	12.5291	7.4296	6.0127	7.839	8.4983	6.8166	8.4855	6.2277	6.1141	7.0556	7.0393	7.1048	7.2359	9.0094	2H	10818752	10821023	-	HORVU.MOREX.r3.2HG0099980	--	K15919 glyoxylate/hydroxypyruvate reductase [EC:1.1.1.79 1.1.1.81] | (RefSeq) glyoxylate/hydroxypyruvate reductase HPR3-like (A)	ko00260: Glycine, serine and threonine metabolism; ko00630: Glyoxylate and dicarboxylate metabolism; ko01100: Metabolic pathways; ko01110: Biosynthesis of secondary metabolites; ko01200: Carbon metabolism	predicted protein, partial [Hordeum vulgare subsp. vulgare]	HPR3_ARATH RecName: Full=Glyoxylate/hydroxypyruvate reductase HPR3; EC=1.1.1.79 {ECO:0000305|PubMed:21205613}; EC=1.1.1.81 {ECO:0000305|PubMed:21205613}; AltName: Full=NAD(P)H-dependent hydroxypyruvate reductase 3; Short=AtHPR3; Short=HPR 3;	F2D8Z2_HORVV SubName: Full=Predicted protein {ECO:0000313|EMBL:BAJ91563.1}; Flags: Fragment;	Glyoxylate/hydroxypyruvate reductase (D-isomer-specific 2-hydroxy acid dehydrogenase superfamily)	GO:0030267,glyoxylate reductase (NADP+) activity; GO:0016618,hydroxypyruvate reductase activity; GO:0051287,NAD binding; GO:0009854,oxidative photosynthetic carbon pathway; GO:0009853,photorespiration; GO:0003674,molecular_function; GO:0003824,catalytic activity; GO:0016491,oxidoreductase activity; GO:0016614,oxidoreductase activity, acting on CH-OH group of donors; GO:0016616,oxidoreductase acti…	PF02826.22:D-isomer specific 2-hydroxyacid dehydrogenase, NAD binding domain	--	--	--
HORVU.MOREX.r3.2HG0100290	pink	688.60920437446	97.7801615590021	590.829042815458	-493.049	1.8781	2.8642	2.7468	5.3258	5.1068	4.2816	2.8939	2.2179	2.4945	4.502	3.5636	4.0897	1.3396	2.022	2.513	2.4011	4.5999	3.1419	2H	11255336	11256563	-	HORVU.MOREX.r3.2HG0100290	--	K24028 salicylic acid 3-hydroxylase [EC:1.14.11.-] | (RefSeq) protein DMR6-LIKE OXYGENASE 1-like (A)	--	DIBOA-glucoside dioxygenase BX6-like [Hordeum vulgare subsp. vulgare]	BX6_MAIZE RecName: Full=DIBOA-glucoside dioxygenase BX6; EC=1.14.11.59 {ECO:0000269|PubMed:18192444}; AltName: Full=2,4-dihydroxy-1,4-benzoxazin-3-one-glucoside dioxygenase; AltName: Full=2-oxoglutarate-dependent dioxygenase BX6; AltName: Full=Protein BENZOXAZINONE SYNTHESIS 6;	A0A8I6WFY1_HORVV RecName: Full=Fe2OG dioxygenase domain-containing protein {ECO:0000259|PROSITE:PS51471};	Iron/ascorbate family oxidoreductases	GO:0005737,cytoplasm; GO:0016706,2-oxoglutarate-dependent dioxygenase activity; GO:0102717,DIBOA-glucoside oxygenase activity; GO:0046872,metal ion binding; GO:0003674,molecular_function; GO:0003824,catalytic activity; GO:0016491,oxidoreductase activity; GO:0016705,oxidoreductase activity, acting on paired donors, with incorporation or reduction of molecular oxygen; GO:0051213,dioxygenase activit…	PF03171.23:2OG-Fe(II) oxygenase superfamily	--	--	--
HORVU.MOREX.r3.2HG0103660	pink	482.589899318968	37.7671008227512	444.822798496217	-407.056	0.1708	0.2197	0.3371	0.5768	0.3799	0.5839	0.3947	0.2722	0.5036	0.1696	0.6538	0.1849	0.1082	0.2107	0.0406	0.1474	0.3164	0.1315	2H	16783389	16788352	+	HORVU.MOREX.r3.2HG0103660	--	K13430 serine/threonine-protein kinase PBS1 [EC:2.7.11.1] | (RefSeq) probable serine/threonine-protein kinase PBL7 (A)	ko04626: Plant-pathogen interaction	L-type lectin-domain containing receptor kinase IX.2-like [Hordeum vulgare subsp. vulgare]	LRK92_ARATH RecName: Full=L-type lectin-domain containing receptor kinase IX.2 {ECO:0000303|PubMed:19773388}; Short=LecRK-IX.2 {ECO:0000303|PubMed:19773388}; EC=2.7.11.1 {ECO:0000255|PROSITE-ProRule:PRU00159}; Flags: Precursor;	A0A8I6X0X0_HORVV RecName: Full=Protein kinase domain-containing protein {ECO:0000259|PROSITE:PS50011};	--	GO:0016021,integral component of membrane; GO:0005886,plasma membrane; GO:0005524,ATP binding; GO:0030246,carbohydrate binding; GO:0016301,kinase activity; GO:0106310,protein serine kinase activity; GO:0004674,protein serine/threonine kinase activity; GO:0004675,transmembrane receptor protein serine/threonine kinase activity; GO:0042742,defense response to bacterium; GO:0002229,defense response t…	PF00139.22:Legume lectin domain	--	--	--
HORVU.MOREX.r3.2HG0103880	pink	2604.58435645402	145.241450797991	2459.34290565603	-2314.1	8.304	7.1234	5.5485	23.916	26.4721	16.4356	10.006	6.4348	15.96	19.4038	16.8479	12.4092	0	0.1389	0.0241	0.0499	0	0.104	2H	17083890	17085576	+	HORVU.MOREX.r3.2HG0103880	--	K22683 aspartyl protease family protein [EC:3.4.23.-] | (RefSeq) aspartyl protease family protein 2-like (A)	--	aspartic proteinase nepenthesin-1-like [Hordeum vulgare subsp. vulgare]	NEP1_NEPGR RecName: Full=Aspartic proteinase nepenthesin-1; EC=3.4.23.12; AltName: Full=Nepenthesin-I; Flags: Precursor;	A0A8I6WQF8_HORVV RecName: Full=Peptidase A1 domain-containing protein {ECO:0000259|PROSITE:PS51767};	Aspartyl protease	GO:0005576,extracellular region; GO:0004190,aspartic-type endopeptidase activity; GO:0006508,proteolysis; GO:0003674,molecular_function; GO:0003824,catalytic activity; GO:0004175,endopeptidase activity; GO:0008233,peptidase activity; GO:0016787,hydrolase activity; GO:0070001,aspartic-type peptidase activity; GO:0140096,catalytic activity, acting on a protein; GO:0006807,nitrogen compound metaboli…	PF14543.9:Xylanase inhibitor N-terminal	--	--	--
HORVU.MOREX.r3.2HG0104700	pink	4118.84877776413	160.503956683465	3958.34482108066	-3797.84	110.209	87.3287	74.6337	169.76	130.113	169.93	82.2615	64.5214	82.2834	158.096	135.628	166.496	7.1245	19.4223	23.1592	38.0999	60.8084	32.1118	2H	18357838	18359343	+	HORVU.MOREX.r3.2HG0104700	--	K01602 ribulose-bisphosphate carboxylase small chain [EC:4.1.1.39] | (RefSeq) ribulose bisphosphate carboxylase small subunit, chloroplastic 2-like (A)	ko00630: Glyoxylate and dicarboxylate metabolism; ko00710: Carbon fixation in photosynthetic organisms; ko01100: Metabolic pathways; ko01110: Biosynthesis of secondary metabolites; ko01200: Carbon metabolism	unnamed protein product [Triticum turgidum subsp. durum]	RBS2_WHEAT RecName: Full=Ribulose bisphosphate carboxylase small subunit, chloroplastic 2 {ECO:0000255|HAMAP-Rule:MF_00860}; Short=RuBisCO small subunit 2 {ECO:0000255|HAMAP-Rule:MF_00860}; Flags: Precursor;	A0A446LUG5_TRITD RecName: Full=Ribulose bisphosphate carboxylase small subunit, chloroplastic {ECO:0000256|HAMAP-Rule:MF_00860}; Short=RuBisCO small subunit {ECO:0000256|HAMAP-Rule:MF_00860};	--	GO:0009507,chloroplast; GO:0009853,photorespiration; GO:0019253,reductive pentose-phosphate cycle; GO:0008150,biological_process; GO:0008152,metabolic process; GO:0009987,cellular process; GO:0043094,cellular metabolic compound salvage; GO:0044237,cellular metabolic process; GO:0005975,carbohydrate metabolic process; GO:0009058,biosynthetic process; GO:0015977,carbon fixation; GO:0015979,photosyn…	PF00101.23:Ribulose bisphosphate carboxylase, small chain	--	--	--
HORVU.MOREX.r3.2HG0105080	pink	252.735391001276	23.4220246981787	229.313366303097	-205.891	0.1424	1.7912	0.4216	1.3625	0.9502	0.4494	0.7129	0.1297	0.8061	0.485	1.2783	0.1762	0	0.1562	0.5414	0	0.3246	0.2923	2H	19297304	19297903	-	HORVU.MOREX.r3.2HG0105080	--	K16281 RING-H2 zinc finger protein RHA1 | (RefSeq) brassinosteroid-responsive RING protein 1-like (A)	--	RING-H2 finger protein ATL64-like [Hordeum vulgare subsp. vulgare]	RHA2A_ARATH RecName: Full=E3 ubiquitin-protein ligase RHA2A {ECO:0000305}; EC=2.3.2.27; AltName: Full=RING-H2 finger A2a {ECO:0000303|PubMed:9781696}; AltName: Full=RING-H2 zinc finger protein RHA2a {ECO:0000305}; AltName: Full=RING-type E3 ubiquitin transferase RHA2A {ECO:0000305};	A0A8I6WK88_HORVV RecName: Full=RING-type domain-containing protein {ECO:0000259|PROSITE:PS50089};	FOG: Predicted E3 ubiquitin ligase	GO:0005737,cytoplasm; GO:0005634,nucleus; GO:0046872,metal ion binding; GO:0061630,ubiquitin protein ligase activity; GO:0004842,ubiquitin-protein transferase activity; GO:0009738,abscisic acid-activated signaling pathway; GO:0009789,positive regulation of abscisic acid-activated signaling pathway; GO:0016567,protein ubiquitination; GO:0047484,regulation of response to osmotic stress; GO:0009651,…	PF13639.9:Ring finger domain	--	--	--
HORVU.MOREX.r3.2HG0106350	pink	2750.56151746444	116.328006633321	2634.23351083112	-2517.91	6.4205	6.4655	3.8581	11.2364	7.4136	9.766	8.253	5.4993	5.6969	5.5864	6.3028	5.01	0.5305	0.689	1.8909	2.1336	4.7343	3.1164	2H	23352828	23354051	-	HORVU.MOREX.r3.2HG0106350	--	--	--	protein SRC2-like [Hordeum vulgare subsp. vulgare]	SRC2_SOYBN RecName: Full=Protein SRC2 {ECO:0000305}; AltName: Full=Protein SOYBEAN GENE REGULATED BY COLD 2 {ECO:0000303|Ref.1};	A0A8I6WGC8_HORVV RecName: Full=C2 domain-containing protein {ECO:0000259|PROSITE:PS50004};	--	GO:0005789,endoplasmic reticulum membrane; GO:0016021,integral component of membrane; GO:0005886,plasma membrane; GO:0032586,protein storage vacuole membrane; GO:0006952,defense response; GO:0006950,response to stress; GO:0008150,biological_process; GO:0050896,response to stimulus; GO:0005575,cellular_component; GO:0005622,intracellular anatomical structure; GO:0005737,cytoplasm; GO:0005783,endop…	PF00168.33:C2 domain	--	--	--
HORVU.MOREX.r3.2HG0106600	pink	1578.72077432616	187.63421668914	1391.08655763702	-1203.45	252.547	376.205	294.252	1242.48	1095.83	1130.32	357.549	357.332	405.084	783.383	680.95	693.131	70.5591	68.3149	180.799	186.847	353.79	222.446	2H	23763862	23764758	+	HORVU.MOREX.r3.2HG0106600	--	--	--	germin-like protein 8-14 [Hordeum vulgare subsp. vulgare]	GL814_ORYSJ RecName: Full=Germin-like protein 8-14; AltName: Full=Germin-like protein 1; AltName: Full=Germin-like protein 5; Short=OsGER5; Flags: Precursor;	F2CXA7_HORVV RecName: Full=Germin-like protein {ECO:0000256|RuleBase:RU366015};	--	GO:0048046,apoplast; GO:0030145,manganese ion binding; GO:0003674,molecular_function; GO:0005488,binding; GO:0043167,ion binding; GO:0043169,cation binding; GO:0046872,metal ion binding; GO:0046914,transition metal ion binding; GO:0005575,cellular_component; GO:0005576,extracellular region; GO:0110165,cellular anatomical entity	PF00190.25:Cupin	--	--	--
HORVU.MOREX.r3.2HG0109400	pink	3686.20949579992	128.905167766663	3557.30432803325	-3428.4	3.1671	1.9664	3.0223	4.4828	5.3179	4.6493	2.7653	2.0883	1.7079	4.5892	5.257	4.3307	0.7337	0.397	0.2294	0.3867	0.4643	0.7276	2H	30044028	30053111	-	HORVU.MOREX.r3.2HG0109400	--	--	--	uncharacterized protein LOC123425193 [Hordeum vulgare subsp. vulgare]	--	A0A8I6WX31_HORVV SubName: Full=Uncharacterized protein {ECO:0000313|EnsemblPlants:HORVU.MOREX.r3.2HG0109400.1};	--	--	PF01820.24:D-ala D-ala ligase N-terminus	--	--	--
HORVU.MOREX.r3.2HG0110650	pink	523.986168791382	112.121720457256	411.864448334126	-299.743	84.7371	109.954	94.9744	147.018	141.447	131.637	74.0077	90.8517	107.483	104.828	108.762	95.9391	71.1314	84.2335	105.478	89.0651	102.884	98.0583	2H	33266536	33270066	-	HORVU.MOREX.r3.2HG0110650	--	--	--	rhodanese-like/PpiC domain-containing protein 12, chloroplastic [Hordeum vulgare subsp. vulgare]	STR12_ARATH RecName: Full=Rhodanese-like/PpiC domain-containing protein 12, chloroplastic; AltName: Full=Sulfurtransferase 12; Short=AtStr12; Flags: Precursor;	F2DVI8_HORVV SubName: Full=Predicted protein {ECO:0000313|EMBL:BAJ99109.1};	Molybdopterin synthase sulfurylase	GO:0009507,chloroplast; GO:0003755,peptidyl-prolyl cis-trans isomerase activity; GO:0003674,molecular_function; GO:0003824,catalytic activity; GO:0016853,isomerase activity; GO:0016859,cis-trans isomerase activity; GO:0140096,catalytic activity, acting on a protein; GO:0005575,cellular_component; GO:0005622,intracellular anatomical structure; GO:0005737,cytoplasm; GO:0009536,plastid; GO:0043226,o…	PF13616.9:PPIC-type PPIASE domain	--	--	--
HORVU.MOREX.r3.2HG0110770	pink	268.311233610705	76.5033046693208	191.807928941385	-115.305	1.3347	2.5443	2.6352	15.7791	12.1247	7.2557	1.5424	2.4318	3.9886	4.2938	8.2241	2.7534	0.9019	2.4401	2.9608	4.607	4.8188	4.7954	2H	33608101	33608375	+	HORVU.MOREX.r3.2HG0110770	--	--	--	hypothetical protein ZWY2020_006836 [Hordeum vulgare]	--	A0A8I6WX62_HORVV RecName: Full=FSH1 domain-containing protein {ECO:0000259|Pfam:PF03959};	Phospholipase/carboxyhydrolase	--	PF03959.16:Serine hydrolase (FSH1)	--	--	--
HORVU.MOREX.r3.2HG0110780	pink	66.1535134622834	25.8372120375274	40.3163014247559	-14.4791	11.5927	30.5895	16.8654	32.975	30.6546	23.7531	21.0746	26.0316	20.6329	15.9341	31.5805	17.118	18.8625	16.0625	19.7225	17.8515	27.5942	22.3395	2H	33608564	33609626	+	HORVU.MOREX.r3.2HG0110780	--	--	--	hypothetical protein GUJ93_ZPchr0013g36721 [Zizania palustris]	STR6_ARATH RecName: Full=Rhodanese-like domain-containing protein 6; AltName: Full=Sulfurtransferase 6; Short=AtStr6;	M0VMI6_HORVV SubName: Full=Uncharacterized protein {ECO:0000313|EnsemblPlants:HORVU.MOREX.r3.2HG0110780.1};	Phospholipase/carboxyhydrolase	GO:0005737,cytoplasm; GO:0005634,nucleus; GO:0016787,hydrolase activity; GO:0003674,molecular_function; GO:0003824,catalytic activity; GO:0005575,cellular_component; GO:0005622,intracellular anatomical structure; GO:0110165,cellular anatomical entity; GO:0043226,organelle; GO:0043227,membrane-bounded organelle; GO:0043229,intracellular organelle; GO:0043231,intracellular membrane-bounded organelle	PF03959.16:Serine hydrolase (FSH1)	--	--	--
HORVU.MOREX.r3.2HG0113020	pink	133.557846121332	12.7726296190353	120.785216502296	-108.013	1.2203	0.6979	0.9035	2.7479	2.941	3.2099	1.2535	0.4632	2.4951	2.8866	3.867	2.0139	0.7215	1.4501	0.29	1.5043	5.4493	2.1922	2H	42555854	42556390	-	HORVU.MOREX.r3.2HG0113020	--	--	--	phylloplanin-like [Hordeum vulgare subsp. vulgare]	PHYLL_TOBAC RecName: Full=Phylloplanin; AltName: Full=T-phylloplanin; Flags: Precursor;	A0A8I6X2D6_HORVV SubName: Full=Uncharacterized protein {ECO:0000313|EnsemblPlants:HORVU.MOREX.r3.2HG0113020.1};	--	GO:0005576,extracellular region; GO:0006952,defense response; GO:0006950,response to stress; GO:0008150,biological_process; GO:0050896,response to stimulus; GO:0005575,cellular_component; GO:0110165,cellular anatomical entity	PF01190.20:Pollen protein Ole e 1 like	--	--	--
HORVU.MOREX.r3.2HG0113190	pink	1201.8310624585	78.0273578345439	1123.80370462395	-1045.78	19.7658	7.8488	9.5174	24.4828	17.6549	22.0816	7.914	10.8729	8.4427	21.8933	20.6119	19.15	5.014	4.9643	5.7836	4.5671	21.3118	6.4826	2H	43264908	43269312	-	HORVU.MOREX.r3.2HG0113190	--	K08678 UDP-glucuronate decarboxylase [EC:4.1.1.35] | (RefSeq) UDP-glucuronic acid decarboxylase 2-like (A)	ko00520: Amino sugar and nucleotide sugar metabolism; ko01100: Metabolic pathways; ko01250: Biosynthesis of nucleotide sugars	UDP-glucuronic acid decarboxylase 4-like [Hordeum vulgare subsp. vulgare]	UXS4_ARATH RecName: Full=UDP-glucuronic acid decarboxylase 4; EC=4.1.1.35; AltName: Full=UDP-XYL synthase 4; AltName: Full=UDP-glucuronate decarboxylase 4; Short=UGD; Short=UXS-4;	F2CRL2_HORVV RecName: Full=UDP-glucuronate decarboxylase {ECO:0000256|ARBA:ARBA00012290}; EC=4.1.1.35 {ECO:0000256|ARBA:ARBA00012290};	dTDP-glucose 4-6-dehydratase/UDP-glucuronic acid decarboxylase	GO:0005737,cytoplasm; GO:0032580,Golgi cisterna membrane; GO:0016021,integral component of membrane; GO:0070403,NAD+ binding; GO:0048040,UDP-glucuronate decarboxylase activity; GO:0042732,D-xylose metabolic process; GO:0033320,UDP-D-xylose biosynthetic process; GO:0000166,nucleotide binding; GO:0003674,molecular_function; GO:0005488,binding; GO:0036094,small molecule binding; GO:0043167,ion bindi…	PF16363.8:GDP-mannose 4,6 dehydratase	--	--	--
HORVU.MOREX.r3.2HG0113650	pink	946.060209289458	110.939007258024	835.121202031434	-724.182	0.2089	0.2389	0.5154	0.823	0.9293	1.2086	0.2414	0.0951	0.0493	0.415	0.717	0.7109	0.0529	0	0.1489	0.1545	0.4167	0.0536	2H	44487168	44488178	+	HORVU.MOREX.r3.2HG0113650	--	--	--	protein LURP-one-related 11-like [Hordeum vulgare subsp. vulgare]	LOR11_ARATH RecName: Full=Protein LURP-one-related 11;	A0A8I6WXF4_HORVV SubName: Full=Uncharacterized protein {ECO:0000313|EnsemblPlants:HORVU.MOREX.r3.2HG0113650.1};	--	--	PF04525.15:LURP-one-related	--	--	--
HORVU.MOREX.r3.2HG0113810	pink	1697.33838009795	86.0060954281772	1611.33228466977	-1525.33	1.0572	0.5643	1.3915	4.2058	1.7247	2.5954	1.9547	1.5409	0.7981	2.8809	3.6479	2.2681	0.0714	0.3865	0.268	0.0695	0	0.5788	2H	45162674	45163279	+	HORVU.MOREX.r3.2HG0113810	--	--	--	flowering-promoting factor 1-like protein 5 [Hordeum vulgare subsp. vulgare]	FLP5_ORYSJ RecName: Full=Flowering-promoting factor 1-like protein 5; AltName: Full=FPF1-like protein 5;	F2D3N9_HORVV SubName: Full=Predicted protein {ECO:0000313|EMBL:BAJ89710.1};	--	GO:0009909,regulation of flower development; GO:0000003,reproduction; GO:0003006,developmental process involved in reproduction; GO:0007275,multicellular organism development; GO:0008150,biological_process; GO:0009791,post-embryonic development; GO:0009908,flower development; GO:0022414,reproductive process; GO:0032501,multicellular organismal process; GO:0032502,developmental process; GO:0048367…	--	--	--	--
HORVU.MOREX.r3.2HG0113820	pink	1188.73607180352	75.6344166118306	1113.10165519169	-1037.47	1.0283	1.2546	0.4737	6.6382	2.2878	2.4525	1.4789	2.5606	1.6821	5.2932	4.2725	2.9699	0.139	0	0.0652	0.2028	0.0782	0.2111	2H	45166461	45167083	-	HORVU.MOREX.r3.2HG0113820	--	--	--	flowering-promoting factor 1-like protein 5 [Hordeum vulgare subsp. vulgare]	FLP5_ORYSJ RecName: Full=Flowering-promoting factor 1-like protein 5; AltName: Full=FPF1-like protein 5;	F2CUS5_HORVV SubName: Full=Predicted protein {ECO:0000313|EMBL:BAJ86596.1};	--	GO:0009909,regulation of flower development; GO:0000003,reproduction; GO:0003006,developmental process involved in reproduction; GO:0007275,multicellular organism development; GO:0008150,biological_process; GO:0009791,post-embryonic development; GO:0009908,flower development; GO:0022414,reproductive process; GO:0032501,multicellular organismal process; GO:0032502,developmental process; GO:0048367…	--	--	--	--
HORVU.MOREX.r3.2HG0115250	pink	1310.64937416425	87.3717028283902	1223.27767133586	-1135.91	35.3112	30.648	28.7725	50.6591	44.6543	49.9003	34.8175	28.6917	27.5523	55.6474	45.9599	50.3274	16.9752	19.1929	21.2452	34.989	44.2307	32.1773	2H	50269877	50274373	-	HORVU.MOREX.r3.2HG0115250	--	K14724 solute carrier family 9 (sodium/hydrogen exchanger), member 8 | (RefSeq) sodium/hydrogen exchanger 6-like isoform X1 (A)	--	sodium/hydrogen exchanger 2-like [Hordeum vulgare subsp. vulgare]	NHX1_ORYSJ RecName: Full=Sodium/hydrogen exchanger 1 {ECO:0000303|PubMed:10395929}; AltName: Full=Na(+)/H(+) exchanger 1 {ECO:0000303|PubMed:10395929}; Short=OsNHX1 {ECO:0000303|PubMed:10395929};	F2E4R2_HORVV RecName: Full=Sodium/hydrogen exchanger {ECO:0000256|RuleBase:RU003722};	Sodium/hydrogen exchanger protein	GO:0016021,integral component of membrane; GO:0005886,plasma membrane; GO:0005774,vacuolar membrane; GO:0015386,potassium:proton antiporter activity; GO:0015385,sodium:proton antiporter activity; GO:0071805,potassium ion transmembrane transport; GO:0051453,regulation of intracellular pH; GO:0098719,sodium ion import across plasma membrane; GO:0003674,molecular_function; GO:0005215,transporter act…	PF00999.24:Sodium/hydrogen exchanger family	--	--	--
HORVU.MOREX.r3.2HG0116000	pink	3875.57176659637	187.328604870581	3688.24316172579	-3500.91	28.9943	38.0607	34.9363	54.116	51.2427	48.5309	33.4174	37.7485	38.0124	42.5154	36.74	43.6239	13.3451	18.5999	29.3534	21.232	31.408	23.1398	2H	52906112	52907587	+	HORVU.MOREX.r3.2HG0116000	--	--	--	probable membrane metalloprotease ARASP2, chloroplastic [Hordeum vulgare subsp. vulgare]	ARASP_ARATH RecName: Full=Membrane metalloprotease ARASP, chloroplastic {ECO:0000303|PubMed:16413549}; EC=3.4.24.-; Flags: Precursor;	A0A8I7B297_HORVV RecName: Full=PDZ domain-containing protein {ECO:0000259|PROSITE:PS50106};	--	GO:0009507,chloroplast; GO:0009706,chloroplast inner membrane; GO:0016021,integral component of membrane; GO:0046872,metal ion binding; GO:0004222,metalloendopeptidase activity; GO:0009658,chloroplast organization; GO:0006508,proteolysis; GO:0003674,molecular_function; GO:0005488,binding; GO:0043167,ion binding; GO:0043169,cation binding; GO:0003824,catalytic activity; GO:0004175,endopeptidase ac…	PF02163.25:Peptidase family M50	--	--	--
HORVU.MOREX.r3.2HG0119560	pink	165.186134393247	50.6762912595126	114.509843133735	-63.8336	0.1358	0.233	0	0.7645	0.6798	0.4287	0.1046	0.1237	0.1282	0	0	0	0	0	0.1937	0.1339	0.3871	0	2H	67460210	67460838	+	HORVU.MOREX.r3.2HG0119560	--	K09250 cellular nucleic acid-binding protein | (RefSeq) glycine-rich protein 2-like (A)	--	cold shock-like protein CspC [Hordeum vulgare subsp. vulgare]	GRP2_NICSY RecName: Full=Glycine-rich protein 2;	F2DG51_HORVV SubName: Full=Predicted protein {ECO:0000313|EMBL:BAJ94072.1};	Predicted RNA-binding protein containing PIN domain and invovled in translation or RNA processing	GO:0003723,RNA binding; GO:0008270,zinc ion binding; GO:0003674,molecular_function; GO:0003676,nucleic acid binding; GO:0005488,binding; GO:0097159,organic cyclic compound binding; GO:1901363,heterocyclic compound binding; GO:0043167,ion binding; GO:0043169,cation binding; GO:0046872,metal ion binding; GO:0046914,transition metal ion binding	PF00313.25:'Cold-shock' DNA-binding domain	--	--	--
HORVU.MOREX.r3.2HG0121960	pink	7129.73110274815	112.885620326939	7016.84548242121	-6903.96	22.9253	25.79	28.1503	28.0753	29.6582	26.6986	21.2428	20.9991	24.0356	20.8957	24.0171	24.9162	5.666	5.6494	9.1361	4.4599	11.0281	5.0936	2H	79962848	79968057	+	HORVU.MOREX.r3.2HG0121960	--	K19892 glucan endo-1,3-beta-glucosidase 4 [EC:3.2.1.39] | (RefSeq) glucan endo-1,3-beta-glucosidase 1-like (A)	ko00500: Starch and sucrose metabolism; ko01100: Metabolic pathways	hypothetical protein ZWY2020_009220 [Hordeum vulgare]	E134_ARATH RecName: Full=Glucan endo-1,3-beta-glucosidase 4; EC=3.2.1.39; AltName: Full=(1->3)-beta-glucan endohydrolase 4; Short=(1->3)-beta-glucanase 4; AltName: Full=Beta-1,3-endoglucanase 4; Short=Beta-1,3-glucanase 4; Flags: Precursor;	A0A8I7B2D2_HORVV RecName: Full=X8 domain-containing protein {ECO:0000259|SMART:SM00768};	--	GO:0031225,anchored component of membrane; GO:0046658,anchored component of plasma membrane; GO:0005829,cytosol; GO:0005886,plasma membrane; GO:0042973,glucan endo-1,3-beta-D-glucosidase activity; GO:0005975,carbohydrate metabolic process; GO:0006952,defense response; GO:0003674,molecular_function; GO:0003824,catalytic activity; GO:0004553,hydrolase activity, hydrolyzing O-glycosyl compounds; GO:…	PF07983.16:X8 domain	--	--	--
HORVU.MOREX.r3.2HG0122880	pink	4443.47263863277	157.202085371738	4286.27055326104	-4129.07	47.582	43.8041	48.122	67.9274	63.9775	60.5443	39.5981	41.0042	43.6523	65.9509	61.7544	71.8259	18.6552	24.3448	32.7568	26.7197	39.7465	27.1732	2H	84233094	84234671	+	HORVU.MOREX.r3.2HG0122880	--	K00231 protoporphyrinogen/coproporphyrinogen III oxidase [EC:1.3.3.4 1.3.3.15] | (RefSeq) protoporphyrinogen oxidase, mitochondrial-like (A)	ko00860: Porphyrin metabolism; ko01100: Metabolic pathways; ko01110: Biosynthesis of secondary metabolites; ko01240: Biosynthesis of cofactors	15-cis-phytoene desaturase, chloroplastic/chromoplastic-like [Hordeum vulgare subsp. vulgare]	PPOCM_ARATH RecName: Full=Protoporphyrinogen oxidase 2, chloroplastic/mitochondrial; Short=PPO2; EC=1.3.3.4; AltName: Full=Protein MATERNAL EFFECT EMBRYO ARREST 61; Flags: Precursor;	A0A8I6WHJ7_HORVV RecName: Full=Amino_oxidase domain-containing protein {ECO:0000259|Pfam:PF01593};	--	GO:0009507,chloroplast; GO:0009941,chloroplast envelope; GO:0005739,mitochondrion; GO:0009536,plastid; GO:0016491,oxidoreductase activity; GO:0004729,oxygen-dependent protoporphyrinogen oxidase activity; GO:0015995,chlorophyll biosynthetic process; GO:0009793,embryo development ending in seed dormancy; GO:0006782,protoporphyrinogen IX biosynthetic process; GO:0003674,molecular_function; GO:000382…	PF01593.27:Flavin containing amine oxidoreductase	--	--	--
HORVU.MOREX.r3.2HG0126520	pink	3951.09253890458	124.106266203415	3826.98627270116	-3702.88	2.488	2.1004	1.9883	5.3358	4.8102	3.1164	3.1946	2.1046	4.1927	3.1613	3.0661	2.9328	0	0	0	0.1168	0	0	2H	106590849	106591569	-	HORVU.MOREX.r3.2HG0126520	--	--	--	uncharacterized protein LOC123429711 [Hordeum vulgare subsp. vulgare]	--	F2CZW8_HORVV SubName: Full=Predicted protein {ECO:0000313|EMBL:BAJ88389.1};	--	GO:0016021,integral component of membrane; GO:0005575,cellular_component; GO:0016020,membrane; GO:0031224,intrinsic component of membrane; GO:0110165,cellular anatomical entity	--	--	--	--
HORVU.MOREX.r3.2HG0126960	pink	283.766090237917	28.1658500407451	255.600240197172	-227.434	7.5906	7.6993	10.2909	17.3096	11.838	23.7036	4.4452	4.8241	4.4892	16.3495	14.6004	12.1091	8.9025	9.4373	9.3498	12.0383	11.7975	10.1745	2H	108708757	108713879	-	HORVU.MOREX.r3.2HG0126960	--	--	--	protein LONGIFOLIA 1-like [Hordeum vulgare subsp. vulgare]	LNG1_ARATH RecName: Full=Protein LONGIFOLIA 1; AltName: Full=Protein TON1 RECRUITING MOTIF 2;	A0A8I6WLV9_HORVV RecName: Full=DUF4378 domain-containing protein {ECO:0000259|Pfam:PF14309};	--	GO:0005829,cytosol; GO:0005634,nucleus; GO:0051513,regulation of monopolar cell growth; GO:0009826,unidimensional cell growth; GO:0000902,cell morphogenesis; GO:0001558,regulation of cell growth; GO:0008150,biological_process; GO:0009653,anatomical structure morphogenesis; GO:0009987,cellular process; GO:0016043,cellular component organization; GO:0016049,cell growth; GO:0022603,regulation of ana…	PF14309.9:Domain of unknown function (DUF4378)	--	--	--
HORVU.MOREX.r3.2HG0127480	pink	1734.47155348194	118.705359981696	1615.76619350025	-1497.06	5.0247	2.3578	3.1162	9.139	9.6738	15.1828	2.7296	1.6432	3.4652	12.2884	11.0916	8.6911	0.1306	1.2719	0.6737	1.0165	3.0848	0.7274	2H	112017498	112020502	+	HORVU.MOREX.r3.2HG0127480	--	K08695 anthocyanidin reductase [EC:1.3.1.77] | (RefSeq) anthocyanidin reductase ((2S)-flavan-3-ol-forming)-like (A)	ko00941: Flavonoid biosynthesis; ko01100: Metabolic pathways; ko01110: Biosynthesis of secondary metabolites	putative anthocyanidin reductase [Hordeum vulgare subsp. vulgare]	ANR_GINBI RecName: Full=Putative anthocyanidin reductase {ECO:0000303|PubMed:16399014}; Short=GbANR {ECO:0000303|PubMed:16399014}; EC=1.3.1.- {ECO:0000250|UniProtKB:Q5FB34};	A0A8I6XEA2_HORVV SubName: Full=Uncharacterized protein {ECO:0000313|EnsemblPlants:HORVU.MOREX.r3.2HG0127480.1};	Flavonol reductase/cinnamoyl-CoA reductase	GO:0016491,oxidoreductase activity; GO:0009813,flavonoid biosynthetic process; GO:0003674,molecular_function; GO:0003824,catalytic activity; GO:0008150,biological_process; GO:0008152,metabolic process; GO:0009058,biosynthetic process; GO:0009812,flavonoid metabolic process; GO:0071704,organic substance metabolic process; GO:1901576,organic substance biosynthetic process	--	--	--	--
HORVU.MOREX.r3.2HG0128640	pink	1467.06158691622	120.947496539783	1346.11409037644	-1225.17	67.3377	64.8337	67.6983	157.477	138.22	146.003	71.7451	57.8523	83.5988	142.651	157.311	155.139	48.4708	41.9118	44.9964	67.2045	91.7441	79.1531	2H	118154164	118157627	+	HORVU.MOREX.r3.2HG0128640	--	K03263 translation initiation factor 5A | (RefSeq) eukaryotic translation initiation factor 5A-like isoform X1 (A)	--	unnamed protein product [Triticum turgidum subsp. durum]	IF5A_SENVE RecName: Full=Eukaryotic translation initiation factor 5A; Short=eIF-5A;	A0A446M2N6_TRITD RecName: Full=Eukaryotic translation initiation factor 5A {ECO:0000256|RuleBase:RU362005}; Short=eIF-5A {ECO:0000256|RuleBase:RU362005};	Translation initiation factor 5A (eIF-5A)	GO:0043022,ribosome binding; GO:0003723,RNA binding; GO:0003746,translation elongation factor activity; GO:0003743,translation initiation factor activity; GO:0045901,positive regulation of translational elongation; GO:0045905,positive regulation of translational termination; GO:0003674,molecular_function; GO:0005488,binding; GO:0043021,ribonucleoprotein complex binding; GO:0044877,protein-contain…	PF01287.23:Eukaryotic elongation factor 5A hypusine, DNA-binding OB fold	--	--	--
HORVU.MOREX.r3.2HG0128810	pink	905.02225615644	85.708569943674	819.313686212766	-733.605	48.2778	74.2387	56.2301	91.9292	81.2868	71.5313	50.006	79.6854	73.1458	66.5872	59.1602	67.3273	38.1303	41.1435	61.2907	45.3367	66.779	54.7861	2H	119305831	119307729	+	HORVU.MOREX.r3.2HG0128810	--	--	--	uncharacterized protein LOC123429752 [Hordeum vulgare subsp. vulgare]	--	F2CXS8_HORVV SubName: Full=Predicted protein {ECO:0000313|EMBL:BAJ87649.1};	--	GO:0016021,integral component of membrane; GO:0005575,cellular_component; GO:0016020,membrane; GO:0031224,intrinsic component of membrane; GO:0110165,cellular anatomical entity	PF11282.11:Protein of unknown function (DUF3082)	--	--	--
HORVU.MOREX.r3.2HG0128970	pink	912.020120923052	105.147624934041	806.872495989011	-701.725	4.3501	4.7945	5.6218	12.9127	11.7013	12.0668	7.7996	3.0983	5.3742	11.9442	11.2788	7.8318	4.0084	2.516	1.5791	5.2262	8.0258	5.927	2H	120305087	120305626	-	HORVU.MOREX.r3.2HG0128970	--	--	--	zinc finger protein 7-like [Hordeum vulgare subsp. vulgare]	ZFP7_ARATH RecName: Full=Zinc finger protein 7 {ECO:0000305};	M0WKW6_HORVV SubName: Full=Uncharacterized protein {ECO:0000313|EnsemblPlants:HORVU.MOREX.r3.2HG0128970.1.CDS1};	--	GO:0005634,nucleus; GO:0003700,DNA-binding transcription factor activity; GO:0046872,metal ion binding; GO:0046982,protein heterodimerization activity; GO:0000976,transcription cis-regulatory region binding; GO:0009738,abscisic acid-activated signaling pathway; GO:0019760,glucosinolate metabolic process; GO:0009788,negative regulation of abscisic acid-activated signaling pathway; GO:0006355,regul…	PF13912.9:C2H2-type zinc finger	--	--	--
HORVU.MOREX.r3.2HG0130590	pink	271.446775868041	18.8775249892927	252.569250878749	-233.692	8.5226	6.0924	7.6487	9.1597	8.8339	9.8844	4.5514	6.1759	5.9408	9.677	10.0256	9.5899	6.0863	4.8867	4.1434	8.6917	10.0483	8.8483	2H	133599045	133599485	-	HORVU.MOREX.r3.2HG0130590	--	K13412 calcium-dependent protein kinase [EC:2.7.11.1] | (RefSeq) calcium-dependent protein kinase 19 (A)	ko04626: Plant-pathogen interaction	hypothetical protein ZWY2020_024504 [Hordeum vulgare]	PPCK2_ARATH RecName: Full=Phosphoenolpyruvate carboxylase kinase 2; Short=AtPPCK2; EC=2.7.11.1;	A0A8I7B2I1_HORVV RecName: Full=Protein kinase domain-containing protein {ECO:0000259|PROSITE:PS50011};	Ca2+/calmodulin-dependent protein kinase, EF-Hand protein superfamily	GO:0005737,cytoplasm; GO:0005634,nucleus; GO:0005524,ATP binding; GO:0009931,calcium-dependent protein serine/threonine kinase activity; GO:0005516,calmodulin binding; GO:0004683,calmodulin-dependent protein kinase activity; GO:0106310,protein serine kinase activity; GO:0004674,protein serine/threonine kinase activity; GO:0016036,cellular response to phosphate starvation; GO:0035556,intracellular…	PF00069.28:Protein kinase domain	--	--	--
HORVU.MOREX.r3.2HG0130620	pink	6165.67425507699	167.657591518711	5998.01666355828	-5830.36	157.163	204.533	180.011	277.254	247.451	239.928	182.577	184.019	137.126	220.696	245.238	201.429	28.3499	36.7174	65.6464	37.1825	104.071	47.8452	2H	133949864	133953444	+	HORVU.MOREX.r3.2HG0130620	--	K00131 glyceraldehyde-3-phosphate dehydrogenase (NADP+) [EC:1.2.1.9] | (RefSeq) NADP-dependent glyceraldehyde-3-phosphate dehydrogenase-like (A)	ko00010: Glycolysis / Gluconeogenesis; ko00030: Pentose phosphate pathway; ko01100: Metabolic pathways; ko01200: Carbon metabolism	NADP-dependent glyceraldehyde-3-phosphate dehydrogenase [Hordeum vulgare subsp. vulgare]	GAPN_WHEAT RecName: Full=NADP-dependent glyceraldehyde-3-phosphate dehydrogenase; EC=1.2.1.9; AltName: Full=Glyceraldehyde-3-phosphate dehydrogenase [NADP(+)]; AltName: Full=Non-phosphorylating glyceraldehyde 3-phosphate dehydrogenase; AltName: Full=Triosephosphate dehydrogenase;	M0Z5J0_HORVV SubName: Full=Uncharacterized protein {ECO:0000313|EnsemblPlants:HORVU.MOREX.r3.2HG0130620.1};	Aldehyde dehydrogenase	GO:0005737,cytoplasm; GO:0008886,glyceraldehyde-3-phosphate dehydrogenase (NADP+) (non-phosphorylating) activity; GO:0008911,lactaldehyde dehydrogenase activity; GO:0003674,molecular_function; GO:0003824,catalytic activity; GO:0016491,oxidoreductase activity; GO:0016620,oxidoreductase activity, acting on the aldehyde or oxo group of donors, NAD or NADP as acceptor; GO:0016903,oxidoreductase activ…	PF00171.25:Aldehyde dehydrogenase family	--	--	--
HORVU.MOREX.r3.2HG0132100	pink	3855.67223747006	158.923094053384	3696.74914341667	-3537.83	6.8178	6.6379	6.1465	9.2942	10.9057	8.6853	5.5782	5.518	6.2214	9.2128	8.035	9.6941	2.3416	2.534	5.0355	3.612	6.4563	3.297	2H	145699581	145701096	-	HORVU.MOREX.r3.2HG0132100	--	K00231 protoporphyrinogen/coproporphyrinogen III oxidase [EC:1.3.3.4 1.3.3.15] | (RefSeq) protoporphyrinogen oxidase, mitochondrial-like (A)	ko00860: Porphyrin metabolism; ko01100: Metabolic pathways; ko01110: Biosynthesis of secondary metabolites; ko01240: Biosynthesis of cofactors	LOW QUALITY PROTEIN: coproporphyrinogen III oxidase-like [Hordeum vulgare subsp. vulgare]	PPOCM_ARATH RecName: Full=Protoporphyrinogen oxidase 2, chloroplastic/mitochondrial; Short=PPO2; EC=1.3.3.4; AltName: Full=Protein MATERNAL EFFECT EMBRYO ARREST 61; Flags: Precursor;	A0A8I7B2J0_HORVV RecName: Full=Amino_oxidase domain-containing protein {ECO:0000259|Pfam:PF01593};	--	GO:0009507,chloroplast; GO:0009941,chloroplast envelope; GO:0005739,mitochondrion; GO:0009536,plastid; GO:0016491,oxidoreductase activity; GO:0004729,oxygen-dependent protoporphyrinogen oxidase activity; GO:0015995,chlorophyll biosynthetic process; GO:0009793,embryo development ending in seed dormancy; GO:0006782,protoporphyrinogen IX biosynthetic process; GO:0003674,molecular_function; GO:000382…	PF01593.27:Flavin containing amine oxidoreductase	--	--	--
HORVU.MOREX.r3.2HG0135660	pink	2860.92794660077	179.956329024976	2680.97161757579	-2501.02	22.8996	24.4634	19.3581	37.8433	32.1582	36.9893	23.3333	24.4095	21.3889	33.3976	26.92	30.8376	13.0009	13.0382	18.4511	17.5506	23.1228	15.89	2H	172109350	172113696	+	HORVU.MOREX.r3.2HG0135660	--	K01082 3'(2'), 5'-bisphosphate nucleotidase [EC:3.1.3.7] | (RefSeq) putative PAP-specific phosphatase, mitochondrial isoform X1 (A)	ko00920: Sulfur metabolism; ko01100: Metabolic pathways	putative PAP-specific phosphatase, mitochondrial [Hordeum vulgare subsp. vulgare]	DPNPM_ARATH RecName: Full=Putative PAP-specific phosphatase, mitochondrial; EC=3.1.3.7; AltName: Full=3'(2'),5'-bisphosphate nucleotidase; AltName: Full=3'(2'),5-bisphosphonucleoside 3'(2')-phosphohydrolase; AltName: Full=DPNPase; Flags: Precursor;	A0A8I6X6H3_HORVV SubName: Full=Uncharacterized protein {ECO:0000313|EnsemblPlants:HORVU.MOREX.r3.2HG0135660.1};	Salt-sensitive 3'-phosphoadenosine-5'-phosphatase HAL2/SAL1	GO:0009507,chloroplast; GO:0005739,mitochondrion; GO:0008441,3'(2'),5'-bisphosphate nucleotidase activity; GO:0046872,metal ion binding; GO:0042578,phosphoric ester hydrolase activity; GO:0046855,inositol phosphate dephosphorylation; GO:0000103,sulfate assimilation; GO:0003674,molecular_function; GO:0003824,catalytic activity; GO:0008252,nucleotidase activity; GO:0016787,hydrolase activity; GO:00…	PF00459.28:Inositol monophosphatase family	--	--	--
HORVU.MOREX.r3.2HG0136180	pink	5447.75783235675	105.114495033524	5342.64333732322	-5237.53	1.7717	1.1579	1.1244	2.066	2.3227	1.731	1.6574	1.4987	1.1943	1.2932	1.2699	1.723	0	0	0	0	0	0	2H	177310053	177310727	+	HORVU.MOREX.r3.2HG0136180	--	--	--	hypothetical protein D1007_26769 [Hordeum vulgare]	CCP21_ORYSJ RecName: Full=Cyclin-P2-1; Short=CycP2;1;	A0A8I6WT75_HORVV SubName: Full=Uncharacterized protein {ECO:0000313|EnsemblPlants:HORVU.MOREX.r3.2HG0136180.1.CDS1};	Cyclin	GO:0019901,protein kinase binding; GO:0007049,cell cycle; GO:0051301,cell division; GO:0000079,regulation of cyclin-dependent protein serine/threonine kinase activity; GO:0003674,molecular_function; GO:0005488,binding; GO:0005515,protein binding; GO:0019899,enzyme binding; GO:0019900,kinase binding; GO:0008150,biological_process; GO:0009987,cellular process; GO:0001932,regulation of protein phosp…	PF08613.14:Cyclin	--	--	--
HORVU.MOREX.r3.2HG0136330	pink	4164.58621811179	117.04776845934	4047.53844965245	-3930.49	12.9694	10.973	11.8914	18.7634	18.7348	26.5069	16.9998	11.8473	13.3125	11.337	15.1634	13.6339	1.2245	2.4165	3.0403	1.3316	2.6333	2.6992	2H	178010449	178011650	+	HORVU.MOREX.r3.2HG0136330	--	--	--	uncharacterized protein LOC123425738 [Hordeum vulgare subsp. vulgare]	CCP21_ORYSJ RecName: Full=Cyclin-P2-1; Short=CycP2;1;	A0A8I7B5M1_HORVV SubName: Full=Uncharacterized protein {ECO:0000313|EnsemblPlants:HORVU.MOREX.r3.2HG0136290.1.CDS1};	Cyclin	GO:0019901,protein kinase binding; GO:0007049,cell cycle; GO:0051301,cell division; GO:0000079,regulation of cyclin-dependent protein serine/threonine kinase activity; GO:0003674,molecular_function; GO:0005488,binding; GO:0005515,protein binding; GO:0019899,enzyme binding; GO:0019900,kinase binding; GO:0008150,biological_process; GO:0009987,cellular process; GO:0001932,regulation of protein phosp…	PF08613.14:Cyclin	--	--	--
HORVU.MOREX.r3.2HG0138660	pink	2543.51539563857	113.362991526551	2430.15240411202	-2316.79	33.2959	18.5285	40.4134	60.5696	77.7234	120.257	41.8686	24.9489	30.922	85.6531	86.4417	91.6047	1.074	2.9057	2.964	2.9742	11.4072	3.3887	2H	197643210	197645554	+	HORVU.MOREX.r3.2HG0138660	--	K19891 glucan endo-1,3-beta-glucosidase 1/2/3 [EC:3.2.1.39] | (RefSeq) glucan endo-1,3-beta-glucosidase 3-like (A)	ko00500: Starch and sucrose metabolism; ko01100: Metabolic pathways	glucan endo-1,3-beta-glucosidase 3-like [Hordeum vulgare subsp. vulgare]	E1312_ARATH RecName: Full=Glucan endo-1,3-beta-glucosidase 12; EC=3.2.1.39; AltName: Full=(1->3)-beta-glucan endohydrolase 12; Short=(1->3)-beta-glucanase 12; AltName: Full=Beta-1,3-endoglucanase 12; Short=Beta-1,3-glucanase 12; Flags: Precursor;	A0A8I6WTD6_HORVV SubName: Full=Uncharacterized protein {ECO:0000313|EnsemblPlants:HORVU.MOREX.r3.2HG0138660.1};	--	GO:0031225,anchored component of membrane; GO:0046658,anchored component of plasma membrane; GO:0005576,extracellular region; GO:0042973,glucan endo-1,3-beta-D-glucosidase activity; GO:0005975,carbohydrate metabolic process; GO:0071555,cell wall organization; GO:0006952,defense response; GO:0003674,molecular_function; GO:0003824,catalytic activity; GO:0004553,hydrolase activity, hydrolyzing O-gly…	PF00332.21:Glycosyl hydrolases family 17	--	--	--
HORVU.MOREX.r3.2HG0141490	pink	4440.27929829303	173.014385346213	4267.26491294682	-4094.25	675.363	692.177	653.971	1046.12	997.824	1129.05	648.52	506.198	562.587	1139.41	970.698	1009.18	150.42	191.716	337.002	284.765	555.631	338.278	2H	217262021	217263419	+	HORVU.MOREX.r3.2HG0141490	--	K02115 F-type H+-transporting ATPase subunit gamma | (RefSeq) ATP synthase subunit gamma, chloroplastic (A)	ko00190: Oxidative phosphorylation; ko00195: Photosynthesis; ko01100: Metabolic pathways	ATP synthase subunit gamma, chloroplastic [Hordeum vulgare subsp. vulgare]	ATPG_MAIZE RecName: Full=ATP synthase subunit gamma, chloroplastic; AltName: Full=F-ATPase gamma subunit; Contains: RecName: Full=Inceptin; Flags: Precursor;	A0A8I6X0W7_HORVV SubName: Full=Uncharacterized protein {ECO:0000313|EnsemblPlants:HORVU.MOREX.r3.2HG0141490.1.CDS1};	F0F1-type ATP synthase, gamma subunit	GO:0009535,chloroplast thylakoid membrane; GO:0000275,mitochondrial proton-transporting ATP synthase complex, catalytic sector F(1); GO:0046933,proton-transporting ATP synthase activity, rotational mechanism; GO:0015986,proton motive force-driven ATP synthesis; GO:0003674,molecular_function; GO:0003824,catalytic activity; GO:0005215,transporter activity; GO:0005216,ion channel activity; GO:000526…	PF00231.22:ATP synthase	--	--	--
HORVU.MOREX.r3.2HG0141620	pink	5845.10358791637	154.080417071238	5691.02317084513	-5536.94	182.869	174.996	192.805	241.751	238.32	247.864	210.052	170.35	202.518	214.632	209.493	177.941	81.2222	84.8381	105.352	95.0744	150.857	100.93	2H	218840443	218842835	+	HORVU.MOREX.r3.2HG0141620	--	K08341 GABA(A) receptor-associated protein | (RefSeq) autophagy-related protein 8A (A)	ko04136: Autophagy - other	autophagy-related protein 8A [Aegilops tauschii subsp. strangulata]	ATG8A_ORYSI RecName: Full=Autophagy-related protein 8A; AltName: Full=Autophagy-related ubiquitin-like modifier ATG8A; Short=Protein autophagy 8; AltName: Full=OsAtg8; Flags: Precursor;	Q7XY24_WHEAT RecName: Full=Autophagy-related protein {ECO:0000256|RuleBase:RU004384};	Microtubule-associated anchor protein involved in autophagy and membrane trafficking	GO:0000421,autophagosome membrane; GO:0031410,cytoplasmic vesicle; GO:0005874,microtubule; GO:0006914,autophagy; GO:0015031,protein transport; GO:0008150,biological_process; GO:0008152,metabolic process; GO:0009056,catabolic process; GO:0009987,cellular process; GO:0044237,cellular metabolic process; GO:0044248,cellular catabolic process; GO:0061919,process utilizing autophagic mechanism; GO:0006…	PF02991.19:Autophagy protein Atg8 ubiquitin like	--	--	--
HORVU.MOREX.r3.2HG0142070	pink	731.690502074234	74.3249829549914	657.365519119242	-583.041	18.1729	17.9725	16.8283	29.2336	29.111	27.9309	17.7902	17.6841	17.841	26.5604	21.913	30.6265	15.2613	17.1127	23.8633	18.2002	21.1906	19.7346	2H	222842942	222845216	+	HORVU.MOREX.r3.2HG0142070	--	--	--	lon protease-like [Hordeum vulgare subsp. vulgare]	--	A0A453BEX7_AEGTS RecName: Full=Lon N-terminal domain-containing protein {ECO:0000259|PROSITE:PS51787};	Predicted E3 ubiquitin ligase	--	PF02190.19:ATP-dependent protease La (LON) substrate-binding domain	--	--	--
HORVU.MOREX.r3.2HG0142950	pink	918.620766871018	125.385886629718	793.235	-667.849	11.5811	15.3553	11.4329	29.1522	27.8161	22.7408	9.036	10.0799	12.3912	18.7615	13.402	17.3476	10.2433	9.5478	5.4	6.4019	9.3354	8.8597	2H	231304647	231306900	+	HORVU.MOREX.r3.2HG0142950	--	--	--	squamosa promoter-binding-like protein 13 [Hordeum vulgare subsp. vulgare]	SPL13_ORYSJ RecName: Full=Squamosa promoter-binding-like protein 13;	A0A8I6X526_HORVV RecName: Full=SBP-type domain-containing protein {ECO:0000259|PROSITE:PS51141};	--	GO:0005634,nucleus; GO:0003677,DNA binding; GO:0046872,metal ion binding; GO:0003674,molecular_function; GO:0003676,nucleic acid binding; GO:0005488,binding; GO:0097159,organic cyclic compound binding; GO:1901363,heterocyclic compound binding; GO:0043167,ion binding; GO:0043169,cation binding; GO:0005575,cellular_component; GO:0005622,intracellular anatomical structure; GO:0043226,organelle; GO:0…	PF03110.17:SBP domain	--	--	--
HORVU.MOREX.r3.2HG0155110	pink	39.9284982027795	1.84761465650637	38.0808835462732	-36.2333	0	0.243	0	0.2392	0.2364	0.8943	0.1637	0.1936	0.8021	0.2413	0.2245	0.789	0	0.4662	0.404	0.2096	0	0	2H	370261385	370261585	-	HORVU.MOREX.r3.2HG0155110	--	--	--	hypothetical protein CFC21_007046 [Triticum aestivum]	--	A0A8I6WU53_HORVV SubName: Full=Uncharacterized protein {ECO:0000313|EnsemblPlants:HORVU.MOREX.r3.2HG0155110.1.CDS1};	--	--	--	--	--	--
HORVU.MOREX.r3.2HG0159150	pink	6233.2384220467	131.420908201436	6101.81751384527	-5970.4	89.0033	136.715	108.522	153.06	142.806	135.607	95.2357	118.977	114.629	117.658	113.772	111.051	19.7207	25.9006	30.4879	23.4283	29.0049	22.8047	2H	404303405	404306632	+	HORVU.MOREX.r3.2HG0159150	--	K01874 methionyl-tRNA synthetase [EC:6.1.1.10] | (RefSeq) probable methionine--tRNA ligase (A)	ko00450: Selenocompound metabolism; ko00970: Aminoacyl-tRNA biosynthesis; ko01100: Metabolic pathways	aminoacyl tRNA synthase complex-interacting multifunctional protein 1 [Hordeum vulgare subsp. vulgare]	SYM_ORYSJ RecName: Full=Probable methionine--tRNA ligase; EC=6.1.1.10; AltName: Full=Methionyl-tRNA synthetase; Short=MetRS;	F2E128_HORVV SubName: Full=Predicted protein {ECO:0000313|EMBL:BAK01050.1};	tRNA-binding protein	GO:0017101,aminoacyl-tRNA synthetase multienzyme complex; GO:0005829,cytosol; GO:0005524,ATP binding; GO:0004825,methionine-tRNA ligase activity; GO:0000049,tRNA binding; GO:0006431,methionyl-tRNA aminoacylation; GO:0009791,post-embryonic development; GO:0048608,reproductive structure development; GO:0000166,nucleotide binding; GO:0003674,molecular_function; GO:0005488,binding; GO:0017076,purine …	PF01588.23:Putative tRNA binding domain	--	--	--
HORVU.MOREX.r3.2HG0160690	pink	777.599616388897	64.5439203925383	713.055695996359	-648.512	0.8881	1.8469	1.6738	3.5453	4.5803	1.699	1.4306	1.1768	4.6478	0.7334	3.2408	1.0993	0.0818	0	0.6141	0.3185	0.5523	0.1658	2H	419498144	419498672	+	HORVU.MOREX.r3.2HG0160690	--	--	--	uncharacterized protein LOC123430186 [Hordeum vulgare subsp. vulgare]	--	A0A8I6XJ33_HORVV SubName: Full=Uncharacterized protein {ECO:0000313|EnsemblPlants:HORVU.MOREX.r3.2HG0160690.1.CDS1};	--	--	PF05498.14:Rapid ALkalinization Factor (RALF)	--	--	--
HORVU.MOREX.r3.2HG0162690	pink	552.860541822959	43.1387338137356	509.721808009223	-466.583	0.141	1.7734	0.2783	1.9045	3.6063	2.373	2.0633	1.9262	2.7935	1.2804	2.3823	0.8723	1.0001	0.3092	0	0.139	0.6428	0.4341	2H	432870596	432870898	-	HORVU.MOREX.r3.2HG0162690	--	--	--	hypothetical protein D1007_16020 [Hordeum vulgare]	--	A0A8I6WE66_HORVV SubName: Full=Uncharacterized protein {ECO:0000313|EnsemblPlants:HORVU.MOREX.r3.2HG0162690.1.CDS1};	--	--	--	--	--	--
HORVU.MOREX.r3.2HG0164550	pink	58.5537454257155	20.3761050519141	38.1776403738015	-17.8015	0	0.6746	0.5822	0.8301	2.6242	0.4654	0.6816	0.0895	1.0668	0.3348	2.1286	0.365	0.2491	0.4313	0.7476	0.2908	0.3923	0.6054	2H	448899095	448900038	-	HORVU.MOREX.r3.2HG0164550	--	--	--	hypothetical protein ZWY2020_056859 [Hordeum vulgare]	PI21_ORYSI RecName: Full=Protein PYRICULARIA ORYZAE RESISTANCE 21 {ECO:0000303|PubMed:19696351}; Short=Pi21 {ECO:0000303|PubMed:19696351};	F2D8Q8_HORVV SubName: Full=Predicted protein {ECO:0000313|EMBL:BAJ91479.1};	--	GO:0046872,metal ion binding; GO:0050832,defense response to fungus; GO:1900150,regulation of defense response to fungus; GO:0003674,molecular_function; GO:0005488,binding; GO:0043167,ion binding; GO:0043169,cation binding; GO:0006950,response to stress; GO:0006952,defense response; GO:0008150,biological_process; GO:0009605,response to external stimulus; GO:0009607,response to biotic stimulus; GO…	PF00403.29:Heavy-metal-associated domain	--	--	--
HORVU.MOREX.r3.2HG0165730	pink	269.223725347159	69.306154615464	199.917570731695	-130.611	4.1882	7.6311	6.0096	13.3244	16.685	8.0961	6.716	7.0541	9.5595	7.2439	10.237	6.7512	2.8137	3.8996	3.7503	7.3004	10.6053	8.2489	2H	457040257	457041405	-	HORVU.MOREX.r3.2HG0165730	--	--	--	uncharacterized protein LOC123426637 [Hordeum vulgare subsp. vulgare]	--	A0A8I6X434_HORVV RecName: Full=RAB6-interacting golgin {ECO:0000256|ARBA:ARBA00014130};	--	--	PF04949.16:Transcriptional activator	--	--	--
HORVU.MOREX.r3.2HG0167200	pink	283.898392657072	25.1982374179136	258.700155239158	-233.502	30.8601	44.1087	40.014	46.7214	49.5584	44.2334	43.2921	46.3468	42.3215	41.2209	45.6015	42.9135	25.1258	30.7733	47.0541	36.1337	54.4245	38.299	2H	468703956	468705226	+	HORVU.MOREX.r3.2HG0167200	--	--	--	uncharacterized protein LOC123426690 [Hordeum vulgare subsp. vulgare]	--	A0A8I6X9Z3_HORVV RecName: Full=DUF1279 domain-containing protein {ECO:0000259|Pfam:PF06916};	Predicted membrane protein	--	PF06916.16:FAM210A/B-like domain	--	--	--
HORVU.MOREX.r3.2HG0167220	pink	442.039939302723	81.9437854065046	360.096153896219	-278.152	1547.16	1927.64	1457.99	3115.54	2841.67	3056.34	1781.93	1845.78	1799.62	2271.29	2288.19	2203.3	1442.93	1608.5	2295.8	1897.3	2545.99	2216.59	2H	468891892	468896081	+	2-cys-peroxiredoxin	--	K03386 peroxiredoxin 2/4 [EC:1.11.1.24] | (RefSeq) 2-Cys peroxiredoxin BAS1, chloroplastic-like (A)	--	2-Cys peroxiredoxin BAS1, chloroplastic [Hordeum vulgare subsp. vulgare]	BAS1_ORYSJ RecName: Full=2-Cys peroxiredoxin BAS1, chloroplastic; EC=1.11.1.24 {ECO:0000250|UniProtKB:Q96291}; AltName: Full=Thiol-specific antioxidant protein; AltName: Full=Thioredoxin-dependent peroxiredoxin BAS1 {ECO:0000305}; Flags: Precursor;	F2DTT4_HORVV RecName: Full=Thioredoxin-dependent peroxiredoxin {ECO:0000256|ARBA:ARBA00013017}; EC=1.11.1.24 {ECO:0000256|ARBA:ARBA00013017};	Alkyl hydroperoxide reductase, thiol specific antioxidant and related enzymes	GO:0009507,chloroplast; GO:0004601,peroxidase activity; GO:0051920,peroxiredoxin activity; GO:0045454,cell redox homeostasis; GO:0042744,hydrogen peroxide catabolic process; GO:0003674,molecular_function; GO:0003824,catalytic activity; GO:0016209,antioxidant activity; GO:0016491,oxidoreductase activity; GO:0016684,oxidoreductase activity, acting on peroxide as acceptor; GO:0008150,biological_proc…	PF00578.24:AhpC/TSA family	--	--	--
HORVU.MOREX.r3.2HG0167550	pink	910.517499884862	88.0534684757114	822.46403140915	-734.411	0.5838	0.9246	0.6207	2.5283	1.9983	1.3231	1.5916	0.7773	1.7377	0.9179	1.186	0.5003	0.2731	0.0493	0.1281	0.3986	0.4096	0.5071	2H	471944308	471945258	+	HORVU.MOREX.r3.2HG0167550	--	K19040 E3 ubiquitin-protein ligase ATL10/75/76/77/78 [EC:2.3.2.27] | (RefSeq) RING-H2 finger protein ATL72-like (A)	--	predicted protein, partial [Hordeum vulgare subsp. vulgare]	ATL78_ARATH RecName: Full=RING-H2 finger protein ATL78; EC=2.3.2.27 {ECO:0000305}; AltName: Full=RING-type E3 ubiquitin transferase ATL78 {ECO:0000305};	F2EGM8_HORVV SubName: Full=Predicted protein {ECO:0000313|EMBL:BAK06500.1}; Flags: Fragment;	FOG: Predicted E3 ubiquitin ligase	GO:0016021,integral component of membrane; GO:0046872,metal ion binding; GO:0016740,transferase activity; GO:0016567,protein ubiquitination; GO:0003674,molecular_function; GO:0005488,binding; GO:0043167,ion binding; GO:0043169,cation binding; GO:0003824,catalytic activity; GO:0006807,nitrogen compound metabolic process; GO:0008150,biological_process; GO:0008152,metabolic process; GO:0019538,prote…	PF13639.9:Ring finger domain	--	--	--
HORVU.MOREX.r3.2HG0168120	pink	2471.36953809244	97.1554188113091	2374.21411928113	-2277.06	34.0443	76.7942	60.3876	77.8519	90.8057	58.9217	42.5544	50.1862	70.2352	38.2008	52.115	31.1868	11.9207	9.5455	22.6392	8.2591	15.6507	14.054	2H	474655320	474656608	+	HORVU.MOREX.r3.2HG0168120	--	--	--	keratin, type II cytoskeletal 2 epidermal-like [Hordeum vulgare subsp. vulgare]	ASR5_ORYSI RecName: Full=Abscisic stress-ripening protein 5 {ECO:0000305}; AltName: Full=OsAsr1 {ECO:0000303|Ref.1};	A0A8I6WV06_HORVV SubName: Full=Uncharacterized protein {ECO:0000313|EnsemblPlants:HORVU.MOREX.r3.2HG0168120.1};	--	GO:0005737,cytoplasm; GO:0005634,nucleus; GO:0005575,cellular_component; GO:0005622,intracellular anatomical structure; GO:0110165,cellular anatomical entity; GO:0043226,organelle; GO:0043227,membrane-bounded organelle; GO:0043229,intracellular organelle; GO:0043231,intracellular membrane-bounded organelle	PF02496.19:ABA/WDS induced protein	--	--	--
HORVU.MOREX.r3.2HG0169370	pink	245.04909301175	33.1989493937347	211.850143618015	-178.651	2.7567	3.5083	4.9446	7.1259	9.5018	5.556	3.4101	4.1031	4.6169	6.128	6.2751	7.7374	4.8014	3.0239	6.2753	4.2122	4.9581	4.1054	2H	482982984	482984083	-	HORVU.MOREX.r3.2HG0169370	--	--	--	uncharacterized protein LOC123430301 [Hordeum vulgare subsp. vulgare]	--	F2D0S3_HORVV SubName: Full=Predicted protein {ECO:0000313|EMBL:BAJ88694.1};	--	--	--	--	--	--
HORVU.MOREX.r3.2HG0173200	pink	1383.23650679045	164.328237466445	1218.90826932401	-1054.58	20.8388	31.2426	31.4605	65.3159	54.557	56.5432	32.3984	20.0955	21.5262	45.2444	45.7595	35.8432	9.8951	16.3714	24.4077	19.6259	29.699	24.0419	2H	510337763	510338808	+	HORVU.MOREX.r3.2HG0173200	--	K08901 photosystem II oxygen-evolving enhancer protein 3 | (RefSeq) photosynthetic NDH subunit of lumenal location 3, chloroplastic-like (A)	ko00195: Photosynthesis; ko01100: Metabolic pathways	photosynthetic NDH subunit of lumenal location 3, chloroplastic-like [Hordeum vulgare subsp. vulgare]	PNSL3_ARATH RecName: Full=Photosynthetic NDH subunit of lumenal location 3, chloroplastic {ECO:0000303|PubMed:21785130}; AltName: Full=PsbQ-like protein 2; Flags: Precursor;	A0A8I6XER5_HORVV SubName: Full=Uncharacterized protein {ECO:0000313|EnsemblPlants:HORVU.MOREX.r3.2HG0173200.1};	--	GO:0009507,chloroplast; GO:0009534,chloroplast thylakoid; GO:0009535,chloroplast thylakoid membrane; GO:0005829,cytosol; GO:0019898,extrinsic component of membrane; GO:0009344,nitrite reductase complex [NAD(P)H]; GO:0009654,photosystem II oxygen evolving complex; GO:0005509,calcium ion binding; GO:0045156,electron transporter, transferring electrons within the cyclic electron transport pathway of…	PF05757.14:Oxygen evolving enhancer protein 3 (PsbQ)	--	--	--
HORVU.MOREX.r3.2HG0173510	pink	1630.39433841671	176.636920702888	1453.75741771382	-1277.12	24.449	40.0402	31.1848	56.7611	48.231	49.9466	29.8709	31.8126	33.6498	39.4545	34.0991	35.9928	18.3778	20.8376	27.1112	22.4478	32.0691	25.9865	2H	512859992	512861482	-	HORVU.MOREX.r3.2HG0173510	--	--	--	uncharacterized protein LOC123430380 [Hordeum vulgare subsp. vulgare]	--	A0A8I6WTQ7_HORVV SubName: Full=Uncharacterized protein {ECO:0000313|EnsemblPlants:HORVU.MOREX.r3.2HG0173510.1};	--	--	--	--	--	--
HORVU.MOREX.r3.2HG0173710	pink	37.0947835186035	2.07360147717572	35.0211820414278	-32.9476	14.3799	17.4956	18.1832	19.8031	18.1305	15.9138	16.9709	16.5184	11.3268	18.637	14.4937	17.4087	15.5046	15.8363	14.9784	17.5718	18.1588	15.438	2H	514750086	514751977	-	HORVU.MOREX.r3.2HG0173710	--	K10643 CCR4-NOT transcription complex subunit 4 [EC:2.3.2.27] | (RefSeq) serine-rich adhesin for platelets-like isoform X1 (A)	ko03018: RNA degradation	uncharacterized protein LOC123426935 [Hordeum vulgare subsp. vulgare]	--	A0A8I6WVE9_HORVV RecName: Full=RING-type domain-containing protein {ECO:0000259|PROSITE:PS50089};	MOT2 transcription factor	--	PF14570.9:RING/Ubox like zinc-binding domain	--	--	--
HORVU.MOREX.r3.2HG0173960	pink	2250.43559378525	170.021062232236	2080.41453155301	-1910.39	16.7656	19.4615	16.4894	29.282	30.0057	25.3928	16.1396	16.0981	21.6852	17.3703	19.8862	19.6696	10.2215	10.9246	12.1103	9.7298	12.6367	13.0442	2H	516652647	516654014	-	HORVU.MOREX.r3.2HG0173960	--	K00430 peroxidase [EC:1.11.1.7] | (RefSeq) peroxidase 31-like (A)	ko00940: Phenylpropanoid biosynthesis; ko01100: Metabolic pathways; ko01110: Biosynthesis of secondary metabolites	peroxidase 31-like [Hordeum vulgare subsp. vulgare]	PER31_ARATH RecName: Full=Peroxidase 31; Short=Atperox P31; EC=1.11.1.7; AltName: Full=ATP41; Flags: Precursor;	F2CTU5_HORVV RecName: Full=Peroxidase {ECO:0000256|RuleBase:RU362060}; EC=1.11.1.7 {ECO:0000256|RuleBase:RU362060};	--	GO:0005576,extracellular region; GO:0009505,plant-type cell wall; GO:0020037,heme binding; GO:0046872,metal ion binding; GO:0004601,peroxidase activity; GO:0042744,hydrogen peroxide catabolic process; GO:0006979,response to oxidative stress; GO:0003674,molecular_function; GO:0005488,binding; GO:0046906,tetrapyrrole binding; GO:0097159,organic cyclic compound binding; GO:1901363,heterocyclic compo…	PF00141.26:Peroxidase	--	--	--
HORVU.MOREX.r3.2HG0174000	pink	3782.57303427783	174.038695213899	3608.53433906393	-3434.5	13.405	12.7021	14.4892	19.1143	18.6662	20.3329	10.0259	12.2118	11.6348	16.1095	15.8135	18.7115	5.1076	6.3861	7.535	7.4304	11.4906	9.1404	2H	517016000	517018314	-	HORVU.MOREX.r3.2HG0174000	--	--	--	uncharacterized protein LOC123426948 [Hordeum vulgare subsp. vulgare]	--	A0A8I6WFB2_HORVV RecName: Full=N-acetyltransferase domain-containing protein {ECO:0000259|PROSITE:PS51186};	--	--	PF00583.28:Acetyltransferase (GNAT) family	--	--	--
HORVU.MOREX.r3.2HG0174080	pink	62.5637993952358	16.2911287537524	46.2726706414833	-29.9815	2.3176	2.575	2.1572	5.6663	8.1023	3.7623	4.1832	2.3526	7.3114	3.1578	5.0361	2.4588	3.6244	3.9222	2.0145	2.8081	4.6808	4.2145	2H	517440332	517440976	+	HORVU.MOREX.r3.2HG0174080	--	--	--	hypothetical protein ZWY2020_056162 [Hordeum vulgare]	--	F2EC79_HORVV SubName: Full=Predicted protein {ECO:0000313|EMBL:BAK04951.1};	--	--	--	--	--	--
HORVU.MOREX.r3.2HG0174270	pink	1770.45464720674	186.805323383268	1583.64932382348	-1396.84	52.0723	69.4403	57.1092	105.789	99.5221	96.0638	54.5231	71.4965	63.6722	72.977	70.6965	68.4747	36.468	35.9854	48.2799	43.8766	63.3984	49.9598	2H	518542864	518546706	-	HORVU.MOREX.r3.2HG0174270	--	K01609 indole-3-glycerol phosphate synthase [EC:4.1.1.48] | (RefSeq) indole-3-glycerol phosphate synthase, chloroplastic-like (A)	ko00400: Phenylalanine, tyrosine and tryptophan biosynthesis; ko01100: Metabolic pathways; ko01110: Biosynthesis of secondary metabolites; ko01230: Biosynthesis of amino acids	indole-3-glycerol phosphate synthase, chloroplastic-like [Hordeum vulgare subsp. vulgare]	TRPC_ARATH RecName: Full=Indole-3-glycerol phosphate synthase, chloroplastic {ECO:0000303|PubMed:7610197}; Short=IGPS {ECO:0000303|PubMed:7610197}; EC=4.1.1.48 {ECO:0000269|PubMed:7610197}; Flags: Precursor;	A0A8I6WTT1_HORVV RecName: Full=Indole-3-glycerol-phosphate synthase {ECO:0000256|ARBA:ARBA00012362}; EC=4.1.1.48 {ECO:0000256|ARBA:ARBA00012362};	Anthranilate synthase component II	GO:0009507,chloroplast; GO:0009570,chloroplast stroma; GO:0005507,copper ion binding; GO:0004425,indole-3-glycerol-phosphate synthase activity; GO:0004640,phosphoribosylanthranilate isomerase activity; GO:0000162,tryptophan biosynthetic process; GO:0003674,molecular_function; GO:0005488,binding; GO:0043167,ion binding; GO:0043169,cation binding; GO:0046872,metal ion binding; GO:0046914,transition…	PF00218.24:Indole-3-glycerol phosphate synthase	--	--	--
HORVU.MOREX.r3.2HG0176400	pink	5404.89361350183	176.151167254566	5228.74244624726	-5052.59	119.503	108.401	103.28	163.898	166.653	166.649	118.7	100.011	99.0742	151.142	145.934	161.977	27.8959	34.2537	66.597	42.0616	105.08	50.829	2H	532255706	532260344	-	HORVU.MOREX.r3.2HG0176400	--	--	--	predicted protein, partial [Hordeum vulgare subsp. vulgare]	--	F2DC22_HORVV SubName: Full=Predicted protein {ECO:0000313|EMBL:BAJ92643.1}; Flags: Fragment;	--	--	--	--	--	--
HORVU.MOREX.r3.2HG0177550	pink	4046.70329247713	159.536625139343	3887.16666733779	-3727.63	364.349	305.494	258.264	593.267	480.561	645.818	327.587	326.043	235.188	630.814	521.824	564.765	49.8268	64.6771	121.942	99.2889	245.145	110.787	2H	538656744	538659315	-	HORVU.MOREX.r3.2HG0177550	--	K19269 phosphoglycolate phosphatase [EC:3.1.3.18 3.1.3.48] | (RefSeq) phosphoglycolate phosphatase 1A, chloroplastic-like (A)	ko00630: Glyoxylate and dicarboxylate metabolism; ko01100: Metabolic pathways; ko01110: Biosynthesis of secondary metabolites; ko01200: Carbon metabolism	phosphoglycolate phosphatase 1A, chloroplastic-like [Hordeum vulgare subsp. vulgare]	PGP1A_ARATH RecName: Full=Phosphoglycolate phosphatase 1A, chloroplastic; EC=3.1.3.18; Flags: Precursor;	A0A8I6WFN7_HORVV SubName: Full=Uncharacterized protein {ECO:0000313|EnsemblPlants:HORVU.MOREX.r3.2HG0177550.1};	p-Nitrophenyl phosphatase	GO:0009507,chloroplast; GO:0016791,phosphatase activity; GO:0008967,phosphoglycolate phosphatase activity; GO:0009853,photorespiration; GO:0003674,molecular_function; GO:0003824,catalytic activity; GO:0016787,hydrolase activity; GO:0016788,hydrolase activity, acting on ester bonds; GO:0042578,phosphoric ester hydrolase activity; GO:0008150,biological_process; GO:0008152,metabolic process; GO:0009…	PF13344.9:Haloacid dehalogenase-like hydrolase	--	--	--
HORVU.MOREX.r3.2HG0177600	pink	2017.45578138231	100.982450134242	1916.47333124807	-1815.49	15.2416	11.111	20.007	32.3419	28.3191	30.84	12.7102	18.4624	12.0919	36.7992	25.6536	41.8769	6.1117	3.5826	5.8121	7.8462	19.6692	7.9091	2H	539079078	539079926	+	HORVU.MOREX.r3.2HG0177600	--	K16189 phytochrome-interacting factor 4 | (RefSeq) transcription factor PHYTOCHROME INTERACTING FACTOR-LIKE 13-like (A)	ko04075: Plant hormone signal transduction	transcription factor bHLH153-like [Hordeum vulgare subsp. vulgare]	BH153_ARATH RecName: Full=Transcription factor bHLH153; AltName: Full=BHLH transcription factor alpha; Short=bHLH alpha {ECO:0000312|EMBL:CAE09167.1}; AltName: Full=Basic helix-loop-helix protein 153; Short=AtbHLH153 {ECO:0000303|PubMed:14600211}; Short=bHLH 153; AltName: Full=bHLH transcription factor bHLH153;	A0A8I6WU34_HORVV RecName: Full=BHLH domain-containing protein {ECO:0000259|PROSITE:PS50888};	--	GO:0005634,nucleus; GO:0003700,DNA-binding transcription factor activity; GO:0000981,DNA-binding transcription factor activity, RNA polymerase II-specific; GO:0046983,protein dimerization activity; GO:0000978,RNA polymerase II cis-regulatory region sequence-specific DNA binding; GO:0006357,regulation of transcription by RNA polymerase II; GO:0003674,molecular_function; GO:0140110,transcription re…	PF16619.8:Unstructured region C-term to UIM in Ataxin3	--	--	--
HORVU.MOREX.r3.2HG0182210	pink	138.661775071247	28.0403357357218	110.621439335525	-82.5811	2.3335	3.316	2.8854	5.2282	7.0791	2.4304	5.1936	3.5645	4.4266	1.927	3.9837	1.4296	2.1263	2.3786	3.8543	1.5807	3.3592	1.5002	2H	561309670	561315027	+	HORVU.MOREX.r3.2HG0182210	--	K15285 solute carrier family 35, member E3 | (RefSeq) UDP-xylose transporter 1-like (A)	--	predicted protein [Hordeum vulgare subsp. vulgare]	UXT1_ARATH RecName: Full=UDP-xylose transporter 1 {ECO:0000312|EMBL:AKA88212.1};	F2DBN3_HORVV SubName: Full=Predicted protein {ECO:0000313|EMBL:BAJ92504.1};	Glucose-6-phosphate/phosphate and phosphoenolpyruvate/phosphate antiporter	GO:0005783,endoplasmic reticulum; GO:0005789,endoplasmic reticulum membrane; GO:0005794,Golgi apparatus; GO:0000139,Golgi membrane; GO:0016021,integral component of membrane; GO:0015297,antiporter activity; GO:0005338,nucleotide-sugar transmembrane transporter activity; GO:0005464,UDP-xylose transmembrane transporter activity; GO:0008643,carbohydrate transport; GO:0009834,plant-type secondary cel…	PF03151.19:Triose-phosphate Transporter family	--	--	--
HORVU.MOREX.r3.2HG0183330	pink	25.3109326437897	5.4067612257686	19.9041714180211	-14.4974	0.2323	0.1518	0.2621	0.2242	0.5537	0.3143	0.0511	0.2419	0.3445	0.0754	0.7712	0.2054	0.2355	0.1092	0.0631	0.0655	0.227	0.4088	2H	565454668	565455954	+	HORVU.MOREX.r3.2HG0183330	--	K22312 hydroxyjasmonate sulfotransferase [EC:2.8.2.39] | (RefSeq) cytosolic sulfotransferase 5-like (A)	--	cytosolic sulfotransferase 8-like [Hordeum vulgare subsp. vulgare]	SOT8_ARATH RecName: Full=Cytosolic sulfotransferase 8; Short=AtSOT8; EC=2.8.2.-; AltName: Full=Sulfotransferase 4b; Short=AtST4b;	A0A8I6WW70_HORVV RecName: Full=Sulfotransferase {ECO:0000256|RuleBase:RU361155}; EC=2.8.2.- {ECO:0000256|RuleBase:RU361155};	Sulfotransferase	GO:0005737,cytoplasm; GO:0008146,sulfotransferase activity; GO:0009735,response to cytokinin; GO:0051923,sulfation; GO:0003674,molecular_function; GO:0003824,catalytic activity; GO:0016740,transferase activity; GO:0016782,transferase activity, transferring sulphur-containing groups; GO:0008150,biological_process; GO:0009719,response to endogenous stimulus; GO:0009725,response to hormone; GO:00100…	PF00685.30:Sulfotransferase domain	--	--	--
HORVU.MOREX.r3.2HG0183380	pink	123.388253890075	23.3006810464184	100.087572843656	-76.7869	5.3236	7.6573	7.9231	14.1223	12.7408	9.5054	12.1178	10.3241	11.4182	5.5868	5.5382	6.4895	6.2545	5.3529	6.3266	7.1595	8.1849	8.2802	2H	565555585	565556747	-	HORVU.MOREX.r3.2HG0183380	--	--	--	putative GEM-like protein 8 [Hordeum vulgare subsp. vulgare]	GEML8_ARATH RecName: Full=Putative GEM-like protein 8;	A0A8I6WVL6_HORVV RecName: Full=GRAM domain-containing protein {ECO:0000259|SMART:SM00568};	--	--	PF02893.23:GRAM domain	--	--	--
HORVU.MOREX.r3.2HG0183880	pink	599.858353334347	40.2529356411708	559.605417693177	-519.352	9.4268	13.372	13.0754	16.751	17.8378	13.2709	14.3628	10.2428	12.7479	16.7431	16.9946	19.1968	11.7969	9.907	13.3932	10.2058	12.3991	13.137	2H	567300325	567301946	+	HORVU.MOREX.r3.2HG0183880	--	K20893 probable galacturonosyltransferase-like 1 [EC:2.4.1.-] | (RefSeq) probable galacturonosyltransferase-like 1 (A)	--	probable galacturonosyltransferase-like 3 [Hordeum vulgare subsp. vulgare]	GATL3_ARATH RecName: Full=Probable galacturonosyltransferase-like 3; EC=2.4.1.-;	F2DXL7_HORVV RecName: Full=Hexosyltransferase {ECO:0000256|RuleBase:RU362027}; EC=2.4.1.- {ECO:0000256|RuleBase:RU362027};	--	GO:0005794,Golgi apparatus; GO:0000139,Golgi membrane; GO:0016021,integral component of membrane; GO:0047262,polygalacturonate 4-alpha-galacturonosyltransferase activity; GO:0071555,cell wall organization; GO:0045489,pectin biosynthetic process; GO:0003674,molecular_function; GO:0003824,catalytic activity; GO:0008194,UDP-glycosyltransferase activity; GO:0016740,transferase activity; GO:0016757,gl…	PF01501.23:Glycosyl transferase family 8	--	--	--
HORVU.MOREX.r3.2HG0185490	pink	4707.98990587712	137.374254050437	4570.61565182668	-4433.24	17.1357	13.7391	17.4265	28.1648	20.1626	27.4975	22.1907	14.3553	11.7424	18.479	21.2841	18.7583	2.7493	3.0697	5.7306	4.7132	9.0323	3.6242	2H	574737375	574739759	-	HORVU.MOREX.r3.2HG0185490	--	--	--	cyclin-P4-1-like isoform X1 [Hordeum vulgare subsp. vulgare]	CCP41_ORYSJ RecName: Full=Cyclin-P4-1; Short=CycP4;1;	A0A8I6WGM5_HORVV SubName: Full=Uncharacterized protein {ECO:0000313|EnsemblPlants:HORVU.MOREX.r3.2HG0185490.1};	Cyclin	GO:0019901,protein kinase binding; GO:0007049,cell cycle; GO:0051301,cell division; GO:0000079,regulation of cyclin-dependent protein serine/threonine kinase activity; GO:0003674,molecular_function; GO:0005488,binding; GO:0005515,protein binding; GO:0019899,enzyme binding; GO:0019900,kinase binding; GO:0008150,biological_process; GO:0009987,cellular process; GO:0001932,regulation of protein phosp…	PF08613.14:Cyclin	--	--	--
HORVU.MOREX.r3.2HG0185890	pink	1234.49062260338	78.875083789228	1155.61553881416	-1076.74	4.3149	7.5743	6.8336	9.0929	9.317	8.5701	5.333	7.9877	7.9262	8.1218	4.8259	6.3689	2.6662	3.8978	5.8571	3.9596	7.3662	4.2399	2H	578611411	578613261	-	HORVU.MOREX.r3.2HG0185890	--	--	--	pentatricopeptide repeat-containing protein At5g13770, chloroplastic [Hordeum vulgare subsp. vulgare]	PP379_ARATH RecName: Full=Pentatricopeptide repeat-containing protein At5g13770, chloroplastic; Flags: Precursor;	A0A8I6WGR1_HORVV SubName: Full=Uncharacterized protein {ECO:0000313|EnsemblPlants:HORVU.MOREX.r3.2HG0185890.1.CDS1};	FOG: PPR repeat	GO:0009507,chloroplast; GO:0003729,mRNA binding; GO:0009658,chloroplast organization; GO:0003674,molecular_function; GO:0003676,nucleic acid binding; GO:0003723,RNA binding; GO:0005488,binding; GO:0097159,organic cyclic compound binding; GO:1901363,heterocyclic compound binding; GO:0006996,organelle organization; GO:0008150,biological_process; GO:0009657,plastid organization; GO:0009987,cellular …	PF13041.9:PPR repeat family	--	--	--
HORVU.MOREX.r3.2HG0186840	pink	370.412	77.3420981398283	293.070017615272	-215.728	13.0824	17.3189	16.5124	22.7701	21.7529	23.5408	17.2021	15.9696	17.1414	19.6345	19.1267	17.2433	14.3615	16.9942	17.645	16.6299	19.1995	18.1115	2H	584163399	584171813	-	HORVU.MOREX.r3.2HG0186840	--	K25898 CO(2)-response secreted protease | (RefSeq) CO(2)-response secreted protease-like (A)	--	subtilisin-like protease SBT1.3 [Hordeum vulgare subsp. vulgare]	SBT13_ARATH RecName: Full=Subtilisin-like protease SBT1.3 {ECO:0000303|PubMed:16193095}; EC=3.4.21.- {ECO:0000255|PROSITE-ProRule:PRU10082}; AltName: Full=Subtilase subfamily 1 member 3 {ECO:0000303|PubMed:16193095}; Short=AtSBT1.3 {ECO:0000303|PubMed:16193095}; Flags: Precursor;	A0A8I7B7N7_HORVV SubName: Full=Uncharacterized protein {ECO:0000313|EnsemblPlants:HORVU.MOREX.r3.2HG0186850.1.CDS1};	--	GO:0005576,extracellular region; GO:0004252,serine-type endopeptidase activity; GO:0006508,proteolysis; GO:0003674,molecular_function; GO:0003824,catalytic activity; GO:0004175,endopeptidase activity; GO:0008233,peptidase activity; GO:0008236,serine-type peptidase activity; GO:0016787,hydrolase activity; GO:0017171,serine hydrolase activity; GO:0140096,catalytic activity, acting on a protein; GO:…	PF00082.25:Subtilase family	--	--	--
HORVU.MOREX.r3.2HG0187860	pink	83.4595654424893	12.3827142641632	71.0768511783261	-58.6941	0.7023	1.716	0.9769	1.2579	1.7754	1.7465	1.2296	1.3958	1.3255	1.0511	1.0115	0.6717	1.1971	0.9104	0.9408	0.6296	1.383	0.7209	2H	589035123	589038128	+	HORVU.MOREX.r3.2HG0187860	--	--	--	transcription factor bHLH110-like isoform X2 [Hordeum vulgare subsp. vulgare]	BH111_ARATH RecName: Full=Transcription factor bHLH111; AltName: Full=Basic helix-loop-helix protein 111; Short=AtbHLH111; Short=bHLH 111; AltName: Full=Transcription factor EN 66; AltName: Full=bHLH transcription factor bHLH111;	A0A8I6WWM6_HORVV SubName: Full=Uncharacterized protein {ECO:0000313|EnsemblPlants:HORVU.MOREX.r3.2HG0187860.1};	--	GO:0005634,nucleus; GO:0000981,DNA-binding transcription factor activity, RNA polymerase II-specific; GO:0046983,protein dimerization activity; GO:0000978,RNA polymerase II cis-regulatory region sequence-specific DNA binding; GO:0006357,regulation of transcription by RNA polymerase II; GO:0003674,molecular_function; GO:0003700,DNA-binding transcription factor activity; GO:0140110,transcription re…	--	--	--	--
HORVU.MOREX.r3.2HG0188230	pink	877.942724384405	97.0037075370878	780.939016847317	-683.935	39.928	59.5158	50.2504	81.9072	86.4789	65.1578	68.3495	61.1082	67.3391	51.9465	58.4482	45.6585	35.4057	37.3548	39.7234	41.6643	49.283	48.2336	2H	591028187	591030796	-	HORVU.MOREX.r3.2HG0188230	--	K03671 thioredoxin 1 | (RefSeq) thioredoxin-like 3-3 (A)	--	thioredoxin-like 3-3 isoform X1 [Hordeum vulgare subsp. vulgare]	TRL33_ORYSJ RecName: Full=Thioredoxin-like 3-3; AltName: Full=Thioredoxin-like 1;	F2EBQ3_HORVV SubName: Full=Predicted protein {ECO:0000313|EMBL:BAK04775.1};	--	--	PF00085.23:Thioredoxin	--	--	--
HORVU.MOREX.r3.2HG0189290	pink	2337.74769030777	150.97107756223	2186.77661274554	-2035.81	0.71	0.9643	0.7666	2.648	2.3446	2.3111	1.1965	0.8893	1.361	2.0406	2.9295	1.2907	0.1574	0.0243	0.3164	0.1969	0.7083	0.205	2H	594854351	594865468	+	HORVU.MOREX.r3.2HG0189290	--	K16296 serine carboxypeptidase-like clade I [EC:3.4.16.-] | (RefSeq) serine carboxypeptidase-like 18 (A)	--	predicted protein [Hordeum vulgare subsp. vulgare]	SCP18_ARATH RecName: Full=Serine carboxypeptidase-like 18; EC=3.4.16.-; Flags: Precursor;	A0A8I6WWS3_HORVV SubName: Full=Uncharacterized protein {ECO:0000313|EnsemblPlants:HORVU.MOREX.r3.2HG0189290.1};	Serine carboxypeptidases (lysosomal cathepsin A)	GO:0005576,extracellular region; GO:0016747,acyltransferase activity, transferring groups other than amino-acyl groups; GO:0004185,serine-type carboxypeptidase activity; GO:0006508,proteolysis; GO:0019748,secondary metabolic process; GO:0003674,molecular_function; GO:0003824,catalytic activity; GO:0016740,transferase activity; GO:0016746,acyltransferase activity; GO:0004180,carboxypeptidase activ…	PF00450.25:Serine carboxypeptidase	--	--	--
HORVU.MOREX.r3.2HG0189640	pink	5385.91126004072	166.574248480689	5219.33701156003	-5052.76	122.558	118.864	95.7168	166.374	148.435	147.779	85.1965	113.909	92.1579	134.363	109.453	140.163	23.6093	25.1676	45.779	39.2877	78.5782	46.749	2H	595968014	595970237	-	HORVU.MOREX.r3.2HG0189640	--	--	--	probable plastid-lipid-associated protein 11, chloroplastic [Hordeum vulgare subsp. vulgare]	PAP11_ARATH RecName: Full=Probable plastid-lipid-associated protein 11, chloroplastic; AltName: Full=Fibrillin-9; Flags: Precursor;	F2EDM2_HORVV SubName: Full=Predicted protein {ECO:0000313|EMBL:BAK05444.1};	--	GO:0009534,chloroplast thylakoid; GO:0005575,cellular_component; GO:0005622,intracellular anatomical structure; GO:0005737,cytoplasm; GO:0009507,chloroplast; GO:0009536,plastid; GO:0009579,thylakoid; GO:0031976,plastid thylakoid; GO:0031984,organelle subcompartment; GO:0043226,organelle; GO:0043227,membrane-bounded organelle; GO:0043229,intracellular organelle; GO:0043231,intracellular membrane-b…	PF04755.15:PAP_fibrillin	--	--	--
HORVU.MOREX.r3.2HG0191650	pink	1296.50851111139	144.018099632101	1152.49041147929	-1008.47	65.2077	105.541	92.747	138.395	134.185	120.49	84.7536	92.8582	94.9186	81.7876	99.6474	79.1173	51.1532	59.9469	73.4686	65.928	70.3463	73.6789	2H	602612444	602616216	+	HORVU.MOREX.r3.2HG0191650	--	K01265 methionyl aminopeptidase [EC:3.4.11.18] | (RefSeq) methionine aminopeptidase 1B, chloroplastic-like (A)	--	methionine aminopeptidase 1B, chloroplastic isoform X2 [Hordeum vulgare subsp. vulgare]	MAP1B_ARATH RecName: Full=Methionine aminopeptidase 1B, chloroplastic {ECO:0000255|HAMAP-Rule:MF_03174}; Short=MAP 1B {ECO:0000255|HAMAP-Rule:MF_03174}; Short=MetAP 1B {ECO:0000255|HAMAP-Rule:MF_03174}; EC=3.4.11.18 {ECO:0000255|HAMAP-Rule:MF_03174}; AltName: Full=Peptidase M 1B {ECO:0000255|HAMAP-Rule:MF_03174}; Flags: Precursor;	A0A8I7B806_HORVV RecName: Full=Methionine aminopeptidase {ECO:0000256|RuleBase:RU003653}; EC=3.4.11.18 {ECO:0000256|RuleBase:RU003653};	Putative methionine aminopeptidase	GO:0009507,chloroplast; GO:0005576,extracellular region; GO:0005739,mitochondrion; GO:0046872,metal ion binding; GO:0070006,metalloaminopeptidase activity; GO:0003729,mRNA binding; GO:0031365,N-terminal protein amino acid modification; GO:0070084,protein initiator methionine removal; GO:0006508,proteolysis; GO:0003674,molecular_function; GO:0005488,binding; GO:0043167,ion binding; GO:0043169,cati…	PF00557.27:Metallopeptidase family M24	--	--	--
HORVU.MOREX.r3.2HG0196460	pink	229.58220488844	26.3889911590596	203.193213729381	-176.804	12.1486	12.7372	14.4918	21.8714	19.4963	18.175	21.8389	13.4882	19.2276	13.7942	16.4419	15.6635	9.6202	14.2282	15.8811	13.9157	17.2419	13.9651	2H	616071042	616071716	-	HORVU.MOREX.r3.2HG0196460	--	--	--	uncharacterized protein LOC109765773 [Aegilops tauschii subsp. strangulata]	FLZ2_ARATH RecName: Full=FCS-Like Zinc finger 2 {ECO:0000303|PubMed:24901469};	A0A7H4LMS2_WHEAT SubName: Full=Genome assembly, chromosome: II {ECO:0000313|EMBL:SPT19910.1};	--	GO:0019900,kinase binding; GO:0046872,metal ion binding; GO:0009749,response to glucose; GO:1905582,response to mannose; GO:0042594,response to starvation; GO:0009744,response to sucrose; GO:0003674,molecular_function; GO:0005488,binding; GO:0005515,protein binding; GO:0019899,enzyme binding; GO:0043167,ion binding; GO:0043169,cation binding; GO:0008150,biological_process; GO:0009743,response to …	PF04570.17:zinc-finger of the FCS-type, C2-C2	--	--	--
HORVU.MOREX.r3.2HG0196470	pink	223.356404539549	63.0153121260092	160.34109241354	-97.3258	3.3952	4.1084	4.6632	18.8919	14.5592	11.1828	9.8183	3.7205	7.3368	6.9837	7.9523	5.664	4.1396	5.1815	3.181	6.4056	9.8177	5.4552	2H	616076044	616076911	-	HORVU.MOREX.r3.2HG0196470	--	--	--	FCS-Like Zinc finger 2-like [Hordeum vulgare subsp. vulgare]	FLZ2_ARATH RecName: Full=FCS-Like Zinc finger 2 {ECO:0000303|PubMed:24901469};	F2CTK1_HORVV SubName: Full=Predicted protein {ECO:0000313|EMBL:BAJ86172.1};	--	GO:0019900,kinase binding; GO:0046872,metal ion binding; GO:0009749,response to glucose; GO:1905582,response to mannose; GO:0042594,response to starvation; GO:0009744,response to sucrose; GO:0003674,molecular_function; GO:0005488,binding; GO:0005515,protein binding; GO:0019899,enzyme binding; GO:0043167,ion binding; GO:0043169,cation binding; GO:0008150,biological_process; GO:0009743,response to …	PF04570.17:zinc-finger of the FCS-type, C2-C2	--	--	--
HORVU.MOREX.r3.2HG0196510	pink	134.426159539574	12.4242629690869	122.001896570487	-109.578	1.157	0.8055	1.2416	3.795	2.742	1.2174	0.2713	1.0541	0.8545	2.2848	5.1545	2.1793	0.7649	0.6622	0.2391	3.076	1.0898	1.3427	2H	616147002	616147850	-	HORVU.MOREX.r3.2HG0196510	--	--	--	hypothetical protein ZWY2020_013050 [Hordeum vulgare]	FLZ2_ARATH RecName: Full=FCS-Like Zinc finger 2 {ECO:0000303|PubMed:24901469};	A0A446LFX6_TRITD RecName: Full=FLZ-type domain-containing protein {ECO:0000259|PROSITE:PS51795};	--	GO:0019900,kinase binding; GO:0046872,metal ion binding; GO:0009749,response to glucose; GO:1905582,response to mannose; GO:0042594,response to starvation; GO:0009744,response to sucrose; GO:0003674,molecular_function; GO:0005488,binding; GO:0005515,protein binding; GO:0019899,enzyme binding; GO:0043167,ion binding; GO:0043169,cation binding; GO:0008150,biological_process; GO:0009743,response to …	PF04570.17:zinc-finger of the FCS-type, C2-C2	--	--	--
HORVU.MOREX.r3.2HG0197130	pink	489.885137463627	34.9165788377988	454.968558625828	-420.052	83.923	119.602	97.0072	128.517	112.198	113.631	109.217	117.084	111.326	95.335	103.049	99.2427	75.7593	94.8648	114.361	80.0465	113.698	84.0477	2H	617794297	617797771	-	HORVU.MOREX.r3.2HG0197130	--	--	--	uncharacterized protein LOC123427879 [Hordeum vulgare subsp. vulgare]	--	A0A8I7B851_HORVV SubName: Full=Uncharacterized protein {ECO:0000313|EnsemblPlants:HORVU.MOREX.r3.2HG0197130.1};	--	--	--	--	--	--
HORVU.MOREX.r3.2HG0197330	pink	268.525352284047	42.5493004818782	225.976051802169	-183.427	0.9933	2.1585	2.3043	2.9636	4.5852	1.4109	2.0278	1.9002	3.3745	2.4248	2.8853	1.1679	0.8558	1.5253	1.7942	0.8326	2.3782	1.2236	2H	618423324	618424270	+	HORVU.MOREX.r3.2HG0197330	--	--	--	norbelladine synthase-like [Hordeum vulgare subsp. vulgare]	NBS_NARPS RecName: Full=Norbelladine synthase {ECO:0000303|PubMed:30526483}; Short=NpNBS {ECO:0000303|PubMed:30526483}; EC=4.2.1.- {ECO:0000269|PubMed:30526483};	A0A8I6XQ43_HORVV RecName: Full=Bet_v_1 domain-containing protein {ECO:0000259|Pfam:PF00407};	--	GO:0016829,lyase activity; GO:0009820,alkaloid metabolic process; GO:0006952,defense response; GO:0003674,molecular_function; GO:0003824,catalytic activity; GO:0006807,nitrogen compound metabolic process; GO:0008150,biological_process; GO:0008152,metabolic process; GO:0071704,organic substance metabolic process; GO:1901564,organonitrogen compound metabolic process; GO:0006950,response to stress; …	PF00407.22:Pathogenesis-related protein Bet v 1 family	--	--	--
HORVU.MOREX.r3.2HG0197370	pink	230.270312500341	20.521305605564	209.749006894777	-189.228	0.7719	0.1962	0.6773	1.7381	1.2402	2.1657	0.0661	0.3125	0.3237	2.2397	1.4495	1.38	0.4346	0.1881	0.1631	0.6767	2.4446	1.7608	2H	618431936	618432533	+	HORVU.MOREX.r3.2HG0197370	--	K14496 abscisic acid receptor PYR/PYL family | (RefSeq) abscisic acid receptor PYL4-like (A)	ko04016: MAPK signaling pathway - plant; ko04075: Plant hormone signal transduction	norbelladine synthase-like [Hordeum vulgare subsp. vulgare]	NBS_NARPS RecName: Full=Norbelladine synthase {ECO:0000303|PubMed:30526483}; Short=NpNBS {ECO:0000303|PubMed:30526483}; EC=4.2.1.- {ECO:0000269|PubMed:30526483};	A0A8I6XCU0_HORVV RecName: Full=Bet_v_1 domain-containing protein {ECO:0000259|Pfam:PF00407};	--	GO:0016829,lyase activity; GO:0009820,alkaloid metabolic process; GO:0006952,defense response; GO:0003674,molecular_function; GO:0003824,catalytic activity; GO:0006807,nitrogen compound metabolic process; GO:0008150,biological_process; GO:0008152,metabolic process; GO:0071704,organic substance metabolic process; GO:1901564,organonitrogen compound metabolic process; GO:0006950,response to stress; …	PF00407.22:Pathogenesis-related protein Bet v 1 family	--	--	--
HORVU.MOREX.r3.2HG0198220	pink	1579.88274432459	74.4684263390478	1505.41431798554	-1430.95	2.2645	2.3022	1.6145	3.8244	3.4285	1.9193	2.1807	1.5472	2.6119	0.7856	2.7242	0.4671	0.0638	0.414	0.1794	0.3722	0.6455	0.2583	2H	620406160	620409228	-	HORVU.MOREX.r3.2HG0198220	--	--	--	CRIB domain-containing protein RIC10-like isoform X1 [Hordeum vulgare subsp. vulgare]	RIC10_ARATH RecName: Full=CRIB domain-containing protein RIC10; AltName: Full=ROP-interactive CRIB motif-containing protein 10; AltName: Full=Target of ROP protein RIC10;	A0A8I7B858_HORVV RecName: Full=CRIB domain-containing protein {ECO:0000259|PROSITE:PS50108};	--	GO:0005737,cytoplasm; GO:0009860,pollen tube growth; GO:0040008,regulation of growth; GO:0000003,reproduction; GO:0000902,cell morphogenesis; GO:0000904,cell morphogenesis involved in differentiation; GO:0003006,developmental process involved in reproduction; GO:0008150,biological_process; GO:0009653,anatomical structure morphogenesis; GO:0009826,unidimensional cell growth; GO:0009856,pollination…	PF00786.31:P21-Rho-binding domain	--	--	--
HORVU.MOREX.r3.2HG0199260	pink	5167.11927611666	152.692994272198	5014.42628184446	-4861.73	27.6202	26.5442	21.2515	43.5077	30.1924	35.7537	22.1032	24.048	21.5772	27.7177	26.3709	34.6834	7.0087	5.8456	8.8801	5.8021	10.1268	6.9021	2H	621960045	621962628	-	HORVU.MOREX.r3.2HG0199260	--	--	--	beta-1,2-xylosyltransferease XAX1-like [Hordeum vulgare subsp. vulgare]	XAX1_ORYSJ RecName: Full=Beta-1,2-xylosyltransferease XAX1 {ECO:0000305}; EC=2.4.2.- {ECO:0000269|PubMed:23027943}; AltName: Full=Protein XYLOSYL ARABINOSYL SUBSTITUTION OF XYLAN 1 {ECO:0000303|PubMed:23027943};	A0A8I6XIH1_HORVV SubName: Full=Uncharacterized protein {ECO:0000313|EnsemblPlants:HORVU.MOREX.r3.2HG0199260.1};	Uncharacterized conserved protein	GO:0000139,Golgi membrane; GO:0016021,integral component of membrane; GO:0016757,glycosyltransferase activity; GO:0035252,UDP-xylosyltransferase activity; GO:0009664,plant-type cell wall organization; GO:0003674,molecular_function; GO:0003824,catalytic activity; GO:0016740,transferase activity; GO:0008194,UDP-glycosyltransferase activity; GO:0016763,pentosyltransferase activity; GO:0042285,xylosy…	PF04577.17:Glycosyltransferase 61	--	--	--
HORVU.MOREX.r3.2HG0199370	pink	1567.5619843563	158.914813221447	1408.64717113486	-1249.73	47.8569	56.968	47.2444	106.832	83.3369	108.83	24.8783	31.4216	29.7302	68.5718	57.8735	57.8477	13.1682	11.974	33.5022	16.21	47.7965	22.7102	2H	622128047	622129605	+	HORVU.MOREX.r3.2HG0199370	--	K08695 anthocyanidin reductase [EC:1.3.1.77] | (RefSeq) anthocyanidin reductase ((2S)-flavan-3-ol-forming)-like (A)	ko00941: Flavonoid biosynthesis; ko01100: Metabolic pathways; ko01110: Biosynthesis of secondary metabolites	anthocyanidin reductase ((2S)-flavan-3-ol-forming)-like [Hordeum vulgare subsp. vulgare]	ANRPN_VITVI RecName: Full=Anthocyanidin reductase ((2S)-flavan-3-ol-forming) {ECO:0000250|UniProtKB:Q5FB34}; Short=VvANR {ECO:0000250|UniProtKB:Q5FB34}; EC=1.3.1.112 {ECO:0000250|UniProtKB:Q5FB34};	M0YJT8_HORVV SubName: Full=Uncharacterized protein {ECO:0000313|EnsemblPlants:HORVU.MOREX.r3.2HG0199370.1};	Flavonol reductase/cinnamoyl-CoA reductase	GO:0033729,anthocyanidin reductase activity; GO:0016616,oxidoreductase activity, acting on the CH-OH group of donors, NAD or NADP as acceptor; GO:0009813,flavonoid biosynthetic process; GO:0003674,molecular_function; GO:0003824,catalytic activity; GO:0016491,oxidoreductase activity; GO:0016627,oxidoreductase activity, acting on the CH-CH group of donors; GO:0016628,oxidoreductase activity, acting…	PF01370.24:NAD dependent epimerase/dehydratase family	--	--	--
HORVU.MOREX.r3.2HG0205420	pink	204.161286504526	64.3193486643911	139.841937840135	-75.5226	3.463	4.8661	4.8512	9.6177	11.0426	5.2399	5.031	4.5669	6.1315	2.9958	4.1805	2.7351	2.6743	2.9303	3.0101	3.3502	6.5053	3.5549	2H	637140131	637142275	-	HORVU.MOREX.r3.2HG0205420	--	--	--	early nodulin-75-like [Hordeum vulgare subsp. vulgare]	PI21_ORYSJ RecName: Full=Protein PYRICULARIA ORYZAE RESISTANCE 21 {ECO:0000303|PubMed:19696351}; Short=Pi21 {ECO:0000303|PubMed:19696351};	F2D0R5_HORVV SubName: Full=Predicted protein {ECO:0000313|EMBL:BAJ88686.1};	--	GO:0046872,metal ion binding; GO:0050832,defense response to fungus; GO:1900150,regulation of defense response to fungus; GO:0003674,molecular_function; GO:0005488,binding; GO:0043167,ion binding; GO:0043169,cation binding; GO:0006950,response to stress; GO:0006952,defense response; GO:0008150,biological_process; GO:0009605,response to external stimulus; GO:0009607,response to biotic stimulus; GO…	--	--	--	--
HORVU.MOREX.r3.2HG0205980	pink	802.404716726619	15.9252672448661	786.479449481753	-770.554	53.9591	63.1267	56.3269	48.0209	60.0219	42.28	48.2678	49.6219	58.2737	38.5229	46.5765	33.8407	32.3768	32.3654	46.2669	31.7098	50.9589	34.3032	2H	638378094	638381728	+	HORVU.MOREX.r3.2HG0205980	--	--	--	hypothetical protein ZWY2020_012292 [Hordeum vulgare]	BPA1_ARATH RecName: Full=Binding partner of ACD11 1 {ECO:0000303|PubMed:18845362};	F2CVV3_HORVV SubName: Full=Predicted protein {ECO:0000313|EMBL:BAJ86974.1};	--	GO:0005886,plasma membrane; GO:0009536,plastid; GO:0003723,RNA binding; GO:0050832,defense response to fungus; GO:0034051,negative regulation of plant-type hypersensitive response; GO:0003674,molecular_function; GO:0003676,nucleic acid binding; GO:0005488,binding; GO:0097159,organic cyclic compound binding; GO:1901363,heterocyclic compound binding; GO:0006950,response to stress; GO:0006952,defens…	PF00076.25:RNA recognition motif. (a.k.a. RRM, RBD, or RNP domain)	--	--	--
HORVU.MOREX.r3.2HG0207200	pink	4921.51752268368	123.151882853903	4798.36563982978	-4675.21	30.0657	27.5804	23.5531	45.4713	31.9663	37.1171	20.5851	36.3486	26.4931	24.9727	33.0538	29.0248	5.2042	3.9228	6.557	3.275	10.2226	9.3614	2H	641097300	641100262	-	HORVU.MOREX.r3.2HG0207200	--	K00660 chalcone synthase [EC:2.3.1.74] | (RefSeq) chalcone synthase 2-like (A)	ko00941: Flavonoid biosynthesis; ko00960: Tropane, piperidine and pyridine alkaloid biosynthesis; ko01100: Metabolic pathways; ko01110: Biosynthesis of secondary metabolites; ko04712: Circadian rhythm - plant	hypothetical protein CFC21_032449 [Triticum aestivum]	CHS1_HORVU RecName: Full=Chalcone synthase 1; EC=2.3.1.74; AltName: Full=Naringenin-chalcone synthase 1;	A0A3B6DM02_WHEAT SubName: Full=Uncharacterized protein {ECO:0000313|EnsemblPlants:TraesCS2D02G530600.1};	--	GO:0102128,chalcone synthase activity; GO:0016210,naringenin-chalcone synthase activity; GO:0009813,flavonoid biosynthetic process; GO:0003674,molecular_function; GO:0003824,catalytic activity; GO:0016740,transferase activity; GO:0016746,acyltransferase activity; GO:0016747,acyltransferase activity, transferring groups other than amino-acyl groups; GO:0008150,biological_process; GO:0008152,metabo…	PF00195.22:Chalcone and stilbene synthases, N-terminal domain	--	--	--
HORVU.MOREX.r3.2HG0207420	pink	2655.28805366301	149.306741409323	2505.98131225369	-2356.67	119.915	143.003	121.871	166.564	176.479	151.13	127.511	122.772	144.846	129.67	135.632	136.976	67.556	88.7445	117.936	99.5356	129.958	110.755	2H	641520864	641521829	-	HORVU.MOREX.r3.2HG0207420	--	--	--	hypothetical protein ZWY2020_012190 [Hordeum vulgare]	--	A0A8I6XRE9_HORVV SubName: Full=Uncharacterized protein {ECO:0000313|EnsemblPlants:HORVU.MOREX.r3.2HG0207420.1};	--	--	--	--	--	--
HORVU.MOREX.r3.2HG0209470	pink	122.666766029006	47.2894439361014	75.3773220929047	-28.0879	104.201	309.173	306.71	780.094	831.056	344.278	326.557	260.011	215.09	189.716	262.977	250.569	192.653	265.708	374.611	165.196	207.54	256.134	2H	645742618	645744342	-	HORVU.MOREX.r3.2HG0209470	--	K00218 protochlorophyllide reductase [EC:1.3.1.33] | (RefSeq) protochlorophyllide reductase A, chloroplastic-like (A)	ko00860: Porphyrin metabolism; ko01100: Metabolic pathways; ko01110: Biosynthesis of secondary metabolites	hypothetical protein ZWY2020_012036 [Hordeum vulgare]	PORA_HORVU RecName: Full=Protochlorophyllide reductase A, chloroplastic; Short=PCR A; EC=1.3.1.33; AltName: Full=NADPH-protochlorophyllide oxidoreductase A; Short=POR A; Flags: Precursor;	A0A8I6XLH1_HORVV RecName: Full=NADPH-protochlorophyllide oxidoreductase {ECO:0000256|RuleBase:RU365001}; EC=1.3.1.33 {ECO:0000256|RuleBase:RU365001};	Dehydrogenases with different specificities (related to short-chain alcohol dehydrogenases)	GO:0009507,chloroplast; GO:0016630,protochlorophyllide reductase activity; GO:0015995,chlorophyll biosynthetic process; GO:0015979,photosynthesis; GO:0003674,molecular_function; GO:0003824,catalytic activity; GO:0016491,oxidoreductase activity; GO:0016627,oxidoreductase activity, acting on the CH-CH group of donors; GO:0016628,oxidoreductase activity, acting on the CH-CH group of donors, NAD or N…	PF00106.28:short chain dehydrogenase	--	--	--
HORVU.MOREX.r3.2HG0210290	pink	6775.28791406641	115.343231409504	6659.94468265691	-6544.6	284.158	250.557	221.947	303.449	280.111	295.173	223.485	249.044	285.328	240.233	230.53	277.767	80.8266	97.3989	154.597	101.287	177.425	110.835	2H	647527603	647529425	-	HORVU.MOREX.r3.2HG0210290	--	K03671 thioredoxin 1 | (RefSeq) thioredoxin M2, chloroplastic-like (A)	--	thioredoxin X, chloroplastic [Hordeum vulgare subsp. vulgare]	TRXX_ORYSJ RecName: Full=Thioredoxin X, chloroplastic; Short=OsTrxx; AltName: Full=OsTrx16; Flags: Precursor;	A0A8I6XI72_HORVV RecName: Full=Thioredoxin domain-containing protein {ECO:0000259|PROSITE:PS51352};	Thioredoxin-like protein	GO:0009507,chloroplast; GO:0005737,cytoplasm; GO:0016491,oxidoreductase activity; GO:0016671,oxidoreductase activity, acting on a sulfur group of donors, disulfide as acceptor; GO:0003674,molecular_function; GO:0003824,catalytic activity; GO:0016667,oxidoreductase activity, acting on a sulfur group of donors; GO:0005575,cellular_component; GO:0005622,intracellular anatomical structure; GO:0009536…	PF00085.23:Thioredoxin	--	--	--
HORVU.MOREX.r3.2HG0212360	pink	574.874927177545	45.2785852376569	529.596341939888	-484.318	0.5741	0.2626	0.4534	1.422	0.5108	0.9664	0.3538	0.9413	0.5418	0.5215	0.4851	0.2842	0.1164	0.1259	0.1092	0.3397	0.1309	0.1179	2H	651978832	651979203	-	HORVU.MOREX.r3.2HG0212360	--	--	--	hypothetical protein CFC21_006776 [Triticum aestivum]	--	A0A8I6XFL2_HORVV SubName: Full=Uncharacterized protein {ECO:0000313|EnsemblPlants:HORVU.MOREX.r3.2HG0212360.1.CDS1};	--	--	--	--	--	--
HORVU.MOREX.r3.2HG0217090	pink	296.79117663461	36.6016997681828	260.189476866428	-223.588	2.1291	5.7969	4.992	5.3808	6.7061	2.8124	2.4159	2.4034	4.8922	1.0642	1.5523	1.1028	1.1377	0.7743	2.6623	1.6547	3.4698	2.0194	2H	662073055	662076745	-	HORVU.MOREX.r3.2HG0217090	--	--	--	FT-interacting protein 4-like [Hordeum vulgare subsp. vulgare]	FTIP4_ARATH RecName: Full=FT-interacting protein 4 {ECO:0000303|PubMed:29742441}; AltName: Full=Multiple C2 domain and transmembrane region protein 4 {ECO:0000303|PubMed:29259105};	A0A8I6XMQ5_HORVV SubName: Full=Uncharacterized protein {ECO:0000313|EnsemblPlants:HORVU.MOREX.r3.2HG0217090.1.CDS1};	--	GO:0005737,cytoplasm; GO:0005829,cytosol; GO:0005783,endoplasmic reticulum; GO:0005789,endoplasmic reticulum membrane; GO:0005768,endosome; GO:0010008,endosome membrane; GO:0005794,Golgi apparatus; GO:0000139,Golgi membrane; GO:0016021,integral component of membrane; GO:0043229,intracellular organelle; GO:0009505,plant-type cell wall; GO:0005886,plasma membrane; GO:0009506,plasmodesma; GO:0031982…	PF08372.13:Plant phosphoribosyltransferase C-terminal	--	--	--
HORVU.MOREX.r3.3HG0218520	pink	2292.25586537982	99.8438049010317	2192.41206047879	-2092.57	74.1611	65.772	69.4458	77.4237	88.083	90.6598	74.9852	49.25	68.143	77.6556	73.2259	66.2245	44.0455	45.5221	49.4515	56.3456	62.5935	58.363	3H	1609632	1611738	+	HORVU.MOREX.r3.3HG0218520	--	--	--	peptidyl-prolyl cis-trans isomerase CYP21-3, mitochondrial-like [Hordeum vulgare subsp. vulgare]	CP21C_ARATH RecName: Full=Peptidyl-prolyl cis-trans isomerase CYP21-3, mitochondrial; Short=PPIase CYP21-3; EC=5.2.1.8; AltName: Full=Cyclophilin of 21 kDa 3; AltName: Full=Rotamase CYP21-3; Flags: Precursor;	F2DSK6_HORVV SubName: Full=Predicted protein {ECO:0000313|EMBL:BAJ98077.1};	Cyclophilin-related peptidyl-prolyl cis-trans isomerase	GO:0005794,Golgi apparatus; GO:0000137,Golgi cis cisterna; GO:0005739,mitochondrion; GO:0003755,peptidyl-prolyl cis-trans isomerase activity; GO:0000413,protein peptidyl-prolyl isomerization; GO:0003674,molecular_function; GO:0003824,catalytic activity; GO:0016853,isomerase activity; GO:0016859,cis-trans isomerase activity; GO:0140096,catalytic activity, acting on a protein; GO:0006807,nitrogen c…	--	--	--	--
HORVU.MOREX.r3.3HG0219130	pink	2877.93909345541	142.950502051551	2734.98859140386	-2592.04	69.7032	76.6319	61.4154	103.83	93.2567	94.2648	36.564	40.7025	68.4769	54.4584	54.5786	68.5421	13.23	17.4942	35.4652	22.3557	46.0979	25.4104	3H	2149170	2150351	+	HORVU.MOREX.r3.3HG0219130	--	K03768 peptidyl-prolyl cis-trans isomerase B (cyclophilin B) [EC:5.2.1.8] | (RefSeq) peptidyl-prolyl cis-trans isomerase CYP26-2, chloroplastic-like (A)	--	predicted protein, partial [Hordeum vulgare subsp. vulgare]	CP26B_ARATH RecName: Full=Peptidyl-prolyl cis-trans isomerase CYP26-2, chloroplastic; Short=PPIase CYP26-2; EC=5.2.1.8; AltName: Full=Cyclophilin of 26 kDa 2; AltName: Full=Cyclophilin-26-2; Flags: Precursor;	F2DDN1_HORVV RecName: Full=Peptidyl-prolyl cis-trans isomerase {ECO:0000256|RuleBase:RU363019}; Short=PPIase {ECO:0000256|RuleBase:RU363019}; EC=5.2.1.8 {ECO:0000256|RuleBase:RU363019}; Flags: Fragment;	Cyclophilin type peptidyl-prolyl cis-trans isomerase	GO:0009507,chloroplast; GO:0009534,chloroplast thylakoid; GO:0005739,mitochondrion; GO:0003755,peptidyl-prolyl cis-trans isomerase activity; GO:0000413,protein peptidyl-prolyl isomerization; GO:0003674,molecular_function; GO:0003824,catalytic activity; GO:0016853,isomerase activity; GO:0016859,cis-trans isomerase activity; GO:0140096,catalytic activity, acting on a protein; GO:0006807,nitrogen co…	PF00160.24:Cyclophilin type peptidyl-prolyl cis-trans isomerase/CLD	--	--	--
HORVU.MOREX.r3.3HG0219790	pink	1941.70052704202	118.63473116746	1823.06579587456	-1704.43	5.2729	13.4402	9.444	15.6903	17.6518	9.4843	5.8807	10.2017	10.6393	7.27	9.1503	5.8738	1.3998	0.9089	2.1962	1.7086	5.6969	2.3198	3H	3434600	3438407	+	HORVU.MOREX.r3.3HG0219790	--	--	--	protein WVD2-like 1 [Hordeum vulgare subsp. vulgare]	WVD2_ARATH RecName: Full=Protein WAVE-DAMPENED 2; Short=AtWVD2;	M0XMJ6_HORVV RecName: Full=TPX2 domain-containing protein {ECO:0000259|Pfam:PF06886};	--	GO:0055028,cortical microtubule; GO:0008017,microtubule binding; GO:0007163,establishment or maintenance of cell polarity; GO:0001578,microtubule bundle formation; GO:0000226,microtubule cytoskeleton organization; GO:0009825,multidimensional cell growth; GO:0010091,trichome branching; GO:0003674,molecular_function; GO:0005488,binding; GO:0005515,protein binding; GO:0008092,cytoskeletal protein bi…	PF06886.14:Targeting protein for Xklp2 (TPX2) domain	--	--	--
HORVU.MOREX.r3.3HG0220030	pink	1222.28239468657	116.808351443045	1105.47404324352	-988.666	3.4238	2.5	3.6473	7.3178	7.4233	11.0514	1.8032	1.2335	2.9207	5.7544	7.6418	3.5434	0.4509	1.8672	1.1586	0.6677	2.2495	0.695	3H	3735718	3737925	-	HORVU.MOREX.r3.3HG0220030	--	--	--	uncharacterized protein LOC123442379 isoform X1 [Hordeum vulgare subsp. vulgare]	--	A0A8I6X9T0_HORVV SubName: Full=Uncharacterized protein {ECO:0000313|EnsemblPlants:HORVU.MOREX.r3.3HG0220030.1.CDS1};	--	--	--	--	--	--
HORVU.MOREX.r3.3HG0221130	pink	2417.27571805162	156.042848174133	2261.23286987748	-2105.19	2.5038	1.1124	1.9202	5.7315	4.7187	6.2922	2.216	1.018	2.1676	4.6756	4.7651	4.3798	0.1258	0.7717	0.5508	0.3469	0.8257	0.4248	3H	5772164	5779154	-	HORVU.MOREX.r3.3HG0221130	--	K00924 kinase [EC:2.7.1.-] | (RefSeq) receptor protein kinase TMK1-like (A)	--	cysteine-rich receptor-like protein kinase 6 [Hordeum vulgare subsp. vulgare]	CRK6_ORYSJ RecName: Full=Cysteine-rich receptor-like protein kinase 6 {ECO:0000305}; Short=Cysteine-rich RLK6 {ECO:0000305}; EC=2.7.11.- {ECO:0000305}; Flags: Precursor;	A0A8I6XT95_HORVV SubName: Full=Uncharacterized protein {ECO:0000313|EnsemblPlants:HORVU.MOREX.r3.3HG0221130.1};	--	GO:0016021,integral component of membrane; GO:0005886,plasma membrane; GO:0005524,ATP binding; GO:0004672,protein kinase activity; GO:0004674,protein serine/threonine kinase activity; GO:0042742,defense response to bacterium; GO:0006468,protein phosphorylation; GO:0000166,nucleotide binding; GO:0003674,molecular_function; GO:0005488,binding; GO:0017076,purine nucleotide binding; GO:0030554,adenyl…	PF00069.28:Protein kinase domain	--	--	--
HORVU.MOREX.r3.3HG0221300	pink	140.499935510455	23.6539616374467	116.845973873009	-93.192	53.2886	66.3061	66.0631	82.2464	87.1905	59.3539	36.1717	47.9085	56.6002	45.8759	53.0895	46.0292	44.7317	46.1844	58.1054	61.6082	60.8363	68.5046	3H	5983862	5987082	-	HORVU.MOREX.r3.3HG0221300	--	K01580 glutamate decarboxylase [EC:4.1.1.15] | (RefSeq) glutamate decarboxylase-like isoform X1 (A)	ko00250: Alanine, aspartate and glutamate metabolism; ko00410: beta-Alanine metabolism; ko00430: Taurine and hypotaurine metabolism; ko00650: Butanoate metabolism; ko01100: Metabolic pathways; ko01110: Biosynthesis of secondary metabolites	glutamate decarboxylase-like isoform X2 [Hordeum vulgare subsp. vulgare]	DCE_PETHY RecName: Full=Glutamate decarboxylase; Short=GAD; EC=4.1.1.15;	F2DC47_HORVV RecName: Full=Glutamate decarboxylase {ECO:0000256|ARBA:ARBA00012421, ECO:0000256|RuleBase:RU361171}; EC=4.1.1.15 {ECO:0000256|ARBA:ARBA00012421, ECO:0000256|RuleBase:RU361171};	Glutamate decarboxylase/sphingosine phosphate lyase	GO:0005516,calmodulin binding; GO:0004351,glutamate decarboxylase activity; GO:0030170,pyridoxal phosphate binding; GO:0006536,glutamate metabolic process; GO:0003674,molecular_function; GO:0005488,binding; GO:0005515,protein binding; GO:0003824,catalytic activity; GO:0016829,lyase activity; GO:0016830,carbon-carbon lyase activity; GO:0016831,carboxy-lyase activity; GO:0019842,vitamin binding; GO…	PF00282.22:Pyridoxal-dependent decarboxylase conserved domain	--	--	--
HORVU.MOREX.r3.3HG0221650	pink	3364.77884464697	119.754115961254	3245.02472868572	-3125.27	30.4762	40.4048	31.7298	44.9914	41.0671	38.9592	37.0595	36.0727	36.9588	32.2616	35.6714	36.0195	25.1308	23.3054	23.3307	27.1648	27.8555	24.2256	3H	6783304	6786487	-	HORVU.MOREX.r3.3HG0221650	--	K01658 anthranilate synthase component II [EC:4.1.3.27] | (RefSeq) anthranilate synthase beta subunit 1, chloroplastic-like (A)	ko00400: Phenylalanine, tyrosine and tryptophan biosynthesis; ko01100: Metabolic pathways; ko01110: Biosynthesis of secondary metabolites; ko01230: Biosynthesis of amino acids	anthranilate synthase beta subunit 1, chloroplastic-like [Hordeum vulgare subsp. vulgare]	ASB1_ORYSJ RecName: Full=Anthranilate synthase beta subunit 1, chloroplastic {ECO:0000303|PubMed:15159631}; Short=OsASB1 {ECO:0000303|PubMed:15159631}; EC=4.1.3.27 {ECO:0000269|PubMed:15159631}; AltName: Full=Anthranilate synthase, glutamine amidotransferase component 2-1; Flags: Precursor;	A0A8I6X9Y9_HORVV RecName: Full=GATase domain-containing protein {ECO:0000259|Pfam:PF00117};	Anthranilate synthase, beta chain	GO:0005950,anthranilate synthase complex; GO:0009507,chloroplast; GO:0004049,anthranilate synthase activity; GO:0006541,glutamine metabolic process; GO:0000162,tryptophan biosynthetic process; GO:0003674,molecular_function; GO:0003824,catalytic activity; GO:0016829,lyase activity; GO:0016830,carbon-carbon lyase activity; GO:0016833,oxo-acid-lyase activity; GO:0006082,organic acid metabolic proces…	PF00117.31:Glutamine amidotransferase class-I	--	--	--
HORVU.MOREX.r3.3HG0221840	pink	412.115447428341	59.9489029255236	352.166544502817	-292.218	29.5685	31.1054	36.5777	88.6762	80.5013	123.004	67.9888	28.9319	79.0622	50.3603	52.827	46.4258	17.4829	25.9271	36.0934	35.1913	66.0721	33.8198	3H	7027003	7027470	-	HORVU.MOREX.r3.3HG0221840	--	--	--	PHD finger protein rhinoceros-like [Hordeum vulgare subsp. vulgare]	--	A0A8I7B4I8_HORVV SubName: Full=Uncharacterized protein {ECO:0000313|EnsemblPlants:HORVU.MOREX.r3.3HG0221840.1.CDS1};	--	--	--	--	--	--
HORVU.MOREX.r3.3HG0222610	pink	302.569768035605	35.2943761918593	267.275391843745	-231.981	36.9659	52.8738	42.5434	52.5137	49.2821	42.3646	30.2578	51.9029	41.8106	37.0111	40.6732	36.9438	29.4178	34.2474	43.0613	34.6134	41.8018	35.3516	3H	8840439	8843069	-	HORVU.MOREX.r3.3HG0222610	--	--	--	hypothetical protein ZWY2020_031419 [Hordeum vulgare]	--	A0A8I7B4J6_HORVV SubName: Full=Uncharacterized protein {ECO:0000313|EnsemblPlants:HORVU.MOREX.r3.3HG0222610.1};	--	--	PF11805.11:Protein of unknown function (DUF3326)	--	--	--
HORVU.MOREX.r3.3HG0226220	pink	399.073809214282	48.7935264957709	350.280282718511	-301.487	0.814	2.8513	0.8538	3.752	5.4045	2.3821	3.1944	1.4831	5.2573	1.1265	2.8482	0.7557	0.4899	0.7534	1.1608	0.6021	1.1891	0.7312	3H	14401921	14403700	+	HORVU.MOREX.r3.3HG0226220	--	--	--	COBRA-like protein 5 [Hordeum vulgare subsp. vulgare]	COBL5_ORYSI RecName: Full=COBRA-like protein 5; AltName: Full=Protein BRITTLE CULM1; Flags: Precursor;	A0A8I6XJI8_HORVV RecName: Full=COBRA-like protein {ECO:0000256|PIRNR:PIRNR038122};	--	GO:0031225,anchored component of membrane; GO:0005886,plasma membrane; GO:0010215,cellulose microfibril organization; GO:0008150,biological_process; GO:0009664,plant-type cell wall organization; GO:0009832,plant-type cell wall biogenesis; GO:0009987,cellular process; GO:0016043,cellular component organization; GO:0022607,cellular component assembly; GO:0030198,extracellular matrix organization; G…	PF04833.18:COBRA-like protein	--	--	--
HORVU.MOREX.r3.3HG0226780	pink	2297.06000247631	100.520914004344	2196.53908847197	-2096.02	5.2034	4.7133	2.7236	7.6281	7.2254	6.9447	3.5514	3.9131	6.3607	2.5378	3.984	4.6251	0.7787	2.1452	1.9589	0.8266	1.513	1.2189	3H	15764437	15766125	+	HORVU.MOREX.r3.3HG0226780	--	K20723 reticulon-3 | (RefSeq) reticulon-like protein B11 (A)	--	reticulon-like protein B9 [Hordeum vulgare subsp. vulgare]	RTNLD_ARATH RecName: Full=Reticulon-like protein B4; Short=AtRTNLB4; AltName: Full=VirB2-interacting protein 3;	A0A8I7B4M9_HORVV RecName: Full=Reticulon-like protein {ECO:0000256|RuleBase:RU363132};	Reticulon	GO:0005783,endoplasmic reticulum; GO:0005789,endoplasmic reticulum membrane; GO:0071782,endoplasmic reticulum tubular network; GO:0071458,integral component of cytoplasmic side of endoplasmic reticulum membrane; GO:0005886,plasma membrane; GO:0009506,plasmodesma; GO:0071786,endoplasmic reticulum tubular network organization; GO:0009617,response to bacterium; GO:0006996,organelle organization; GO:…	PF02453.20:Reticulon	--	--	--
HORVU.MOREX.r3.3HG0230590	pink	2468.32716004724	177.815091871727	2290.51206817552	-2112.7	710.324	602.484	567.101	1079.38	1020.96	1106.33	733.793	672.313	653.916	958.626	899.707	897.62	418.633	407.433	502.879	517.414	702.491	569.273	3H	23345085	23348486	+	HORVU.MOREX.r3.3HG0230590	--	K01803 triosephosphate isomerase (TIM) [EC:5.3.1.1] | (RefSeq) triosephosphate isomerase, cytosolic-like (A)	ko00010: Glycolysis / Gluconeogenesis; ko00051: Fructose and mannose metabolism; ko00562: Inositol phosphate metabolism; ko00710: Carbon fixation in photosynthetic organisms; ko01100: Metabolic pathways; ko01110: Biosynthesis of secondary metabolites; ko01200: Carbon metabolism; ko01230: Biosynthesis of amino acids	triosephosphate isomerase, cytosolic [Hordeum vulgare subsp. vulgare]	TPIS_HORVU RecName: Full=Triosephosphate isomerase, cytosolic; Short=TIM; Short=Triose-phosphate isomerase; EC=5.3.1.1;	F2EHF8_HORVV SubName: Full=Predicted protein {ECO:0000313|EMBL:BAK06780.1};	Triosephosphate isomerase	GO:0005737,cytoplasm; GO:0004807,triose-phosphate isomerase activity; GO:0006094,gluconeogenesis; GO:0006096,glycolytic process; GO:0003674,molecular_function; GO:0003824,catalytic activity; GO:0016853,isomerase activity; GO:0016860,intramolecular oxidoreductase activity; GO:0016861,intramolecular oxidoreductase activity, interconverting aldoses and ketoses; GO:0005975,carbohydrate metabolic proc…	PF00121.21:Triosephosphate isomerase	--	--	--
HORVU.MOREX.r3.3HG0230640	pink	1505.40476753758	71.7327396614465	1433.67202787613	-1361.94	12.7141	20.6818	22.1742	20.5715	27.5521	15.5575	14.8742	15.9151	18.3533	13.0996	18.5534	10.3164	6.6345	6.3533	8.2374	8.9166	11.9726	10.248	3H	23450989	23452015	+	HORVU.MOREX.r3.3HG0230640	--	K19222 1,4-dihydroxy-2-naphthoyl-CoA hydrolase [EC:3.1.2.28] | (RefSeq) 1,4-dihydroxy-2-naphthoyl-CoA thioesterase 1-like (A)	ko00130: Ubiquinone and other terpenoid-quinone biosynthesis; ko01100: Metabolic pathways; ko01110: Biosynthesis of secondary metabolites; ko01240: Biosynthesis of cofactors	predicted protein, partial [Hordeum vulgare subsp. vulgare]	DNAT1_ARATH RecName: Full=1,4-dihydroxy-2-naphthoyl-CoA thioesterase 1 {ECO:0000303|PubMed:22372525}; Short=AtDHNAT1 {ECO:0000303|PubMed:22372525}; Short=DHNA-CoA thioesterase 1 {ECO:0000303|PubMed:22372525}; EC=3.1.2.- {ECO:0000305};	F2D1G7_HORVV SubName: Full=Predicted protein {ECO:0000313|EMBL:BAJ88938.1}; Flags: Fragment;	HGG motif-containing thioesterase	GO:0005777,peroxisome; GO:0061522,1,4-dihydroxy-2-naphthoyl-CoA thioesterase activity; GO:0042372,phylloquinone biosynthetic process; GO:0051289,protein homotetramerization; GO:0003674,molecular_function; GO:0003824,catalytic activity; GO:0016289,CoA hydrolase activity; GO:0016787,hydrolase activity; GO:0016788,hydrolase activity, acting on ester bonds; GO:0016790,thiolester hydrolase activity; G…	--	--	--	--
HORVU.MOREX.r3.3HG0231800	pink	2828.63707585258	106.767899711985	2721.8691761406	-2615.1	847.151	747.949	871.022	1026.86	1074.76	1080.04	745.037	569.339	587.021	1198.16	995.777	943.336	274.726	475.48	672.971	406.15	914.344	431.619	3H	27496750	27497916	+	HORVU.MOREX.r3.3HG0231800	--	--	--	hypothetical protein ZWY2020_032069 [Hordeum vulgare]	LIRP1_ORYSJ RecName: Full=Light-regulated protein, chloroplastic; Flags: Precursor;	A0A8I6WWP0_HORVV SubName: Full=Uncharacterized protein {ECO:0000313|EnsemblPlants:HORVU.MOREX.r3.3HG0231800.1};	--	GO:0009941,chloroplast envelope; GO:0009570,chloroplast stroma; GO:0009535,chloroplast thylakoid membrane; GO:0098807,chloroplast thylakoid membrane protein complex; GO:0071482,cellular response to light stimulus; GO:0007623,circadian rhythm; GO:0008150,biological_process; GO:0009314,response to radiation; GO:0009416,response to light stimulus; GO:0009628,response to abiotic stimulus; GO:0009987,…	PF07207.14:Light regulated protein Lir1	--	--	--
HORVU.MOREX.r3.3HG0232050	pink	130.932541308634	50.533783550256	80.3987577583777	-29.865	2.654	27.3899	15.5981	35.163	59.0429	15.7154	10.8414	11.9761	17.765	8.6899	19.4933	6.2643	4.1915	8.1241	14.6695	12.9652	24.6997	16.5999	3H	28373294	28373985	+	HORVU.MOREX.r3.3HG0232050	--	--	--	uncharacterized protein LOC123439397 [Hordeum vulgare subsp. vulgare]	--	F2E5G1_HORVV SubName: Full=Predicted protein {ECO:0000313|EMBL:BAK02583.1};	--	GO:0016021,integral component of membrane; GO:0005575,cellular_component; GO:0016020,membrane; GO:0031224,intrinsic component of membrane; GO:0110165,cellular anatomical entity	PF11820.11:Protein of unknown function (DUF3339)	--	--	--
HORVU.MOREX.r3.3HG0233200	pink	1872.8055682774	114.007380929016	1758.79818734839	-1644.79	26.4576	25.9669	24.1041	52.7414	48.6862	45.1504	24.6154	30.8283	27.9885	54.3603	48.5219	59.258	11.6464	17.7169	18.0387	17.5693	39.8758	23.5904	3H	30936296	30940659	-	HORVU.MOREX.r3.3HG0233200	--	--	--	triacylglycerol lipase OBL1-like [Hordeum vulgare subsp. vulgare]	OBL1_ARATH RecName: Full=Triacylglycerol lipase OBL1 {ECO:0000305}; EC=3.1.1.- {ECO:0000269|PubMed:29178188}; AltName: Full=Oil body lipase 1 {ECO:0000303|PubMed:29178188}; Short=AtOBL1 {ECO:0000303|PubMed:29178188};	A0A8I6WPB7_HORVV RecName: Full=Lipase_3 domain-containing protein {ECO:0000259|Pfam:PF01764};	Predicted lipase	GO:0016021,integral component of membrane; GO:0005811,lipid droplet; GO:0090406,pollen tube; GO:0047372,acylglycerol lipase activity; GO:0033878,hormone-sensitive lipase activity; GO:0004806,triglyceride lipase activity; GO:0016042,lipid catabolic process; GO:0003674,molecular_function; GO:0003824,catalytic activity; GO:0016298,lipase activity; GO:0016787,hydrolase activity; GO:0016788,hydrolase …	PF01764.28:Lipase (class 3)	--	--	--
HORVU.MOREX.r3.3HG0235910	pink	145.423574768998	42.8267603289197	102.596814440079	-59.7701	1.8824	4.6888	3.8406	11.1626	12.7962	3.257	8.4437	3.9632	9.8298	2.1374	7.556	2.0711	1.5688	1.6978	2.9827	2.8054	5.6756	5.3678	3H	40271381	40272401	+	HORVU.MOREX.r3.3HG0235910	--	--	--	fasciclin-like arabinogalactan protein 11 [Hordeum vulgare subsp. vulgare]	FLA11_ARATH RecName: Full=Fasciclin-like arabinogalactan protein 11; Flags: Precursor;	A0A8I6WX70_HORVV RecName: Full=FAS1 domain-containing protein {ECO:0000259|PROSITE:PS50213};	--	GO:0031225,anchored component of membrane; GO:0005886,plasma membrane; GO:0009834,plant-type secondary cell wall biogenesis; GO:0008150,biological_process; GO:0009832,plant-type cell wall biogenesis; GO:0009987,cellular process; GO:0042546,cell wall biogenesis; GO:0044085,cellular component biogenesis; GO:0071554,cell wall organization or biogenesis; GO:0071669,plant-type cell wall organization o…	PF02469.25:Fasciclin domain	--	--	--
HORVU.MOREX.r3.3HG0239900	pink	4289.28028080772	128.140306592001	4161.13997421572	-4033	45.1692	47.7152	44.6763	50.9545	55.6671	58.8283	39.8179	21.7337	34.8099	48.838	49.4898	42.5585	13.9056	12.5877	15.0116	19.7844	30.4962	19.9291	3H	68174689	68177232	+	HORVU.MOREX.r3.3HG0239900	--	K14484 auxin-responsive protein IAA | (RefSeq) auxin-responsive protein IAA1-like (A)	ko04075: Plant hormone signal transduction	auxin-responsive protein IAA1-like isoform X1 [Hordeum vulgare subsp. vulgare]	IAA1_ORYSJ RecName: Full=Auxin-responsive protein IAA1; AltName: Full=Indoleacetic acid-induced protein 1;	A0A8I7B9B4_HORVV RecName: Full=Auxin-responsive protein {ECO:0000256|RuleBase:RU004549};	--	GO:0005634,nucleus; GO:0009734,auxin-activated signaling pathway; GO:0006355,regulation of DNA-templated transcription; GO:0009733,response to auxin; GO:0007154,cell communication; GO:0007165,signal transduction; GO:0008150,biological_process; GO:0009719,response to endogenous stimulus; GO:0009725,response to hormone; GO:0009755,hormone-mediated signaling pathway; GO:0009987,cellular process; GO:…	PF02309.19:AUX/IAA family	--	--	--
HORVU.MOREX.r3.3HG0241690	pink	1613.54322030212	116.093314156754	1497.44990614537	-1381.36	2.147	1.3594	1.6653	7.3385	5.3309	5.9703	2.4516	1.0478	2.7136	6.8346	5.1433	7.308	0.7772	0.4205	0.9477	0.7562	1.7922	2.204	3H	80192272	80193793	-	HORVU.MOREX.r3.3HG0241690	--	K00430 peroxidase [EC:1.11.1.7] | (RefSeq) peroxidase 25-like (A)	ko00940: Phenylpropanoid biosynthesis; ko01100: Metabolic pathways; ko01110: Biosynthesis of secondary metabolites	peroxidase 25 isoform X1 [Hordeum vulgare subsp. vulgare]	PER25_ARATH RecName: Full=Peroxidase 25; Short=Atperox P25; EC=1.11.1.7; Flags: Precursor;	M0UPD8_HORVV RecName: Full=Peroxidase {ECO:0000256|RuleBase:RU362060}; EC=1.11.1.7 {ECO:0000256|RuleBase:RU362060};	--	GO:0005576,extracellular region; GO:0009505,plant-type cell wall; GO:0020037,heme binding; GO:0046872,metal ion binding; GO:0004601,peroxidase activity; GO:0042744,hydrogen peroxide catabolic process; GO:0006979,response to oxidative stress; GO:0003674,molecular_function; GO:0005488,binding; GO:0046906,tetrapyrrole binding; GO:0097159,organic cyclic compound binding; GO:1901363,heterocyclic compo…	PF00141.26:Peroxidase	--	--	--
HORVU.MOREX.r3.3HG0244570	pink	383.03720509451	21.0035259141595	362.03367918035	-341.03	0.1534	0.0292	0.0252	0.3166	0.7108	1.2371	0.6104	0.5123	0.5548	0.2322	0.135	0.5062	0.0259	0.0561	0.0486	0.0504	0.0291	0	3H	99555698	99558842	+	HORVU.MOREX.r3.3HG0244570	--	K00279 cytokinin dehydrogenase [EC:1.5.99.12] | (RefSeq) cytokinin dehydrogenase 2 (A)	ko00908: Zeatin biosynthesis; ko01110: Biosynthesis of secondary metabolites	cytokinin dehydrogenase 2-like [Hordeum vulgare subsp. vulgare]	CKX2_ORYSJ RecName: Full=Cytokinin dehydrogenase 2 {ECO:0000305}; EC=1.5.99.12 {ECO:0000269|PubMed:15976269}; AltName: Full=Cytokinin oxidase 2 {ECO:0000303|PubMed:15976269}; Short=OsCKX2 {ECO:0000303|PubMed:15976269}; AltName: Full=QTL grain number 1a {ECO:0000303|PubMed:15976269}; Short=Gn1a {ECO:0000303|PubMed:15976269}; Flags: Precursor;	I3VIW3_HORVV RecName: Full=Cytokinin dehydrogenase {ECO:0000256|ARBA:ARBA00011928}; EC=1.5.99.12 {ECO:0000256|ARBA:ARBA00011928};	Proteins containing the FAD binding domain	GO:0005615,extracellular space; GO:0019139,cytokinin dehydrogenase activity; GO:0071949,FAD binding; GO:0016491,oxidoreductase activity; GO:0009690,cytokinin metabolic process; GO:0009736,cytokinin-activated signaling pathway; GO:0010229,inflorescence development; GO:0003674,molecular_function; GO:0003824,catalytic activity; GO:0016645,oxidoreductase activity, acting on the CH-NH group of donors;…	PF09265.13:Cytokinin dehydrogenase 1, FAD and cytokinin binding	--	--	--
HORVU.MOREX.r3.3HG0245010	pink	1175.47282454267	76.0438928390372	1099.42893170364	-1023.39	33.4882	28.1398	32.1626	36.6443	40.7327	43.3802	27.9002	21.1865	26.2991	34.2791	28.2635	27.3279	16.1361	17.5361	26.7181	19.7829	37.529	19.6244	3H	102071271	102075018	-	HORVU.MOREX.r3.3HG0245010	--	K03152 protein deglycase [EC:3.5.1.124] | (RefSeq) protein DJ-1 homolog A-like (A)	--	protein DJ-1 homolog B-like [Hordeum vulgare subsp. vulgare]	DJ1B_ARATH RecName: Full=Protein DJ-1 homolog B; Short=AtDJ1B; Flags: Precursor;	F2CUF4_HORVV SubName: Full=Predicted protein {ECO:0000313|EMBL:BAJ86475.1};	Putative transcriptional regulator DJ-1	GO:0009507,chloroplast; GO:0009570,chloroplast stroma; GO:0005737,cytoplasm; GO:0019172,glyoxalase III activity; GO:1903189,glyoxal metabolic process; GO:0003674,molecular_function; GO:0003824,catalytic activity; GO:0016829,lyase activity; GO:0016835,carbon-oxygen lyase activity; GO:0016836,hydro-lyase activity; GO:0006081,cellular aldehyde metabolic process; GO:0008150,biological_process; GO:000…	PF01965.27:DJ-1/PfpI family	--	--	--
HORVU.MOREX.r3.3HG0245300	pink	1138.77692452407	123.868662563587	1014.90826196048	-891.04	4.1733	6.7029	6.1945	11.4306	9.1528	8.7198	2.3715	2.993	3.5753	3.4615	4.6584	5.2388	1.71	1.3636	2.7295	1.5179	3.4084	1.5496	3H	104439941	104443032	+	HORVU.MOREX.r3.3HG0245300	--	K23877 xyloglucan O-acetyltransferase | (RefSeq) protein ALTERED XYLOGLUCAN 4-like (A)	--	predicted protein, partial [Hordeum vulgare subsp. vulgare]	TBL38_ARATH RecName: Full=Protein trichome birefringence-like 38;	F2DPL4_HORVV SubName: Full=Predicted protein {ECO:0000313|EMBL:BAJ97035.1}; Flags: Fragment;	--	GO:0005794,Golgi apparatus; GO:0016021,integral component of membrane; GO:0016413,O-acetyltransferase activity; GO:0003674,molecular_function; GO:0003824,catalytic activity; GO:0008374,O-acyltransferase activity; GO:0016407,acetyltransferase activity; GO:0016740,transferase activity; GO:0016746,acyltransferase activity; GO:0016747,acyltransferase activity, transferring groups other than amino-acy…	PF13839.9:GDSL/SGNH-like Acyl-Esterase family found in Pmr5 and Cas1p	--	--	--
HORVU.MOREX.r3.3HG0246070	pink	623.969904741618	61.1701304319034	562.799774309715	-501.63	2.465	5.3675	5.054	6.9918	8.5948	5.5861	5.2954	3.282	8.3207	3.0141	6.91	2.699	1.6336	2.2879	2.704	2.5712	2.5942	3.6496	3H	112377399	112378299	+	HORVU.MOREX.r3.3HG0246070	--	--	--	uncharacterized protein LOC123443159 [Hordeum vulgare subsp. vulgare]	--	F2D3U0_HORVV SubName: Full=Predicted protein {ECO:0000313|EMBL:BAJ89761.1};	--	--	PF04398.15:Protein of unknown function, DUF538	--	--	--
HORVU.MOREX.r3.3HG0246150	pink	563.455059644948	58.7482560539541	504.706803590994	-445.959	75.6148	122.611	109.876	143.576	137.755	120.679	84.9854	89.2832	152.194	97.1508	103.625	83.2643	57.148	69.8081	106.219	65.2745	121.363	77.9125	3H	112739152	112740208	+	HORVU.MOREX.r3.3HG0246150	--	--	--	heme-binding protein 2 [Hordeum vulgare subsp. vulgare]	HBPL1_ARATH RecName: Full=Heme-binding-like protein At3g10130, chloroplastic; Flags: Precursor;	F2CRQ8_HORVV SubName: Full=Predicted protein {ECO:0000313|EMBL:BAJ85529.1};	--	GO:0009507,chloroplast; GO:0009535,chloroplast thylakoid membrane; GO:0010287,plastoglobule; GO:0020037,heme binding; GO:0003674,molecular_function; GO:0005488,binding; GO:0046906,tetrapyrrole binding; GO:0097159,organic cyclic compound binding; GO:1901363,heterocyclic compound binding; GO:0005575,cellular_component; GO:0005622,intracellular anatomical structure; GO:0005737,cytoplasm; GO:0009536,…	PF04832.15:SOUL heme-binding protein	--	--	--
HORVU.MOREX.r3.3HG0247400	pink	55.6638384101561	10.6372108858222	45.0266275243339	-34.3894	1.5645	1.6999	1.6217	2.6422	1.9143	3.5391	1.8079	2.2803	1.1073	1.1546	2.231	2.0332	1.3479	2.1451	2.0079	1.3886	2.2297	1.0439	3H	122064757	122065929	+	HORVU.MOREX.r3.3HG0247400	--	K15111 solute carrier family 25 (mitochondrial S-adenosylmethionine transporter), member 26 | (RefSeq) protein MITOFERRINLIKE 1, chloroplastic-like (A)	--	mitochondrial substrate carrier family protein E-like isoform X2 [Hordeum vulgare subsp. vulgare]	SAMC1_ARATH RecName: Full=S-adenosylmethionine carrier 1, chloroplastic/mitochondrial; AltName: Full=S-adenosylmethionine transporter 1; Short=AtSAMT1; Flags: Precursor;	A0A8I6XSB7_HORVV SubName: Full=Uncharacterized protein {ECO:0000313|EnsemblPlants:HORVU.MOREX.r3.3HG0247400.1};	Predicted mitochondrial carrier protein	GO:0009507,chloroplast; GO:0009941,chloroplast envelope; GO:0031969,chloroplast membrane; GO:0016021,integral component of membrane; GO:0005743,mitochondrial inner membrane; GO:0005886,plasma membrane; GO:0009536,plastid; GO:0000095,S-adenosyl-L-methionine transmembrane transporter activity; GO:0009658,chloroplast organization; GO:0015805,S-adenosyl-L-methionine transport; GO:0003674,molecular_fu…	PF00153.30:Mitochondrial carrier protein	--	--	--
HORVU.MOREX.r3.3HG0248870	pink	95.5301275411984	9.3094955649856	86.2206319762128	-76.9111	0.8542	1.0584	0.9135	1.5228	1.6628	1.423	1.042	0.2594	1.0748	0.5658	0.9023	0.1762	0.3608	0.7027	0.7444	1.3338	2.029	0.95	3H	134225427	134226026	-	HORVU.MOREX.r3.3HG0248870	--	K14496 abscisic acid receptor PYR/PYL family | (RefSeq) abscisic acid receptor PYL9-like (A)	ko04016: MAPK signaling pathway - plant; ko04075: Plant hormone signal transduction	abscisic acid receptor PYL9 [Hordeum vulgare subsp. vulgare]	PYL9_ORYSJ RecName: Full=Abscisic acid receptor PYL9 {ECO:0000305}; AltName: Full=PYR1-like protein 2 {ECO:0000303|PubMed:24743650}; Short=OsPYL2 {ECO:0000303|PubMed:24743650}; AltName: Full=PYR1-like protein 9 {ECO:0000303|PubMed:26362328}; Short=OsPYL9 {ECO:0000303|PubMed:26362328}; AltName: Full=Regulatory components of ABA receptor 9 {ECO:0000305};	A0A8I6WY54_HORVV SubName: Full=Uncharacterized protein {ECO:0000313|EnsemblPlants:HORVU.MOREX.r3.3HG0248870.1.CDS1};	--	GO:0005737,cytoplasm; GO:0005829,cytosol; GO:0005634,nucleus; GO:0010427,abscisic acid binding; GO:0042803,protein homodimerization activity; GO:0004864,protein phosphatase inhibitor activity; GO:0038023,signaling receptor activity; GO:0009738,abscisic acid-activated signaling pathway; GO:1905183,negative regulation of protein serine/threonine phosphatase activity; GO:0080163,regulation of protei…	PF10604.12:Polyketide cyclase / dehydrase and lipid transport	--	--	--
HORVU.MOREX.r3.3HG0249400	pink	491.230439142391	46.9894178755572	444.241021266834	-397.252	94.4655	113.88	148.378	167.085	160.948	191.095	107.778	91.8188	156.7	162.474	157.939	133.803	49.2883	71.0568	110.403	118.35	201.335	110.378	3H	139643219	139645383	-	HORVU.MOREX.r3.3HG0249400	--	--	--	hypothetical protein ZWY2020_033416 [Hordeum vulgare]	SRS1_ORYSI RecName: Full=Salt stress root protein RS1;	A0A8I7B9K7_HORVV SubName: Full=Uncharacterized protein {ECO:0000313|EnsemblPlants:HORVU.MOREX.r3.3HG0249400.1};	--	GO:0046658,anchored component of plasma membrane; GO:0005575,cellular_component; GO:0005886,plasma membrane; GO:0016020,membrane; GO:0031224,intrinsic component of membrane; GO:0031225,anchored component of membrane; GO:0031226,intrinsic component of plasma membrane; GO:0071944,cell periphery; GO:0110165,cellular anatomical entity	PF05558.15:DREPP plasma membrane polypeptide	--	--	--
HORVU.MOREX.r3.3HG0250060	pink	135.72294596667	21.0757821594797	114.64716380719	-93.5714	0.272	0	0	0.4084	0.6052	0.2862	0.3493	0.2478	0.1712	0	0.1916	0	0	0.0995	0	0.0894	0	0.0931	3H	146004293	146004959	+	HORVU.MOREX.r3.3HG0250060	--	--	--	CASP-like protein 1C1 [Hordeum vulgare subsp. vulgare]	CSPL8_ORYSI RecName: Full=CASP-like protein 1C1-1; Short=OsCASPL1C1-1;	A0A8I6WQS7_HORVV RecName: Full=CASP-like protein {ECO:0000256|RuleBase:RU361233};	--	GO:0016021,integral component of membrane; GO:0005886,plasma membrane; GO:0005575,cellular_component; GO:0016020,membrane; GO:0031224,intrinsic component of membrane; GO:0110165,cellular anatomical entity; GO:0071944,cell periphery	PF04535.15:Casparian strip membrane protein domain	--	--	--
HORVU.MOREX.r3.3HG0252270	pink	1582.8940358435	123.662	1459.2318481571	-1335.57	4.7316	8.3332	5.6218	16.9724	16.6747	9.8688	6.7422	5.76	8.6935	7.6546	17.1172	6.2712	1.2308	2.4802	1.4331	1.1976	2.5303	1.6334	3H	162707902	162709785	-	HORVU.MOREX.r3.3HG0252270	--	--	--	germin-like protein 5-1 [Hordeum vulgare subsp. vulgare]	GL52_ORYSJ RecName: Full=Germin-like protein 5-1; Flags: Precursor;	A0A287KQB5_HORVV RecName: Full=Germin-like protein {ECO:0000256|RuleBase:RU366015};	--	GO:0048046,apoplast; GO:0009506,plasmodesma; GO:0030145,manganese ion binding; GO:0010497,plasmodesmata-mediated intercellular transport; GO:2000280,regulation of root development; GO:0003674,molecular_function; GO:0005488,binding; GO:0043167,ion binding; GO:0043169,cation binding; GO:0046872,metal ion binding; GO:0046914,transition metal ion binding; GO:0006810,transport; GO:0008150,biological_p…	PF00190.25:Cupin	--	--	--
HORVU.MOREX.r3.3HG0252860	pink	143.235049630012	15.2079639056247	128.027085724387	-112.819	0.3922	0.2039	0.2464	0.6423	0.7931	0.1876	0.1099	0.065	0.0673	0.4048	0.3766	0.4413	0.2891	0	0.2034	0.3516	0.4471	0.4026	3H	168887073	168888461	-	HORVU.MOREX.r3.3HG0252860	--	--	--	uncharacterized protein LOC123443380 [Hordeum vulgare subsp. vulgare]	--	A0A8I6XT07_HORVV SubName: Full=Uncharacterized protein {ECO:0000313|EnsemblPlants:HORVU.MOREX.r3.3HG0252860.1};	--	--	PF06749.15:Protein of unknown function (DUF1218)	--	--	--
HORVU.MOREX.r3.3HG0253860	pink	1590.78331154571	80.7614090918992	1510.02190245381	-1429.26	3.185	4.3595	3.2473	5.6436	8.1311	4.4499	4.1432	3.6625	7.0462	3.1421	6.122	2.068	0.7938	1.1455	2.0352	0.7724	1.9645	1.5008	3H	175728654	175729471	-	HORVU.MOREX.r3.3HG0253860	--	--	--	rapid alkalinization factor-like [Hordeum vulgare subsp. vulgare]	RALF_TOBAC RecName: Full=Rapid alkalinization factor; Short=NtRALF; Flags: Precursor;	F2EAV7_HORVV SubName: Full=Predicted protein {ECO:0000313|EMBL:BAK04479.1};	--	GO:0005576,extracellular region; GO:0005179,hormone activity; GO:0048018,receptor ligand activity; GO:0019722,calcium-mediated signaling; GO:0010469,regulation of signaling receptor activity; GO:0003674,molecular_function; GO:0005102,signaling receptor binding; GO:0005488,binding; GO:0005515,protein binding; GO:0030545,signaling receptor regulator activity; GO:0030546,signaling receptor activator…	PF05498.14:Rapid ALkalinization Factor (RALF)	--	--	--
HORVU.MOREX.r3.3HG0255130	pink	2430.98519525833	124.446717490991	2306.53847776734	-2182.09	1.2256	1.6151	1.8938	3.3899	2.1043	2.7193	0.8211	1.4078	1.0812	3.116	2.6737	3.1989	0.3241	0.3507	0.9372	0.6569	1.1544	0.7111	3H	185882748	185884350	+	HORVU.MOREX.r3.3HG0255130	--	--	--	protein PHYTOCHROME KINASE SUBSTRATE 4 [Hordeum vulgare subsp. vulgare]	PKS4_ARATH RecName: Full=Protein PHYTOCHROME KINASE SUBSTRATE 4;	A0A8I7B569_HORVV SubName: Full=Uncharacterized protein {ECO:0000313|EnsemblPlants:HORVU.MOREX.r3.3HG0255130.1.CDS1};	--	GO:0009638,phototropism; GO:0010017,red or far-red light signaling pathway; GO:0009585,red, far-red light phototransduction; GO:0008150,biological_process; GO:0009314,response to radiation; GO:0009416,response to light stimulus; GO:0009605,response to external stimulus; GO:0009606,tropism; GO:0009628,response to abiotic stimulus; GO:0009637,response to blue light; GO:0050896,response to stimulus;…	--	--	--	--
HORVU.MOREX.r3.3HG0255490	pink	468.152615833028	111.18218898935	356.970426843678	-245.788	3.0217	4.4362	4.6304	12.6442	11.1874	9.4432	5.4551	5.0947	6.5971	4.9673	6.7172	6.9779	2.9714	2.622	5.1882	5.1596	5.8106	5.7409	3H	188758355	188759301	-	HORVU.MOREX.r3.3HG0255490	--	K16282 E3 ubiquitin-protein ligase RHA2 [EC:2.3.2.27] | (RefSeq) E3 ubiquitin-protein ligase EL5-like (A)	--	E3 ubiquitin-protein ligase EL5-like [Hordeum vulgare subsp. vulgare]	RHA2A_ARATH RecName: Full=E3 ubiquitin-protein ligase RHA2A {ECO:0000305}; EC=2.3.2.27; AltName: Full=RING-H2 finger A2a {ECO:0000303|PubMed:9781696}; AltName: Full=RING-H2 zinc finger protein RHA2a {ECO:0000305}; AltName: Full=RING-type E3 ubiquitin transferase RHA2A {ECO:0000305};	F2DAP6_HORVV SubName: Full=Predicted protein {ECO:0000313|EMBL:BAJ92167.1};	FOG: Predicted E3 ubiquitin ligase	GO:0005737,cytoplasm; GO:0005634,nucleus; GO:0046872,metal ion binding; GO:0061630,ubiquitin protein ligase activity; GO:0004842,ubiquitin-protein transferase activity; GO:0009738,abscisic acid-activated signaling pathway; GO:0009789,positive regulation of abscisic acid-activated signaling pathway; GO:0016567,protein ubiquitination; GO:0047484,regulation of response to osmotic stress; GO:0009651,…	PF13639.9:Ring finger domain	--	--	--
HORVU.MOREX.r3.3HG0255690	pink	159.48470454354	34.4177396054421	125.066964938098	-90.6492	114.264	124.377	109.803	148.458	160.331	159.22	134.19	112.125	145.232	117.982	128.655	105.994	104.888	107.922	128.366	128.602	137.499	130.741	3H	190522072	190526913	-	HORVU.MOREX.r3.3HG0255690	--	K24140 glutaredoxin-dependent peroxiredoxin [EC:1.11.1.25] | (RefSeq) peroxiredoxin-2C (A)	--	peroxiredoxin-2F, mitochondrial [Hordeum vulgare subsp. vulgare]	PRX2F_ORYSJ RecName: Full=Peroxiredoxin-2F, mitochondrial; EC=1.11.1.25 {ECO:0000250|UniProtKB:Q9M7T0}; AltName: Full=Glutaredoxin-dependent peroxiredoxin {ECO:0000305}; AltName: Full=Peroxiredoxin IIF; AltName: Full=Thioredoxin peroxidase 2F; Flags: Precursor;	A0A8I6XTB9_HORVV RecName: Full=Glutaredoxin-dependent peroxiredoxin {ECO:0000256|ARBA:ARBA00013016, ECO:0000256|RuleBase:RU366011}; EC=1.11.1.25 {ECO:0000256|ARBA:ARBA00013016, ECO:0000256|RuleBase:RU366011};	Alkyl hydroperoxide reductase/peroxiredoxin	GO:0005737,cytoplasm; GO:0005759,mitochondrial matrix; GO:0005739,mitochondrion; GO:0008379,thioredoxin peroxidase activity; GO:0045454,cell redox homeostasis; GO:0034599,cellular response to oxidative stress; GO:0042744,hydrogen peroxide catabolic process; GO:0003674,molecular_function; GO:0003824,catalytic activity; GO:0004601,peroxidase activity; GO:0016209,antioxidant activity; GO:0016491,oxi…	PF08534.13:Redoxin	--	--	--
HORVU.MOREX.r3.3HG0257850	pink	5702.84792067929	134.34083175483	5568.50708892446	-5434.17	744.764	815.133	745.258	1096.43	965.483	1032.13	868.915	790.606	704.989	1235.77	1105.35	1181.34	253.633	325.48	458.024	370.417	565.268	404.94	3H	211930282	211932620	+	HORVU.MOREX.r3.3HG0257850	--	K04035 magnesium-protoporphyrin IX monomethyl ester (oxidative) cyclase [EC:1.14.13.81] | (RefSeq) magnesium-protoporphyrin IX monomethyl ester [oxidative] cyclase, chloroplastic (A)	ko00860: Porphyrin metabolism; ko01100: Metabolic pathways; ko01110: Biosynthesis of secondary metabolites	hypothetical protein CFC21_047062 [Triticum aestivum]	CRD1_HORVU RecName: Full=Magnesium-protoporphyrin IX monomethyl ester [oxidative] cyclase, chloroplastic; Short=Mg-protoporphyrin IX monomethyl ester oxidative cyclase; EC=1.14.13.81; AltName: Full=Protein Xantha-l; Flags: Precursor;	A0A3B6GSE0_WHEAT RecName: Full=Magnesium-protoporphyrin IX monomethyl ester (oxidative) cyclase {ECO:0000256|ARBA:ARBA00012092}; EC=1.14.13.81 {ECO:0000256|ARBA:ARBA00012092};	--	GO:0009706,chloroplast inner membrane; GO:0009535,chloroplast thylakoid membrane; GO:0048529,magnesium-protoporphyrin IX monomethyl ester (oxidative) cyclase activity; GO:0046872,metal ion binding; GO:0003729,mRNA binding; GO:0015995,chlorophyll biosynthetic process; GO:0009658,chloroplast organization; GO:0015979,photosynthesis; GO:1901401,regulation of tetrapyrrole metabolic process; GO:0003674…	PF02915.20:Rubrerythrin	--	--	--
HORVU.MOREX.r3.3HG0259100	pink	2276.06577787354	163.300252742172	2112.76552513137	-1949.47	58.7921	57.7319	52.1699	77.4785	75.0051	77.9578	48.5424	58.9288	48.4811	69.7672	65.7437	63.7291	34.0561	40.6362	50.8873	43.7518	61.8594	47.0668	3H	227448203	227519451	-	HORVU.MOREX.r3.3HG0259100	--	K03070 preprotein translocase subunit SecA [EC:7.4.2.8] | (RefSeq) protein translocase subunit SECA1, chloroplastic-like isoform X1 (A)	ko03060: Protein export	protein translocase subunit SECA1, chloroplastic isoform X2 [Hordeum vulgare subsp. vulgare]	SECA1_ARATH RecName: Full=Protein translocase subunit SECA1, chloroplastic {ECO:0000305}; Short=AtcpSecA {ECO:0000303|PubMed:20194926}; EC=7.4.2.4 {ECO:0000305|PubMed:21051552}; AltName: Full=Protein ALBINO OR GLASSY YELLOW 1 {ECO:0000303|PubMed:20194926}; Flags: Precursor;	A0A8I7B590_HORVV RecName: Full=Protein translocase subunit SecA {ECO:0000256|RuleBase:RU003874};	--	GO:0009570,chloroplast stroma; GO:0009535,chloroplast thylakoid membrane; GO:0015462,ABC-type protein transporter activity; GO:0005524,ATP binding; GO:0016464,chloroplast protein-transporting ATPase activity; GO:0017038,protein import; GO:0006605,protein targeting; GO:0003674,molecular_function; GO:0005215,transporter activity; GO:0008320,protein transmembrane transporter activity; GO:0015399,pri…	PF07517.17:SecA DEAD-like domain	--	--	--
HORVU.MOREX.r3.3HG0261530	pink	3945.4860865203	177.973478322265	3767.51260819803	-3589.54	77.1974	81.0856	81.5347	107.824	103.198	107.584	83.102	79.1051	93.425	96.2103	100.559	93.1254	49.9055	60.7219	74.5067	60.7515	84.653	66.1599	3H	253297350	253330795	+	HORVU.MOREX.r3.3HG0261530	--	K03118 sec-independent protein translocase protein TatC | (RefSeq) sec-independent protein translocase protein TATC, chloroplastic-like isoform X1 (A)	ko03060: Protein export	sec-independent protein translocase protein TATC, chloroplastic [Hordeum vulgare subsp. vulgare]	TATC_ORYSJ RecName: Full=Sec-independent protein translocase protein TATC, chloroplastic; AltName: Full=Protein TWIN-ARGININE TRANSLOCATION C; Short=OsTATC; Flags: Precursor;	F2DBW1_HORVV SubName: Full=Predicted protein {ECO:0000313|EMBL:BAJ92582.1};	--	GO:0009535,chloroplast thylakoid membrane; GO:0031361,integral component of thylakoid membrane; GO:0043235,receptor complex; GO:0033281,TAT protein transport complex; GO:0009977,proton motive force dependent protein transmembrane transporter activity; GO:0009567,double fertilization forming a zygote and endosperm; GO:0065002,intracellular protein transmembrane transport; GO:0043953,protein transp…	PF00902.21:Sec-independent protein translocase protein (TatC)	--	--	--
HORVU.MOREX.r3.3HG0266040	pink	401.324256646749	59.8503057206669	341.473950926082	-281.624	1.5085	1.5097	0.9308	2.3354	2.9365	1.1904	0.6537	0.5153	1.5126	1.4987	1.7926	1.167	0.7645	0.5171	0.3585	0.9298	1.5049	0.9679	3H	309725880	309727023	+	HORVU.MOREX.r3.3HG0266040	--	--	--	hypothetical protein D1007_07935 [Hordeum vulgare]	Y5161_ARATH RecName: Full=Uncharacterized protein At5g01610;	A0A8I6X1D1_HORVV SubName: Full=Uncharacterized protein {ECO:0000313|EnsemblPlants:HORVU.MOREX.r3.3HG0266040.1};	--	--	PF04398.15:Protein of unknown function, DUF538	--	--	--
HORVU.MOREX.r3.3HG0268400	pink	6601.55674348256	157.550382257694	6444.00636122487	-6286.46	235.716	331.232	268.236	433.863	392.701	401.174	311.101	334.292	303.87	401.773	385.238	393.862	51.3738	68.0002	102.883	88.1976	160.675	106.141	3H	337364328	337365395	+	HORVU.MOREX.r3.3HG0268400	--	--	--	uncharacterized protein LOC123439925 [Hordeum vulgare subsp. vulgare]	--	A0A8I6WRW7_HORVV SubName: Full=Uncharacterized protein {ECO:0000313|EnsemblPlants:HORVU.MOREX.r3.3HG0268400.1};	--	--	PF06549.15:Protein of unknown function (DUF1118)	--	--	--
HORVU.MOREX.r3.3HG0268800	pink	4120.39779496222	185.717511144992	3934.68028381723	-3748.96	184.786	192.772	170.688	323.371	288.359	317.028	185.34	190.066	164.066	306.446	290.151	294.579	51.9251	68.4916	109.988	97.7626	179.56	107.536	3H	340751146	340752661	-	HORVU.MOREX.r3.3HG0268800	--	--	--	protein EARLY FLOWERING 5 [Hordeum vulgare subsp. vulgare]	OHP2_ARATH RecName: Full=Light-harvesting complex-like protein OHP2, chloroplastic {ECO:0000305}; AltName: Full=One-helix protein 2 {ECO:0000303|PubMed:12805611}; AltName: Full=Protein LIGHT-HARVESTING LIKE 6 {ECO:0000303|PubMed:29438089}; Flags: Precursor;	A0A8I6XN22_HORVV SubName: Full=Uncharacterized protein {ECO:0000313|EnsemblPlants:HORVU.MOREX.r3.3HG0268800.1};	--	GO:0009507,chloroplast; GO:0009534,chloroplast thylakoid; GO:0009535,chloroplast thylakoid membrane; GO:0016021,integral component of membrane; GO:0005634,nucleus; GO:0010207,photosystem II assembly; GO:0009642,response to light intensity; GO:0006091,generation of precursor metabolites and energy; GO:0008150,biological_process; GO:0008152,metabolic process; GO:0009987,cellular process; GO:0015979…	PF00504.24:Chlorophyll A-B binding protein	--	--	--
HORVU.MOREX.r3.3HG0278110	pink	138.283169393409	7.64931811718854	130.63385127622	-122.985	44.5522	45.5391	40.6353	44.6724	47.199	44.5963	45.5942	40.9391	40.0287	45.7531	47.0609	46.2731	37.5639	35.6419	41.1055	46.9306	49.4722	46.1323	3H	416089590	416095332	+	HORVU.MOREX.r3.3HG0278110	--	K04371 mitogen-activated protein kinase 1/3 [EC:2.7.11.24] | (RefSeq) mitogen-activated protein kinase 14 (A)	--	mitogen-activated protein kinase 8 isoform X3 [Hordeum vulgare subsp. vulgare]	MPK8_ORYSJ RecName: Full=Mitogen-activated protein kinase 8; Short=MAP kinase 8; EC=2.7.11.24; AltName: Full=OsWJUMK1; AltName: Full=Wound- and JA-uninducible MAP kinase 1;	A0A8I6X6S7_HORVV RecName: Full=Mitogen-activated protein kinase {ECO:0000256|ARBA:ARBA00012411}; EC=2.7.11.24 {ECO:0000256|ARBA:ARBA00012411};	Mitogen-activated protein kinase	GO:0005737,cytoplasm; GO:0005634,nucleus; GO:0005524,ATP binding; GO:0004707,MAP kinase activity; GO:0106310,protein serine kinase activity; GO:0004674,protein serine/threonine kinase activity; GO:0035556,intracellular signal transduction; GO:0006468,protein phosphorylation; GO:0000166,nucleotide binding; GO:0003674,molecular_function; GO:0005488,binding; GO:0017076,purine nucleotide binding; GO:…	PF00069.28:Protein kinase domain	--	--	--
HORVU.MOREX.r3.3HG0279750	pink	361.616276588905	36.2865776208548	325.329698968051	-289.043	31.2792	29.5953	27.6645	38.8843	36.2193	37.0295	32.9046	31.3665	30.434	35.9092	36.9921	36.3148	34.1272	27.4711	24.3696	31.7022	32.7797	33.4252	3H	428617006	428620051	+	HORVU.MOREX.r3.3HG0279750	--	K14484 auxin-responsive protein IAA | (RefSeq) auxin-responsive protein IAA5-like (A)	ko04075: Plant hormone signal transduction	auxin-responsive protein IAA5-like [Hordeum vulgare subsp. vulgare]	IAA5_ORYSJ RecName: Full=Auxin-responsive protein IAA5; AltName: Full=Indoleacetic acid-induced protein 5;	F2D0H8_HORVV RecName: Full=Auxin-responsive protein {ECO:0000256|RuleBase:RU004549};	--	GO:0005634,nucleus; GO:0009734,auxin-activated signaling pathway; GO:0006355,regulation of DNA-templated transcription; GO:0007154,cell communication; GO:0007165,signal transduction; GO:0008150,biological_process; GO:0009719,response to endogenous stimulus; GO:0009725,response to hormone; GO:0009733,response to auxin; GO:0009755,hormone-mediated signaling pathway; GO:0009987,cellular process; GO:…	PF02309.19:AUX/IAA family	--	--	--
HORVU.MOREX.r3.3HG0279820	pink	144.175384101959	28.4542065707636	115.721177531196	-87.267	39.6326	43.4414	41.2743	59.5403	57.1527	50.4272	25.676	44.5498	43.3876	37.8842	35.4815	46.8719	27.1615	38.1214	50.132	38.9754	50.3645	46.8876	3H	428886935	428888072	+	HORVU.MOREX.r3.3HG0279820	--	--	--	uncharacterized protein LOC123440089 [Hordeum vulgare subsp. vulgare]	CHR41_ARATH RecName: Full=Protein CHLORORESPIRATORY REDUCTION 41, chloroplastic {ECO:0000303|PubMed:22274627}; Flags: Precursor;	F2D8C5_HORVV SubName: Full=Predicted protein {ECO:0000313|EMBL:BAJ91346.1};	--	GO:0009507,chloroplast; GO:0009570,chloroplast stroma; GO:0010258,NADH dehydrogenase complex (plastoquinone) assembly; GO:0008150,biological_process; GO:0009987,cellular process; GO:0010257,NADH dehydrogenase complex assembly; GO:0010275,NAD(P)H dehydrogenase complex assembly; GO:0016043,cellular component organization; GO:0022607,cellular component assembly; GO:0043933,protein-containing complex…	--	--	--	--
HORVU.MOREX.r3.3HG0281510	pink	3131.83728574825	109.320150872448	3022.5171348758	-2913.2	7.1001	9.23	8.075	13.7837	11.8874	14.0745	13.7314	10.669	8.1683	13.7548	11.9649	12.9783	4.5072	4.3758	6.7153	5.8472	8.6584	6.462	3H	442908345	442910800	+	HORVU.MOREX.r3.3HG0281510	--	--	--	protein PLASTID MOVEMENT IMPAIRED 2-like [Hordeum vulgare subsp. vulgare]	PMI2_ARATH RecName: Full=Protein PLASTID MOVEMENT IMPAIRED 2; AltName: Full=Protein WEAK CHLOROPLAST MOVEMENT UNDER BLUE LIGHT 2; Short=Protein WEB2;	F2CV90_HORVV SubName: Full=Predicted protein {ECO:0000313|EMBL:BAJ86761.1};	--	GO:0005829,cytosol; GO:0009904,chloroplast accumulation movement; GO:0009903,chloroplast avoidance movement; GO:0009637,response to blue light; GO:0006996,organelle organization; GO:0008150,biological_process; GO:0009657,plastid organization; GO:0009658,chloroplast organization; GO:0009902,chloroplast relocation; GO:0009987,cellular process; GO:0016043,cellular component organization; GO:0019750,…	PF05701.14:Weak chloroplast movement under blue light	--	--	--
HORVU.MOREX.r3.3HG0282930	pink	65.1004995649589	8.79478344912228	56.3057161158366	-47.5109	1.2562	2.0446	1.5263	1.6864	2.7409	2.3384	1.34	1.1004	2.143	1.0972	2.1435	1.794	1.1753	1.2189	1.4699	2.2395	2.3687	1.6863	3H	450737067	450738317	+	HORVU.MOREX.r3.3HG0282930	--	--	--	membrane protein PM19L [Hordeum vulgare subsp. vulgare]	PM19L_ORYSJ RecName: Full=Membrane protein PM19L {ECO:0000305}; AltName: Full=PM19-like protein 1 {ECO:0000303|PubMed:26505346}; Short=OsPM19L1 {ECO:0000303|PubMed:26505346};	F2DP87_HORVV SubName: Full=Predicted protein {ECO:0000313|EMBL:BAJ96908.1};	--	GO:0016021,integral component of membrane; GO:0005575,cellular_component; GO:0016020,membrane; GO:0031224,intrinsic component of membrane; GO:0110165,cellular anatomical entity	PF05512.14:AWPM-19-like family	--	--	--
HORVU.MOREX.r3.3HG0283080	pink	695.371776959305	35.1573635547519	660.214413404554	-625.057	36.0331	29.903	26.1436	36.5105	33.25	34.7709	24.0707	30.3619	24.3539	32.5647	38.8061	42.2288	24.7296	26.4839	22.3649	26.0898	32.346	28.8919	3H	451893915	451897398	+	HORVU.MOREX.r3.3HG0283080	--	--	--	cytochrome c1-like isoform X1 [Hordeum vulgare subsp. vulgare]	--	A0A8I7B5M8_HORVV SubName: Full=Uncharacterized protein {ECO:0000313|EnsemblPlants:HORVU.MOREX.r3.3HG0283080.1};	--	--	--	--	--	--
HORVU.MOREX.r3.3HG0284220	pink	4617.22962917641	139.366309650041	4477.86331952637	-4338.5	41.9237	46.3068	45.2957	58.3475	52.9687	52.4708	26.9713	28.0881	35.7766	32.6996	35.8629	38.0959	6.3493	6.2168	13.2772	8.9057	20.7459	11.1628	3H	458660543	458662117	-	HORVU.MOREX.r3.3HG0284220	--	--	--	phospholipase A1-II 5 [Hordeum vulgare subsp. vulgare]	PLA5_ORYSJ RecName: Full=Phospholipase A1-II 5; EC=3.1.1.-;	F2CSQ5_HORVV RecName: Full=Phospholipase A1 {ECO:0000256|RuleBase:RU367093}; EC=3.1.1.- {ECO:0000256|RuleBase:RU367093};	Predicted lipase	GO:0005737,cytoplasm; GO:0008970,phospholipase A1 activity; GO:0071493,cellular response to UV-B; GO:0016042,lipid catabolic process; GO:0009650,UV protection; GO:0003674,molecular_function; GO:0003824,catalytic activity; GO:0004620,phospholipase activity; GO:0016298,lipase activity; GO:0016787,hydrolase activity; GO:0016788,hydrolase activity, acting on ester bonds; GO:0052689,carboxylic ester h…	PF01764.28:Lipase (class 3)	--	--	--
HORVU.MOREX.r3.3HG0284680	pink	2464.9191594631	142.422036189572	2322.49712327352	-2180.08	72.7514	82.1105	74.9046	97.0276	92.7647	104.543	63.7196	66.9637	60.5565	81.7868	85.9869	75.132	35.4959	45.0036	57.9047	46.5233	84.1604	57.2015	3H	460534756	460537467	-	HORVU.MOREX.r3.3HG0284680	--	--	--	uncharacterized protein LOC123444259 [Hordeum vulgare subsp. vulgare]	--	A0A8I6XQ06_HORVV RecName: Full=Methyltransf_11 domain-containing protein {ECO:0000259|Pfam:PF08241};	--	--	PF08241.15:Methyltransferase domain	--	--	--
HORVU.MOREX.r3.3HG0284890	pink	1908.07617500719	70.9137421138805	1837.16243289331	-1766.25	8.8528	9.5383	7.6026	11.28	7.8564	10.1177	6.8204	9.3921	7.4117	9.9101	7.9442	8.5531	6.301	6.1339	6.7279	5.775	7.8786	5.6977	3H	462497955	462511362	+	HORVU.MOREX.r3.3HG0284890	--	K01176 alpha-amylase [EC:3.2.1.1] | (RefSeq) alpha-amylase 3, chloroplastic-like (A)	ko00500: Starch and sucrose metabolism; ko01100: Metabolic pathways; ko01110: Biosynthesis of secondary metabolites	alpha-amylase 3, chloroplastic [Hordeum vulgare subsp. vulgare]	AMY3_ARATH RecName: Full=Alpha-amylase 3, chloroplastic {ECO:0000303|PubMed:15637061}; Short=AtAMY3 {ECO:0000303|PubMed:15637061}; EC=3.2.1.1 {ECO:0000269|PubMed:24089528}; AltName: Full=1,4-alpha-D-glucan glucanohydrolase; Flags: Precursor;	A0A8I7BA87_HORVV RecName: Full=Alpha-amylase {ECO:0000256|ARBA:ARBA00012595, ECO:0000256|RuleBase:RU361134}; EC=3.2.1.1 {ECO:0000256|ARBA:ARBA00012595, ECO:0000256|RuleBase:RU361134};	Alpha-amylase	GO:0009507,chloroplast; GO:0009570,chloroplast stroma; GO:0004556,alpha-amylase activity; GO:0005509,calcium ion binding; GO:0005983,starch catabolic process; GO:0005987,sucrose catabolic process; GO:0003674,molecular_function; GO:0003824,catalytic activity; GO:0004553,hydrolase activity, hydrolyzing O-glycosyl compounds; GO:0016160,amylase activity; GO:0016787,hydrolase activity; GO:0016798,hydr…	PF07821.15:Alpha-amylase C-terminal beta-sheet domain	--	--	--
HORVU.MOREX.r3.3HG0285060	pink	6840.37753413516	96.4882402046932	6743.88929393046	-6647.4	6.7781	8.3596	8.2836	9.6085	9.1521	7.8191	7.5655	9.9689	8.1884	8.438	8.389	7.7831	1.7176	2.3962	2.6591	1.9329	4.7252	2.7245	3H	463376383	463379397	+	HORVU.MOREX.r3.3HG0285060	--	K09839 violaxanthin de-epoxidase [EC:1.23.5.1] | (RefSeq) violaxanthin de-epoxidase, chloroplastic-like (A)	ko00906: Carotenoid biosynthesis; ko01100: Metabolic pathways; ko01110: Biosynthesis of secondary metabolites	violaxanthin de-epoxidase, chloroplastic [Hordeum vulgare subsp. vulgare]	--	A0A8I6X2Z0_HORVV RecName: Full=VDE domain-containing protein {ECO:0000259|Pfam:PF07137};	--	--	PF07137.14:VDE lipocalin domain	--	--	--
HORVU.MOREX.r3.3HG0285940	pink	389.868966049483	83.0215393002738	306.847426749209	-223.826	1.3613	3.5695	2.4227	6.6523	8.4676	3.8001	4.2736	2.1175	4.5183	3.4699	3.1009	2.1091	1.3235	1.4018	1.7873	1.6439	2.2806	2.7474	3H	467998512	468005687	-	HORVU.MOREX.r3.3HG0285940	--	K05658 ATP-binding cassette, subfamily B (MDR/TAP), member 1 [EC:7.6.2.2] | (RefSeq) putative ABC transporter B family member 8 (A)	ko02010: ABC transporters	P-glycoprotein [Hordeum vulgare]	AB8B_ARATH RecName: Full=Putative ABC transporter B family member 8; Short=ABC transporter ABCB.8; Short=AtABCB8; AltName: Full=P-glycoprotein 8; AltName: Full=Putative multidrug resistance protein 22;	F2DQ71_HORVV SubName: Full=Predicted protein {ECO:0000313|EMBL:BAJ97242.1};	Multidrug/pheromone exporter, ABC superfamily	GO:0016021,integral component of membrane; GO:0140359,ABC-type transporter activity; GO:0005524,ATP binding; GO:0042626,ATPase-coupled transmembrane transporter activity; GO:0055085,transmembrane transport; GO:0003674,molecular_function; GO:0005215,transporter activity; GO:0015399,primary active transmembrane transporter activity; GO:0022804,active transmembrane transporter activity; GO:0022857,t…	PF00664.26:ABC transporter transmembrane region	--	--	--
HORVU.MOREX.r3.3HG0287230	pink	223.741794733369	71.3736738884414	152.368120844928	-80.9944	4.9988	9.1242	7.3895	18.2847	17.3729	12.9719	5.228	7.2909	8.6039	5.3818	8.6728	6.7323	5.5919	6.8753	8.3968	7.4332	8.0027	9.0932	3H	475555710	475557358	-	HORVU.MOREX.r3.3HG0287230	--	K08237 hydroquinone glucosyltransferase [EC:2.4.1.218] | (RefSeq) UDP-glycosyltransferase 72B1-like (A)	--	anthocyanidin 5,3-O-glucosyltransferase-like [Hordeum vulgare subsp. vulgare]	ANGLT_ROSHC RecName: Full=Anthocyanidin 5,3-O-glucosyltransferase; EC=2.4.1.-; AltName: Full=UDP-glucose: anthocyanidin 5,3-O-glucosyltransferase;	A0A8I6X7R0_HORVV RecName: Full=Glycosyltransferase {ECO:0000256|RuleBase:RU362057}; EC=2.4.1.- {ECO:0000256|RuleBase:RU362057};	UDP-glucuronosyl and UDP-glucosyl transferase	GO:0008194,UDP-glycosyltransferase activity; GO:0009718,anthocyanin-containing compound biosynthetic process; GO:0003674,molecular_function; GO:0003824,catalytic activity; GO:0016740,transferase activity; GO:0016757,glycosyltransferase activity; GO:0008150,biological_process; GO:0008152,metabolic process; GO:0009058,biosynthetic process; GO:0009812,flavonoid metabolic process; GO:0009813,flavonoi…	PF00201.21:UDP-glucoronosyl and UDP-glucosyl transferase	--	--	--
HORVU.MOREX.r3.3HG0287690	pink	768.474561214793	122.661607151704	645.812954063089	-523.151	3.381	2.7297	2.7487	8.0054	10.7849	7.6379	3.8306	1.9477	4.6453	3.8954	4.9894	4.1233	1.6127	1.2544	1.4654	1.5691	4.0816	2.8072	3H	478426993	478428037	+	HORVU.MOREX.r3.3HG0287690	--	K05759 profilin | (RefSeq) profilin-2-like (A)	--	profilin-2 [Aegilops tauschii subsp. strangulata]	PROF2_PHLPR RecName: Full=Profilin-2; AltName: Full=Allergen Phl p 11; AltName: Full=Pollen allergen Phl p 12; AltName: Full=Profilin 4; AltName: Allergen=Phl p 12;	A0A453FFM6_AEGTS RecName: Full=Profilin {ECO:0000256|RuleBase:RU003909};	Profilin	GO:0005737,cytoplasm; GO:0005856,cytoskeleton; GO:0003779,actin binding; GO:0003674,molecular_function; GO:0005488,binding; GO:0005515,protein binding; GO:0008092,cytoskeletal protein binding; GO:0005575,cellular_component; GO:0005622,intracellular anatomical structure; GO:0110165,cellular anatomical entity; GO:0043226,organelle; GO:0043228,non-membrane-bounded organelle; GO:0043229,intracellular…	PF00235.22:Profilin	--	--	--
HORVU.MOREX.r3.3HG0287800	pink	1534.83684127429	88.709807139666	1446.12703413462	-1357.42	8.5489	12.723	11.6594	13.723	14.2832	11.9932	7.0359	6.443	11.405	14.3848	12.2579	11.8987	6.6816	6.7788	7.4747	7.8555	9.0032	7.507	3H	479657877	479659120	-	HORVU.MOREX.r3.3HG0287800	--	K00020 3-hydroxyisobutyrate dehydrogenase [EC:1.1.1.31] | (RefSeq) probable 3-hydroxyisobutyrate dehydrogenase-like 1, mitochondrial (A)	ko00280: Valine, leucine and isoleucine degradation; ko01100: Metabolic pathways	probable 3-hydroxyisobutyrate dehydrogenase-like 1, mitochondrial [Hordeum vulgare subsp. vulgare]	3HID1_ARATH RecName: Full=Probable 3-hydroxyisobutyrate dehydrogenase-like 1, mitochondrial; Short=HIBADH-like; EC=1.1.1.31; Flags: Precursor;	A0A8I7BAB0_HORVV SubName: Full=Uncharacterized protein {ECO:0000313|EnsemblPlants:HORVU.MOREX.r3.3HG0287800.1.CDS1};	Predicted dehydrogenase	GO:0005739,mitochondrion; GO:0008442,3-hydroxyisobutyrate dehydrogenase activity; GO:0051287,NAD binding; GO:0050661,NADP binding; GO:0006574,valine catabolic process; GO:0003674,molecular_function; GO:0003824,catalytic activity; GO:0016491,oxidoreductase activity; GO:0016614,oxidoreductase activity, acting on CH-OH group of donors; GO:0016616,oxidoreductase activity, acting on the CH-OH group of…	PF03446.18:NAD binding domain of 6-phosphogluconate dehydrogenase	--	--	--
HORVU.MOREX.r3.3HG0288960	pink	1406.3461663243	78.198093733696	1328.1480725906	-1249.95	3.2294	4.4237	2.1674	7.2147	8.3631	3.4651	5.0252	4.4071	4.4089	3.9277	8.8585	2.7807	0.6857	0.7141	1.1771	0.9316	2.0666	1.7034	3H	487041659	487046997	+	HORVU.MOREX.r3.3HG0288960	--	K10999 cellulose synthase A [EC:2.4.1.12] | (RefSeq) cellulose synthase A catalytic subunit 4 [UDP-forming]-like (A)	--	hypothetical protein ZWY2020_029549 [Hordeum vulgare]	CESA4_ORYSJ RecName: Full=Cellulose synthase A catalytic subunit 4 [UDP-forming]; EC=2.4.1.12; AltName: Full=OsCesA4;	F2DMG1_HORVV SubName: Full=Predicted protein {ECO:0000313|EMBL:BAJ96282.1};	--	GO:0016021,integral component of membrane; GO:0005886,plasma membrane; GO:0016760,cellulose synthase (UDP-forming) activity; GO:0016759,cellulose synthase activity; GO:0046872,metal ion binding; GO:0071555,cell wall organization; GO:0030244,cellulose biosynthetic process; GO:0042742,defense response to bacterium; GO:0050832,defense response to fungus; GO:0009833,plant-type primary cell wall bioge…	PF03552.17:Cellulose synthase	--	--	--
HORVU.MOREX.r3.3HG0292100	pink	720.070323339944	106.098268714699	613.972054625244	-507.874	20.5169	25.0503	20.0025	32.907	30.443	28.6041	16.3681	23.5376	22.5949	25.1993	22.9424	23.365	16.1418	19.1073	25.0837	16.9996	24.1401	18.9292	3H	503265577	503268507	-	HORVU.MOREX.r3.3HG0292100	--	K05658 ATP-binding cassette, subfamily B (MDR/TAP), member 1 [EC:7.6.2.2] | (RefSeq) ABC transporter B family member 11-like (A)	ko02010: ABC transporters	ABC transporter I family member 10 [Hordeum vulgare subsp. vulgare]	AB10I_ARATH RecName: Full=ABC transporter I family member 10; Short=ABC transporter ABCI.10; Short=AtABCI10; AltName: Full=Non-intrinsic ABC protein 13; AltName: Full=Protein EMBRYO DEFECTIVE 2751;	A0A8I6XGD6_HORVV RecName: Full=ABC transporter domain-containing protein {ECO:0000259|PROSITE:PS50893};	Multidrug/pheromone exporter, ABC superfamily	GO:0009941,chloroplast envelope; GO:0009706,chloroplast inner membrane; GO:0005524,ATP binding; GO:0009658,chloroplast organization; GO:0055076,transition metal ion homeostasis; GO:0055085,transmembrane transport; GO:0000166,nucleotide binding; GO:0003674,molecular_function; GO:0005488,binding; GO:0017076,purine nucleotide binding; GO:0030554,adenyl nucleotide binding; GO:0032553,ribonucleotide b…	PF00005.30:ABC transporter	--	--	--
HORVU.MOREX.r3.3HG0292270	pink	6398.77611211328	117.804622037831	6280.97149007545	-6163.17	21.172	17.3767	18.4917	22.6016	21.1754	21.8272	15.7002	18.1202	20.4986	18.4974	20.1729	18.7291	7.2358	8.9013	14.0958	8.4845	14.4696	8.2677	3H	503701872	503702974	-	HORVU.MOREX.r3.3HG0292270	--	--	--	uncharacterized protein LOC123444524 isoform X1 [Hordeum vulgare subsp. vulgare]	BSD2_CHLRE RecName: Full=Protein BUNDLE SHEATH DEFECTIVE 2, chloroplastic {ECO:0000303|PubMed:25124725}; Short=CrBSD2 {ECO:0000305}; Flags: Precursor;	F2DMV4_HORVV SubName: Full=Predicted protein {ECO:0000313|EMBL:BAJ96425.1};	--	GO:0101031,chaperone complex; GO:0009570,chloroplast stroma; GO:0046872,metal ion binding; GO:1905538,polysome binding; GO:0044183,protein folding chaperone; GO:0061077,chaperone-mediated protein folding; GO:0110102,ribulose bisphosphate carboxylase complex assembly; GO:0003674,molecular_function; GO:0005488,binding; GO:0043167,ion binding; GO:0043169,cation binding; GO:0043021,ribonucleoprotein …	--	--	--	--
HORVU.MOREX.r3.3HG0294450	pink	291.685221719412	79.2503804003974	212.434841319014	-133.184	0.4783	0.547	0.3777	1.6694	1.8089	1.3084	0.2948	0.61	0.6319	0.1086	0.6062	0.7104	0.1939	0.2623	0.6366	0.283	0.5453	0.5892	3H	514352048	514353686	+	HORVU.MOREX.r3.3HG0294450	--	K10859 DNA oxidative demethylase [EC:1.14.11.33] | (RefSeq) alpha-ketoglutarate-dependent dioxygenase alkB homolog 3-like (A)	--	early nodulin-like protein 1 [Hordeum vulgare subsp. vulgare]	ENL1_ARATH RecName: Full=Early nodulin-like protein 1; AltName: Full=Phytocyanin-like protein; Flags: Precursor;	F2DSR9_HORVV SubName: Full=Predicted protein {ECO:0000313|EMBL:BAJ98140.1};	--	GO:0031225,anchored component of membrane; GO:0046658,anchored component of plasma membrane; GO:0005886,plasma membrane; GO:0009506,plasmodesma; GO:0099503,secretory vesicle; GO:0005773,vacuole; GO:0009055,electron transfer activity; GO:0003674,molecular_function; GO:0003824,catalytic activity; GO:0016491,oxidoreductase activity; GO:0005575,cellular_component; GO:0016020,membrane; GO:0031224,intr…	PF02298.20:Plastocyanin-like domain	--	--	--
HORVU.MOREX.r3.3HG0295040	pink	3153.27093993558	156.135984791133	2997.13495514445	-2841	3.1011	3.2935	4.1746	5.9856	4.3903	5.6782	2.0168	1.9812	2.5465	3.2467	4.169	3.3399	0.4286	0.4197	1.0529	0.5163	2.5714	0.6822	3H	517387655	517392244	+	HORVU.MOREX.r3.3HG0295040	--	K22390 acid phosphatase type 7 | (RefSeq) nucleotide pyrophosphatase/phosphodiesterase-like (A)	--	probable inactive purple acid phosphatase 27 [Hordeum vulgare subsp. vulgare]	PPA27_ARATH RecName: Full=Probable inactive purple acid phosphatase 27; Flags: Precursor;	F2EFJ2_HORVV RecName: Full=Purple acid phosphatase {ECO:0000256|RuleBase:RU361203}; EC=3.1.3.2 {ECO:0000256|RuleBase:RU361203};	Purple acid phosphatase	GO:0005576,extracellular region; GO:0003993,acid phosphatase activity; GO:0046872,metal ion binding; GO:0003674,molecular_function; GO:0003824,catalytic activity; GO:0016787,hydrolase activity; GO:0016788,hydrolase activity, acting on ester bonds; GO:0016791,phosphatase activity; GO:0042578,phosphoric ester hydrolase activity; GO:0005488,binding; GO:0043167,ion binding; GO:0043169,cation binding;…	PF17808.4:Fn3-like domain from Purple Acid Phosphatase	--	--	--
HORVU.MOREX.r3.3HG0297990	pink	205.67050609951	15.1724819408178	190.498024158692	-175.326	0.6056	0.3646	0.1259	0.646	0.3545	0.8384	0.4911	0.0871	0.2406	0.9771	0.3703	0.2367	0.0323	0.2447	0.3636	0.2515	0.3271	0.3599	3H	531773930	531775661	-	HORVU.MOREX.r3.3HG0297990	--	K21485 anthranilate O-methyltransferase [EC:2.1.1.277] | (RefSeq) anthranilate O-methyltransferase 3-like (A)	--	hypothetical protein ZWY2020_030617 [Hordeum vulgare]	JMT1_THECC RecName: Full=Probable jasmonic acid carboxyl methyltransferase 1 {ECO:0000312|EMBL:EOY14822.1}; EC=2.1.1.141 {ECO:0000250|UniProtKB:Q9AR07};	F2E2L9_HORVV SubName: Full=Predicted protein {ECO:0000313|EMBL:BAK01591.1};	--	GO:0005737,cytoplasm; GO:0005634,nucleus; GO:0046872,metal ion binding; GO:0030795,methyl jasmonate methylesterase activity; GO:0008757,S-adenosylmethionine-dependent methyltransferase activity; GO:0032259,methylation; GO:0031408,oxylipin biosynthetic process; GO:0003674,molecular_function; GO:0005488,binding; GO:0043167,ion binding; GO:0043169,cation binding; GO:0003824,catalytic activity; GO:00…	PF03492.18:SAM dependent carboxyl methyltransferase	--	--	--
HORVU.MOREX.r3.3HG0298980	pink	658.030183850594	42.8320283901462	615.198155460448	-572.366	2.0024	1.6815	1.5014	3.4247	3.0169	3.2804	1.5037	0.8313	1.3396	3.2522	3.5342	4.8002	1.7984	1.2234	1.8073	1.7499	2.7743	2.1597	3H	535178443	535184621	-	HORVU.MOREX.r3.3HG0298980	--	K26562 MFS transporter, POT/PTR family, peptide/nitrate/nicotianamine transporter | (RefSeq) protein NRT1/ PTR FAMILY 5.10-like (A)	--	predicted protein, partial [Hordeum vulgare subsp. vulgare]	PTR9_ARATH RecName: Full=Protein NRT1/ PTR FAMILY 5.10; Short=AtNPF5.10;	F2E966_HORVV SubName: Full=Predicted protein {ECO:0000313|EMBL:BAK03888.1}; Flags: Fragment;	H+/oligopeptide symporter	GO:0016021,integral component of membrane; GO:0071916,dipeptide transmembrane transporter activity; GO:0042937,tripeptide transmembrane transporter activity; GO:0003674,molecular_function; GO:0005215,transporter activity; GO:0022857,transmembrane transporter activity; GO:0035673,oligopeptide transmembrane transporter activity; GO:0042887,amide transmembrane transporter activity; GO:1904680,peptid…	PF00854.24:POT family	--	--	--
HORVU.MOREX.r3.3HG0299440	pink	2684.2647360669	94.3311574676799	2589.93357859922	-2495.6	10.5782	9.1452	13.2374	14.6782	14.1698	20.7709	7.4801	6.447	12.2559	10.8268	10.0722	19.025	2.2401	4.004	6.0908	2.3265	8.2952	2.804	3H	537098183	537101239	+	HORVU.MOREX.r3.3HG0299440	--	K09286 EREBP-like factor | (RefSeq) ethylene-responsive transcription factor ERF071-like isoform X1 (A)	--	APETALA2-like protein 5 [Hordeum vulgare subsp. vulgare]	EF110_ARATH RecName: Full=Ethylene-responsive transcription factor ERF110;	A0A8I6Y300_HORVV RecName: Full=AP2/ERF domain-containing protein {ECO:0000259|PROSITE:PS51032};	--	GO:0005634,nucleus; GO:0003677,DNA binding; GO:0003700,DNA-binding transcription factor activity; GO:0009873,ethylene-activated signaling pathway; GO:0045893,positive regulation of DNA-templated transcription; GO:0048510,regulation of timing of transition from vegetative to reproductive phase; GO:0003674,molecular_function; GO:0003676,nucleic acid binding; GO:0005488,binding; GO:0097159,organic c…	PF00847.23:AP2 domain	--	--	--
HORVU.MOREX.r3.3HG0301040	pink	5192.26050470313	130.017144824435	5062.2433598787	-4932.23	27.5612	22.2138	26.1975	39.7591	34.959	35.4639	29.504	33.118	27.3762	28.1268	27.6024	33.5675	12.08	6.8366	11.4983	10.674	19.4863	12.923	3H	543444578	543451417	-	HORVU.MOREX.r3.3HG0301040	--	K13946 auxin influx carrier (AUX1 LAX family) | (RefSeq) auxin transporter-like protein 1 (A)	ko04075: Plant hormone signal transduction	auxin transporter-like protein 1 [Hordeum vulgare subsp. vulgare]	LAX11_ORYSJ RecName: Full=Auxin transporter-like protein 1;	F2E0B2_HORVV SubName: Full=Predicted protein {ECO:0000313|EMBL:BAK00784.1};	Amino acid transporters	GO:0016021,integral component of membrane; GO:0016020,membrane; GO:0005886,plasma membrane; GO:0015171,amino acid transmembrane transporter activity; GO:0015293,symporter activity; GO:0003333,amino acid transmembrane transport; GO:0009734,auxin-activated signaling pathway; GO:0003674,molecular_function; GO:0005215,transporter activity; GO:0005342,organic acid transmembrane transporter activity; G…	PF01490.21:Transmembrane amino acid transporter protein	--	--	--
HORVU.MOREX.r3.3HG0301850	pink	4171.30184763892	175.353883262568	3995.94796437635	-3820.59	219.5	167.218	177.455	361.544	271.973	383.746	189.016	185.417	144.777	294.11	252.809	275.108	41.159	36.3893	73.8586	46.6064	126.261	58.5682	3H	546823380	546826914	-	HORVU.MOREX.r3.3HG0301850	--	K05909 laccase [EC:1.10.3.2] | (RefSeq) laccase-7-like (A)	--	laccase-7-like [Hordeum vulgare subsp. vulgare]	LAC7_ORYSJ RecName: Full=Laccase-7; EC=1.10.3.2; AltName: Full=Benzenediol:oxygen oxidoreductase 7; AltName: Full=Diphenol oxidase 7; AltName: Full=Urishiol oxidase 7; Flags: Precursor;	F2D347_HORVV RecName: Full=Laccase {ECO:0000256|ARBA:ARBA00012297, ECO:0000256|RuleBase:RU361119}; EC=1.10.3.2 {ECO:0000256|ARBA:ARBA00012297, ECO:0000256|RuleBase:RU361119}; AltName: Full=Benzenediol:oxygen oxidoreductase {ECO:0000256|RuleBase:RU361119}; AltName: Full=Diphenol oxidase {ECO:0000256|RuleBase:RU361119}; AltName: Full=Urishiol oxidase {ECO:0000256|RuleBase:RU361119};	Multicopper oxidases	GO:0048046,apoplast; GO:0005507,copper ion binding; GO:0052716,hydroquinone:oxygen oxidoreductase activity; GO:0016491,oxidoreductase activity; GO:0046274,lignin catabolic process; GO:0003674,molecular_function; GO:0005488,binding; GO:0043167,ion binding; GO:0043169,cation binding; GO:0046872,metal ion binding; GO:0046914,transition metal ion binding; GO:0003824,catalytic activity; GO:0016679,oxi…	PF07732.18:Multicopper oxidase	--	--	--
HORVU.MOREX.r3.3HG0302570	pink	347.610695160579	48.7103315693241	298.900363591255	-250.19	0.6992	1.176	0.7308	3.5424	4.2088	1.9256	3.5645	1.3113	2.6392	1.0273	3.8447	0.8145	0.3543	0.4737	1.0752	0.4462	1.3598	1.0766	3H	549619120	549622350	+	HORVU.MOREX.r3.3HG0302570	--	K05909 laccase [EC:1.10.3.2] | (RefSeq) laccase-4-like (A)	--	laccase-4-like [Hordeum vulgare subsp. vulgare]	LAC4_ORYSJ RecName: Full=Laccase-4; EC=1.10.3.2; AltName: Full=Benzenediol:oxygen oxidoreductase 4; AltName: Full=Diphenol oxidase 4; AltName: Full=Urishiol oxidase 4; Flags: Precursor;	F2DXF2_HORVV RecName: Full=Laccase {ECO:0000256|ARBA:ARBA00012297, ECO:0000256|RuleBase:RU361119}; EC=1.10.3.2 {ECO:0000256|ARBA:ARBA00012297, ECO:0000256|RuleBase:RU361119}; AltName: Full=Benzenediol:oxygen oxidoreductase {ECO:0000256|RuleBase:RU361119}; AltName: Full=Diphenol oxidase {ECO:0000256|RuleBase:RU361119}; AltName: Full=Urishiol oxidase {ECO:0000256|RuleBase:RU361119};	Multicopper oxidases	GO:0048046,apoplast; GO:0005507,copper ion binding; GO:0052716,hydroquinone:oxygen oxidoreductase activity; GO:0016491,oxidoreductase activity; GO:0046274,lignin catabolic process; GO:0003674,molecular_function; GO:0005488,binding; GO:0043167,ion binding; GO:0043169,cation binding; GO:0046872,metal ion binding; GO:0046914,transition metal ion binding; GO:0003824,catalytic activity; GO:0016679,oxi…	PF07732.18:Multicopper oxidase	--	--	--
HORVU.MOREX.r3.3HG0303550	pink	320.257772349899	66.9363796833974	253.321392666502	-186.385	0.4045	1.4803	0.9583	5.2825	2.9693	1.1915	0.779	0.7369	0.8779	1.6992	3.6741	0.4505	0.164	0.4436	0.1923	0.1596	1.0145	0.4567	3H	553194370	553196493	+	HORVU.MOREX.r3.3HG0303550	--	K01246 DNA-3-methyladenine glycosylase I [EC:3.2.2.20] | (RefSeq) DNA-3-methyladenine glycosylase-like (A)	ko03410: Base excision repair	DNA-3-methyladenine glycosylase [Hordeum vulgare subsp. vulgare]	--	A0A8I6X9U8_HORVV SubName: Full=Uncharacterized protein {ECO:0000313|EnsemblPlants:HORVU.MOREX.r3.3HG0303550.1};	--	--	PF03352.16:Methyladenine glycosylase	--	--	--
HORVU.MOREX.r3.3HG0303820	pink	174.320432568678	36.4333519473665	137.887080621311	-101.454	13.3725	20.5493	20.3858	24.7869	25.9554	24.1202	14.5425	13.591	17.084	16.165	17.4406	12.8361	13.2317	17.0133	18.9404	17.1357	20.3806	19.4706	3H	553967746	553971066	+	HORVU.MOREX.r3.3HG0303820	--	K15892 farnesol kinase [EC:2.7.1.216] | (RefSeq) probable phytol kinase 2, chloroplastic (A)	ko00900: Terpenoid backbone biosynthesis; ko01110: Biosynthesis of secondary metabolites	probable phytol kinase 2, chloroplastic isoform X1 [Hordeum vulgare subsp. vulgare]	PHYK2_ORYSJ RecName: Full=Probable phytol kinase 2, chloroplastic; EC=2.7.1.182; Flags: Precursor;	A0A8I6XBR9_HORVV SubName: Full=Uncharacterized protein {ECO:0000313|EnsemblPlants:HORVU.MOREX.r3.3HG0303820.1};	Predicted ER membrane protein	GO:0031969,chloroplast membrane; GO:0016021,integral component of membrane; GO:0016301,kinase activity; GO:0010276,phytol kinase activity; GO:0016310,phosphorylation; GO:0010189,vitamin E biosynthetic process; GO:0003674,molecular_function; GO:0003824,catalytic activity; GO:0016740,transferase activity; GO:0016772,transferase activity, transferring phosphorus-containing groups; GO:0006793,phospho…	PF01148.23:Cytidylyltransferase family	--	--	--
HORVU.MOREX.r3.3HG0304770	pink	124.862576612154	10.953165045612	113.909411566542	-102.956	4.0918	4.6247	4.9717	5.8884	4.6863	4.8912	4.1597	3.9041	3.7473	4.1512	4.7826	4.2855	4.3684	2.2043	2.3709	4.0593	5.0518	5.0704	3H	556949131	556952812	+	HORVU.MOREX.r3.3HG0304770	--	K14491 two-component response regulator ARR-B family | (RefSeq) two-component response regulator ORR26-like (A)	ko04075: Plant hormone signal transduction	two-component response regulator ORR26-like [Hordeum vulgare subsp. vulgare]	ORR26_ORYSJ RecName: Full=Two-component response regulator ORR26 {ECO:0000305}; AltName: Full=OsRRB6 {ECO:0000303|PubMed:16891544};	A0A8I6X5F1_HORVV RecName: Full=Two-component response regulator {ECO:0000256|PIRNR:PIRNR036392};	GATA-4/5/6 transcription factors	GO:0005634,nucleus; GO:0003677,DNA binding; GO:0003700,DNA-binding transcription factor activity; GO:0009736,cytokinin-activated signaling pathway; GO:0000160,phosphorelay signal transduction system; GO:0003674,molecular_function; GO:0003676,nucleic acid binding; GO:0005488,binding; GO:0097159,organic cyclic compound binding; GO:1901363,heterocyclic compound binding; GO:0140110,transcription regu…	PF00072.27:Response regulator receiver domain	--	--	--
HORVU.MOREX.r3.3HG0306730	pink	480.599435461575	87.0279255247976	393.571509936778	-306.544	35.6155	50.3996	40.5797	67.2759	60.5561	62.381	37.7112	43.1305	43.4352	54.9315	56.4126	47.1279	31.9804	39.7708	50.57	45.3914	56.4999	48.0526	3H	562585699	562588593	-	HORVU.MOREX.r3.3HG0306730	--	K00991 2-C-methyl-D-erythritol 4-phosphate cytidylyltransferase [EC:2.7.7.60] | (RefSeq) 2-C-methyl-D-erythritol 4-phosphate cytidylyltransferase, chloroplastic-like (A)	ko00900: Terpenoid backbone biosynthesis; ko01100: Metabolic pathways; ko01110: Biosynthesis of secondary metabolites	2-C-methyl-D-erythritol 4-phosphate cytidylyltransferase, chloroplastic [Hordeum vulgare subsp. vulgare]	ISPD_ORYSJ RecName: Full=2-C-methyl-D-erythritol 4-phosphate cytidylyltransferase, chloroplastic; EC=2.7.7.60; AltName: Full=4-diphosphocytidyl-2C-methyl-D-erythritol synthase; Short=OsCMS; AltName: Full=MEP cytidylyltransferase; Flags: Precursor;	F2D816_HORVV RecName: Full=2-C-methyl-D-erythritol 4-phosphate cytidylyltransferase {ECO:0000256|ARBA:ARBA00012526}; EC=2.7.7.60 {ECO:0000256|ARBA:ARBA00012526};	--	GO:0009570,chloroplast stroma; GO:0050518,2-C-methyl-D-erythritol 4-phosphate cytidylyltransferase activity; GO:0019288,isopentenyl diphosphate biosynthetic process, methylerythritol 4-phosphate pathway; GO:0003674,molecular_function; GO:0003824,catalytic activity; GO:0016740,transferase activity; GO:0016772,transferase activity, transferring phosphorus-containing groups; GO:0016779,nucleotidyltr…	PF01128.22:2-C-methyl-D-erythritol 4-phosphate cytidylyltransferase	--	--	--
HORVU.MOREX.r3.3HG0306830	pink	146.786162191696	49.8999460316458	96.8862161600499	-46.9863	21.8188	34.5579	29.5867	44.7911	53.4272	34.564	33.055	28.8589	36.3447	26.0488	35.9373	26.1603	23.0556	29.7692	36.6142	29.0278	36.2295	32.2691	3H	562970666	562973517	+	HORVU.MOREX.r3.3HG0306830	--	--	--	protein TRIGALACTOSYLDIACYLGLYCEROL 5, chloroplastic-like [Hordeum vulgare subsp. vulgare]	--	M0ZFK7_HORVV SubName: Full=Uncharacterized protein {ECO:0000313|EnsemblPlants:HORVU.MOREX.r3.3HG0306830.1};	--	--	--	--	--	--
HORVU.MOREX.r3.3HG0307130	pink	174.227403423275	30.210379651986	144.017023771289	-113.807	1.0292	2.8643	4.1994	6.0642	5.5332	4.187	2.6165	4.2815	3.3669	2.9603	0.9422	3.0997	2.6774	1.6933	3.0984	1.1841	2.2686	1.6904	3H	563923790	563926675	-	HORVU.MOREX.r3.3HG0307130	--	K05282 gibberellin-44 dioxygenase [EC:1.14.11.12] | (RefSeq) gibberellin 20 oxidase 2-like (A)	ko00904: Diterpenoid biosynthesis; ko01100: Metabolic pathways; ko01110: Biosynthesis of secondary metabolites	gibberellin 20 oxidase 2-like [Hordeum vulgare subsp. vulgare]	GAOX2_ORYSI RecName: Full=Gibberellin 20 oxidase 2; EC=1.14.11.- {ECO:0000250|UniProtKB:O04705}; AltName: Full=GA 20-oxidase 2; AltName: Full=Gibberellin C-20 oxidase 2; AltName: Full=Os20ox2; AltName: Full=Protein semidwarf-1;	A0A8I6X598_HORVV RecName: Full=Fe2OG dioxygenase domain-containing protein {ECO:0000259|PROSITE:PS51471};	Iron/ascorbate family oxidoreductases	GO:0046872,metal ion binding; GO:0016491,oxidoreductase activity; GO:0003674,molecular_function; GO:0005488,binding; GO:0043167,ion binding; GO:0043169,cation binding; GO:0003824,catalytic activity	PF03171.23:2OG-Fe(II) oxygenase superfamily	--	--	--
HORVU.MOREX.r3.3HG0308590	pink	565.324851817189	46.3707106491515	518.954141168037	-472.583	0.126	0	0.6219	0.7093	0.8409	1.4582	0.1941	0	0.8323	0.8583	0.1331	0.9357	0	0	0	0	0.5746	0	3H	567767725	567768063	+	HORVU.MOREX.r3.3HG0308590	--	K14488 SAUR family protein | (RefSeq) auxin-responsive protein SAUR71-like (A)	ko04075: Plant hormone signal transduction	auxin-responsive protein SAUR71-like [Hordeum vulgare subsp. vulgare]	SAU40_ARATH RecName: Full=Auxin-responsive protein SAUR40 {ECO:0000305}; AltName: Full=Protein SMALL AUXIN UP RNA 40 {ECO:0000303|PubMed:12036261};	A0A8I7B691_HORVV SubName: Full=Uncharacterized protein {ECO:0000313|EnsemblPlants:HORVU.MOREX.r3.3HG0308590.1.CDS1};	--	GO:0005737,cytoplasm; GO:0009734,auxin-activated signaling pathway; GO:0040008,regulation of growth; GO:0007154,cell communication; GO:0007165,signal transduction; GO:0008150,biological_process; GO:0009719,response to endogenous stimulus; GO:0009725,response to hormone; GO:0009733,response to auxin; GO:0009755,hormone-mediated signaling pathway; GO:0009987,cellular process; GO:0010033,response to…	PF02519.17:Auxin responsive protein	--	--	--
HORVU.MOREX.r3.3HG0309570	pink	4459.21937525611	108.292926776795	4350.92644847932	-4242.63	5.3536	7.0758	5.0111	7.1887	6.8374	5.7164	3.208	5.419	5.726	5.6735	4.9011	5.203	0.6833	2.262	3.6571	1.3689	3.798	1.9133	3H	570755472	570756548	-	HORVU.MOREX.r3.3HG0309570	--	K24028 salicylic acid 3-hydroxylase [EC:1.14.11.-] | (RefSeq) protein DMR6-LIKE OXYGENASE 1-like (A)	--	1-aminocyclopropane-1-carboxylate oxidase homolog 1-like [Hordeum vulgare subsp. vulgare]	ACCH1_ARATH RecName: Full=1-aminocyclopropane-1-carboxylate oxidase homolog 1;	A0A8I6XI61_HORVV RecName: Full=Fe2OG dioxygenase domain-containing protein {ECO:0000259|PROSITE:PS51471};	Iron/ascorbate family oxidoreductases	GO:0046872,metal ion binding; GO:0016491,oxidoreductase activity; GO:0003674,molecular_function; GO:0005488,binding; GO:0043167,ion binding; GO:0043169,cation binding; GO:0003824,catalytic activity	PF03171.23:2OG-Fe(II) oxygenase superfamily	--	--	--
HORVU.MOREX.r3.3HG0312020	pink	81.2792107272649	21.1869329259022	60.0922778013627	-38.9053	3.6881	15.8308	13.1826	15.3693	17.8011	6.1776	7.1361	9.6933	13.002	5.03	10.7694	3.8304	6.5098	6.5798	10.0959	9.6995	13.9683	10.5312	3H	579415621	579419230	-	HORVU.MOREX.r3.3HG0312020	--	K20870 putative beta-1,4-xylosyltransferase IRX10 [EC:2.4.2.-] | (RefSeq) probable glucuronosyltransferase Os01g0926400 isoform X1 (A)	--	probable glucuronosyltransferase Os01g0926400 isoform X1 [Hordeum vulgare subsp. vulgare]	GT13_ORYSJ RecName: Full=Probable glucuronosyltransferase Os01g0926400; EC=2.4.-.-; AltName: Full=OsGT47D;	A0A8I6X6L3_HORVV RecName: Full=Exostosin domain-containing protein {ECO:0000259|Pfam:PF03016};	Acetylglucosaminyltransferase EXT1/exostosin 1	GO:0000139,Golgi membrane; GO:0016021,integral component of membrane; GO:0016757,glycosyltransferase activity; GO:0071555,cell wall organization; GO:0010417,glucuronoxylan biosynthetic process; GO:0009834,plant-type secondary cell wall biogenesis; GO:0006486,protein glycosylation; GO:0003674,molecular_function; GO:0003824,catalytic activity; GO:0016740,transferase activity; GO:0008150,biological_…	PF03016.18:Exostosin family	--	--	--
HORVU.MOREX.r3.3HG0312430	pink	1683.3261498327	78.3582066003028	1604.9679432324	-1526.61	1.147	1.4277	1.3655	2.8489	1.426	1.3489	0.5198	1.3523	1.0188	1.6088	1.7818	2.1714	0.5471	0.6291	0.4811	0.2994	0.6154	0.5541	3H	580662945	580669536	-	HORVU.MOREX.r3.3HG0312430	--	K16277 E3 ubiquitin-protein ligase DRIP [EC:2.3.2.27] | (RefSeq) E3 ubiquitin protein ligase DRIP2-like (A)	--	protein LAX PANICLE 2-like [Hordeum vulgare subsp. vulgare]	LAX2_ORYSJ RecName: Full=Protein LAX PANICLE 2 {ECO:0000303|PubMed:21963665};	A0A8I6X6Q9_HORVV SubName: Full=Uncharacterized protein {ECO:0000313|EnsemblPlants:HORVU.MOREX.r3.3HG0312430.1};	Locus-specific chromosome binding proteins	GO:0005634,nucleus; GO:0045893,positive regulation of DNA-templated transcription; GO:2000032,regulation of secondary shoot formation; GO:0006139,nucleobase-containing compound metabolic process; GO:0006351,DNA-templated transcription; GO:0006355,regulation of DNA-templated transcription; GO:0006725,cellular aromatic compound metabolic process; GO:0006807,nitrogen compound metabolic process; GO:0…	PF11816.11:Domain of unknown function (DUF3337)	--	--	--
HORVU.MOREX.r3.3HG0312580	pink	4527.13797442844	145.347469515362	4381.79050491308	-4236.44	24.9547	31.1984	26.8654	42.2885	38.7728	37.1857	28.4479	30.042	33.0539	25.6259	28.0324	22.0029	7.6396	7.3411	12.7255	8.9115	19.9308	10.0778	3H	581373845	581378555	+	HORVU.MOREX.r3.3HG0312580	--	K16296 serine carboxypeptidase-like clade I [EC:3.4.16.-] | (RefSeq) serine carboxypeptidase 1 (A)	--	serine carboxypeptidase 1 [Hordeum vulgare subsp. vulgare]	CBP1_HORVU RecName: Full=Serine carboxypeptidase 1; EC=3.4.16.5; AltName: Full=CP-MI; AltName: Full=Carboxypeptidase C; AltName: Full=Serine carboxypeptidase I; Contains: RecName: Full=Serine carboxypeptidase 1 chain A; AltName: Full=Serine carboxypeptidase I chain A; Contains: RecName: Full=Serine carboxypeptidase 1 chain B; AltName: Full=Serine carboxypeptidase I chain B; Flags: Precursor;	F2DJ52_HORVV RecName: Full=Carboxypeptidase {ECO:0000256|RuleBase:RU361156}; EC=3.4.16.- {ECO:0000256|RuleBase:RU361156};	Serine carboxypeptidases (lysosomal cathepsin A)	GO:0005576,extracellular region; GO:0004185,serine-type carboxypeptidase activity; GO:0006508,proteolysis; GO:0003674,molecular_function; GO:0003824,catalytic activity; GO:0004180,carboxypeptidase activity; GO:0008233,peptidase activity; GO:0008236,serine-type peptidase activity; GO:0008238,exopeptidase activity; GO:0016787,hydrolase activity; GO:0017171,serine hydrolase activity; GO:0070008,seri…	PF00450.25:Serine carboxypeptidase	--	--	--
HORVU.MOREX.r3.3HG0315580	pink	1358.92902140469	90.6728703762303	1268.25615102846	-1177.58	11.1063	12.6539	13.1232	14.388	17.0288	15.9269	11.3316	6.4847	9.4695	13.1463	12.5923	12.3669	6.3459	7.3378	10.559	8.6273	9.0449	10.3007	3H	587902400	587904121	-	HORVU.MOREX.r3.3HG0315580	--	K00878 hydroxyethylthiazole kinase [EC:2.7.1.50] | (RefSeq) hydroxyethylthiazole kinase-like (A)	ko00730: Thiamine metabolism; ko00740: Riboflavin metabolism; ko01100: Metabolic pathways; ko01240: Biosynthesis of cofactors	hydroxyethylthiazole kinase [Hordeum vulgare subsp. vulgare]	THIM_MAIZE RecName: Full=Hydroxyethylthiazole kinase; EC=2.7.1.50; AltName: Full=4-methyl-5-beta-hydroxyethylthiazole kinase; Short=TH kinase; Short=Thz kinase;	A0A287MHI9_HORVV RecName: Full=Hydroxyethylthiazole kinase {ECO:0000256|ARBA:ARBA00012129}; EC=2.7.1.50 {ECO:0000256|ARBA:ARBA00012129};	--	GO:0005524,ATP binding; GO:0004417,hydroxyethylthiazole kinase activity; GO:0046872,metal ion binding; GO:0016310,phosphorylation; GO:0009228,thiamine biosynthetic process; GO:0009229,thiamine diphosphate biosynthetic process; GO:0036172,thiamine salvage; GO:0000166,nucleotide binding; GO:0003674,molecular_function; GO:0005488,binding; GO:0017076,purine nucleotide binding; GO:0030554,adenyl nucle…	PF02110.18:Hydroxyethylthiazole kinase family	--	--	--
HORVU.MOREX.r3.3HG0317780	pink	71.647563225575	16.5306502623797	55.1169129631953	-38.5863	1.8952	3.1354	2.9401	4.5345	5.8727	2.4214	2.4248	1.1099	3.4813	2.5362	3.0386	1.3823	3.5676	1.7819	0.8044	1.9692	1.2348	3.2657	3H	591546160	591547891	-	HORVU.MOREX.r3.3HG0317780	--	K05278 flavonol synthase [EC:1.14.20.6] | (RefSeq) flavonol synthase/flavanone 3-hydroxylase-like (A)	ko00941: Flavonoid biosynthesis; ko01100: Metabolic pathways; ko01110: Biosynthesis of secondary metabolites	protein SRG1-like [Hordeum vulgare subsp. vulgare]	SRG1_ARATH RecName: Full=Protein SRG1; Short=AtSRG1; AltName: Full=Protein SENESCENCE-RELATED GENE 1;	A0A8I7B6E1_HORVV RecName: Full=Fe2OG dioxygenase domain-containing protein {ECO:0000259|PROSITE:PS51471};	Iron/ascorbate family oxidoreductases	GO:0046872,metal ion binding; GO:0016682,oxidoreductase activity, acting on diphenols and related substances as donors, oxygen as acceptor; GO:0010150,leaf senescence; GO:0003674,molecular_function; GO:0005488,binding; GO:0043167,ion binding; GO:0043169,cation binding; GO:0003824,catalytic activity; GO:0016491,oxidoreductase activity; GO:0016679,oxidoreductase activity, acting on diphenols and re…	PF14226.9:non-haem dioxygenase in morphine synthesis N-terminal	--	--	--
HORVU.MOREX.r3.3HG0323610	pink	7467.90927427449	144.089558334374	7323.81971594011	-7179.73	487.386	498.228	387.307	578.056	547.544	575.25	477.408	385.009	490.274	495.18	484.953	520.925	101.906	144.14	222.609	148.979	303.594	161.343	3H	604333746	604335194	+	HORVU.MOREX.r3.3HG0323610	--	--	--	NAD(P)H-quinone oxidoreductase subunit O, chloroplastic [Hordeum vulgare subsp. vulgare]	NDHO_ARATH RecName: Full=NAD(P)H-quinone oxidoreductase subunit O, chloroplastic {ECO:0000305}; EC=7.1.1.- {ECO:0000305}; AltName: Full=NAD(P)H dehydrogenase subunit O {ECO:0000303|PubMed:21785130}; Short=NDH subunit O {ECO:0000305}; Short=NDH-O {ECO:0000303|PubMed:15608332}; AltName: Full=NADH-plastoquinone oxidoreductase subunit O {ECO:0000305}; Flags: Precursor;	M0USN8_HORVV SubName: Full=Uncharacterized protein {ECO:0000313|EnsemblPlants:HORVU.MOREX.r3.3HG0323610.1};	--	GO:0009507,chloroplast; GO:0009535,chloroplast thylakoid membrane; GO:0005739,mitochondrion; GO:0010598,NAD(P)H dehydrogenase complex (plastoquinone); GO:0005886,plasma membrane; GO:0016655,oxidoreductase activity, acting on NAD(P)H, quinone or similar compound as acceptor; GO:0048038,quinone binding; GO:0010258,NADH dehydrogenase complex (plastoquinone) assembly; GO:0003674,molecular_function; G…	PF11910.11:Cyanobacterial and plant NDH-1 subunit O	--	--	--
HORVU.MOREX.r3.3HG0325100	pink	980.626888193571	123.083354040101	857.54353415347	-734.46	246.129	307.885	269.277	481.574	423.403	416.024	273.801	390.118	278.022	384.192	336.471	327.781	185.116	221.694	290.297	261.171	345.151	256.967	3H	607293851	607295776	+	HORVU.MOREX.r3.3HG0325100	--	K03671 thioredoxin 1 | (RefSeq) thioredoxin M3, chloroplastic-like (A)	--	thioredoxin Y, chloroplastic-like [Hordeum vulgare subsp. vulgare]	TRXY_ORYSJ RecName: Full=Thioredoxin Y, chloroplastic; Short=OsTrxy; Flags: Precursor;	A0A8I6XK58_HORVV RecName: Full=Thioredoxin domain-containing protein {ECO:0000259|PROSITE:PS51352};	Thioredoxin-like protein	GO:0009507,chloroplast; GO:0005737,cytoplasm; GO:0016491,oxidoreductase activity; GO:0016671,oxidoreductase activity, acting on a sulfur group of donors, disulfide as acceptor; GO:0015035,protein-disulfide reductase activity; GO:0003674,molecular_function; GO:0003824,catalytic activity; GO:0016667,oxidoreductase activity, acting on a sulfur group of donors; GO:0015036,disulfide oxidoreductase act…	PF00085.23:Thioredoxin	--	--	--
HORVU.MOREX.r3.3HG0326200	pink	6274.89699296574	138.61815618644	6136.2788367793	-5997.66	130.769	132.751	127.926	165.915	168.168	159.239	142.033	121.19	154.109	129.769	158.045	158.793	53.8272	78.9284	103.228	64.5899	102.734	77.8465	3H	610203762	610204656	-	HORVU.MOREX.r3.3HG0326200	--	--	--	ylmG homolog protein 1-1, chloroplastic [Hordeum vulgare subsp. vulgare]	CCB3_ARATH RecName: Full=Protein COFACTOR ASSEMBLY OF COMPLEX C SUBUNIT B CCB3, chloroplastic {ECO:0000305}; AltName: Full=YGGT family protein YLMG3 {ECO:0000305}; AltName: Full=YlmG homolog protein 3 {ECO:0000305}; Short=AtYLMG3 {ECO:0000305}; Flags: Precursor;	F2D1X3_HORVV SubName: Full=Predicted protein {ECO:0000313|EMBL:BAJ89094.1};	--	GO:0009507,chloroplast; GO:0009535,chloroplast thylakoid membrane; GO:0016021,integral component of membrane; GO:0010190,cytochrome b6f complex assembly; GO:0008150,biological_process; GO:0009987,cellular process; GO:0016043,cellular component organization; GO:0017004,cytochrome complex assembly; GO:0022607,cellular component assembly; GO:0043933,protein-containing complex organization; GO:004408…	PF02325.20:YGGT family	--	--	--
HORVU.MOREX.r3.3HG0327840	pink	2127.38573389465	99.973255310372	2027.41247858428	-1927.44	160.24	116.854	93.1996	281.872	201.828	282.804	159.374	78.0967	205.156	281.987	340.229	228.001	68.2067	30.5866	39.5096	70.9854	92.837	93.7598	3H	613665788	613666343	-	HORVU.MOREX.r3.3HG0327840	--	--	--	hypothetical protein D1007_01069 [Hordeum vulgare]	--	A0A453GW91_AEGTS SubName: Full=Uncharacterized protein {ECO:0000313|EnsemblPlants:AET3Gv21227700.2};	--	--	--	--	--	--
HORVU.MOREX.r3.3HG0330120	pink	96.4163190128214	41.5047776124223	54.9115414003991	-13.4068	0.4095	3.2783	1.3681	5.4614	8.3386	1.1599	1.553	1.3486	1.7537	0.8941	4.7244	0.2339	0.5427	1.6238	2.4255	1.1493	1.7597	1.2287	3H	618080015	618081533	+	HORVU.MOREX.r3.3HG0330120	--	K22439 tricetin 3',4',5'-O-trimethyltransferase [EC:2.1.1.169] | (RefSeq) tricetin 3',4',5'-O-trimethyltransferase (A)	--	tricetin 3',4',5'-O-trimethyltransferase [Hordeum vulgare subsp. vulgare]	FOMT2_WHEAT RecName: Full=Tricetin 3',4',5'-O-trimethyltransferase; Short=TaOMT2; EC=2.1.1.169; AltName: Full=Caffeic acid 3-O-methyltransferase; Short=TaCM; AltName: Full=Flavone O-methyltransferase 2;	A5YTR4_HORVV SubName: Full=Flavonoid O-methyltransferase {ECO:0000313|EMBL:ABQ58825.1}; SubName: Full=Predicted protein {ECO:0000313|EMBL:BAK04240.1};	Hydroxyindole-O-methyltransferase and related SAM-dependent methyltransferases	GO:0008171,O-methyltransferase activity; GO:0046983,protein dimerization activity; GO:0008757,S-adenosylmethionine-dependent methyltransferase activity; GO:0019438,aromatic compound biosynthetic process; GO:0009813,flavonoid biosynthetic process; GO:0009809,lignin biosynthetic process; GO:0032259,methylation; GO:0003674,molecular_function; GO:0003824,catalytic activity; GO:0008168,methyltransfera…	PF00891.21:O-methyltransferase domain	--	--	--
HORVU.MOREX.r3.3HG0330150	pink	341.327023773321	37.6580844109683	303.668939362353	-266.011	10.1815	9.8471	12.3054	28.6171	22.2763	26.0729	4.47	2.2506	6.7825	32.5568	16.2509	15.0115	3.6803	4.7219	3.3452	14.0282	23.5583	21.5953	3H	618139109	618140408	-	HORVU.MOREX.r3.3HG0330150	--	K09422 transcription factor MYB, plant | (RefSeq) transcription factor MYB59-like (A)	--	myb-related protein MYBAS1-like [Hordeum vulgare subsp. vulgare]	MYBA2_ORYSJ RecName: Full=Myb-related protein MYBAS2;	A0A8I6XDM2_HORVV SubName: Full=Uncharacterized protein {ECO:0000313|EnsemblPlants:HORVU.MOREX.r3.3HG0330150.1};	Transcription factor, Myb superfamily	GO:0005634,nucleus; GO:0003700,DNA-binding transcription factor activity; GO:0043565,sequence-specific DNA binding; GO:0006355,regulation of DNA-templated transcription; GO:0003674,molecular_function; GO:0140110,transcription regulator activity; GO:0003676,nucleic acid binding; GO:0003677,DNA binding; GO:0005488,binding; GO:0097159,organic cyclic compound binding; GO:1901363,heterocyclic compound…	PF00249.34:Myb-like DNA-binding domain	--	--	--
HORVU.MOREX.r3.4HG0331750	pink	1141.80283885118	84.3541911442169	1057.44864770696	-973.094	0.7989	0.6473	0.6244	1.4243	1.6663	0.8406	0.6412	0.5762	0.6283	1.0961	1.7582	0.6181	0.1687	0.0365	0.1899	0.4596	0.4175	0.5809	4H	1574178	1575460	+	HORVU.MOREX.r3.4HG0331750	--	K24028 salicylic acid 3-hydroxylase [EC:1.14.11.-] | (RefSeq) protein DMR6-LIKE OXYGENASE 1-like (A)	--	1-aminocyclopropane-1-carboxylate oxidase homolog 1-like [Hordeum vulgare subsp. vulgare]	ACCH1_ARATH RecName: Full=1-aminocyclopropane-1-carboxylate oxidase homolog 1;	A0A8I6XBG8_HORVV RecName: Full=Fe2OG dioxygenase domain-containing protein {ECO:0000259|PROSITE:PS51471};	Iron/ascorbate family oxidoreductases	GO:0046872,metal ion binding; GO:0016491,oxidoreductase activity; GO:0003674,molecular_function; GO:0005488,binding; GO:0043167,ion binding; GO:0043169,cation binding; GO:0003824,catalytic activity	PF03171.23:2OG-Fe(II) oxygenase superfamily	--	--	--
HORVU.MOREX.r3.4HG0331910	pink	1615.92799646633	108.691527421554	1507.23646904477	-1398.54	0.6094	0.4182	0.5797	1.4595	1.2817	1.7136	0.7511	0.9689	0.6378	1.2077	1.3692	0.3977	0.0561	0.3038	0.1791	0.1967	0.6442	0.0227	4H	1973190	1977195	-	HORVU.MOREX.r3.4HG0331910	--	K13415 protein brassinosteroid insensitive 1 [EC:2.7.10.1 2.7.11.1] | (RefSeq) brassinosteroid LRR receptor kinase BRI1-like (A)	ko04075: Plant hormone signal transduction	probable leucine-rich repeat receptor-like protein kinase At1g35710 [Hordeum vulgare subsp. vulgare]	MIK2_ARATH RecName: Full=MDIS1-interacting receptor like kinase 2 {ECO:0000303|PubMed:26863186}; Short=AtMIK2 {ECO:0000303|PubMed:26863186}; AltName: Full=Probable LRR receptor-like serine/threonine-protein kinase At4g08850; EC=2.7.11.1 {ECO:0000305}; Flags: Precursor;	A0A8I7BBF3_HORVV RecName: Full=Protein kinase domain-containing protein {ECO:0000259|PROSITE:PS50011};	--	GO:0016021,integral component of membrane; GO:0005886,plasma membrane; GO:0009506,plasmodesma; GO:0090406,pollen tube; GO:0005524,ATP binding; GO:0106310,protein serine kinase activity; GO:0004674,protein serine/threonine kinase activity; GO:0009755,hormone-mediated signaling pathway; GO:0010183,pollen tube guidance; GO:0006468,protein phosphorylation; GO:0000166,nucleotide binding; GO:0003674,mo…	PF13855.9:Leucine rich repeat	--	--	--
HORVU.MOREX.r3.4HG0331930	pink	437.004782387304	73.4911335734795	363.513648813824	-290.023	0.6677	0.5591	0.5532	2.7924	2.3211	3.4751	0.643	0.391	0.7427	1.7059	3.0102	0.9003	0.2901	1.2033	0.7482	0.3998	1.1963	0.5263	4H	1999730	2003460	-	HORVU.MOREX.r3.4HG0331930	--	K20718 LRR receptor-like serine/threonine-protein kinase ERECTA [EC:2.7.11.1] | (RefSeq) LRR receptor-like serine/threonine-protein kinase SIK1 (A)	ko04016: MAPK signaling pathway - plant	probable leucine-rich repeat receptor-like protein kinase At1g35710 [Hordeum vulgare subsp. vulgare]	MIK2_ARATH RecName: Full=MDIS1-interacting receptor like kinase 2 {ECO:0000303|PubMed:26863186}; Short=AtMIK2 {ECO:0000303|PubMed:26863186}; AltName: Full=Probable LRR receptor-like serine/threonine-protein kinase At4g08850; EC=2.7.11.1 {ECO:0000305}; Flags: Precursor;	A0A8I6XBH5_HORVV RecName: Full=Protein kinase domain-containing protein {ECO:0000259|PROSITE:PS50011};	--	GO:0016021,integral component of membrane; GO:0005886,plasma membrane; GO:0009506,plasmodesma; GO:0090406,pollen tube; GO:0005524,ATP binding; GO:0106310,protein serine kinase activity; GO:0004674,protein serine/threonine kinase activity; GO:0009755,hormone-mediated signaling pathway; GO:0010183,pollen tube guidance; GO:0006468,protein phosphorylation; GO:0000166,nucleotide binding; GO:0003674,mo…	PF13855.9:Leucine rich repeat	--	--	--
HORVU.MOREX.r3.4HG0334210	pink	638.237041481979	60.1073652481307	578.129676233848	-518.022	115.099	134.963	154.149	246.089	240.447	181.762	150.496	151.225	134.703	240.125	240.557	236.14	132.001	138.548	177.249	140.841	178.229	156.042	4H	7865478	7871234	+	HORVU.MOREX.r3.4HG0334210	--	K03147 phosphomethylpyrimidine synthase [EC:4.1.99.17] | (RefSeq) phosphomethylpyrimidine synthase, chloroplastic-like (A)	ko00730: Thiamine metabolism; ko01100: Metabolic pathways; ko01240: Biosynthesis of cofactors	unnamed protein product [Triticum turgidum subsp. durum]	THIC_ARATH RecName: Full=Phosphomethylpyrimidine synthase, chloroplastic; EC=4.1.99.17; AltName: Full=Hydroxymethylpyrimidine phosphate synthase; Short=HMP-P synthase; Short=HMP-phosphate synthase; Short=HMPP synthase; AltName: Full=Protein PYRIMIDINE REQUIRING; AltName: Full=Thiamine biosynthesis protein ThiC; Short=Protein THIAMINE C; Flags: Precursor;	A0A446RQ38_TRITD SubName: Full=Uncharacterized protein {ECO:0000313|EMBL:VAI00970.1};	--	GO:0009507,chloroplast; GO:0009570,chloroplast stroma; GO:0009536,plastid; GO:0051539,4 iron, 4 sulfur cluster binding; GO:0016830,carbon-carbon lyase activity; GO:0051536,iron-sulfur cluster binding; GO:0046872,metal ion binding; GO:0019904,protein domain specific binding; GO:0010266,response to vitamin B1; GO:0009228,thiamine biosynthetic process; GO:0009229,thiamine diphosphate biosynthetic pr…	PF01964.21:Radical SAM ThiC family	--	--	--
HORVU.MOREX.r3.4HG0336550	pink	414.935292071581	88.4739275747189	326.461364496862	-237.987	0.728	0.3608	0.551	2.6503	1.8086	1.5575	0.9722	0.619	0.7786	1.1297	0.6408	0.6007	0.2706	0.346	0.2076	0.5265	0.9407	0.3737	4H	14792893	14794652	-	HORVU.MOREX.r3.4HG0336550	--	--	--	protein FAF-like, chloroplastic [Hordeum vulgare subsp. vulgare]	FAFL_ARATH RecName: Full=Protein FAF-like, chloroplastic; Flags: Precursor;	A0A8I6XWL3_HORVV SubName: Full=Uncharacterized protein {ECO:0000313|EnsemblPlants:HORVU.MOREX.r3.4HG0336550.1.CDS1};	--	GO:0009507,chloroplast; GO:0005737,cytoplasm; GO:0005783,endoplasmic reticulum; GO:0005634,nucleus; GO:0019902,phosphatase binding; GO:0047485,protein N-terminus binding; GO:0009788,negative regulation of abscisic acid-activated signaling pathway; GO:0042326,negative regulation of phosphorylation; GO:0010922,positive regulation of phosphatase activity; GO:0003674,molecular_function; GO:0005488,bi…	PF11250.11:Fantastic Four meristem regulator	--	--	--
HORVU.MOREX.r3.4HG0336820	pink	2225.95515895547	174.718754532644	2051.23640442283	-1876.52	143.288	154.256	138.897	267.672	244.702	263.178	127.26	144.067	147.165	220.165	229.772	248.126	71.4367	97.5823	129.904	115.632	170.312	124.926	4H	16389489	16390665	-	HORVU.MOREX.r3.4HG0336820	--	K01802 peptidylprolyl isomerase [EC:5.2.1.8] | (RefSeq) photosynthetic NDH subunit of lumenal location 4, chloroplastic-like (A)	--	peptidyl-prolyl cis-trans isomerase FKBP17-2, chloroplastic [Hordeum vulgare subsp. vulgare]	FK172_ARATH RecName: Full=Peptidyl-prolyl cis-trans isomerase FKBP17-2, chloroplastic; Short=PPIase FKBP17-2; EC=5.2.1.8; AltName: Full=FK506-binding protein 17-2; Short=AtFKBP17-2; AltName: Full=Immunophilin FKBP17-2; AltName: Full=Rotamase; Flags: Precursor;	A0A8I6YAF4_HORVV RecName: Full=Peptidylprolyl isomerase {ECO:0000256|PROSITE-ProRule:PRU00277}; EC=5.2.1.8 {ECO:0000256|PROSITE-ProRule:PRU00277};	FKBP-type peptidyl-prolyl cis-trans isomerase	GO:0009507,chloroplast; GO:0009543,chloroplast thylakoid lumen; GO:0009535,chloroplast thylakoid membrane; GO:0005634,nucleus; GO:0003755,peptidyl-prolyl cis-trans isomerase activity; GO:0003674,molecular_function; GO:0003824,catalytic activity; GO:0016853,isomerase activity; GO:0016859,cis-trans isomerase activity; GO:0140096,catalytic activity, acting on a protein; GO:0005575,cellular_component…	PF00254.31:FKBP-type peptidyl-prolyl cis-trans isomerase	--	--	--
HORVU.MOREX.r3.4HG0337230	pink	2479.18807219333	140.318370774987	2338.86970141835	-2198.55	122.384	105.673	100.944	145.204	144.283	140.973	107.364	101.924	96.2964	144.237	126.614	132.205	74.6446	65.0399	92.407	95.1583	111.001	101.034	4H	17738281	17745583	+	HORVU.MOREX.r3.4HG0337230	--	K01835 phosphoglucomutase [EC:5.4.2.2] | (RefSeq) phosphoglucomutase, cytoplasmic (A)	ko00010: Glycolysis / Gluconeogenesis; ko00030: Pentose phosphate pathway; ko00052: Galactose metabolism; ko00230: Purine metabolism; ko00500: Starch and sucrose metabolism; ko00520: Amino sugar and nucleotide sugar metabolism; ko01100: Metabolic pathways; ko01110: Biosynthesis of secondary metabolites; ko01250: Biosynthesis of nucleotide sugars	phosphoglucomutase, cytoplasmic [Hordeum vulgare subsp. vulgare]	PGMC_BROIN RecName: Full=Phosphoglucomutase, cytoplasmic; Short=PGM; EC=5.4.2.2; AltName: Full=Glucose phosphomutase;	A0A8I6XLS1_HORVV RecName: Full=Phosphoglucomutase (alpha-D-glucose-1,6-bisphosphate-dependent) {ECO:0000256|ARBA:ARBA00012728}; EC=5.4.2.2 {ECO:0000256|ARBA:ARBA00012728};	Phosphoglucomutase	GO:0005737,cytoplasm; GO:0000287,magnesium ion binding; GO:0004614,phosphoglucomutase activity; GO:0006006,glucose metabolic process; GO:0003674,molecular_function; GO:0005488,binding; GO:0043167,ion binding; GO:0043169,cation binding; GO:0046872,metal ion binding; GO:0003824,catalytic activity; GO:0016853,isomerase activity; GO:0016866,intramolecular transferase activity; GO:0016868,intramolecul…	PF02878.19:Phosphoglucomutase/phosphomannomutase, alpha/beta/alpha domain I	--	--	--
HORVU.MOREX.r3.4HG0339620	pink	43.1148203990637	15.2899985613163	27.8248218377474	-12.5348	0.237	0.7862	0.6785	1.6012	2.6101	0.5985	0.6939	0.2375	0.6263	0.2422	1.1266	0.1467	1.3694	0.078	0.8337	0.561	0.4053	0.8759	4H	26866131	26871315	+	HORVU.MOREX.r3.4HG0339620	--	K16296 serine carboxypeptidase-like clade I [EC:3.4.16.-] | (RefSeq) serine carboxypeptidase-like 7 (A)	--	serine carboxypeptidase-like 7 isoform X2 [Hordeum vulgare subsp. vulgare]	SCP18_ARATH RecName: Full=Serine carboxypeptidase-like 18; EC=3.4.16.-; Flags: Precursor;	A0A8I6XWV5_HORVV SubName: Full=Uncharacterized protein {ECO:0000313|EnsemblPlants:HORVU.MOREX.r3.4HG0339620.1};	Serine carboxypeptidases (lysosomal cathepsin A)	GO:0005576,extracellular region; GO:0016747,acyltransferase activity, transferring groups other than amino-acyl groups; GO:0004185,serine-type carboxypeptidase activity; GO:0006508,proteolysis; GO:0019748,secondary metabolic process; GO:0003674,molecular_function; GO:0003824,catalytic activity; GO:0016740,transferase activity; GO:0016746,acyltransferase activity; GO:0004180,carboxypeptidase activ…	PF00450.25:Serine carboxypeptidase	--	--	--
HORVU.MOREX.r3.4HG0339790	pink	496.289574274433	60.569943276253	435.71963099818	-375.15	87.5624	120.237	104.77	126.628	125.648	113.355	100.914	86.5173	103.124	123.062	108.498	95.3437	72.2422	87.799	98.6275	94.9606	112.86	105.166	4H	27305191	27308815	-	HORVU.MOREX.r3.4HG0339790	--	K03527 4-hydroxy-3-methylbut-2-en-1-yl diphosphate reductase [EC:1.17.7.4] | (RefSeq) 4-hydroxy-3-methylbut-2-enyl diphosphate reductase, chloroplastic-like (A)	ko00900: Terpenoid backbone biosynthesis; ko01100: Metabolic pathways; ko01110: Biosynthesis of secondary metabolites	4-hydroxy-3-methylbut-2-enyl diphosphate reductase, chloroplastic [Hordeum vulgare subsp. vulgare]	ISPH_ORYSJ RecName: Full=4-hydroxy-3-methylbut-2-enyl diphosphate reductase, chloroplastic {ECO:0000305}; EC=1.17.7.4 {ECO:0000250|UniProtKB:Q94B35}; Flags: Precursor;	F2CRS9_HORVV SubName: Full=Predicted protein {ECO:0000313|EMBL:BAJ85550.1};	--	GO:0009570,chloroplast stroma; GO:0051539,4 iron, 4 sulfur cluster binding; GO:0051745,4-hydroxy-3-methylbut-2-en-1-yl diphosphate reductase activity; GO:0046872,metal ion binding; GO:0050992,dimethylallyl diphosphate biosynthetic process; GO:0019288,isopentenyl diphosphate biosynthetic process, methylerythritol 4-phosphate pathway; GO:0003674,molecular_function; GO:0005488,binding; GO:0051536,ir…	PF02401.21:LytB protein	--	--	--
HORVU.MOREX.r3.4HG0341770	pink	4206.2165948004	156.729265828957	4049.48732897144	-3892.76	21.7389	20.7047	16.634	27.1152	23.732	25.0413	17.1839	14.54	19.7909	21.1048	19.2496	21.5059	8.8466	9.3077	9.9112	10.5204	14.9726	13.5223	4H	36355609	36359581	+	HORVU.MOREX.r3.4HG0341770	--	K20860 FMN hydrolase / 5-amino-6-(5-phospho-D-ribitylamino)uracil phosphatase [EC:3.1.3.102 3.1.3.104] | (RefSeq) flavin mononucleotide hydrolase 1, chloroplatic-like (A)	ko00740: Riboflavin metabolism; ko01100: Metabolic pathways; ko01110: Biosynthesis of secondary metabolites; ko01240: Biosynthesis of cofactors	flavin mononucleotide hydrolase 1, chloroplatic isoform X1 [Hordeum vulgare subsp. vulgare]	FHY1C_ARATH RecName: Full=Flavin mononucleotide hydrolase 1, chloroplatic {ECO:0000303|PubMed:22002057}; Short=AtcpFHy1 {ECO:0000303|PubMed:22002057}; EC=3.1.3.102 {ECO:0000269|PubMed:22002057}; AltName: Full=5-amino-6-(5-phospho-D-ribitylamino)uracil phosphatase {ECO:0000305|PubMed:27490826}; Short=AtcpFHy1/PyrP1 {ECO:0000303|PubMed:27490826}; EC=3.1.3.104 {ECO:0000269|PubMed:24123841, ECO:00002…	F2CU95_HORVV SubName: Full=Predicted protein {ECO:0000313|EMBL:BAJ86416.1};	Predicted hydrolase (HAD superfamily)	GO:0009507,chloroplast; GO:0009570,chloroplast stroma; GO:0043726,5-amino-6-(5-phosphoribitylamino)uracil phosphatase activity; GO:0090711,FMN hydrolase activity; GO:0043621,protein self-association; GO:0009231,riboflavin biosynthetic process; GO:0003674,molecular_function; GO:0003824,catalytic activity; GO:0016787,hydrolase activity; GO:0016788,hydrolase activity, acting on ester bonds; GO:00167…	PF13419.9:Haloacid dehalogenase-like hydrolase	--	--	--
HORVU.MOREX.r3.4HG0343110	pink	171.988247751425	16.8003153087976	155.187932442628	-138.388	0.219	0	0	0.3699	0.2436	0.4609	0.2531	0.0998	0.2067	0.2487	0	0.2711	0	0	0.3123	0.108	0.2497	0	4H	43907356	43907907	-	HORVU.MOREX.r3.4HG0343110	--	--	--	Receptor-like protein kinase FERONIA [Hordeum vulgare]	FERON_ARATH RecName: Full=Receptor-like protein kinase FERONIA; EC=2.7.11.1; AltName: Full=Protein SIRENE; Flags: Precursor;	A0A8I6XG04_HORVV SubName: Full=Uncharacterized protein {ECO:0000313|EnsemblPlants:HORVU.MOREX.r3.4HG0343110.1};	Serine/threonine protein kinase	GO:0043680,filiform apparatus; GO:0016021,integral component of membrane; GO:0005886,plasma membrane; GO:0009506,plasmodesma; GO:0005524,ATP binding; GO:0004672,protein kinase activity; GO:0106310,protein serine kinase activity; GO:0004674,protein serine/threonine kinase activity; GO:0004714,transmembrane receptor protein tyrosine kinase activity; GO:0009738,abscisic acid-activated signaling path…	--	--	--	--
HORVU.MOREX.r3.4HG0343300	pink	2885.42853414415	161.924230264087	2723.50430388006	-2561.58	34.8963	38.5898	30.9112	52.6583	47.6144	53.7982	40.6194	38.2	34.561	41.0658	38.3438	41.9957	20.05	18.6397	30.58	26.1483	37.6461	28.1325	4H	45261943	45270284	-	HORVU.MOREX.r3.4HG0343300	--	--	--	uncharacterized protein LOC123447803 isoform X1 [Hordeum vulgare subsp. vulgare]	GUN4C_ARATH RecName: Full=Tetrapyrrole-binding protein, chloroplastic; AltName: Full=Genomes uncoupled 4; Flags: Precursor;	A0A8I6WYT3_HORVV RecName: Full=SREBP regulating gene protein {ECO:0000256|ARBA:ARBA00023485};	Uncharacterized conserved protein	GO:0009507,chloroplast; GO:0031969,chloroplast membrane; GO:0019899,enzyme binding; GO:0046906,tetrapyrrole binding; GO:0015995,chlorophyll biosynthetic process; GO:0010019,chloroplast-nucleus signaling pathway; GO:0043085,positive regulation of catalytic activity; GO:0003674,molecular_function; GO:0005488,binding; GO:0005515,protein binding; GO:0097159,organic cyclic compound binding; GO:1901363…	PF10218.12:SREBP regulating gene protein	--	--	--
HORVU.MOREX.r3.4HG0344270	pink	3434.51934388521	129.853728040305	3304.6656158449	-3174.81	21.1708	23.3067	23.1102	33.8248	26.7967	25.2871	19.1925	20.9904	23.697	21.9467	17.9921	21.8544	9.7383	13.5853	16.5708	10.5374	16.7704	12.1902	4H	51549471	51550977	+	HORVU.MOREX.r3.4HG0344270	--	--	--	ZF-HD transcription factor [Hordeum vulgare]	ZHD4_ORYSJ RecName: Full=Zinc-finger homeodomain protein 4; Short=OsZHD4;	A0A8I6XA40_HORVV RecName: Full=ZF-HD dimerization-type domain-containing protein {ECO:0000259|PROSITE:PS51523};	--	GO:0005634,nucleus; GO:0003700,DNA-binding transcription factor activity; GO:0046872,metal ion binding; GO:0000976,transcription cis-regulatory region binding; GO:0006355,regulation of DNA-templated transcription; GO:0003674,molecular_function; GO:0140110,transcription regulator activity; GO:0005488,binding; GO:0043167,ion binding; GO:0043169,cation binding; GO:0001067,transcription regulatory re…	PF04770.15:ZF-HD protein dimerisation region	--	--	--
HORVU.MOREX.r3.4HG0344400	pink	2225.79957347204	138.530483980555	2087.26908949148	-1948.74	127.925	150.974	135.021	253.09	217.681	266.816	118.653	126.246	119.598	281.954	257.521	249.043	57.8048	70.4991	98.0703	98.1213	162.647	110.581	4H	52116120	52120226	+	HORVU.MOREX.r3.4HG0344400	--	--	--	uncharacterized protein LOC123447843 [Hordeum vulgare subsp. vulgare]	--	F2D6Y4_HORVV SubName: Full=Predicted protein {ECO:0000313|EMBL:BAJ90855.1};	--	GO:0009535,chloroplast thylakoid membrane; GO:0051537,2 iron, 2 sulfur cluster binding; GO:0046872,metal ion binding; GO:0008942,nitrite reductase [NAD(P)H] activity; GO:0010207,photosystem II assembly; GO:0042549,photosystem II stabilization; GO:0003674,molecular_function; GO:0005488,binding; GO:0051536,iron-sulfur cluster binding; GO:0051540,metal cluster binding; GO:0043167,ion binding; GO:004…	PF13806.9:Rieske-like [2Fe-2S] domain	--	--	--
HORVU.MOREX.r3.4HG0346780	pink	99.9031451830717	25.4248274853926	74.4783176976792	-49.0535	0.6145	0.7029	1.3953	1.2455	1.6406	1.1639	0.7102	0.6158	0.6959	0.6978	0.9088	0.2282	0.4983	0.337	0.8179	0.7273	1.1911	0.5047	4H	70473009	70473703	-	HORVU.MOREX.r3.4HG0346780	--	--	--	uncharacterized protein LOC123451218 [Hordeum vulgare subsp. vulgare]	--	F2E8B7_HORVV SubName: Full=Predicted protein {ECO:0000313|EMBL:BAK03589.1};	--	--	--	--	--	--
HORVU.MOREX.r3.4HG0346910	pink	2305.63459397165	138.133785754647	2167.5	-2029.37	169.719	174.77	129.581	245.652	221.483	254.339	141.015	159.933	159.593	147.555	138.159	185.025	58.0687	62.7899	109.998	87.5612	172.832	102.846	4H	71438724	71440743	-	HORVU.MOREX.r3.4HG0346910	--	--	--	uncharacterized protein LOC123447919 [Hordeum vulgare subsp. vulgare]	--	F2CR00_HORVV SubName: Full=Predicted protein {ECO:0000313|EMBL:BAJ85271.1};	--	GO:0016021,integral component of membrane; GO:0005506,iron ion binding; GO:0003674,molecular_function; GO:0005488,binding; GO:0043167,ion binding; GO:0043169,cation binding; GO:0046872,metal ion binding; GO:0046914,transition metal ion binding; GO:0005575,cellular_component; GO:0016020,membrane; GO:0031224,intrinsic component of membrane; GO:0110165,cellular anatomical entity	PF00301.23:Rubredoxin	--	--	--
HORVU.MOREX.r3.4HG0349800	pink	3123.90628491181	101.551872191388	3022.35441272042	-2920.8	1.5962	1.5606	1.4232	2.203	2.4055	3.0338	1.5669	1.0319	2.0651	1.4031	1.0334	1.179	0.0783	0.1694	0.3671	0.3301	0.2935	0.185	4H	96676778	96678436	-	HORVU.MOREX.r3.4HG0349800	--	--	--	unnamed protein product [Triticum turgidum subsp. durum]	RGA3_SOLBU RecName: Full=Putative disease resistance protein RGA3; AltName: Full=Blight resistance protein B149; AltName: Full=RGA1-blb;	A0A287NH71_HORVV SubName: Full=Uncharacterized protein {ECO:0000313|EnsemblPlants:HORVU.MOREX.r3.4HG0349800.1.CDS1};	--	GO:0043531,ADP binding; GO:0005524,ATP binding; GO:0050832,defense response to fungus; GO:0000166,nucleotide binding; GO:0003674,molecular_function; GO:0005488,binding; GO:0017076,purine nucleotide binding; GO:0030554,adenyl nucleotide binding; GO:0032553,ribonucleotide binding; GO:0032555,purine ribonucleotide binding; GO:0032559,adenyl ribonucleotide binding; GO:0036094,small molecule binding; …	PF00931.25:NB-ARC domain	--	--	--
HORVU.MOREX.r3.4HG0351560	pink	3006.35484541905	120.030731018985	2886.32411440006	-2766.29	208.75	242.989	201.873	282.493	255.899	261.803	205.575	252.895	193.123	229.241	212.851	231.64	133.007	151.862	212.647	147.031	210.414	160.657	4H	108684081	108698186	-	HORVU.MOREX.r3.4HG0351560	--	K03106 signal recognition particle subunit SRP54 [EC:3.6.5.4] | (RefSeq) signal recognition particle 54 kDa protein, chloroplastic-like (A)	ko03060: Protein export	signal recognition particle 54 kDa protein, chloroplastic-like [Hordeum vulgare subsp. vulgare]	SR54C_ARATH RecName: Full=Signal recognition particle 54 kDa protein, chloroplastic; Short=54 chloroplast protein; Short=54CP; Short=SRP54; Short=cpSRP54; AltName: Full=FFC; Flags: Precursor;	A0A8I6XY80_HORVV RecName: Full=SRP54 domain-containing protein {ECO:0000259|PROSITE:PS00300};	Signal recognition particle, subunit Srp54	GO:0009507,chloroplast; GO:0009570,chloroplast stroma; GO:0005886,plasma membrane; GO:0032991,protein-containing complex; GO:0005786,signal recognition particle, endoplasmic reticulum targeting; GO:0008312,7S RNA binding; GO:0005525,GTP binding; GO:0003924,GTPase activity; GO:0019904,protein domain specific binding; GO:0070208,protein heterotrimerization; GO:0006614,SRP-dependent cotranslational …	PF00448.25:SRP54-type protein, GTPase domain	--	--	--
HORVU.MOREX.r3.4HG0351750	pink	769.289485181899	40.9335287906114	728.355956391287	-687.422	0.2987	1.0818	1.032	1.177	1.7165	0.5238	0.4602	0.4535	0.1409	1.6391	1.3145	0.801	0.2523	0.1092	0.3313	0.2455	0.0568	0.2555	4H	110713630	110715093	+	HORVU.MOREX.r3.4HG0351750	--	K10523 speckle-type POZ protein | (RefSeq) BTB/POZ domain-containing protein At1g01640-like (A)	--	BTB/POZ domain-containing protein At1g01640-like isoform X1 [Hordeum vulgare subsp. vulgare]	Y3623_ARATH RecName: Full=BTB/POZ domain-containing protein At3g56230;	A0A8I6XH93_HORVV RecName: Full=BTB domain-containing protein {ECO:0000259|PROSITE:PS50097};	Speckle-type POZ protein SPOP and related proteins with TRAF, MATH and BTB/POZ domains	GO:0016567,protein ubiquitination; GO:0006807,nitrogen compound metabolic process; GO:0008150,biological_process; GO:0008152,metabolic process; GO:0019538,protein metabolic process; GO:0032446,protein modification by small protein conjugation; GO:0036211,protein modification process; GO:0043170,macromolecule metabolic process; GO:0043412,macromolecule modification; GO:0044238,primary metabolic pr…	PF00651.34:BTB/POZ domain	--	--	--
HORVU.MOREX.r3.4HG0352600	pink	1328.49345891943	142.858381138853	1185.63507778058	-1042.78	140.46	265.117	185.748	374.351	337.507	309.281	169.704	235.563	242.859	199.905	222.064	193.9	99.5889	130.668	150.809	137.648	139.917	138.952	4H	115463594	115468187	+	HORVU.MOREX.r3.4HG0352600	--	K02356 elongation factor P | (RefSeq) elongation factor P-like (A)	--	elongation factor P-like [Triticum urartu]	--	A0A453HNW2_AEGTS SubName: Full=Uncharacterized protein {ECO:0000313|EnsemblPlants:AET4Gv20256500.4};	--	GO:0005737,cytoplasm; GO:0003746,translation elongation factor activity; GO:0003674,molecular_function; GO:0003676,nucleic acid binding; GO:0005488,binding; GO:0008135,translation factor activity, RNA binding; GO:0045182,translation regulator activity; GO:0090079,translation regulator activity, nucleic acid binding; GO:0097159,organic cyclic compound binding; GO:1901363,heterocyclic compound bind…	PF08207.15:Elongation factor P (EF-P) KOW-like domain	--	--	--
HORVU.MOREX.r3.4HG0353750	pink	2668.74392125599	109.931327953178	2558.81259330282	-2448.88	83.4874	89.5585	90.982	110.986	108.652	95.4815	94.8278	84.4303	86.9298	83.9833	90.5288	77.8379	43.3866	62.4653	78.2522	71.0394	81.0519	70.4116	4H	124217086	124225768	+	HORVU.MOREX.r3.4HG0353750	--	--	--	uncharacterized protein LOC123448108 isoform X1 [Hordeum vulgare subsp. vulgare]	--	A0A8I6XB38_HORVV SubName: Full=Uncharacterized protein {ECO:0000313|EnsemblPlants:HORVU.MOREX.r3.4HG0353750.1};	--	--	--	--	--	--
HORVU.MOREX.r3.4HG0355400	pink	619.850041031865	64.5389550528019	555.311085979063	-490.772	0.1343	0.1536	0.2652	0.6049	1.245	0.6595	0.4829	0.0408	0.2112	0.915	0.7094	0.6095	0.0454	0.1473	0	0.2649	0.4594	0.2757	4H	137411190	137412143	-	HORVU.MOREX.r3.4HG0355400	--	--	--	uncharacterized protein LOC123448159 [Hordeum vulgare subsp. vulgare]	--	A0A8I6XNJ6_HORVV SubName: Full=Uncharacterized protein {ECO:0000313|EnsemblPlants:HORVU.MOREX.r3.4HG0355400.1.CDS1};	--	--	PF05910.15:Plant protein of unknown function (DUF868)	--	--	--
HORVU.MOREX.r3.4HG0355420	pink	4149.86115597279	141.501524296452	4008.35963167634	-3866.86	52.8571	63.4967	52.3492	71.5973	64.4396	64.9052	43.2965	56.3738	43.9893	61.069	53.8237	55.2797	23.166	29.6987	44.1995	29.2999	48.3897	32.5762	4H	137424592	137428776	-	HORVU.MOREX.r3.4HG0355420	--	K22200 2-carboxy-D-arabinitol-1-phosphatase [EC:3.1.3.63] | (RefSeq) 2-carboxy-D-arabinitol-1-phosphatase-like (A)	--	2-carboxy-D-arabinitol-1-phosphatase [Hordeum vulgare subsp. vulgare]	CA1P_WHEAT RecName: Full=2-carboxy-D-arabinitol-1-phosphatase {ECO:0000305}; EC=3.1.3.63 {ECO:0000269|PubMed:22132794}; Flags: Precursor;	F2CQZ8_HORVV SubName: Full=Predicted protein {ECO:0000313|EMBL:BAJ85269.1};	Phosphoglycerate mutase	GO:0009570,chloroplast stroma; GO:0005737,cytoplasm; GO:0047538,2-carboxy-D-arabinitol-1-phosphatase activity; GO:0016791,phosphatase activity; GO:0016311,dephosphorylation; GO:0003674,molecular_function; GO:0003824,catalytic activity; GO:0016787,hydrolase activity; GO:0016788,hydrolase activity, acting on ester bonds; GO:0042578,phosphoric ester hydrolase activity; GO:0006793,phosphorus metaboli…	PF00300.25:Histidine phosphatase superfamily (branch 1)	--	--	--
HORVU.MOREX.r3.4HG0356340	pink	24.5575590198972	3.89203016244864	20.6655288574485	-16.7735	0	0.1197	0.4134	0.4715	0.1164	0.3304	0.1613	0.1907	0	0.1189	0.4423	0.1296	0.3183	0	0	0	0.1194	0.2149	4H	145749583	145750076	-	HORVU.MOREX.r3.4HG0356340	--	--	--	hypothetical protein CFC21_021060 [Triticum aestivum]	--	A0A8I7B713_HORVV SubName: Full=Uncharacterized protein {ECO:0000313|EnsemblPlants:HORVU.MOREX.r3.4HG0356340.1};	--	--	--	--	--	--
HORVU.MOREX.r3.4HG0357350	pink	50.5984975033311	9.28360086323029	41.3148966401008	-32.0313	41.2338	43.377	51.1591	49.3496	56.1727	46.9201	48.749	38.7693	47.0319	47.3391	53.2346	44.6733	44.581	48.1333	42.2506	45.2342	47.3027	48.0768	4H	154881647	154886021	+	HORVU.MOREX.r3.4HG0357350	--	K03872 elongin-C | (RefSeq) elongin-C-like (A)	ko04120: Ubiquitin mediated proteolysis	elongin-C [Hordeum vulgare subsp. vulgare]	--	A0A453HSZ5_AEGTS RecName: Full=Elongin-C {ECO:0000256|ARBA:ARBA00021347};	RNA polymerase II transcription elongation factor Elongin/SIII, subunit elongin C	GO:0009867,jasmonic acid mediated signaling pathway; GO:0006511,ubiquitin-dependent protein catabolic process; GO:0007154,cell communication; GO:0007165,signal transduction; GO:0008150,biological_process; GO:0009719,response to endogenous stimulus; GO:0009725,response to hormone; GO:0009753,response to jasmonic acid; GO:0009755,hormone-mediated signaling pathway; GO:0009987,cellular process; GO:0…	PF03931.18:Skp1 family, tetramerisation domain	--	--	--
HORVU.MOREX.r3.4HG0362920	pink	5257.02372884645	112.988504484862	5144.03522436158	-5031.05	92.2435	104.918	87.1886	119.572	105.975	109.094	94.5044	114.248	103.102	103.136	97.4647	98.966	55.7453	68.543	82.0638	59.6026	83.7038	64.1991	4H	209769975	209779647	+	HORVU.MOREX.r3.4HG0362920	--	K02835 peptide chain release factor 1 | (RefSeq) peptide chain release factor APG3, chloroplastic-like (A)	--	peptide chain release factor APG3, chloroplastic [Hordeum vulgare]	APG3_ARATH RecName: Full=Peptide chain release factor APG3, chloroplastic {ECO:0000305}; AltName: Full=Chloroplast ribosome release factor 1 {ECO:0000303|PubMed:17450416}; Short=AtcpRF1 {ECO:0000303|PubMed:17450416}; AltName: Full=Protein ALBINO AND PALE GREEN 3 {ECO:0000303|PubMed:17450416}; Flags: Precursor;	F2D9Q1_HORVV SubName: Full=Predicted protein {ECO:0000313|EMBL:BAJ91822.1};	Mitochondrial polypeptide chain release factor	GO:0009507,chloroplast; GO:0003747,translation release factor activity; GO:0016149,translation release factor activity, codon specific; GO:0009658,chloroplast organization; GO:0032544,plastid translation; GO:0040008,regulation of growth; GO:0010027,thylakoid membrane organization; GO:0006415,translational termination; GO:0003674,molecular_function; GO:0003676,nucleic acid binding; GO:0005488,bind…	PF03462.21:PCRF domain	--	--	--
HORVU.MOREX.r3.4HG0363380	pink	4613.56917092246	161.090170520953	4452.4790004015	-4291.39	43.2678	44.2255	43.0352	65.5658	62.1907	69.5346	57.0012	44.1159	48.2008	66.3312	63.0825	64.024	23.3649	24.2656	30.3102	25.4838	42.1252	33.6821	4H	217502347	217510842	+	HORVU.MOREX.r3.4HG0363380	--	--	--	GRF1-interacting factor 2-like [Hordeum vulgare subsp. vulgare]	GIF3_ARATH RecName: Full=GRF1-interacting factor 3; Short=AtGIF3; AltName: Full=Transcription coactivator GIF3;	F2DZN3_HORVV SubName: Full=Predicted protein {ECO:0000313|EMBL:BAK00555.1};	Calcium-responsive transcription coactivator	GO:0005634,nucleus; GO:0003713,transcription coactivator activity; GO:0051301,cell division; GO:0008283,cell population proliferation; GO:0048366,leaf development; GO:0045944,positive regulation of transcription by RNA polymerase II; GO:0003674,molecular_function; GO:0003712,transcription coregulator activity; GO:0140110,transcription regulator activity; GO:0008150,biological_process; GO:0009987,…	PF05030.15:SSXT protein (N-terminal region)	--	--	--
HORVU.MOREX.r3.4HG0374170	pink	585.572539622644	45.5872161614654	539.985323461178	-494.398	0	0.4004	0.1152	0.9197	0.9086	0.4911	0.4495	0.2126	0.2203	1.4575	0.7396	0.1444	0	0	0.1109	0	0	0.1198	4H	348671184	348671549	+	HORVU.MOREX.r3.4HG0374170	--	K10084 ER degradation enhancer, mannosidase alpha-like 1 | (RefSeq) alpha-mannosidase I MNS5-like isoform X1 (A)	ko04141: Protein processing in endoplasmic reticulum	hypothetical protein D1007_62169 [Hordeum vulgare]	--	A0A8I6XJK0_HORVV RecName: Full=RNase H type-1 domain-containing protein {ECO:0000259|Pfam:PF13456};	FOG: Reverse transcriptase	--	PF13456.9:Reverse transcriptase-like	--	--	--
HORVU.MOREX.r3.4HG0377120	pink	2166.69824254394	185.013401797056	1981.68484074689	-1796.67	49.1166	62.4431	54.8431	102.31	97.6688	101.632	59.3475	50.4963	48.6011	87.4318	74.6686	82.6294	24.3747	31.9795	41.1642	42.3963	62.6691	48.2283	4H	378869869	378871248	+	HORVU.MOREX.r3.4HG0377120	--	K19073 divinyl chlorophyllide a 8-vinyl-reductase [EC:1.3.1.75] | (RefSeq) divinyl chlorophyllide a 8-vinyl-reductase, chloroplastic-like (A)	ko00860: Porphyrin metabolism; ko01100: Metabolic pathways; ko01110: Biosynthesis of secondary metabolites	divinyl chlorophyllide a 8-vinyl-reductase, chloroplastic [Hordeum vulgare subsp. vulgare]	DCVR_MAIZE RecName: Full=Divinyl chlorophyllide a 8-vinyl-reductase, chloroplastic; EC=1.3.1.75 {ECO:0000269|PubMed:23154534}; Flags: Precursor;	F2CQN3_HORVV RecName: Full=Divinyl chlorophyllide a 8-vinyl-reductase, chloroplastic {ECO:0000256|ARBA:ARBA00024089}; EC=1.3.1.75 {ECO:0000256|ARBA:ARBA00024059};	Predicted dehydrogenase	GO:0009507,chloroplast; GO:0051744,3,8-divinyl protochlorophyllide a 8-vinyl reductase activity; GO:0033728,divinyl chlorophyllide a 8-vinyl-reductase activity; GO:0015995,chlorophyll biosynthetic process; GO:0003674,molecular_function; GO:0003824,catalytic activity; GO:0016491,oxidoreductase activity; GO:0016627,oxidoreductase activity, acting on the CH-CH group of donors; GO:0016628,oxidoreduct…	PF13460.9:NAD(P)H-binding	--	--	--
HORVU.MOREX.r3.4HG0378080	pink	101.779825740753	20.5937088239701	81.1861169167826	-60.5924	5.8972	15.8916	11.0701	15.0403	16.0517	9.7304	10.188	13.0237	15.2202	4.5654	11.2788	5.8615	8.0605	8.968	12.4449	8.5477	11.1552	9.8603	4H	386359052	386360668	-	HORVU.MOREX.r3.4HG0378080	--	--	--	uncharacterized protein LOC123448682 [Hordeum vulgare subsp. vulgare]	BH003_ORYSJ RecName: Full=Transcription factor BHLH3 {ECO:0000305}; AltName: Full=Basic helix-loop-helix protein 3 {ECO:0000303|PubMed:16896230}; Short=OsbHLH003 {ECO:0000303|PubMed:16896230}; AltName: Full=Protein RAC IMMUNITY 1 {ECO:0000303|PubMed:22437844}; AltName: Full=bHLH transcription factor 3 {ECO:0000305};	F2CUE7_HORVV SubName: Full=Predicted protein {ECO:0000313|EMBL:BAJ86468.1};	--	GO:0005737,cytoplasm; GO:0005634,nucleus; GO:0003700,DNA-binding transcription factor activity; GO:0046983,protein dimerization activity; GO:0043565,sequence-specific DNA binding; GO:0006952,defense response; GO:0031347,regulation of defense response; GO:0006355,regulation of DNA-templated transcription; GO:0003674,molecular_function; GO:0140110,transcription regulator activity; GO:0005488,bindin…	--	--	--	--
HORVU.MOREX.r3.4HG0380320	pink	153.405669442215	28.3511077737834	125.054561668432	-96.7035	32.2444	43.378	35.0789	47.6958	46.0676	45.8297	30.7161	37.728	30.9939	39.2148	46.2732	35.4691	31.3696	40.617	42.9741	33.8644	34.9449	36.2723	4H	410782752	410783608	+	HORVU.MOREX.r3.4HG0380320	--	K23735 lipoyl(octanoyl) transferase 2 [EC:2.3.1.181] | (RefSeq) octanoyltransferase LIP2, mitochondrial-like (A)	ko00785: Lipoic acid metabolism; ko01100: Metabolic pathways; ko01240: Biosynthesis of cofactors	octanoyltransferase LIP2, mitochondrial [Hordeum vulgare subsp. vulgare]	LIP2M_ARATH RecName: Full=Octanoyltransferase LIP2, mitochondrial {ECO:0000305}; EC=2.3.1.181 {ECO:0000255|HAMAP-Rule:MF_00013, ECO:0000269|PubMed:11427685}; AltName: Full=Lipoate biosynthesis protein {ECO:0000305}; AltName: Full=Lipoate-protein ligase {ECO:0000305}; AltName: Full=Lipoyl ligase {ECO:0000305}; AltName: Full=Lipoyl/octanoyl transferase {ECO:0000305}; AltName: Full=Octanoyl-[acyl-ca…	M0X7Z0_HORVV RecName: Full=Lipoyl(octanoyl) transferase {ECO:0000256|ARBA:ARBA00012334}; EC=2.3.1.181 {ECO:0000256|ARBA:ARBA00012334};	Lipoyltransferase	GO:0005576,extracellular region; GO:0005739,mitochondrion; GO:0005655,nucleolar ribonuclease P complex; GO:0000172,ribonuclease MRP complex; GO:0033819,lipoyl(octanoyl) transferase activity; GO:0009249,protein lipoylation; GO:0006364,rRNA processing; GO:0008033,tRNA processing; GO:0003674,molecular_function; GO:0003824,catalytic activity; GO:0016415,octanoyltransferase activity; GO:0016740,transf…	PF03099.22:Biotin/lipoate A/B protein ligase family	--	--	--
HORVU.MOREX.r3.4HG0383410	pink	688.666771688546	121.350510337818	567.316261350728	-445.966	4.2667	5.0027	4.8259	20.8094	18.4121	16.8293	4.3609	4.3362	6.3535	12.3672	12.8415	11.5176	4.0422	3.5748	5.2183	6.5974	11.7583	7.5054	4H	438781516	438783507	-	HORVU.MOREX.r3.4HG0383410	--	K20893 probable galacturonosyltransferase-like 1 [EC:2.4.1.-] | (RefSeq) probable galacturonosyltransferase-like 1 (A)	--	probable galacturonosyltransferase-like 7 [Hordeum vulgare subsp. vulgare]	GATL7_ARATH RecName: Full=Probable galacturonosyltransferase-like 7; EC=2.4.1.-;	A0A8I6XIN2_HORVV RecName: Full=Hexosyltransferase {ECO:0000256|RuleBase:RU362027}; EC=2.4.1.- {ECO:0000256|RuleBase:RU362027};	--	GO:0005794,Golgi apparatus; GO:0000139,Golgi membrane; GO:0016021,integral component of membrane; GO:0047262,polygalacturonate 4-alpha-galacturonosyltransferase activity; GO:0071555,cell wall organization; GO:0045489,pectin biosynthetic process; GO:0003674,molecular_function; GO:0003824,catalytic activity; GO:0008194,UDP-glycosyltransferase activity; GO:0016740,transferase activity; GO:0016757,gl…	PF01501.23:Glycosyl transferase family 8	--	--	--
HORVU.MOREX.r3.4HG0383820	pink	4075.91337221087	117.23924325949	3958.67412895138	-3841.43	33.2233	34.2933	38.5792	39.8247	38.0853	54.5503	26.1071	21.3036	32.7534	46.7663	46.5171	41.702	9.2201	12.9755	14.1413	14.0919	31.1136	12.6642	4H	442972886	442973979	+	HORVU.MOREX.r3.4HG0383820	--	K14496 abscisic acid receptor PYR/PYL family | (RefSeq) abscisic acid receptor PYL4-like (A)	ko04016: MAPK signaling pathway - plant; ko04075: Plant hormone signal transduction	abscisic acid receptor PYL4-like [Hordeum vulgare subsp. vulgare]	PYL4_ARATH RecName: Full=Abscisic acid receptor PYL4 {ECO:0000303|PubMed:19407142, ECO:0000303|PubMed:19624469, ECO:0000303|PubMed:19898420, ECO:0000303|PubMed:21658606, ECO:0000303|PubMed:23844015, ECO:0000303|PubMed:24563205}; AltName: Full=ABI1-binding protein 2 {ECO:0000303|PubMed:19874541}; AltName: Full=PYR1-like protein 4 {ECO:0000303|PubMed:19407142, ECO:0000303|PubMed:19624469, ECO:00003…	A0A8I7B7A6_HORVV SubName: Full=Uncharacterized protein {ECO:0000313|EnsemblPlants:HORVU.MOREX.r3.4HG0383820.1.CDS1};	--	GO:0005737,cytoplasm; GO:0005634,nucleus; GO:0009705,plant-type vacuole membrane; GO:0005886,plasma membrane; GO:0010427,abscisic acid binding; GO:0042803,protein homodimerization activity; GO:0004864,protein phosphatase inhibitor activity; GO:0038023,signaling receptor activity; GO:0044389,ubiquitin-like protein ligase binding; GO:0009738,abscisic acid-activated signaling pathway; GO:0080163,reg…	PF10604.12:Polyketide cyclase / dehydrase and lipid transport	--	--	--
HORVU.MOREX.r3.4HG0386780	pink	107.650130879256	4.07467563360406	103.575455245652	-99.5008	1.4031	0.7781	1.0704	1.2686	1.5371	1.2526	0.606	0.2518	0.6019	1.2794	1.2351	1.1578	1.1421	1.2126	0.5053	1.0483	1.6725	0.742	4H	465165653	465167899	-	HORVU.MOREX.r3.4HG0386780	--	--	--	predicted protein, partial [Hordeum vulgare subsp. vulgare]	Y5262_ARATH RecName: Full=Ankyrin repeat-containing protein At5g02620;	F2E8R4_HORVV SubName: Full=Predicted protein {ECO:0000313|EMBL:BAK03736.1}; Flags: Fragment;	FOG: Ankyrin repeat	GO:0005783,endoplasmic reticulum; GO:0016021,integral component of membrane; GO:0005886,plasma membrane; GO:0008157,protein phosphatase 1 binding; GO:0019888,protein phosphatase regulator activity; GO:0035304,regulation of protein dephosphorylation; GO:0003674,molecular_function; GO:0005488,binding; GO:0005515,protein binding; GO:0019899,enzyme binding; GO:0019902,phosphatase binding; GO:0019903,…	PF12796.10:Ankyrin repeats (3 copies)	--	--	--
HORVU.MOREX.r3.4HG0388440	pink	294.139055088484	43.8138344507622	250.325220637722	-206.511	19.3282	16.4289	19.6898	36.976	31.335	36.1299	16.4749	25.0202	18.7671	37.5554	23.8297	25.596	21.0203	14.5638	30.8029	17.2658	24.4483	16.7656	4H	476841337	476843593	-	HORVU.MOREX.r3.4HG0388440	--	K07025 putative hydrolase of the HAD superfamily | (RefSeq) phosphate metabolism protein 8-like (A)	--	unnamed protein product [Triticum turgidum subsp. durum]	--	A0A446S800_TRITD SubName: Full=Uncharacterized protein {ECO:0000313|EMBL:VAI07260.1};	Haloacid dehalogenase-like hydrolase	--	PF13419.9:Haloacid dehalogenase-like hydrolase	--	--	--
HORVU.MOREX.r3.4HG0388470	pink	119.960068492992	16.8522259175663	103.107842575425	-86.2556	9.1488	16.8075	14.4133	21.1889	20.7753	18.3544	20.1956	6.6935	19.5492	12.1103	12.8685	8.9183	11.4354	8.2675	9.1936	13.8379	16.376	17.2261	4H	477779626	477780526	+	HORVU.MOREX.r3.4HG0388470	--	--	--	small polypeptide DEVIL 11-like [Hordeum vulgare subsp. vulgare]	DVL11_ARATH RecName: Full=Small polypeptide DEVIL 11 {ECO:0000303|PubMed:14871303}; AltName: Full=Small polypeptide ROTUNDIFOLIA LIKE 8 {ECO:0000303|PubMed:15125775}; Short=Small polypeptide ROT-FOUR-LIKE 8 {ECO:0000303|PubMed:15125775};	F2EFB8_HORVV SubName: Full=Predicted protein {ECO:0000313|EMBL:BAK06040.1};	--	GO:0016021,integral component of membrane; GO:0005886,plasma membrane; GO:0008285,negative regulation of cell population proliferation; GO:0048367,shoot system development; GO:0008150,biological_process; GO:0008283,cell population proliferation; GO:0009987,cellular process; GO:0042127,regulation of cell population proliferation; GO:0048519,negative regulation of biological process; GO:0048523,neg…	PF08137.15:DVL family	--	--	--
HORVU.MOREX.r3.4HG0388700	pink	1171.9991087934	99.6161142312328	1072.38299456217	-972.767	78.5303	116.597	90.6429	128.988	127.433	98.4944	62.6677	100.009	97.0999	90.165	82.8408	87.6722	50.4171	61.4628	86.6911	61.3276	88.2934	66.7582	4H	478816749	478821650	-	HORVU.MOREX.r3.4HG0388700	--	--	--	predicted protein [Hordeum vulgare subsp. vulgare]	--	A0A287PA19_HORVV SubName: Full=Uncharacterized protein {ECO:0000313|EnsemblPlants:HORVU.MOREX.r3.4HG0388700.1};	--	--	--	--	--	--
HORVU.MOREX.r3.4HG0389060	pink	75.0156701883961	4.08278428743536	70.9328859009608	-66.8501	21.5389	22.6225	26.9681	25.4047	23.959	25.2882	18.9009	20.3635	19.8309	28.3932	25.1656	22.8884	24.4144	17.7196	21.4263	24.1953	21.8022	25.1037	4H	481971293	481974686	+	HORVU.MOREX.r3.4HG0389060	--	K00966 mannose-1-phosphate guanylyltransferase [EC:2.7.7.13] | (RefSeq) probable mannose-1-phosphate guanylyltransferase 1 (A)	ko00051: Fructose and mannose metabolism; ko00520: Amino sugar and nucleotide sugar metabolism; ko01100: Metabolic pathways; ko01110: Biosynthesis of secondary metabolites; ko01240: Biosynthesis of cofactors; ko01250: Biosynthesis of nucleotide sugars	probable mannose-1-phosphate guanylyltransferase 1 [Hordeum vulgare subsp. vulgare]	GMPP1_ORYSJ RecName: Full=Probable mannose-1-phosphate guanylyltransferase 1; EC=2.7.7.13;	A0A453IEF9_AEGTS SubName: Full=Uncharacterized protein {ECO:0000313|EnsemblPlants:AET4Gv20537400.1};	GDP-mannose pyrophosphorylase/mannose-1-phosphate guanylyltransferase	GO:0005737,cytoplasm; GO:0005525,GTP binding; GO:0004475,mannose-1-phosphate guanylyltransferase (GTP) activity; GO:0016779,nucleotidyltransferase activity; GO:0000032,cell wall mannoprotein biosynthetic process; GO:0009298,GDP-mannose biosynthetic process; GO:0006486,protein glycosylation; GO:0000166,nucleotide binding; GO:0003674,molecular_function; GO:0005488,binding; GO:0017076,purine nucleot…	PF00483.26:Nucleotidyl transferase	--	--	--
HORVU.MOREX.r3.4HG0392120	pink	170.130968866671	24.1273069906564	146.003661876015	-121.876	15.4408	21.8637	20.9323	19.7362	23.679	16.3342	11.365	15.3123	14.8969	15.1377	17.8651	16.3336	15.0265	13.41	14.1339	15.0942	17.4381	13.7716	4H	503823778	503832010	+	HORVU.MOREX.r3.4HG0392120	--	--	--	filament-like plant protein 4 [Hordeum vulgare subsp. vulgare]	FPP4_ARATH RecName: Full=Filament-like plant protein 4; Short=AtFPP4;	M0W572_HORVV SubName: Full=Uncharacterized protein {ECO:0000313|EnsemblPlants:HORVU.MOREX.r3.4HG0392120.1};	--	GO:0008017,microtubule binding; GO:0046785,microtubule polymerization; GO:0010090,trichome morphogenesis; GO:0003674,molecular_function; GO:0005488,binding; GO:0005515,protein binding; GO:0008092,cytoskeletal protein binding; GO:0015631,tubulin binding; GO:0000226,microtubule cytoskeleton organization; GO:0006996,organelle organization; GO:0007010,cytoskeleton organization; GO:0007017,microtubule…	PF05911.14:Filament-like plant protein, long coiled-coil	--	--	--
HORVU.MOREX.r3.4HG0393120	pink	87.736675992523	18.011579156324	69.725096836199	-51.7135	3.4648	7.659	5.7227	10.1654	9.6723	4.5219	3.9783	3.1564	6.9483	6.6577	5.4194	4.7009	5.9432	4.7872	5.3528	6.0127	5.6596	6.3611	4H	510585520	510588434	+	HORVU.MOREX.r3.4HG0393120	--	--	--	hypothetical protein ZWY2020_007900 [Hordeum vulgare]	ZFP4_ARATH RecName: Full=Zinc finger protein 4 {ECO:0000305};	F2EG42_HORVV SubName: Full=Predicted protein {ECO:0000313|EMBL:BAK06314.1};	--	GO:0005634,nucleus; GO:0003700,DNA-binding transcription factor activity; GO:0046872,metal ion binding; GO:0000976,transcription cis-regulatory region binding; GO:0009738,abscisic acid-activated signaling pathway; GO:0019760,glucosinolate metabolic process; GO:0009788,negative regulation of abscisic acid-activated signaling pathway; GO:0006355,regulation of DNA-templated transcription; GO:0003674…	PF13912.9:C2H2-type zinc finger	--	--	--
HORVU.MOREX.r3.4HG0394780	pink	187.548545802915	14.5590201982837	172.989525604631	-158.431	29.8431	49.8792	44.2954	51.1617	52.7469	35.755	35.4233	53.4717	60.0914	33.5447	33.8363	34.7851	29.033	39.5782	42.6011	33.8688	34.6751	31.9593	4H	521963651	521967470	+	HORVU.MOREX.r3.4HG0394780	--	K03978 GTP-binding protein | (RefSeq) GTP-binding protein At2g22870-like (A)	--	GTP-binding protein At2g22870 [Hordeum vulgare subsp. vulgare]	Y2287_ARATH RecName: Full=GTP-binding protein At2g22870; AltName: Full=Protein EMBRYO DEFECTIVE 2001;	F2CSL9_HORVV SubName: Full=Predicted protein {ECO:0000313|EMBL:BAJ85840.1};	Predicted GTPase	GO:0005525,GTP binding; GO:0046872,metal ion binding; GO:0000166,nucleotide binding; GO:0003674,molecular_function; GO:0005488,binding; GO:0017076,purine nucleotide binding; GO:0019001,guanyl nucleotide binding; GO:0032553,ribonucleotide binding; GO:0032555,purine ribonucleotide binding; GO:0032561,guanyl ribonucleotide binding; GO:0035639,purine ribonucleoside triphosphate binding; GO:0036094,sm…	PF01926.26:50S ribosome-binding GTPase	--	--	--
HORVU.MOREX.r3.4HG0394830	pink	5595.72738174709	104.536632881076	5491.19074886601	-5386.65	6.072	6.6752	5.907	7.7327	5.7706	6.885	4.5644	6.4982	5.3408	5.7565	5.6666	5.436	2.3304	2.3279	3.7551	2.3546	3.2934	2.5114	4H	522394336	522395912	-	HORVU.MOREX.r3.4HG0394830	--	--	--	lecithin-cholesterol acyltransferase-like 1 [Hordeum vulgare subsp. vulgare]	LCAT1_ORYSJ RecName: Full=Lecithin-cholesterol acyltransferase-like 1; EC=2.3.1.-;	A0A8I6Y2X4_HORVV SubName: Full=Uncharacterized protein {ECO:0000313|EnsemblPlants:HORVU.MOREX.r3.4HG0394830.1};	Lecithin:cholesterol acyltransferase (LCAT)/Acyl-ceramide synthase	GO:0008374,O-acyltransferase activity; GO:0006629,lipid metabolic process; GO:0003674,molecular_function; GO:0003824,catalytic activity; GO:0016740,transferase activity; GO:0016746,acyltransferase activity; GO:0016747,acyltransferase activity, transferring groups other than amino-acyl groups; GO:0008150,biological_process; GO:0008152,metabolic process; GO:0044238,primary metabolic process; GO:007…	PF02450.18:Lecithin:cholesterol acyltransferase	--	--	--
HORVU.MOREX.r3.4HG0396080	pink	87.3420814694667	14.8824749683886	72.4596065010782	-57.5771	0.6051	8.5358	3.2855	9.7653	15.7335	3.0242	2.5446	4.4329	4.9015	1.2024	2.4235	1.4979	5.8778	3.5399	4.9858	5.6195	7.2152	5.7975	4H	530401636	530404788	-	HORVU.MOREX.r3.4HG0396080	--	K26544 phosphatidylinositol/phosphatidylcholine transfer protein | (RefSeq) phosphatidylinositol transfer protein PDR17-like isoform X1 (A)	--	SEC14 cytosolic factor-like [Hordeum vulgare subsp. vulgare]	SFH1_ARATH RecName: Full=Phosphatidylinositol/phosphatidylcholine transfer protein SFH1; AltName: Full=Phosphatidylinositol transfer protein 1; Short=AtPITP1; AltName: Full=Protein CAN OF WORMS1; AltName: Full=Protein SEC FOURTEEN HOMOLOGS 1; Short=AtSFH1; AltName: Full=Protein SHORT ROOT HAIR 1;	A0A8I6Y310_HORVV RecName: Full=CRAL-TRIO domain-containing protein {ECO:0000259|PROSITE:PS50191};	Phosphatidylinositol transfer protein PDR16 and related proteins	GO:0000139,Golgi membrane; GO:0005886,plasma membrane; GO:0035619,root hair tip; GO:0009932,cell tip growth; GO:0015031,protein transport; GO:0010053,root epidermal cell differentiation; GO:0048768,root hair cell tip growth; GO:0048767,root hair elongation; GO:0000902,cell morphogenesis; GO:0008150,biological_process; GO:0009653,anatomical structure morphogenesis; GO:0009826,unidimensional cell g…	PF00650.23:CRAL/TRIO domain	--	--	--
HORVU.MOREX.r3.4HG0397690	pink	3598.83957818695	126.326165330265	3472.51341285668	-3346.19	83.5315	67.0978	59.1565	106.138	99.2012	107.604	63.8819	34.7127	61.288	135.835	105.892	90.2263	7.4894	8.0323	15.3096	24.4756	67.339	24.575	4H	539131552	539135989	+	HORVU.MOREX.r3.4HG0397690	--	K15920 xylan 1,4-beta-xylosidase [EC:3.2.1.37] | (RefSeq) beta-D-xylosidase 4-like (A)	ko00520: Amino sugar and nucleotide sugar metabolism; ko01100: Metabolic pathways	probable beta-D-xylosidase 7 [Hordeum vulgare subsp. vulgare]	BXL7_ARATH RecName: Full=Probable beta-D-xylosidase 7; Short=AtBXL7; EC=3.2.1.-; Flags: Precursor;	A0A8I7BCV7_HORVV RecName: Full=Fn3_like domain-containing protein {ECO:0000259|SMART:SM01217};	--	GO:0048046,apoplast; GO:0009507,chloroplast; GO:0005739,mitochondrion; GO:0009505,plant-type cell wall; GO:0009506,plasmodesma; GO:0046556,alpha-L-arabinofuranosidase activity; GO:0009044,xylan 1,4-beta-xylosidase activity; GO:0031222,arabinan catabolic process; GO:0045493,xylan catabolic process; GO:0003674,molecular_function; GO:0003824,catalytic activity; GO:0004553,hydrolase activity, hydroly…	PF01915.25:Glycosyl hydrolase family 3 C-terminal domain	--	--	--
HORVU.MOREX.r3.4HG0401920	pink	469.176664791985	77.7605712847798	391.416093507205	-313.656	3.2626	15.4353	9.2233	20.0369	15.3414	13.8872	5.7126	2.702	4.8983	4.7148	7.9891	1.8356	0.1503	1.1387	2.3968	4.9727	5.2415	2.7402	4H	558079603	558079890	-	HORVU.MOREX.r3.4HG0401920	--	--	--	uncharacterized protein LOC123447009 [Hordeum vulgare subsp. vulgare]	--	M0Y3U2_HORVV SubName: Full=Uncharacterized protein {ECO:0000313|EnsemblPlants:HORVU.MOREX.r3.4HG0401920.1.CDS1};	--	--	PF07911.16:Protein of unknown function (DUF1677)	--	--	--
HORVU.MOREX.r3.4HG0403410	pink	4410.11316443728	146.595059301564	4263.51810513572	-4116.92	63.2128	74.25	64.8599	82.6377	86.4079	74.9941	63.4665	67.7854	72.5251	70.9902	77.7224	76.5308	37.7804	50.8415	59.6593	51.1184	53.1082	55.6208	4H	564201361	564203124	-	HORVU.MOREX.r3.4HG0403410	--	--	--	uncharacterized protein LOC123449560 [Hordeum vulgare subsp. vulgare]	--	F2D2W0_HORVV SubName: Full=Predicted protein {ECO:0000313|EMBL:BAJ89431.1};	--	--	PF01844.26:HNH endonuclease	--	--	--
HORVU.MOREX.r3.4HG0403530	pink	4021.43171030168	188.789882709583	3832.6418275921	-3643.85	196.838	180.283	142.288	325.428	298.662	316.005	168.184	160.51	144.164	292.087	245.883	293.323	40.7998	46.849	93.9318	69.3228	141.852	82.5297	4H	564643979	564644760	-	HORVU.MOREX.r3.4HG0403530	--	--	--	uncharacterized protein LOC123447072 [Hordeum vulgare subsp. vulgare]	--	A0A8I6XKA9_HORVV RecName: Full=bPH_2 domain-containing protein {ECO:0000259|Pfam:PF03703};	--	--	PF03703.17:Bacterial PH domain	--	--	--
HORVU.MOREX.r3.4HG0404540	pink	3115.73687496402	170.058200961333	2945.67867400269	-2775.62	81.9586	81.0107	66.7677	122.38	108.643	116.884	52.4751	70.9763	53.4233	86.8317	71.7227	94.655	27.4752	30.6096	39.7444	35.504	56.8318	37.5571	4H	567694736	567696350	+	HORVU.MOREX.r3.4HG0404540	--	--	--	uncharacterized protein LOC123447096 [Hordeum vulgare subsp. vulgare]	--	A0A8I6XTJ5_HORVV SubName: Full=Uncharacterized protein {ECO:0000313|EnsemblPlants:HORVU.MOREX.r3.4HG0404540.1};	--	--	--	--	--	--
HORVU.MOREX.r3.4HG0404720	pink	438.79067441363	93.3873473924632	345.403327021167	-252.016	258.476	361.916	295.276	465.671	457.101	407.102	286.379	314.496	385.083	288.858	339.533	320.806	204.285	288.772	346.323	274.882	360.115	311.546	4H	568222719	568224100	+	HORVU.MOREX.r3.4HG0404720	--	K02221 YggT family protein | (RefSeq) ylmG homolog protein 2, chloroplastic-like (A)	--	ylmG homolog protein 2, chloroplastic [Hordeum vulgare subsp. vulgare]	YLMG2_ARATH RecName: Full=YlmG homolog protein 2, chloroplastic {ECO:0000305}; Short=AtYLMG2 {ECO:0000303|PubMed:20359373}; AltName: Full=YGGT family protein YLMG2 {ECO:0000305}; Flags: Precursor;	F2DA65_HORVV SubName: Full=Predicted protein {ECO:0000313|EMBL:BAJ91986.1};	--	GO:0009535,chloroplast thylakoid membrane; GO:0016021,integral component of membrane; GO:0010020,chloroplast fission; GO:0090143,nucleoid organization; GO:0006996,organelle organization; GO:0008150,biological_process; GO:0009657,plastid organization; GO:0009658,chloroplast organization; GO:0009987,cellular process; GO:0016043,cellular component organization; GO:0043572,plastid fission; GO:0048285…	PF02325.20:YGGT family	--	--	--
HORVU.MOREX.r3.4HG0405710	pink	58.3924658290599	2.0293797729789	56.363086056081	-54.3337	207.025	180.135	222.07	228.039	220.813	213.056	152.216	164.125	125.437	238.001	198.855	224.726	250.255	165.877	227.598	145.629	193.237	144.45	4H	571707926	571708933	-	HORVU.MOREX.r3.4HG0405710	--	K09286 EREBP-like factor | (RefSeq) ethylene-responsive transcription factor 1-like (A)	--	ethylene-responsive transcription factor ERF073-like [Hordeum vulgare subsp. vulgare]	RA212_ARATH RecName: Full=Ethylene-responsive transcription factor RAP2-12; AltName: Full=Protein RELATED TO APETALA2 12;	A0A8I6YA42_HORVV RecName: Full=AP2/ERF domain-containing protein {ECO:0000259|PROSITE:PS51032};	--	GO:0005634,nucleus; GO:0005886,plasma membrane; GO:0003700,DNA-binding transcription factor activity; GO:0000976,transcription cis-regulatory region binding; GO:0070483,detection of hypoxia; GO:0009873,ethylene-activated signaling pathway; GO:2000280,regulation of root development; GO:0001666,response to hypoxia; GO:0003674,molecular_function; GO:0140110,transcription regulator activity; GO:00010…	PF00847.23:AP2 domain	--	--	--
HORVU.MOREX.r3.4HG0405920	pink	2918.39774938354	131.352144945529	2787.04560443802	-2655.69	7.8066	10.3008	8.4444	16.583	17.2581	9.3518	9.7259	8.1507	13.5653	9.0203	14.3113	9.4679	2.3718	2.3295	3.0286	3.1223	5.6273	3.6537	4H	572528302	572534853	+	HORVU.MOREX.r3.4HG0405920	--	K20890 xylan alpha-glucuronosyltransferase [EC:2.4.1.-] | (RefSeq) UDP-glucuronate:xylan alpha-glucuronosyltransferase 2-like isoform X1 (A)	--	UDP-glucuronate:xylan alpha-glucuronosyltransferase 2 isoform X1 [Hordeum vulgare subsp. vulgare]	GUX2_ARATH RecName: Full=UDP-glucuronate:xylan alpha-glucuronosyltransferase 2; Short=UDP-GlcA:xylan glucuronyltransferase 2; EC=2.4.1.-; AltName: Full=Glycogenin-like protein 2; AltName: Full=Plant glycogenin-like starch initiation protein 3; AltName: Full=Protein GLUCURONIC ACID SUBSTITUTION OF XYLAN 2; Short=AtGUX2;	A0A8I6XKJ3_HORVV RecName: Full=Hexosyltransferase {ECO:0000256|RuleBase:RU362027}; EC=2.4.1.- {ECO:0000256|RuleBase:RU362027};	Glycosyl transferase, family 8 - glycogenin	GO:0005794,Golgi apparatus; GO:0000139,Golgi membrane; GO:0016021,integral component of membrane; GO:0015020,glucuronosyltransferase activity; GO:0080116,glucuronoxylan glucuronosyltransferase activity; GO:0016757,glycosyltransferase activity; GO:0046872,metal ion binding; GO:0071555,cell wall organization; GO:0010417,glucuronoxylan biosynthetic process; GO:0009834,plant-type secondary cell wall …	PF01501.23:Glycosyl transferase family 8	--	--	--
HORVU.MOREX.r3.4HG0406120	pink	278.100456385547	27.2356948327174	250.864761552829	-223.629	36.6133	39.663	31.9092	49.2145	48.9443	40.6278	37.552	45.0797	45.4206	40.8399	37.7208	37.4922	30.8334	40.409	43.5186	29.5869	36.5217	34.9692	4H	572984686	572989681	+	HORVU.MOREX.r3.4HG0406120	--	K01719 uroporphyrinogen-III synthase [EC:4.2.1.75] | (RefSeq) uroporphyrinogen-III synthase, chloroplastic-like (A)	ko00860: Porphyrin metabolism; ko01100: Metabolic pathways; ko01110: Biosynthesis of secondary metabolites; ko01240: Biosynthesis of cofactors	uroporphyrinogen-III synthase, chloroplastic [Hordeum vulgare subsp. vulgare]	HEM4_ORYSJ RecName: Full=Uroporphyrinogen-III synthase, chloroplastic; EC=4.2.1.75; AltName: Full=Hydroxymethylbilane hydrolyase [cyclizing]; AltName: Full=Uroporphyrinogen-III cosynthase; Flags: Precursor;	B0FMS4_HORVU RecName: Full=Uroporphyrinogen-III synthase {ECO:0000256|ARBA:ARBA00013109, ECO:0000256|RuleBase:RU366031}; EC=4.2.1.75 {ECO:0000256|ARBA:ARBA00013109, ECO:0000256|RuleBase:RU366031};	--	GO:0009507,chloroplast; GO:0004852,uroporphyrinogen-III synthase activity; GO:0015995,chlorophyll biosynthetic process; GO:0006782,protoporphyrinogen IX biosynthetic process; GO:0006780,uroporphyrinogen III biosynthetic process; GO:0003674,molecular_function; GO:0003824,catalytic activity; GO:0016829,lyase activity; GO:0016835,carbon-oxygen lyase activity; GO:0016836,hydro-lyase activity; GO:0006…	PF02602.18:Uroporphyrinogen-III synthase HemD	--	--	--
HORVU.MOREX.r3.4HG0407990	pink	7492.66252980501	123.543279615605	7369.11925018941	-7245.58	17.8332	18.5512	18.5933	20.0656	21.7105	19.0114	16.6247	17.9949	16.3292	17.8814	18.5387	17.9179	6.6859	7.0803	11.1759	6.7724	13.0938	7.4847	4H	580940026	580945792	-	HORVU.MOREX.r3.4HG0407990	--	--	--	hypothetical protein ZWY2020_035011 [Hordeum vulgare]	FTIP3_ARATH RecName: Full=FT-interacting protein 3 {ECO:0000303|PubMed:29742441}; AltName: Full=Multiple C2 domain and transmembrane region protein 3 {ECO:0000303|PubMed:29259105};	A0A8I7BD79_HORVV SubName: Full=Uncharacterized protein {ECO:0000313|EnsemblPlants:HORVU.MOREX.r3.4HG0407990.1.CDS1};	--	GO:0005737,cytoplasm; GO:0005829,cytosol; GO:0005783,endoplasmic reticulum; GO:0005789,endoplasmic reticulum membrane; GO:0005768,endosome; GO:0010008,endosome membrane; GO:0000139,Golgi membrane; GO:0016021,integral component of membrane; GO:0009505,plant-type cell wall; GO:0005886,plasma membrane; GO:0009506,plasmodesma; GO:0016757,glycosyltransferase activity; GO:0046872,metal ion binding; GO:…	PF08372.13:Plant phosphoribosyltransferase C-terminal	--	--	--
HORVU.MOREX.r3.4HG0408390	pink	64.1890249451133	12.7315317414928	51.4574932036204	-38.726	0.1099	1.1317	1.3023	1.3616	2.2623	0.5784	0.4235	0.4507	1.1412	0.1872	0.4064	0.5443	1.0029	0.3618	0.7316	0.4337	1.3161	1.185	4H	582033174	582033950	-	HORVU.MOREX.r3.4HG0408390	--	K10664 E3 ubiquitin-protein ligase ATL6/9/15/31/42/55 [EC:2.3.2.27] | (RefSeq) E3 ubiquitin-protein ligase ATL6-like (A)	--	RING-H2 finger protein ATL1-like [Hordeum vulgare]	ATL1_ARATH RecName: Full=RING-H2 finger protein ATL1; EC=2.3.2.27 {ECO:0000305}; AltName: Full=RING-type E3 ubiquitin transferase ATL1 {ECO:0000305};	A0A8I6XPW7_HORVV RecName: Full=RING-type domain-containing protein {ECO:0000259|PROSITE:PS50089};	FOG: Predicted E3 ubiquitin ligase	GO:0016021,integral component of membrane; GO:0046872,metal ion binding; GO:0016740,transferase activity; GO:0016567,protein ubiquitination; GO:0003674,molecular_function; GO:0005488,binding; GO:0043167,ion binding; GO:0043169,cation binding; GO:0003824,catalytic activity; GO:0006807,nitrogen compound metabolic process; GO:0008150,biological_process; GO:0008152,metabolic process; GO:0019538,prote…	PF13639.9:Ring finger domain	--	--	--
HORVU.MOREX.r3.4HG0410800	pink	78.116142140006	14.2471380391195	63.8690041008865	-49.6219	0.8166	0.467	0.6853	1.2873	1.2718	1.0311	0.9752	0.9299	0.3468	0.6954	0.4313	0.4549	0.4139	0.4927	1.0093	0.604	0.7914	0.3353	4H	589604262	589605474	-	HORVU.MOREX.r3.4HG0410800	--	--	--	hypothetical protein ZWY2020_035264 [Hordeum vulgare]	--	A0A8I6XL27_HORVV SubName: Full=Uncharacterized protein {ECO:0000313|EnsemblPlants:HORVU.MOREX.r3.4HG0410800.1};	--	--	PF05097.15:Protein of unknown function (DUF688)	--	--	--
HORVU.MOREX.r3.4HG0411730	pink	3757.47086813281	106.783335880205	3650.6875322526	-3543.9	2.0573	1.8228	2.4171	3.9476	3.1909	2.6981	1.9756	1.6894	3.295	2.6649	2.5863	4.1065	0.6461	0.6833	0.7576	0.4144	1.2058	0.6395	4H	592337682	592341483	+	HORVU.MOREX.r3.4HG0411730	--	K22048 mechanosensitive ion channel protein 4/5/6/7/8/9/10 | (RefSeq) mechanosensitive ion channel protein 6-like (A)	--	mechanosensitive ion channel protein 6-like isoform X1 [Hordeum vulgare subsp. vulgare]	MSL5_ARATH RecName: Full=Mechanosensitive ion channel protein 5; AltName: Full=Mechanosensitive channel of small conductance-like 5; AltName: Full=MscS-Like protein 5;	A0A8I6XUQ7_HORVV RecName: Full=Mechanosensitive ion channel protein {ECO:0000256|PIRNR:PIRNR017209};	Predicted mechanosensitive ion channel	GO:0016021,integral component of membrane; GO:0005886,plasma membrane; GO:0008381,mechanosensitive ion channel activity; GO:0006820,anion transport; GO:0003674,molecular_function; GO:0005215,transporter activity; GO:0005216,ion channel activity; GO:0015075,ion transmembrane transporter activity; GO:0015267,channel activity; GO:0015318,inorganic molecular entity transmembrane transporter activity;…	PF00924.21:Mechanosensitive ion channel	--	--	--
HORVU.MOREX.r3.4HG0413640	pink	2033.81391458689	129.408778719602	1904.40513586729	-1775	8.2521	10.2356	11.284	13.6858	12.6835	12.8186	11.0183	8.6858	7.6561	10.2878	11.1021	11.0077	5.6233	6.2384	8.296	7.396	9.4086	8.6429	4H	597536459	597538758	-	HORVU.MOREX.r3.4HG0413640	--	K11752 diaminohydroxyphosphoribosylaminopyrimidine deaminase / 5-amino-6-(5-phosphoribosylamino)uracil reductase [EC:3.5.4.26 1.1.1.193] | (RefSeq) riboflavin biosynthesis protein PYRD, chloroplastic-like (A)	ko00740: Riboflavin metabolism; ko01100: Metabolic pathways; ko01110: Biosynthesis of secondary metabolites; ko01240: Biosynthesis of cofactors	predicted protein, partial [Hordeum vulgare subsp. vulgare]	RIBD_MAIZE RecName: Full=Riboflavin biosynthesis protein PYRD, chloroplastic; Includes: RecName: Full=Diaminohydroxyphosphoribosylaminopyrimidine deaminase; Short=DRAP deaminase; EC=3.5.4.26; AltName: Full=Riboflavin-specific deaminase; Includes: RecName: Full=Inactive 5-amino-6-(5-phosphoribosylamino)uracil reductase; AltName: Full=HTP reductase; Flags: Precursor;	F2DCF4_HORVV RecName: Full=Diaminohydroxyphosphoribosylaminopyrimidine deaminase {ECO:0000256|ARBA:ARBA00012766}; EC=3.5.4.26 {ECO:0000256|ARBA:ARBA00012766}; Flags: Fragment;	Cytosine deaminase FCY1 and related enzymes	GO:0009507,chloroplast; GO:0008835,diaminohydroxyphosphoribosylaminopyrimidine deaminase activity; GO:0008270,zinc ion binding; GO:0009231,riboflavin biosynthetic process; GO:0003674,molecular_function; GO:0003824,catalytic activity; GO:0016787,hydrolase activity; GO:0016810,hydrolase activity, acting on carbon-nitrogen (but not peptide) bonds; GO:0016814,hydrolase activity, acting on carbon-nitr…	PF00383.26:Cytidine and deoxycytidylate deaminase zinc-binding region	--	--	--
HORVU.MOREX.r3.4HG0413720	pink	308.233268546099	51.8741252738186	256.35914327228	-204.485	0.5384	0.4105	0.8858	1.4144	2.1293	0.6923	0.5991	0.6539	0.6774	0.6792	1.2005	0.8885	0.4244	0.5249	0.7962	0.177	0.7502	0.2456	4H	597645828	597646541	-	HORVU.MOREX.r3.4HG0413720	--	K01087 trehalose 6-phosphate phosphatase [EC:3.1.3.12] | (RefSeq) probable trehalose-phosphate phosphatase 5 (A)	ko00500: Starch and sucrose metabolism; ko01100: Metabolic pathways; ko01110: Biosynthesis of secondary metabolites	cysteine-rich repeat secretory protein 38-like [Hordeum vulgare subsp. vulgare]	CRR38_ARATH RecName: Full=Cysteine-rich repeat secretory protein 38; Flags: Precursor;	A0A8I6XLC9_HORVV SubName: Full=Uncharacterized protein {ECO:0000313|EnsemblPlants:HORVU.MOREX.r3.4HG0413720.1.CDS1};	--	GO:0005829,cytosol; GO:0005576,extracellular region; GO:0000325,plant-type vacuole; GO:0099503,secretory vesicle; GO:0009737,response to abscisic acid; GO:0008150,biological_process; GO:0009719,response to endogenous stimulus; GO:0009725,response to hormone; GO:0010033,response to organic substance; GO:0033993,response to lipid; GO:0042221,response to chemical; GO:0050896,response to stimulus; GO…	PF01657.20:Salt stress response/antifungal	--	--	--
HORVU.MOREX.r3.4HG0413740	pink	761.995887812469	78.0361092630983	683.959778549371	-605.924	1.5137	1.3918	1.3185	3.5423	4.325	1.8113	1.8064	1.8657	0.8683	1.4828	0.9092	0.8449	0.2708	0.1953	0.6208	0.2342	0.5753	0.3961	4H	597775114	597776878	+	HORVU.MOREX.r3.4HG0413740	--	K05894 12-oxophytodienoic acid reductase [EC:1.3.1.42] | (RefSeq) 12-oxophytodienoate reductase 1-like (A)	ko00592: alpha-Linolenic acid metabolism; ko01100: Metabolic pathways; ko01110: Biosynthesis of secondary metabolites	12-oxophytodienoate reductase 1-like [Hordeum vulgare subsp. vulgare]	OPR1_ORYSJ RecName: Full=12-oxophytodienoate reductase 1 {ECO:0000303|PubMed:17938955}; EC=1.3.1.42 {ECO:0000269|PubMed:12569412}; AltName: Full=12-oxophytodienoate-10,11-reductase 1 {ECO:0000303|PubMed:17938955}; Short=OPDA-reductase 1 {ECO:0000303|PubMed:12569412}; Short=OsOPR1 {ECO:0000303|PubMed:12569412};	A0A8I7B7T0_HORVV RecName: Full=Oxidored_FMN domain-containing protein {ECO:0000259|Pfam:PF00724};	NADH:flavin oxidoreductase/12-oxophytodienoate reductase	GO:0016629,12-oxophytodienoate reductase activity; GO:0010181,FMN binding; GO:0016491,oxidoreductase activity; GO:0006952,defense response; GO:0006633,fatty acid biosynthetic process; GO:0009695,jasmonic acid biosynthetic process; GO:0031408,oxylipin biosynthetic process; GO:0003674,molecular_function; GO:0003824,catalytic activity; GO:0016627,oxidoreductase activity, acting on the CH-CH group of…	PF00724.23:NADH:flavin oxidoreductase / NADH oxidase family	--	--	--
HORVU.MOREX.r3.4HG0417010	pink	445.916056017095	58.9160052863548	387.00005073074	-328.084	1.178	11.8498	8.6176	11.495	14.246	3.051	3.0019	4.4302	5.359	3.3268	5.5516	1.9441	0.8266	0.9277	1.321	0.7447	2.8584	1.2713	4H	605590664	605592077	+	HORVU.MOREX.r3.4HG0417010	--	K13436 pto-interacting protein 1 [EC:2.7.11.1] | (RefSeq) PTI1-like tyrosine-protein kinase 3 (A)	ko04626: Plant-pathogen interaction	salt tolerance receptor-like cytoplasmic kinase 1 [Hordeum vulgare subsp. vulgare]	STRK1_ORYSI RecName: Full=Salt tolerance receptor-like cytoplasmic kinase 1 {ECO:0000305}; EC=2.7.12.1 {ECO:0000250|UniProtKB:Q7XR88}; AltName: Full=Receptor-like cytoplasmic kinase 154 {ECO:0000305}; Short=OsRLCK154 {ECO:0000305};	A0A8I6XLV2_HORVV RecName: Full=Protein kinase domain-containing protein {ECO:0000259|PROSITE:PS50011};	Serine/threonine protein kinase	GO:0005886,plasma membrane; GO:0005524,ATP binding; GO:0043621,protein self-association; GO:0106310,protein serine kinase activity; GO:0004674,protein serine/threonine kinase activity; GO:0004712,protein serine/threonine/tyrosine kinase activity; GO:0004713,protein tyrosine kinase activity; GO:0004714,transmembrane receptor protein tyrosine kinase activity; GO:0018108,peptidyl-tyrosine phosphoryl…	PF00069.28:Protein kinase domain	--	--	--
HORVU.MOREX.r3.4HG0417320	pink	108.56802593859	29.2924530354463	79.2755729031441	-49.9831	2.1808	3.2943	1.8685	5.652	5.8585	3.0738	3.0432	2.5489	3.6501	2.2425	4.8679	2.5465	1.5014	1.8505	2.7383	3.2464	6.0518	3.4213	4H	606213677	606216122	+	HORVU.MOREX.r3.4HG0417320	--	--	--	remorin-like [Hordeum vulgare subsp. vulgare]	REMO_SOLTU RecName: Full=Remorin; AltName: Full=pp34;	F2CUL7_HORVV SubName: Full=Predicted protein {ECO:0000313|EMBL:BAJ86538.1};	--	GO:0005886,plasma membrane; GO:0048032,galacturonate binding; GO:0007267,cell-cell signaling; GO:0003674,molecular_function; GO:0005488,binding; GO:0031406,carboxylic acid binding; GO:0033293,monocarboxylic acid binding; GO:0043167,ion binding; GO:0043168,anion binding; GO:0007154,cell communication; GO:0008150,biological_process; GO:0009987,cellular process; GO:0023052,signaling; GO:0005575,cell…	PF03766.16:Remorin, N-terminal region	--	--	--
HORVU.MOREX.r3.4HG0418700	pink	916.297207738728	159.915966204713	756.381241534016	-596.465	186.021	335.526	256.006	587.988	548.367	498.473	222.714	244.192	239.515	366.718	402.75	331.897	137.12	160.356	264.33	223.565	307.153	272.214	4H	609609723	609610758	-	HORVU.MOREX.r3.4HG0418700	--	--	--	probable pterin-4-alpha-carbinolamine dehydratase, chloroplastic [Hordeum vulgare subsp. vulgare]	ATP1_ARATH RecName: Full=Probable pterin-4-alpha-carbinolamine dehydratase, chloroplastic {ECO:0000305}; EC=4.2.1.96 {ECO:0000305}; AltName: Full=4-alpha-hydroxy-tetrahydropterin dehydratase {ECO:0000305}; AltName: Full=PCD/DCoH-like protein 1 {ECO:0000303|Ref.1}; AltName: Full=Protein AIRP2 TARGET PROTEIN 1 {ECO:0000303|PubMed:28626006}; AltName: Full=Protein SDIR1-INTERACTING PROTEIN 1 {ECO:000…	A0A8I6YBR6_HORVV RecName: Full=4a-hydroxytetrahydrobiopterin dehydratase {ECO:0000256|ARBA:ARBA00013252}; EC=4.2.1.96 {ECO:0000256|ARBA:ARBA00013252};	--	GO:0071944,cell periphery; GO:0009507,chloroplast; GO:0009570,chloroplast stroma; GO:0005634,nucleus; GO:0005886,plasma membrane; GO:0009536,plastid; GO:0008124,4-alpha-hydroxytetrahydrobiopterin dehydratase activity; GO:0009737,response to abscisic acid; GO:0009651,response to salt stress; GO:0110102,ribulose bisphosphate carboxylase complex assembly; GO:0006729,tetrahydrobiopterin biosynthetic …	PF01329.22:Pterin 4 alpha carbinolamine dehydratase	--	--	--
HORVU.MOREX.r3.5HG0419590	pink	600.437512116963	73.7215018570278	526.716010259935	-452.995	33.7244	44.161	40.3062	58.4272	54.5057	45.5883	37.5775	44.9455	46.8517	49.356	50.0091	50.6052	30.4261	32.7727	44.9566	43.6724	48.1193	42.5468	5H	424638	429044	-	HORVU.MOREX.r3.5HG0419590	--	K15378 solute carrier family 45, member 1/2/4 | (RefSeq) sucrose transport protein SUT2 (A)	--	sucrose transport protein SUT2 [Hordeum vulgare subsp. vulgare]	SUT2_ORYSJ RecName: Full=Sucrose transport protein SUT2; AltName: Full=SUC4-like protein; AltName: Full=Sucrose permease 2; AltName: Full=Sucrose transporter 2; Short=OsSUT2; AltName: Full=Sucrose-proton symporter 2;	A0A8I6Y5F7_HORVV SubName: Full=Uncharacterized protein {ECO:0000313|EnsemblPlants:HORVU.MOREX.r3.5HG0419590.1};	Sucrose transporter and related proteins	GO:0005801,cis-Golgi network; GO:0005887,integral component of plasma membrane; GO:0016020,membrane; GO:0009705,plant-type vacuole membrane; GO:0005886,plasma membrane; GO:0005773,vacuole; GO:0008506,sucrose:proton symporter activity; GO:0005985,sucrose metabolic process; GO:0003674,molecular_function; GO:0005215,transporter activity; GO:0005351,carbohydrate:proton symporter activity; GO:0005402,…	--	--	--	--
HORVU.MOREX.r3.5HG0420660	pink	560.163536029178	38.5577074146304	521.605828614547	-483.048	0.2132	1.585	1.1225	1.4003	1.4624	0.5982	0.9581	1.2624	0.9724	0.4035	0.9759	0.7037	0.2881	0.3508	0.5405	0.3855	0.8508	0.1824	5H	3627058	3628259	+	HORVU.MOREX.r3.5HG0420660	--	--	--	elongation of fatty acids protein 3-like [Hordeum vulgare subsp. vulgare]	ELO3L_ARATH RecName: Full=Elongation of fatty acids protein 3-like; Short=Protein ELO3-like; EC=2.3.1.-; AltName: Full=Protein HIGH EXPRESSION OF OSMOTICALLY RESPONSIVE GENES 3; AltName: Full=Very long-chain fatty acid condensing enzyme HOS3; Short=VLCFA condensing enzyme HOS3;	A0A8I7B7X4_HORVV SubName: Full=Uncharacterized protein {ECO:0000313|EnsemblPlants:HORVU.MOREX.r3.5HG0420660.1.CDS1};	Fatty acyl-CoA elongase/Polyunsaturated fatty acid specific elongation enzyme	GO:0030176,integral component of endoplasmic reticulum membrane; GO:0009922,fatty acid elongase activity; GO:0071215,cellular response to abscisic acid stimulus; GO:0030497,fatty acid elongation; GO:0034625,fatty acid elongation, monounsaturated fatty acid; GO:0034626,fatty acid elongation, polyunsaturated fatty acid; GO:0019367,fatty acid elongation, saturated fatty acid; GO:0030148,sphingolipid…	PF01151.21:GNS1/SUR4 family	--	--	--
HORVU.MOREX.r3.5HG0424650	pink	1180.21603669747	71.940603702884	1108.27543299459	-1036.33	1.0496	0.3386	0.186	0.8484	0.8382	1.5574	0.3732	0.1961	0.1778	0.7028	0.6538	0.5996	0.0273	0.0295	0	0.0531	0.3068	0.1381	5H	9960463	9963999	+	HORVU.MOREX.r3.5HG0424650	--	--	--	beta-1,2-xylosyltransferase XYXT1-like [Hordeum vulgare subsp. vulgare]	XAT2_ORYSJ RecName: Full=Alpha-1,3-arabinosyltransferase XAT2 {ECO:0000305}; EC=2.4.2.- {ECO:0000269|PubMed:22215597}; AltName: Full=Xylan arabinosyltransferase 2 {ECO:0000303|PubMed:22215597}; Short=OsXAT2 {ECO:0000303|PubMed:22215597};	A0A8I7B7Z5_HORVV SubName: Full=Uncharacterized protein {ECO:0000313|EnsemblPlants:HORVU.MOREX.r3.5HG0424650.1};	Uncharacterized conserved protein	GO:0000139,Golgi membrane; GO:0016021,integral component of membrane; GO:0052636,arabinosyltransferase activity; GO:0016757,glycosyltransferase activity; GO:0009664,plant-type cell wall organization; GO:0003674,molecular_function; GO:0003824,catalytic activity; GO:0016740,transferase activity; GO:0016763,pentosyltransferase activity; GO:0008150,biological_process; GO:0009987,cellular process; GO:…	PF04577.17:Glycosyltransferase 61	--	--	--
HORVU.MOREX.r3.5HG0428260	pink	1084.43556290859	110.626169631004	973.809393277583	-863.183	14.4049	31.1675	23.55	42.5101	39.3441	28.913	20.8525	26.7887	30.2621	17.0853	28.3968	19.8171	11.1599	5.9379	21.9381	10.4965	25.4724	12.4797	5H	21203634	21207254	+	HORVU.MOREX.r3.5HG0428260	--	K15382 solute carrier family 50 (sugar transporter) | (RefSeq) bidirectional sugar transporter SWEET17-like (A)	--	bidirectional sugar transporter SWEET16-like [Hordeum vulgare subsp. vulgare]	SWT17_ARATH RecName: Full=Bidirectional sugar transporter SWEET17 {ECO:0000303|PubMed:21107422}; Short=AtSWEET17 {ECO:0000303|PubMed:21107422}; AltName: Full=Protein SUGARS WILL EVENTUALLY BE EXPORTED TRANSPORTERS 17 {ECO:0000303|PubMed:21107422};	A0A8I6Y6D8_HORVV RecName: Full=Bidirectional sugar transporter SWEET {ECO:0000256|RuleBase:RU910715};	Multitransmembrane protein	GO:0016021,integral component of membrane; GO:0009705,plant-type vacuole membrane; GO:0005353,fructose transmembrane transporter activity; GO:0051119,sugar transmembrane transporter activity; GO:0008643,carbohydrate transport; GO:0070417,cellular response to cold; GO:0006995,cellular response to nitrogen starvation; GO:0007623,circadian rhythm; GO:1902334,fructose export from vacuole to cytoplasm…	PF03083.19:Sugar efflux transporter for intercellular exchange	--	--	--
HORVU.MOREX.r3.5HG0430490	pink	198.773226262085	18.7327161032758	180.04051015881	-161.308	0.2946	2.0214	1.7447	1.3266	2.512	0.2066	1.2103	1.61	1.6678	0.1115	0.9334	0.1215	0.4976	0.6462	0.1867	0.0968	1.0075	0.3024	5H	28922145	28922579	+	HORVU.MOREX.r3.5HG0430490	--	--	--	putative serine/threonine-protein kinase ndrB [Hordeum vulgare]	SAU77_ARATH RecName: Full=Auxin-responsive protein SAUR77 {ECO:0000305}; AltName: Full=Protein SMALL AUXIN UP RNA 77 {ECO:0000303|PubMed:26207341};	A0A8I6YN81_HORVV SubName: Full=Uncharacterized protein {ECO:0000313|EnsemblPlants:HORVU.MOREX.r3.5HG0430490.1.CDS1};	--	GO:0005737,cytoplasm; GO:0019897,extrinsic component of plasma membrane; GO:0005634,nucleus; GO:0009873,ethylene-activated signaling pathway; GO:0030307,positive regulation of cell growth; GO:0009733,response to auxin; GO:0000160,phosphorelay signal transduction system; GO:0007154,cell communication; GO:0007165,signal transduction; GO:0008150,biological_process; GO:0009719,response to endogenous …	PF02519.17:Auxin responsive protein	--	--	--
HORVU.MOREX.r3.5HG0430870	pink	101.922040229864	32.955779569944	68.9662606599199	-36.0105	46.4434	67.2366	58.5559	73.9993	77.2911	64.52	48.6379	62.7661	49.456	55.5495	60.1239	51.0712	51.7346	49.9661	59.7819	59.6241	49.6168	59.4882	5H	30477903	30482788	-	HORVU.MOREX.r3.5HG0430870	--	K01011 thiosulfate/3-mercaptopyruvate sulfurtransferase [EC:2.8.1.1 2.8.1.2] | (RefSeq) thiosulfate/3-mercaptopyruvate sulfurtransferase 2-like isoform X1 (A)	ko00270: Cysteine and methionine metabolism; ko00920: Sulfur metabolism; ko01100: Metabolic pathways; ko04122: Sulfur relay system	thiosulfate/3-mercaptopyruvate sulfurtransferase 2-like [Hordeum vulgare subsp. vulgare]	STR1_ARATH RecName: Full=Thiosulfate/3-mercaptopyruvate sulfurtransferase 1, mitochondrial; EC=2.8.1.1 {ECO:0000269|PubMed:10601861, ECO:0000269|PubMed:10951223, ECO:0000269|PubMed:12437129, ECO:0000269|PubMed:12482606}; EC=2.8.1.2 {ECO:0000269|PubMed:10601861, ECO:0000269|PubMed:10951223, ECO:0000269|PubMed:12437129, ECO:0000269|PubMed:12482606}; AltName: Full=AtMST1; AltName: Full=Rhodanese hom…	F2DQL9_HORVV RecName: Full=Sulfurtransferase {ECO:0000256|RuleBase:RU000507};	Mercaptopyruvate sulfurtransferase/thiosulfate sulfurtransferase	GO:0009507,chloroplast; GO:0005829,cytosol; GO:0005739,mitochondrion; GO:0016784,3-mercaptopyruvate sulfurtransferase activity; GO:0016783,sulfurtransferase activity; GO:0004792,thiosulfate sulfurtransferase activity; GO:0009793,embryo development ending in seed dormancy; GO:0019346,transsulfuration; GO:0003674,molecular_function; GO:0003824,catalytic activity; GO:0016740,transferase activity; GO…	PF00581.23:Rhodanese-like domain	--	--	--
HORVU.MOREX.r3.5HG0434930	pink	51.3480880134296	14.9741485739941	36.3739394394355	-21.3998	0.339	0	0.1115	2.5444	0.1257	1.3077	0.6093	1.1323	1.1729	0.7698	2.029	0	0.2291	0.1239	0.5371	0.78	0.1288	0.464	5H	52777616	52777993	+	HORVU.MOREX.r3.5HG0434930	--	--	--	hypothetical protein ZWY2020_011237 [Hordeum vulgare]	--	A0A8I6XNT6_HORVV SubName: Full=Uncharacterized protein {ECO:0000313|EnsemblPlants:HORVU.MOREX.r3.5HG0434930.1.CDS1};	--	--	--	--	--	--
HORVU.MOREX.r3.5HG0435610	pink	41.0415717151379	3.9968106472321	37.0447610679058	-33.048	0.4314	0	0.7098	0.9715	0.6399	0.6052	0.5539	0.393	0.6786	0.4898	0.7595	0.712	0.4373	0.3155	0.2734	0.5673	0.4919	0.8857	5H	53119180	53119476	-	HORVU.MOREX.r3.5HG0435610	--	--	--	hypothetical protein ZWY2020_011235 [Hordeum vulgare]	--	A0A8I6XIC0_HORVV SubName: Full=Uncharacterized protein {ECO:0000313|EnsemblPlants:HORVU.MOREX.r3.5HG0435610.1.CDS1};	--	--	--	--	--	--
HORVU.MOREX.r3.5HG0435850	pink	20.7175782062176	6.73772183003262	13.979856376185	-7.24213	0.1438	0.1645	0	1.2953	0	0.4539	0	0.262	0.4071	0.3266	0.3038	0	0.583	0.1577	0	0.4255	0	0	5H	53258843	53259139	-	HORVU.MOREX.r3.5HG0435850	--	--	--	hypothetical protein ZWY2020_011235 [Hordeum vulgare]	--	A0A8I6XXB6_HORVV SubName: Full=Uncharacterized protein {ECO:0000313|EnsemblPlants:HORVU.MOREX.r3.5HG0435850.1.CDS1};	--	--	--	--	--	--
HORVU.MOREX.r3.5HG0436820	pink	1386.91671203125	122.250325644668	1264.66638638659	-1142.42	4.9213	5.478	4.4246	9.1032	7.8204	8.1832	4.367	3.9229	7.1324	5.1888	4.4558	4.4598	1.737	1.4942	3.5091	3.0768	5.9617	3.1124	5H	55904338	55905309	-	HORVU.MOREX.r3.5HG0436820	--	--	--	uncharacterized protein LOC123397651 [Hordeum vulgare subsp. vulgare]	--	F2EHZ7_HORVV SubName: Full=Predicted protein {ECO:0000313|EMBL:BAK06969.1};	--	--	PF03107.19:C1 domain	--	--	--
HORVU.MOREX.r3.5HG0439960	pink	76.0753591455006	25.343787211004	50.7315719344966	-25.3878	0	0.92	0.6352	2.8074	1.9684	0	0.7436	0.0733	0.9868	0	0.2549	0	0.0815	0.2647	0.9176	0.3966	0.4585	0.578	5H	76585964	76586494	-	HORVU.MOREX.r3.5HG0439960	--	K14440 SWI/SNF-related matrix-associated actin-dependent regulator of chromatin subfamily A-like protein 1 [EC:5.6.2.-] | (RefSeq) SWI/SNF-related matrix-associated actin-dependent regulator of chromatin subfamily A-like protein 1 isoform X1 (A)	--	dirigent protein 1-like [Hordeum vulgare subsp. vulgare]	DIR11_ARATH RecName: Full=Dirigent protein 11; Short=AtDIR11; Flags: Precursor;	A0A8I7B8C6_HORVV RecName: Full=Dirigent protein {ECO:0000256|RuleBase:RU363099};	--	GO:0048046,apoplast; GO:0009699,phenylpropanoid biosynthetic process; GO:0006725,cellular aromatic compound metabolic process; GO:0008150,biological_process; GO:0008152,metabolic process; GO:0009058,biosynthetic process; GO:0009698,phenylpropanoid metabolic process; GO:0009987,cellular process; GO:0019438,aromatic compound biosynthetic process; GO:0019748,secondary metabolic process; GO:0044237,c…	PF03018.17:Dirigent-like protein	--	--	--
HORVU.MOREX.r3.5HG0440610	pink	58.1064991550756	23.8526746642987	34.2538244907769	-10.4011	0.7015	0.8496	1.0999	1.905	3.6263	0.6079	1.0491	0.9774	1.0904	0.4217	1.5692	0.2554	0.2928	0.5884	0.8631	1.0174	1.2703	1.6097	5H	81792707	81793741	-	HORVU.MOREX.r3.5HG0440610	--	--	--	uncharacterized protein LOC123395887 [Hordeum vulgare subsp. vulgare]	--	A0A8I6XL80_HORVV SubName: Full=Uncharacterized protein {ECO:0000313|EnsemblPlants:HORVU.MOREX.r3.5HG0440610.1.CDS1};	--	--	--	--	--	--
HORVU.MOREX.r3.5HG0441880	pink	5428.00177447025	173.322263567098	5254.67951090315	-5081.36	155.859	190.667	170.207	261.645	224.24	249.904	154.256	169.696	173.996	230.117	223.04	266.935	49.2058	67.0957	95.8469	80.6105	135.706	93.3808	5H	91954421	91955452	+	HORVU.MOREX.r3.5HG0441880	--	--	--	rubredoxin [Hordeum vulgare subsp. vulgare]	--	F2CPN4_HORVV SubName: Full=Predicted protein {ECO:0000313|EMBL:BAJ84805.1};	--	GO:0016021,integral component of membrane; GO:0005506,iron ion binding; GO:0003674,molecular_function; GO:0005488,binding; GO:0043167,ion binding; GO:0043169,cation binding; GO:0046872,metal ion binding; GO:0046914,transition metal ion binding; GO:0005575,cellular_component; GO:0016020,membrane; GO:0031224,intrinsic component of membrane; GO:0110165,cellular anatomical entity	PF00301.23:Rubredoxin	--	--	--
HORVU.MOREX.r3.5HG0443280	pink	171.731143544237	46.0649491218989	125.666194422338	-79.6012	80.7917	104.199	93.5027	152.697	142.527	129.509	78.3913	130.746	103.269	101.733	100.883	107.219	73.9571	87.1762	121.851	101.945	127.338	109.513	5H	104280715	104284009	+	HORVU.MOREX.r3.5HG0443280	--	K02717 photosystem II oxygen-evolving enhancer protein 2 | (RefSeq) psbP-like protein 1, chloroplastic (A)	ko00195: Photosynthesis; ko01100: Metabolic pathways	psbP domain-containing protein 1, chloroplastic isoform X1 [Hordeum vulgare subsp. vulgare]	PPD1_ARATH RecName: Full=PsbP domain-containing protein 1, chloroplastic; AltName: Full=OEC23-like protein 3; AltName: Full=PsbP-related thylakoid lumenal protein 1; Flags: Precursor;	A0A8I7B8E6_HORVV RecName: Full=PsbP domain-containing protein {ECO:0000259|Pfam:PF01789};	--	GO:0009507,chloroplast; GO:0009570,chloroplast stroma; GO:0009543,chloroplast thylakoid lumen; GO:0009535,chloroplast thylakoid membrane; GO:0019898,extrinsic component of membrane; GO:0009654,photosystem II oxygen evolving complex; GO:0009579,thylakoid; GO:0031977,thylakoid lumen; GO:0005509,calcium ion binding; GO:0048564,photosystem I assembly; GO:0003674,molecular_function; GO:0005488,binding…	PF01789.19:PsbP	--	--	--
HORVU.MOREX.r3.5HG0444790	pink	1783.35161960003	152.28009980501	1631.07151979502	-1478.79	302.967	413.369	321.61	528.834	488.472	454.858	253.135	391.738	344.489	353.693	350.411	332.438	201.476	215.113	299.67	215.698	301.903	250.756	5H	115435797	115439912	-	HORVU.MOREX.r3.5HG0444790	--	K00940 nucleoside-diphosphate kinase [EC:2.7.4.6] | (RefSeq) nucleoside diphosphate kinase 2, chloroplastic-like (A)	ko00230: Purine metabolism; ko00240: Pyrimidine metabolism; ko01100: Metabolic pathways; ko01110: Biosynthesis of secondary metabolites; ko01232: Nucleotide metabolism; ko01240: Biosynthesis of cofactors; ko04016: MAPK signaling pathway - plant	nucleoside diphosphate kinase 2, chloroplastic [Hordeum vulgare subsp. vulgare]	NDK2_TOBAC RecName: Full=Nucleoside diphosphate kinase 2, chloroplastic; EC=2.7.4.6; AltName: Full=Nucleoside diphosphate kinase II; Short=NDK II; Short=NDP kinase II; Short=NDPK II; Flags: Precursor;	A0A8I6Y8F7_HORVV RecName: Full=Nucleoside diphosphate kinase {ECO:0000256|RuleBase:RU004013}; EC=2.7.4.6 {ECO:0000256|RuleBase:RU004013};	Nucleoside diphosphate kinase	GO:0009507,chloroplast; GO:0005524,ATP binding; GO:0046872,metal ion binding; GO:0004550,nucleoside diphosphate kinase activity; GO:0006241,CTP biosynthetic process; GO:0006183,GTP biosynthetic process; GO:0006165,nucleoside diphosphate phosphorylation; GO:0006228,UTP biosynthetic process; GO:0000166,nucleotide binding; GO:0003674,molecular_function; GO:0005488,binding; GO:0017076,purine nucleoti…	PF00334.22:Nucleoside diphosphate kinase	--	--	--
HORVU.MOREX.r3.5HG0446360	pink	1413.5087208052	147.387278501442	1266.12144230376	-1118.73	977.834	1026.01	909.521	1451.76	1287.44	1380.37	835.952	965.963	961.175	1231.62	1039.57	1169.88	614.456	758.256	956.941	900.326	1060.37	939.519	5H	128794887	128797563	+	HORVU.MOREX.r3.5HG0446360	--	K03955 NADH dehydrogenase (ubiquinone) 1 alpha/beta subcomplex 1, acyl-carrier protein | (RefSeq) acyl carrier protein 2, mitochondrial-like (A)	ko00190: Oxidative phosphorylation; ko01100: Metabolic pathways	acyl carrier protein 1, chloroplastic isoform X1 [Hordeum vulgare subsp. vulgare]	ACP1_HORVU RecName: Full=Acyl carrier protein 1, chloroplastic; Short=ACP I; Short=Acyl carrier protein I; Flags: Precursor;	A0A8I6Y6L4_HORVV RecName: Full=Acyl carrier protein {ECO:0000256|RuleBase:RU000722};	Acyl carrier protein/NADH-ubiquinone oxidoreductase, NDUFAB1/SDAP subunit	GO:0009507,chloroplast; GO:0000036,acyl carrier activity; GO:0031177,phosphopantetheine binding; GO:0003674,molecular_function; GO:0005488,binding; GO:0044620,ACP phosphopantetheine attachment site binding; GO:0051192,prosthetic group binding; GO:0140104,molecular carrier activity; GO:0140414,phosphopantetheine-dependent carrier activity; GO:0019842,vitamin binding; GO:0033218,amide binding; GO:0…	PF00550.28:Phosphopantetheine attachment site	--	--	--
HORVU.MOREX.r3.5HG0446370	pink	4398.65551029536	110.848110607457	4287.80739968791	-4176.96	58.1655	58.354	59.007	69.9811	66.2414	63.4149	49.5916	45.3174	66.5497	53.527	52.3709	51.1502	22.6843	33.4201	43.8177	33.6535	43.6429	32.4707	5H	128798877	128799901	+	HORVU.MOREX.r3.5HG0446370	--	--	--	uncharacterized protein LOC123395347 [Hordeum vulgare subsp. vulgare]	--	A0A8I7BDY4_HORVV SubName: Full=Uncharacterized protein {ECO:0000313|EnsemblPlants:HORVU.MOREX.r3.5HG0446370.1};	--	--	--	--	--	--
HORVU.MOREX.r3.5HG0450400	pink	509.074553890274	63.6815011070703	445.393052783203	-381.712	0	0.2418	0	0.7142	0.3136	0.2225	0.1086	0.1284	0	0.4001	0.2978	0.4362	0	0	0	0.0695	0.3214	0.0723	5H	175205959	175206648	+	HORVU.MOREX.r3.5HG0450400	--	--	--	protein LAX PANICLE 2-like [Hordeum vulgare subsp. vulgare]	--	A0A8I6XYN8_HORVV SubName: Full=Uncharacterized protein {ECO:0000313|EnsemblPlants:HORVU.MOREX.r3.5HG0450400.1};	--	--	--	--	--	--
HORVU.MOREX.r3.5HG0451840	pink	5420.55352517206	191.589669915647	5228.96385525641	-5037.37	786.432	934.144	754.032	1441.91	1215.98	1356.78	723.738	829.612	728.434	1212.05	1138.83	1182.83	143.338	157.005	335.558	213.661	446.286	276.021	5H	196209041	196210740	+	HORVU.MOREX.r3.5HG0451840	--	K01623 fructose-bisphosphate aldolase, class I [EC:4.1.2.13] | (RefSeq) fructose-bisphosphate aldolase, chloroplastic-like (A)	ko00010: Glycolysis / Gluconeogenesis; ko00030: Pentose phosphate pathway; ko00051: Fructose and mannose metabolism; ko00710: Carbon fixation in photosynthetic organisms; ko01100: Metabolic pathways; ko01110: Biosynthesis of secondary metabolites; ko01200: Carbon metabolism; ko01230: Biosynthesis of amino acids	fructose-bisphosphate aldolase, chloroplastic-like [Hordeum vulgare subsp. vulgare]	ALFP_ORYSJ RecName: Full=Fructose-bisphosphate aldolase, chloroplastic {ECO:0000305}; EC=4.1.2.13 {ECO:0000305}; AltName: Full=Chloroplastic aldolase {ECO:0000303|PubMed:8163192}; Short=AldP {ECO:0000303|PubMed:8163192}; Flags: Precursor;	F2D6R8_HORVV RecName: Full=Fructose-bisphosphate aldolase {ECO:0000256|ARBA:ARBA00013068, ECO:0000256|RuleBase:RU003994}; EC=4.1.2.13 {ECO:0000256|ARBA:ARBA00013068, ECO:0000256|RuleBase:RU003994};	Fructose-biphosphate aldolase	GO:0005737,cytoplasm; GO:0005829,cytosol; GO:0010287,plastoglobule; GO:0004332,fructose-bisphosphate aldolase activity; GO:0030388,fructose 1,6-bisphosphate metabolic process; GO:0006094,gluconeogenesis; GO:0006096,glycolytic process; GO:0003674,molecular_function; GO:0003824,catalytic activity; GO:0016829,lyase activity; GO:0016830,carbon-carbon lyase activity; GO:0016832,aldehyde-lyase activity…	PF00274.22:Fructose-bisphosphate aldolase class-I	--	--	--
HORVU.MOREX.r3.5HG0452010	pink	3571.7255224772	133.424751874381	3438.30077060282	-3304.88	79.9349	91.6657	77.5478	107.398	94.2727	94.5026	71.3417	92.9224	78.9725	88.979	78.0888	78.5192	46.0285	52.7051	68.9491	57.3596	74.6905	59.7051	5H	199012674	199081329	-	HORVU.MOREX.r3.5HG0452010	--	K00592 [ribulose-bisphosphate carboxylase]/[fructose-bisphosphate aldolase]-lysine N-methyltransferase [EC:2.1.1.127 2.1.1.259] | (RefSeq) fructose-bisphosphate aldolase-lysine N-methyltransferase, chloroplastic-like (A)	--	fructose-bisphosphate aldolase-lysine N-methyltransferase, chloroplastic [Hordeum vulgare subsp. vulgare]	RBCMT_ARATH RecName: Full=[Fructose-bisphosphate aldolase]-lysine N-methyltransferase, chloroplastic; EC=2.1.1.259; AltName: Full=Aldolases N-methyltransferase; AltName: Full=[Ribulose-bisphosphate carboxylase]-lysine N-methyltransferase-like; Short=AtLSMT-L; Short=LSMT-like enzyme; Flags: Precursor;	A0A287QTQ6_HORVV RecName: Full=Rubis-subs-bind domain-containing protein {ECO:0000259|Pfam:PF09273};	N-methyltransferase	GO:0009507,chloroplast; GO:0009570,chloroplast stroma; GO:0030785,[ribulose-bisphosphate carboxylase]-lysine N-methyltransferase activity; GO:0016279,protein-lysine N-methyltransferase activity; GO:0018026,peptidyl-lysine monomethylation; GO:0018023,peptidyl-lysine trimethylation; GO:0003674,molecular_function; GO:0003824,catalytic activity; GO:0008168,methyltransferase activity; GO:0008757,S-ade…	PF09273.14:Rubisco LSMT substrate-binding	--	--	--
HORVU.MOREX.r3.5HG0457230	pink	5306.03176448144	181.331749220719	5124.70001526072	-4943.37	151.492	152.083	133.968	218.193	199.087	211.08	159.699	139.852	138.789	194.662	182.599	202.918	50.1324	66.7156	99.6411	81.2476	142.752	83.7615	5H	257368611	257375893	-	HORVU.MOREX.r3.5HG0457230	--	K23052 NAD(P)H-quinone oxidoreductase subunit U, chloroplastic [EC:7.1.1.-] | (RefSeq) NAD(P)H-quinone oxidoreductase subunit U, chloroplastic-like (A)	--	NAD(P)H-quinone oxidoreductase subunit U, chloroplastic [Hordeum vulgare subsp. vulgare]	NDHU_ARATH RecName: Full=NAD(P)H-quinone oxidoreductase subunit U, chloroplastic {ECO:0000305}; EC=7.1.1.- {ECO:0000305}; AltName: Full=NAD(P)H dehydrogenase subunit U {ECO:0000303|PubMed:21785130}; Short=NDH subunit U {ECO:0000305}; AltName: Full=NADH-plastoquinone oxidoreductase subunit U {ECO:0000305}; AltName: Full=Protein CHLORORESPIRATORY REDUCTION L {ECO:0000303|PubMed:21505067}; Flags: Pr…	F2D6X3_HORVV SubName: Full=Predicted protein {ECO:0000313|EMBL:BAJ90844.1};	--	GO:0009507,chloroplast; GO:0009535,chloroplast thylakoid membrane; GO:0016021,integral component of membrane; GO:0010598,NAD(P)H dehydrogenase complex (plastoquinone); GO:0009536,plastid; GO:0048038,quinone binding; GO:0003674,molecular_function; GO:0005488,binding; GO:0005575,cellular_component; GO:0005622,intracellular anatomical structure; GO:0005737,cytoplasm; GO:0043226,organelle; GO:0043227…	PF00226.34:DnaJ domain	--	--	--
HORVU.MOREX.r3.5HG0457850	pink	4750.96589322102	196.687477558176	4554.27841566285	-4357.59	423.633	487.457	422.819	622.333	551.661	615.364	447.366	443.266	419.918	510.472	548.954	499.501	243.704	256.697	315.322	291.559	408.235	306.319	5H	263268317	263270827	-	HORVU.MOREX.r3.5HG0457850	--	K10355 actin, other eukaryote | (RefSeq) actin-3-like (A)	ko04814: Motor proteins	hypothetical protein ZWY2020_028446 [Hordeum vulgare]	ACT3_ORYSI RecName: Full=Actin-3;	A0A453K923_AEGTS SubName: Full=Uncharacterized protein {ECO:0000313|EnsemblPlants:AET5Gv20339500.2};	Actin and related proteins	GO:0005737,cytoplasm; GO:0005856,cytoskeleton; GO:0005524,ATP binding; GO:0000166,nucleotide binding; GO:0003674,molecular_function; GO:0005488,binding; GO:0017076,purine nucleotide binding; GO:0030554,adenyl nucleotide binding; GO:0032553,ribonucleotide binding; GO:0032555,purine ribonucleotide binding; GO:0032559,adenyl ribonucleotide binding; GO:0035639,purine ribonucleoside triphosphate bindi…	PF00022.22:Actin	--	--	--
HORVU.MOREX.r3.5HG0457930	pink	698.97466276728	111.78175537572	587.19290739156	-475.411	21.6347	32.8599	27.0509	39.6672	36.3898	35.1563	24.0995	30.0887	30.1802	30.9147	29.9044	32.5319	22.2478	24.843	29.4071	25.2316	29.6477	26.0839	5H	264380030	264382122	-	HORVU.MOREX.r3.5HG0457930	--	--	--	uncharacterized protein LOC123397961 [Hordeum vulgare subsp. vulgare]	--	F2D5H4_HORVV SubName: Full=Predicted protein {ECO:0000313|EMBL:BAJ90345.1};	--	GO:0009507,chloroplast; GO:0008080,N-acetyltransferase activity; GO:0003674,molecular_function; GO:0003824,catalytic activity; GO:0016407,acetyltransferase activity; GO:0016410,N-acyltransferase activity; GO:0016740,transferase activity; GO:0016746,acyltransferase activity; GO:0016747,acyltransferase activity, transferring groups other than amino-acyl groups; GO:0005575,cellular_component; GO:000…	PF00583.28:Acetyltransferase (GNAT) family	--	--	--
HORVU.MOREX.r3.5HG0458100	pink	216.28099904519	49.2769370485669	167.004061996623	-117.727	4.1831	5.0257	4.3031	11.2405	11.6133	8.137	7.0684	4.8676	11.2459	6.5059	9.0973	6.2219	6.0215	4.8199	4.6788	5.5469	6.2924	5.7376	5H	267326039	267327253	+	HORVU.MOREX.r3.5HG0458100	--	--	--	NDR1/HIN1-like protein 1 [Hordeum vulgare subsp. vulgare]	NHL1_ARATH RecName: Full=NDR1/HIN1-like protein 1 {ECO:0000303|Ref.1};	A0A453K998_AEGTS RecName: Full=LEA_2 domain-containing protein {ECO:0000259|Pfam:PF03168};	--	GO:0046658,anchored component of plasma membrane; GO:0016021,integral component of membrane; GO:0009506,plasmodesma; GO:0051607,defense response to virus; GO:0006950,response to stress; GO:0006952,defense response; GO:0008150,biological_process; GO:0009605,response to external stimulus; GO:0009607,response to biotic stimulus; GO:0009615,response to virus; GO:0043207,response to external biotic st…	PF03168.16:Late embryogenesis abundant protein	--	--	--
HORVU.MOREX.r3.5HG0462600	pink	4264.65353564201	127.888249563347	4136.76528607867	-4008.88	1.014	1.0016	1.001	1.4011	1.8286	1.374	0.6273	0.7558	1.2614	1.1339	0.8439	1.141	0.1246	0.1348	0.1022	0.1212	0.1752	0.1104	5H	310804240	310807019	-	HORVU.MOREX.r3.5HG0462600	--	K13418 somatic embryogenesis receptor kinase 1 [EC:2.7.10.1 2.7.11.1] | (RefSeq) LRR receptor kinase SERK2-like (A)	--	putative receptor protein kinase ZmPK1 [Hordeum vulgare]	KPRO_MAIZE RecName: Full=Putative receptor protein kinase ZmPK1; EC=2.7.11.1; Flags: Precursor;	A0A8I6XB33_HORVV RecName: Full=Receptor-like serine/threonine-protein kinase {ECO:0000256|PIRNR:PIRNR000641}; EC=2.7.11.1 {ECO:0000256|PIRNR:PIRNR000641};	--	GO:0016021,integral component of membrane; GO:0005524,ATP binding; GO:0106310,protein serine kinase activity; GO:0004674,protein serine/threonine kinase activity; GO:0006468,protein phosphorylation; GO:0048544,recognition of pollen; GO:0000166,nucleotide binding; GO:0003674,molecular_function; GO:0005488,binding; GO:0017076,purine nucleotide binding; GO:0030554,adenyl nucleotide binding; GO:00325…	PF00069.28:Protein kinase domain	--	--	--
HORVU.MOREX.r3.5HG0462870	pink	765.529236755469	99.6694626830271	665.859774072441	-566.19	3.2245	3.8174	4.9144	7.9617	9.2501	8.7496	3.3558	3.8135	5.819	7.194	8.9632	6.4418	3.4977	4.0334	3.8723	4.0727	5.0308	4.7038	5H	311891227	311891981	-	HORVU.MOREX.r3.5HG0462870	--	--	--	calmodulin-binding protein 25-like [Hordeum vulgare subsp. vulgare]	CAB25_ARATH RecName: Full=Calmodulin-binding protein 25 {ECO:0000303|PubMed:15086802}; Short=AtCAMBP25 {ECO:0000303|PubMed:15086802}; AltName: Full=VQ motif-containing protein 15 {ECO:0000303|PubMed:22535423}; Short=AtVQ15 {ECO:0000303|PubMed:22535423};	F2DHR2_HORVV SubName: Full=Predicted protein {ECO:0000313|EMBL:BAJ94633.1};	--	GO:0005634,nucleus; GO:0005516,calmodulin binding; GO:0071456,cellular response to hypoxia; GO:0010337,regulation of salicylic acid metabolic process; GO:0006970,response to osmotic stress; GO:0009651,response to salt stress; GO:0009414,response to water deprivation; GO:0003674,molecular_function; GO:0005488,binding; GO:0005515,protein binding; GO:0001666,response to hypoxia; GO:0006950,response …	PF05678.17:VQ motif	--	--	--
HORVU.MOREX.r3.5HG0464380	pink	1799.97227255933	145.752898723849	1654.21937383548	-1508.47	24.5879	33.4347	28.2738	57.1629	47.2051	41.968	20.1357	33.3086	29.9933	19.9047	32.0807	28.0102	10.4766	6.8925	17.7918	7.3196	22.6866	17.8087	5H	323083530	323084772	+	HORVU.MOREX.r3.5HG0464380	--	K01859 chalcone isomerase [EC:5.5.1.6] | (RefSeq) chalcone isomerase-like protein 2 (A)	ko00941: Flavonoid biosynthesis; ko01100: Metabolic pathways; ko01110: Biosynthesis of secondary metabolites	hypothetical protein ZWY2020_040012 [Hordeum vulgare]	CHIL2_HUMLU RecName: Full=Chalcone isomerase-like protein 2 {ECO:0000303|PubMed:29760092}; Short=HlCHIL2 {ECO:0000303|PubMed:29760092}; EC=5.5.1.6 {ECO:0000250|UniProtKB:Q8VZW3};	F2DKY0_HORVV RecName: Full=Chalcone-flavonone isomerase family protein {ECO:0000256|RuleBase:RU361158};	--	GO:0005737,cytoplasm; GO:0045430,chalcone isomerase activity; GO:0009813,flavonoid biosynthetic process; GO:0003674,molecular_function; GO:0003824,catalytic activity; GO:0016853,isomerase activity; GO:0016872,intramolecular lyase activity; GO:0008150,biological_process; GO:0008152,metabolic process; GO:0009058,biosynthetic process; GO:0009812,flavonoid metabolic process; GO:0071704,organic substa…	PF02431.18:Chalcone-flavanone isomerase	--	--	--
HORVU.MOREX.r3.5HG0464600	pink	206.319843504359	21.1279327234305	185.191910780929	-164.064	13.7754	16.3673	12.2951	20.7156	17.2124	13.2035	10.5159	15.2425	11.9316	18.6053	14.086	15.9216	10.2968	12.9714	17.3723	12.1588	13.4827	13.4308	5H	324674755	324678041	+	HORVU.MOREX.r3.5HG0464600	--	--	--	phosphoglucan phosphatase LSF2, chloroplastic-like [Triticum urartu]	LSF2_ARATH RecName: Full=Phosphoglucan phosphatase LSF2, chloroplastic; EC=3.1.3.- {ECO:0000269|PubMed:22100529, ECO:0000269|PubMed:23832589, ECO:0000269|PubMed:26231210}; AltName: Full=Phosphoglucan phosphatase like sex Four2 {ECO:0000303|PubMed:22100529, ECO:0000303|PubMed:23832589}; AltName: Full=Protein LIKE SEX4 2 {ECO:0000303|PubMed:23832589}; Flags: Precursor;	M0Z0F2_HORVV SubName: Full=Uncharacterized protein {ECO:0000313|EnsemblPlants:HORVU.MOREX.r3.5HG0464600.1};	Dual specificity phosphatase	GO:0009507,chloroplast; GO:0019203,carbohydrate phosphatase activity; GO:0008138,protein tyrosine/serine/threonine phosphatase activity; GO:2001070,starch binding; GO:0050308,sugar-phosphatase activity; GO:0046838,phosphorylated carbohydrate dephosphorylation; GO:0006470,protein dephosphorylation; GO:0005983,starch catabolic process; GO:0003674,molecular_function; GO:0003824,catalytic activity; G…	PF00782.23:Dual specificity phosphatase, catalytic domain	--	--	--
HORVU.MOREX.r3.5HG0465360	pink	3338.02159867709	121.844887976757	3216.17671070033	-3094.33	9.9691	12.2303	13.0268	16.4177	18.2674	14.6458	9.9431	12.9632	10.5011	16.2981	19.2695	11.9809	5.241	6.67	8.8486	5.3646	8.678	5.3504	5H	330086918	330092233	-	HORVU.MOREX.r3.5HG0465360	--	K17686 P-type Cu+ transporter [EC:7.2.2.8] | (RefSeq) copper-transporting ATPase HMA5-like (A)	ko04016: MAPK signaling pathway - plant	predicted protein [Hordeum vulgare subsp. vulgare]	NFD4_ARATH RecName: Full=Protein NUCLEAR FUSION DEFECTIVE 4 {ECO:0000303|PubMed:16698901};	F2CRK5_HORVV SubName: Full=Predicted protein {ECO:0000313|EMBL:BAJ85476.1};	--	GO:0016021,integral component of membrane; GO:0016020,membrane; GO:0005739,mitochondrion; GO:0000741,karyogamy; GO:0010197,polar nucleus fusion; GO:0009651,response to salt stress; GO:0006996,organelle organization; GO:0006997,nucleus organization; GO:0008150,biological_process; GO:0009987,cellular process; GO:0016043,cellular component organization; GO:0048284,organelle fusion; GO:0071840,cellul…	PF06813.16:Nodulin-like	--	--	--
HORVU.MOREX.r3.5HG0467750	pink	619.157978043724	123.654544230656	495.503433813068	-371.849	32.7123	36.8763	34.0056	70.9156	66.4173	68.2747	31.4532	32.0043	29.1336	51.5823	47.8739	41.6821	27.1681	29.6828	38.6308	33.7817	45.8886	37.6025	5H	346488000	346520451	-	HORVU.MOREX.r3.5HG0467750	--	K10956 protein transport protein SEC61 subunit alpha | (RefSeq) preprotein translocase subunit SECY, chloroplastic-like (A)	ko03060: Protein export; ko04141: Protein processing in endoplasmic reticulum; ko04145: Phagosome	hypothetical protein CFC21_065363 [Triticum aestivum]	SECY_ORYSJ RecName: Full=Preprotein translocase subunit SECY, chloroplastic; AltName: Full=CpSecY; Flags: Precursor;	A0A3B6KHB0_WHEAT RecName: Full=CpSecY {ECO:0000256|ARBA:ARBA00031059};	--	GO:0009535,chloroplast thylakoid membrane; GO:0016021,integral component of membrane; GO:0008320,protein transmembrane transporter activity; GO:0005048,signal sequence binding; GO:0006616,SRP-dependent cotranslational protein targeting to membrane, translocation; GO:0003674,molecular_function; GO:0005215,transporter activity; GO:0022857,transmembrane transporter activity; GO:0022884,macromolecule…	PF00344.23:SecY	--	--	--
HORVU.MOREX.r3.5HG0468320	pink	6316.17	142.910909859441	6173.26174605156	-6030.35	192.52	197.917	193.226	249.46	247.014	261.014	214.63	224.446	218.076	230.72	240.398	223.111	77.2218	106.518	151.343	105.34	193.055	115.201	5H	351376159	351379698	-	HORVU.MOREX.r3.5HG0468320	--	--	--	CBS domain-containing protein CBSX1, chloroplastic-like [Hordeum vulgare subsp. vulgare]	CBSX1_ARATH RecName: Full=CBS domain-containing protein CBSX1, chloroplastic; AltName: Full=CBS domain-containing protein 2; Short=AtCDCP2; AltName: Full=Protein LOSS OF THE TIMING OF ET AND JA BIOSYNTHESIS 2; Short=AtLEJ2; Flags: Precursor;	A0A8I6Y031_HORVV SubName: Full=Uncharacterized protein {ECO:0000313|EnsemblPlants:HORVU.MOREX.r3.5HG0468320.1};	--	GO:0009507,chloroplast; GO:0045454,cell redox homeostasis; GO:0008150,biological_process; GO:0009987,cellular process; GO:0019725,cellular homeostasis; GO:0042592,homeostatic process; GO:0050789,regulation of biological process; GO:0050794,regulation of cellular process; GO:0065007,biological regulation; GO:0065008,regulation of biological quality; GO:0005575,cellular_component; GO:0005622,intrac…	PF00571.31:CBS domain	--	--	--
HORVU.MOREX.r3.5HG0470340	pink	3275.22626191311	111.718836360874	3163.50742555223	-3051.79	4.5485	5.467	5.4544	7.5229	4.9453	6.0837	2.6926	4.05	4.5836	5.4273	3.7732	4.7393	1.9275	0.9584	1.9545	1.4953	3.2815	2.0577	5H	367024037	367027560	+	HORVU.MOREX.r3.5HG0470340	--	--	--	uncharacterized protein LOC123398610 [Hordeum vulgare subsp. vulgare]	--	F2ELN6_HORVV SubName: Full=Predicted protein {ECO:0000313|EMBL:BAK08258.1};	--	--	PF12937.10:F-box-like	--	--	--
HORVU.MOREX.r3.5HG0470670	pink	409.988873389379	77.8811583040869	332.107715085292	-254.227	23.0653	30.9165	28.2086	48.2931	44.1082	48.0595	27.5643	31.5183	30.8224	37.2907	33.6044	37.2036	20.9552	27.9567	34.4755	32.3897	41.5172	35.5164	5H	369794104	369795514	-	HORVU.MOREX.r3.5HG0470670	--	K22066 BolA-like protein 1 | (RefSeq) sufE-like protein 1, chloroplastic/mitochondrial (A)	--	sufE-like protein 1, chloroplastic/mitochondrial [Hordeum vulgare subsp. vulgare]	SUFE1_ARATH RecName: Full=SufE-like protein 1, chloroplastic/mitochondrial {ECO:0000303|PubMed:17452319}; AltName: Full=Chloroplastic SufE {ECO:0000303|PubMed:16455656}; Short=CpSufE {ECO:0000303|PubMed:16455656}; AltName: Full=Protein EMBRYO DEFECTIVE 1374; AltName: Full=Protein SULFUR E {ECO:0000303|PubMed:16437155}; Short=AtSUFE {ECO:0000303|PubMed:16437155}; AltName: Full=Protein SULFUR E 1 {…	F2D030_HORVV SubName: Full=Predicted protein {ECO:0000313|EMBL:BAJ88451.1};	--	GO:0009507,chloroplast; GO:0009570,chloroplast stroma; GO:0005829,cytosol; GO:0005739,mitochondrion; GO:0008047,enzyme activator activity; GO:0009793,embryo development ending in seed dormancy; GO:0003674,molecular_function; GO:0030234,enzyme regulator activity; GO:0098772,molecular function regulator activity; GO:0000003,reproduction; GO:0003006,developmental process involved in reproduction; GO…	PF02657.18:Fe-S metabolism associated domain	--	--	--
HORVU.MOREX.r3.5HG0471520	pink	3077.9718977907	117.750290769155	2960.22160702154	-2842.47	41.0467	35.7562	31.5381	44.3429	41.1962	44.3721	28.8716	25.7161	33.2422	35.552	31.5237	31.5491	17.5048	16.6359	21.9072	18.0452	33.6909	21.696	5H	378142929	378145239	+	HORVU.MOREX.r3.5HG0471520	--	K06689 ubiquitin-conjugating enzyme E2 D [EC:2.3.2.23] | (RefSeq) ubiquitin-conjugating enzyme E2 28-like (A)	ko03083: Polycomb repressive complex; ko04120: Ubiquitin mediated proteolysis; ko04141: Protein processing in endoplasmic reticulum	hypothetical protein CFC21_077257 [Triticum aestivum]	UBC28_ARATH RecName: Full=Ubiquitin-conjugating enzyme E2 28; EC=2.3.2.23; AltName: Full=AtUBC9A {ECO:0000303|PubMed:12226665}; AltName: Full=E2 ubiquitin-conjugating enzyme 28; AltName: Full=Ubiquitin carrier protein 28;	A0A3B6MQQ7_WHEAT RecName: Full=UBC core domain-containing protein {ECO:0000259|PROSITE:PS50127};	Ubiquitin-protein ligase	GO:0005634,nucleus; GO:0005524,ATP binding; GO:0061631,ubiquitin conjugating enzyme activity; GO:0000209,protein polyubiquitination; GO:0006511,ubiquitin-dependent protein catabolic process; GO:0000166,nucleotide binding; GO:0003674,molecular_function; GO:0005488,binding; GO:0017076,purine nucleotide binding; GO:0030554,adenyl nucleotide binding; GO:0032553,ribonucleotide binding; GO:0032555,puri…	PF00179.29:Ubiquitin-conjugating enzyme	--	--	--
HORVU.MOREX.r3.5HG0471840	pink	1492.90278827934	77.5427333916402	1415.3600548877	-1337.82	6.9494	6.0398	5.797	9.7271	8.1061	8.6676	5.5166	6.3885	5.3423	8.4423	7.72	7.1636	6.423	1.9231	2.8918	4.7288	3.7328	5.0522	5H	380509840	380514544	-	ADP-glucose-pyrophosphorylase-small-subunit	--	K00975 glucose-1-phosphate adenylyltransferase [EC:2.7.7.27] | (RefSeq) glucose-1-phosphate adenylyltransferase small subunit 1, chloroplastic/amyloplastic-like (A)	ko00500: Starch and sucrose metabolism; ko00520: Amino sugar and nucleotide sugar metabolism; ko01100: Metabolic pathways; ko01110: Biosynthesis of secondary metabolites; ko01250: Biosynthesis of nucleotide sugars	predicted protein [Hordeum vulgare subsp. vulgare]	GLGS1_ORYSJ RecName: Full=Glucose-1-phosphate adenylyltransferase small subunit 1, chloroplastic/amyloplastic {ECO:0000305}; Short=OsAGPS1 {ECO:0000303|PubMed:17406793}; Short=OsAPS1 {ECO:0000303|PubMed:15821022}; EC=2.7.7.27 {ECO:0000305|PubMed:17406793}; AltName: Full=ADP-glucose pyrophosphorylase AGPS1 {ECO:0000305}; AltName: Full=ADP-glucose synthase AGPS1 {ECO:0000305}; Flags: Precursor;	A0A8I6YC52_HORVV RecName: Full=Glucose-1-phosphate adenylyltransferase {ECO:0000256|ARBA:ARBA00012460, ECO:0000256|RuleBase:RU362093}; EC=2.7.7.27 {ECO:0000256|ARBA:ARBA00012460, ECO:0000256|RuleBase:RU362093}; AltName: Full=ADP-glucose pyrophosphorylase {ECO:0000256|RuleBase:RU362093};	GDP-mannose pyrophosphorylase/mannose-1-phosphate guanylyltransferase	GO:0009501,amyloplast; GO:0009507,chloroplast; GO:0005524,ATP binding; GO:0008878,glucose-1-phosphate adenylyltransferase activity; GO:0005978,glycogen biosynthetic process; GO:0019252,starch biosynthetic process; GO:0000166,nucleotide binding; GO:0003674,molecular_function; GO:0005488,binding; GO:0017076,purine nucleotide binding; GO:0030554,adenyl nucleotide binding; GO:0032553,ribonucleotide b…	PF00483.26:Nucleotidyl transferase	--	--	--
HORVU.MOREX.r3.5HG0472140	pink	2282.33	138.308441462646	2144.02239389636	-2005.71	24.5021	29.9957	25.668	57.2845	51.2597	52.1127	28.5751	21.6385	25.3151	61.7675	54.4546	59.0783	10.3291	11.2602	17.6668	21.5042	31.0114	19.6144	5H	382634103	382635014	-	HORVU.MOREX.r3.5HG0472140	--	--	--	probable NAD(P)H dehydrogenase subunit CRR3, chloroplastic [Hordeum vulgare subsp. vulgare]	CRR3_ARATH RecName: Full=Probable NAD(P)H dehydrogenase subunit CRR3, chloroplastic {ECO:0000305}; Short=Probable NDH subunit CRR3 {ECO:0000305}; AltName: Full=Protein CHLORORESPIRATORY REDUCTION 3 {ECO:0000303|PubMed:17041026}; Flags: Precursor;	F2D561_HORVV SubName: Full=Predicted protein {ECO:0000313|EMBL:BAJ90232.1};	--	GO:0009507,chloroplast; GO:0009535,chloroplast thylakoid membrane; GO:0016021,integral component of membrane; GO:0016020,membrane; GO:0010598,NAD(P)H dehydrogenase complex (plastoquinone); GO:0009773,photosynthetic electron transport in photosystem I; GO:0006091,generation of precursor metabolites and energy; GO:0008150,biological_process; GO:0008152,metabolic process; GO:0009767,photosynthetic e…	--	--	--	--
HORVU.MOREX.r3.5HG0472790	pink	45.5900401318214	8.54040912513902	37.0496310066823	-28.5092	0.0662	0	0.3922	0.2237	0.2946	0.418	0	0.0603	0	0.0752	0.4197	0	0.0671	0	0.2518	0.0653	0.151	0	5H	385728594	385729238	+	HORVU.MOREX.r3.5HG0472790	--	--	--	uncharacterized protein LOC123398173 [Hordeum vulgare subsp. vulgare]	--	A0A8I6XPE4_HORVV SubName: Full=Uncharacterized protein {ECO:0000313|EnsemblPlants:HORVU.MOREX.r3.5HG0472790.1.CDS1};	--	--	PF00234.25:Protease inhibitor/seed storage/LTP family	--	--	--
HORVU.MOREX.r3.5HG0473330	pink	875.862486582247	50.0526502417282	825.809836340518	-775.757	4.4634	1.6723	1.9752	2.946	4.9649	5.1011	1.6008	2.0331	1.743	2.8835	2.5199	2.667	0.78	0.8441	0.7316	1.442	3.2464	0.316	5H	389558996	389562047	+	HORVU.MOREX.r3.5HG0473330	--	--	--	hypothetical protein D1007_16596 [Hordeum vulgare]	--	A0A8I7BED3_HORVV SubName: Full=Uncharacterized protein {ECO:0000313|EnsemblPlants:HORVU.MOREX.r3.5HG0473330.1};	--	--	--	--	--	--
HORVU.MOREX.r3.5HG0474050	pink	1159.70600541069	123.417617863328	1036.28838754737	-912.871	0.9747	2.8378	2.012	4.5894	5.6183	2.6105	2.1845	1.4934	3.2195	1.6601	3.3228	1.5355	0.4042	0.3888	0.2527	0.3933	1.2629	0.9096	5H	393502743	393503706	+	HORVU.MOREX.r3.5HG0474050	--	--	--	formin-A-like [Hordeum vulgare subsp. vulgare]	--	F2D3I5_HORVV SubName: Full=Predicted protein {ECO:0000313|EMBL:BAJ89656.1};	--	--	--	--	--	--
HORVU.MOREX.r3.5HG0476060	pink	4605.78452523425	158.999793709152	4446.7847315251	-4287.78	202.644	217.778	258.488	317.122	318.023	288.726	184.599	136.9	253.858	271.875	273.504	265.043	52.2361	94.2459	93.3205	101.732	162.224	102.73	5H	405703264	405703901	+	HORVU.MOREX.r3.5HG0476060	--	--	--	FCS-Like Zinc finger 6-like [Hordeum vulgare subsp. vulgare]	FLZ6_ARATH RecName: Full=FCS-Like Zinc finger 6 {ECO:0000303|PubMed:24901469};	F2CUY1_HORVV SubName: Full=Predicted protein {ECO:0000313|EMBL:BAJ86652.1};	--	GO:0005737,cytoplasm; GO:0005829,cytosol; GO:0005783,endoplasmic reticulum; GO:0005634,nucleus; GO:0019900,kinase binding; GO:0046872,metal ion binding; GO:0042594,response to starvation; GO:0090351,seedling development; GO:0003674,molecular_function; GO:0005488,binding; GO:0005515,protein binding; GO:0019899,enzyme binding; GO:0043167,ion binding; GO:0043169,cation binding; GO:0006950,response t…	PF04570.17:zinc-finger of the FCS-type, C2-C2	--	--	--
HORVU.MOREX.r3.5HG0476200	pink	482.640612818873	31.1707117080522	451.469901110821	-420.299	1.1574	1.6226	0.516	2.312	2.4087	2.1605	1.6395	1.3264	1.0217	2.2467	3.0366	2.9112	1.0974	1.7609	1.1003	1.3991	1.4472	1.5713	5H	406281000	406282243	-	HORVU.MOREX.r3.5HG0476200	--	K00799 glutathione S-transferase [EC:2.5.1.18] | (RefSeq) glutathione S-transferase U18-like (A)	ko00480: Glutathione metabolism; ko01100: Metabolic pathways	glutathione S-transferase U18-like [Hordeum vulgare subsp. vulgare]	GSTUI_ARATH RecName: Full=Glutathione S-transferase U18; Short=AtGSTU18; EC=2.5.1.18; AltName: Full=GST class-tau member 18; AltName: Full=Glutathione S-transferase 29;	F2DTR6_HORVV RecName: Full=Glutathione transferase {ECO:0000256|ARBA:ARBA00012452}; EC=2.5.1.18 {ECO:0000256|ARBA:ARBA00012452};	Glutathione S-transferase	GO:0005737,cytoplasm; GO:0005829,cytosol; GO:0004364,glutathione transferase activity; GO:0006749,glutathione metabolic process; GO:0009407,toxin catabolic process; GO:0003674,molecular_function; GO:0003824,catalytic activity; GO:0016740,transferase activity; GO:0016765,transferase activity, transferring alkyl or aryl (other than methyl) groups; GO:0006518,peptide metabolic process; GO:0006575,ce…	PF02798.23:Glutathione S-transferase, N-terminal domain	--	--	--
HORVU.MOREX.r3.5HG0478740	pink	4263.45094697337	167.608963071703	4095.84198390167	-3928.23	33.062	31.6971	29.9887	41.0435	37.8096	37.9724	32.2826	31.7004	29.4106	32.4294	32.5357	34.2519	22.8321	20.9226	21.8953	23.9273	27.6847	24.4913	5H	421085334	421093788	+	HORVU.MOREX.r3.5HG0478740	--	K17098 annexin D | (RefSeq) annexin D5-like (A)	--	annexin D5-like [Triticum aestivum]	ANXD5_ARATH RecName: Full=Annexin D5; AltName: Full=AnnAt5;	A0A8I7B909_HORVV RecName: Full=Annexin {ECO:0000256|RuleBase:RU003540};	Annexin	GO:0051015,actin filament binding; GO:0005509,calcium ion binding; GO:0005544,calcium-dependent phospholipid binding; GO:0005543,phospholipid binding; GO:0009555,pollen development; GO:0009846,pollen germination; GO:0009860,pollen tube growth; GO:0009409,response to cold; GO:0009408,response to heat; GO:0009639,response to red or far red light; GO:0009651,response to salt stress; GO:0009414,respo…	PF00191.23:Annexin	--	--	--
HORVU.MOREX.r3.5HG0480350	pink	3344.10356307918	130.442463607077	3213.66109947211	-3083.22	35.2888	52.3724	42.7616	60.3097	65.76	49.1347	42.9782	49.3483	51.2165	49.8136	54.6606	53.4893	27.2744	31.5095	33.9336	29.276	29.8736	31.6132	5H	430860644	430861574	+	HORVU.MOREX.r3.5HG0480350	--	K19761 gamma-glutamylaminecyclotransferase [EC:2.3.2.-] | (RefSeq) putative gamma-glutamylcyclotransferase At3g02910 (A)	--	putative gamma-glutamylcyclotransferase At3g02910 [Hordeum vulgare subsp. vulgare]	Y2910_ARATH RecName: Full=Putative gamma-glutamylcyclotransferase At3g02910; EC=2.3.2.-;	A0A8I6XSE6_HORVV RecName: Full=Gamma-glutamylcyclotransferase family protein {ECO:0000256|RuleBase:RU367036};	Uncharacterized conserved protein	GO:0005829,cytosol; GO:0016746,acyltransferase activity; GO:0061929,gamma-glutamylaminecyclotransferase activity; GO:0003674,molecular_function; GO:0003824,catalytic activity; GO:0016740,transferase activity; GO:0016829,lyase activity; GO:0016840,carbon-nitrogen lyase activity; GO:0016842,amidine-lyase activity; GO:0005575,cellular_component; GO:0005622,intracellular anatomical structure; GO:0005…	PF06094.15:Gamma-glutamyl cyclotransferase, AIG2-like	--	--	--
HORVU.MOREX.r3.5HG0482670	pink	917.651664071149	83.5933990718135	834.058264999336	-750.465	2.7147	5.1368	3.4951	10.6065	11.2023	4.7913	6.5539	4.9348	6.6351	5.1563	11.9197	3.1743	0.9637	1.2076	1.4748	1.2955	3.9367	2.7226	5H	441915631	441920070	-	HORVU.MOREX.r3.5HG0482670	--	K10999 cellulose synthase A [EC:2.4.1.12] | (RefSeq) cellulose synthase A catalytic subunit 9 [UDP-forming] (A)	--	cellulose synthase A catalytic subunit 9 [UDP-forming]	CESA9_ORYSI RecName: Full=Cellulose synthase A catalytic subunit 9 [UDP-forming]; EC=2.4.1.12; AltName: Full=OsCesA9;	F2CSG2_HORVV RecName: Full=Cellulose synthase {ECO:0000256|RuleBase:RU361116}; EC=2.4.1.12 {ECO:0000256|RuleBase:RU361116};	--	GO:0016021,integral component of membrane; GO:0005886,plasma membrane; GO:0016760,cellulose synthase (UDP-forming) activity; GO:0046872,metal ion binding; GO:0071555,cell wall organization; GO:0030244,cellulose biosynthetic process; GO:0009834,plant-type secondary cell wall biogenesis; GO:0003674,molecular_function; GO:0003824,catalytic activity; GO:0008194,UDP-glycosyltransferase activity; GO:00…	PF03552.17:Cellulose synthase	--	--	--
HORVU.MOREX.r3.5HG0483760	pink	289.146386627372	20.2619462331869	268.884440394185	-248.622	4.8049	3.4602	2.4595	8.2151	6.7304	4.6811	4.5244	6.1605	8.2292	7.2743	5.8274	3.7446	3.6076	2.9281	3.5529	5.0897	2.2319	2.1922	5H	444151127	444151366	+	HORVU.MOREX.r3.5HG0483760	--	--	--	imp biosynthesis protein [Oryza sativa Indica Group]	--	A0A077RV23_WHEAT SubName: Full=Uncharacterized protein {ECO:0000313|EMBL:CDM82321.1, ECO:0000313|EnsemblPlants:TraesCS5D02G457000.1.cds1};	--	--	--	--	--	--
HORVU.MOREX.r3.5HG0484290	pink	204.542532809951	5.80104186700041	198.741490942951	-192.94	9.4518	9.5966	9.0814	11.638	9.2207	10.4236	9.4625	8.7026	10.8994	10.4164	9.9573	10.698	9.5291	6.5422	6.7755	9.7951	7.2611	11.5447	5H	447753987	447755676	+	ZFHD1	--	--	--	predicted protein, partial [Hordeum vulgare subsp. vulgare]	ZHD9_ORYSJ RecName: Full=Zinc-finger homeodomain protein 9; Short=OsZHD9;	F2EDX3_HORVV SubName: Full=Predicted protein {ECO:0000313|EMBL:BAK05545.1}; Flags: Fragment;	--	GO:0005634,nucleus; GO:0003700,DNA-binding transcription factor activity; GO:0046872,metal ion binding; GO:0000976,transcription cis-regulatory region binding; GO:0006355,regulation of DNA-templated transcription; GO:0003674,molecular_function; GO:0140110,transcription regulator activity; GO:0005488,binding; GO:0043167,ion binding; GO:0043169,cation binding; GO:0001067,transcription regulatory re…	PF04770.15:ZF-HD protein dimerisation region	--	--	--
HORVU.MOREX.r3.5HG0484760	pink	211.636564089368	63.168484353819	148.468079735549	-85.2996	31.0275	52.6149	46.4518	85.9094	78.8114	73.8941	40.5955	45.9379	33.5079	47.7905	47.2525	36.5342	34.8133	35.9876	52.2505	46.1661	57.3089	54.5349	5H	450795938	450798170	+	HORVU.MOREX.r3.5HG0484760	--	K00592 [ribulose-bisphosphate carboxylase]/[fructose-bisphosphate aldolase]-lysine N-methyltransferase [EC:2.1.1.127 2.1.1.259] | (RefSeq) fructose-bisphosphate aldolase-lysine N-methyltransferase, chloroplastic-like (A)	--	fructose-bisphosphate aldolase-lysine N-methyltransferase, chloroplastic [Hordeum vulgare subsp. vulgare]	RBCMT_TOBAC RecName: Full=Ribulose-1,5 bisphosphate carboxylase/oxygenase large subunit N-methyltransferase, chloroplastic; EC=2.1.1.127; AltName: Full=[Ribulose-bisphosphate carboxylase]-lysine N-methyltransferase; Short=RuBisCO LSMT; Short=RuBisCO methyltransferase; Short=rbcMT; Flags: Precursor;	A0A8I6XZ51_HORVV RecName: Full=SET domain-containing protein {ECO:0000259|PROSITE:PS50280};	N-methyltransferase	GO:0009507,chloroplast; GO:0030785,[ribulose-bisphosphate carboxylase]-lysine N-methyltransferase activity; GO:0016279,protein-lysine N-methyltransferase activity; GO:0018026,peptidyl-lysine monomethylation; GO:0003674,molecular_function; GO:0003824,catalytic activity; GO:0008168,methyltransferase activity; GO:0008757,S-adenosylmethionine-dependent methyltransferase activity; GO:0016740,transfera…	PF09273.14:Rubisco LSMT substrate-binding	--	--	--
HORVU.MOREX.r3.5HG0485540	pink	1377.26650864586	131.572247101894	1245.69426154397	-1114.12	4.2127	4.5153	4.4204	13.4242	14.7066	10.231	6.7361	2.6068	8.3513	11.5221	8.8159	6.5589	2.3096	2.4994	1.7129	2.4562	3.3833	2.9918	5H	454387444	454389504	-	HORVU.MOREX.r3.5HG0485540	--	--	--	WAT1-related protein At3g30340-like isoform X2 [Hordeum vulgare subsp. vulgare]	WTR24_ARATH RecName: Full=WAT1-related protein At3g30340;	F2EIR6_HORVV RecName: Full=WAT1-related protein {ECO:0000256|RuleBase:RU363077};	--	GO:0016021,integral component of membrane; GO:0005886,plasma membrane; GO:0022857,transmembrane transporter activity; GO:0003674,molecular_function; GO:0005215,transporter activity; GO:0005575,cellular_component; GO:0016020,membrane; GO:0031224,intrinsic component of membrane; GO:0110165,cellular anatomical entity; GO:0071944,cell periphery	PF00892.23:EamA-like transporter family	--	--	--
HORVU.MOREX.r3.5HG0485780	pink	1434.86099452375	99.3575654550351	1335.50342906871	-1236.15	37.2432	28.7771	25.7581	135.382	82.6138	172.955	52.4799	39.3045	47.1949	94.733	77.0072	167.013	6.1709	6.9166	8.4754	12.9581	27.305	14.317	5H	456475375	456476863	-	HORVU.MOREX.r3.5HG0485780	--	K05933 aminocyclopropanecarboxylate oxidase [EC:1.14.17.4] | (RefSeq) 1-aminocyclopropane-1-carboxylate oxidase 1-like (A)	ko00270: Cysteine and methionine metabolism; ko01100: Metabolic pathways; ko01110: Biosynthesis of secondary metabolites	1-aminocyclopropane-1-carboxylate oxidase 1-like [Hordeum vulgare subsp. vulgare]	ACCO1_ORYSJ RecName: Full=1-aminocyclopropane-1-carboxylate oxidase 1; Short=ACC oxidase 1; EC=1.14.17.4; AltName: Full=Ethylene-forming enzyme; Short=EFE;	F2D6S5_HORVV SubName: Full=Predicted protein {ECO:0000313|EMBL:BAJ90796.1};	Iron/ascorbate family oxidoreductases	GO:0009815,1-aminocyclopropane-1-carboxylate oxidase activity; GO:0051213,dioxygenase activity; GO:0031418,L-ascorbic acid binding; GO:0046872,metal ion binding; GO:0009693,ethylene biosynthetic process; GO:0009835,fruit ripening; GO:0003674,molecular_function; GO:0003824,catalytic activity; GO:0004497,monooxygenase activity; GO:0016491,oxidoreductase activity; GO:0016705,oxidoreductase activity,…	PF03171.23:2OG-Fe(II) oxygenase superfamily	--	--	--
HORVU.MOREX.r3.5HG0485790	pink	382.108778425245	63.2892995736223	318.819478851623	-255.53	22.315	20.6992	29.7661	69.5991	58.3972	85.9689	43.1858	23.368	34.7519	31.9489	31.7833	55.046	23.8308	25.8584	30.5511	23.4974	24.1146	24.1352	5H	456496504	456497999	+	HORVU.MOREX.r3.5HG0485790	--	K05933 aminocyclopropanecarboxylate oxidase [EC:1.14.17.4] | (RefSeq) 1-aminocyclopropane-1-carboxylate oxidase 1-like (A)	ko00270: Cysteine and methionine metabolism; ko01100: Metabolic pathways; ko01110: Biosynthesis of secondary metabolites	1-aminocyclopropane-1-carboxylate oxidase 1-like [Hordeum vulgare subsp. vulgare]	ACCO1_ORYSJ RecName: Full=1-aminocyclopropane-1-carboxylate oxidase 1; Short=ACC oxidase 1; EC=1.14.17.4; AltName: Full=Ethylene-forming enzyme; Short=EFE;	F2E0G1_HORVV SubName: Full=Predicted protein {ECO:0000313|EMBL:BAK00833.1};	Iron/ascorbate family oxidoreductases	GO:0009815,1-aminocyclopropane-1-carboxylate oxidase activity; GO:0051213,dioxygenase activity; GO:0031418,L-ascorbic acid binding; GO:0046872,metal ion binding; GO:0009693,ethylene biosynthetic process; GO:0009835,fruit ripening; GO:0003674,molecular_function; GO:0003824,catalytic activity; GO:0004497,monooxygenase activity; GO:0016491,oxidoreductase activity; GO:0016705,oxidoreductase activity,…	PF03171.23:2OG-Fe(II) oxygenase superfamily	--	--	--
HORVU.MOREX.r3.5HG0486620	pink	1368.86396364812	69.1109055713497	1299.75305807677	-1230.64	1.9252	2.0388	2.2173	4.3352	3.3312	3.301	4.0925	2.6957	2.1869	2.5907	3.4646	2.78	1.4093	0.7039	0.9151	1.4767	2.3576	2.1959	5H	460375194	460376477	-	HORVU.MOREX.r3.5HG0486620	--	--	--	uncharacterized protein LOC123395815 [Hordeum vulgare subsp. vulgare]	--	A0A8I6XGB4_HORVV SubName: Full=Uncharacterized protein {ECO:0000313|EnsemblPlants:HORVU.MOREX.r3.5HG0486620.1};	--	--	--	--	--	--
HORVU.MOREX.r3.5HG0486630	pink	137.148555841671	6.65339352167782	130.495162319993	-123.842	24.1386	22.6023	28.9481	24.7381	25.9999	26.7394	19.8737	24.0806	23.7025	25.092	21.5026	25.4591	17.7902	20.0448	26.5044	21.4589	28.1999	22.729	5H	460417007	460421784	+	HORVU.MOREX.r3.5HG0486630	--	K22521 protein disulfide-isomerase [EC:5.3.4.1] | (RefSeq) protein disulfide-isomerase SCO2-like (A)	--	protein disulfide-isomerase SCO2 [Hordeum vulgare subsp. vulgare]	SCO2_ARATH RecName: Full=Protein disulfide-isomerase SCO2; EC=5.3.4.1; AltName: Full=Protein SNOWY COTYLEDON 2; Flags: Precursor;	A0A453KZH7_AEGTS SubName: Full=Uncharacterized protein {ECO:0000313|EnsemblPlants:AET5Gv20569800.1};	--	GO:0009507,chloroplast; GO:0009535,chloroplast thylakoid membrane; GO:0046872,metal ion binding; GO:0003756,protein disulfide isomerase activity; GO:0043621,protein self-association; GO:0009658,chloroplast organization; GO:0003674,molecular_function; GO:0005488,binding; GO:0043167,ion binding; GO:0043169,cation binding; GO:0003824,catalytic activity; GO:0016853,isomerase activity; GO:0016860,intr…	--	--	--	--
HORVU.MOREX.r3.5HG0486960	pink	3517.19599784503	158.314874716069	3358.88112312896	-3200.57	57.3003	65.705	67.3605	83.1257	83.5881	82.2586	55.7237	54.9648	59.4931	86.8594	80.8439	84.049	35.767	43.6401	47.419	50.0554	55.2412	47.6352	5H	462405586	462406753	+	HORVU.MOREX.r3.5HG0486960	--	K17872 demethylphylloquinone reductase [EC:1.6.5.12] | (RefSeq) alternative NAD(P)H-ubiquinone oxidoreductase C1, chloroplastic/mitochondrial-like isoform X1 (A)	ko00130: Ubiquinone and other terpenoid-quinone biosynthesis; ko01100: Metabolic pathways; ko01110: Biosynthesis of secondary metabolites; ko01240: Biosynthesis of cofactors	predicted protein, partial [Hordeum vulgare subsp. vulgare]	TCEA2_TULGE RecName: Full=Tuliposide A-converting enzyme 2, chloroplastic; Short=TgTCEA2; EC=4.2.99.22; Flags: Precursor;	F2D6P0_HORVV SubName: Full=Predicted protein {ECO:0000313|EMBL:BAJ90761.1}; Flags: Fragment;	Arylacetamide deacetylase	GO:0009507,chloroplast; GO:0016787,hydrolase activity; GO:0016829,lyase activity; GO:0006952,defense response; GO:0003674,molecular_function; GO:0003824,catalytic activity; GO:0006950,response to stress; GO:0008150,biological_process; GO:0050896,response to stimulus; GO:0005575,cellular_component; GO:0005622,intracellular anatomical structure; GO:0005737,cytoplasm; GO:0009536,plastid; GO:0043226,…	PF07859.16:alpha/beta hydrolase fold	--	--	--
HORVU.MOREX.r3.5HG0487570	pink	1550.24276151703	76.4284773267359	1473.81428419029	-1397.39	39.4931	30.7923	27.8613	38.9692	45.1234	50.6516	33.1155	23.133	24.1579	47.7957	43.3075	45.3244	15.5404	23.3244	24.1418	22.0508	45.8082	20.2591	5H	465349872	465355069	-	HORVU.MOREX.r3.5HG0487570	--	K01673 carbonic anhydrase [EC:4.2.1.1] | (RefSeq) beta carbonic anhydrase 5, chloroplastic-like isoform X1 (A)	ko00910: Nitrogen metabolism; ko01100: Metabolic pathways	beta carbonic anhydrase 5, chloroplastic-like isoform X1 [Hordeum vulgare subsp. vulgare]	BCA5_ARATH RecName: Full=Beta carbonic anhydrase 5, chloroplastic; Short=AtbCA5; Short=AtbetaCA5; EC=4.2.1.1; AltName: Full=Beta carbonate dehydratase 5; Flags: Precursor;	F2DEP0_HORVV RecName: Full=Carbonic anhydrase {ECO:0000256|ARBA:ARBA00012925, ECO:0000256|RuleBase:RU003956}; EC=4.2.1.1 {ECO:0000256|ARBA:ARBA00012925, ECO:0000256|RuleBase:RU003956}; AltName: Full=Carbonate dehydratase {ECO:0000256|RuleBase:RU003956};	Predicted carbonic anhydrase involved in protection against oxidative damage	GO:0009507,chloroplast; GO:0004089,carbonate dehydratase activity; GO:0008270,zinc ion binding; GO:0015976,carbon utilization; GO:0003674,molecular_function; GO:0003824,catalytic activity; GO:0016829,lyase activity; GO:0016835,carbon-oxygen lyase activity; GO:0016836,hydro-lyase activity; GO:0005488,binding; GO:0043167,ion binding; GO:0043169,cation binding; GO:0046872,metal ion binding; GO:00469…	PF00484.22:Carbonic anhydrase	--	--	--
HORVU.MOREX.r3.5HG0488040	pink	287.152555027607	37.3405559641128	249.811999063494	-212.471	2.623	17.3211	11.6279	11.4789	18.8274	6.0404	6.558	7.3939	12.8905	4.5517	7.0574	1.899	2.8092	3.9629	5.1286	2.6845	5.8119	4.2675	5H	468298981	468299985	+	HORVU.MOREX.r3.5HG0488040	--	--	--	blue copper protein-like [Hordeum vulgare subsp. vulgare]	BCP_PEA RecName: Full=Blue copper protein; Flags: Precursor;	A0A8I6Y9V4_HORVV RecName: Full=Phytocyanin domain-containing protein {ECO:0000259|PROSITE:PS51485};	--	GO:0009055,electron transfer activity; GO:0046872,metal ion binding; GO:0003674,molecular_function; GO:0003824,catalytic activity; GO:0016491,oxidoreductase activity; GO:0005488,binding; GO:0043167,ion binding; GO:0043169,cation binding	PF02298.20:Plastocyanin-like domain	--	--	--
HORVU.MOREX.r3.5HG0489730	pink	902.124908258225	110.462244977125	791.663	-681.2	2.4728	3.5354	2.8392	7.7172	4.9931	7.4661	2.4849	4.2851	3.9824	2.6552	3.691	2.9277	1.4984	0.8845	1.8399	1.4049	2.421	2.2626	5H	474484531	474486119	-	HORVU.MOREX.r3.5HG0489730	--	K13030 cyanohydrin beta-glucosyltransferase [EC:2.4.1.85] | (RefSeq) cyanohydrin beta-glucosyltransferase-like (A)	ko00460: Cyanoamino acid metabolism; ko01100: Metabolic pathways; ko01110: Biosynthesis of secondary metabolites	cyanohydrin beta-glucosyltransferase-like [Hordeum vulgare subsp. vulgare]	HMNGT_SORBI RecName: Full=Cyanohydrin beta-glucosyltransferase; EC=2.4.1.85 {ECO:0000269|PubMed:10585420, ECO:0000269|PubMed:12946413, ECO:0000269|PubMed:16169969}; AltName: Full=UDP-glucose-p-hydroxymandelonitrile glucosyltransferase;	A0A8I6XRC6_HORVV RecName: Full=Glycosyltransferase {ECO:0000256|RuleBase:RU362057}; EC=2.4.1.- {ECO:0000256|RuleBase:RU362057};	UDP-glucuronosyl and UDP-glucosyl transferase	GO:0005789,endoplasmic reticulum membrane; GO:0047792,cyanohydrin beta-glucosyltransferase activity; GO:0010132,dhurrin biosynthetic process; GO:0003674,molecular_function; GO:0003824,catalytic activity; GO:0008194,UDP-glycosyltransferase activity; GO:0016740,transferase activity; GO:0016757,glycosyltransferase activity; GO:0016758,hexosyltransferase activity; GO:0035251,UDP-glucosyltransferase a…	PF00201.21:UDP-glucoronosyl and UDP-glucosyl transferase	--	--	--
HORVU.MOREX.r3.5HG0490640	pink	2146.61974198529	121.870860314577	2024.74888167071	-1902.88	5.5343	6.7427	5.3447	13.4106	7.0929	13.1397	5.6911	9.075	7.3119	7.2948	8.9722	7.3861	2.2926	1.1877	3.5687	2.6103	6.255	2.7418	5H	477135130	477150543	+	HORVU.MOREX.r3.5HG0490640	--	K16296 serine carboxypeptidase-like clade I [EC:3.4.16.-] | (RefSeq) serine carboxypeptidase-like 9 isoform X1 (A)	--	serine carboxypeptidase-like 9 [Hordeum vulgare subsp. vulgare]	SCP18_ARATH RecName: Full=Serine carboxypeptidase-like 18; EC=3.4.16.-; Flags: Precursor;	A0A287RRQ2_HORVV SubName: Full=Uncharacterized protein {ECO:0000313|EnsemblPlants:HORVU.MOREX.r3.5HG0490640.1};	Serine carboxypeptidases (lysosomal cathepsin A)	GO:0005576,extracellular region; GO:0016747,acyltransferase activity, transferring groups other than amino-acyl groups; GO:0004185,serine-type carboxypeptidase activity; GO:0006508,proteolysis; GO:0019748,secondary metabolic process; GO:0003674,molecular_function; GO:0003824,catalytic activity; GO:0016740,transferase activity; GO:0016746,acyltransferase activity; GO:0004180,carboxypeptidase activ…	PF00450.25:Serine carboxypeptidase	--	--	--
HORVU.MOREX.r3.5HG0490700	pink	5000.38761259265	116.586680832666	4883.80093175998	-4767.21	172.447	162.589	145.014	201.402	213.232	220.633	175.821	163.137	145.565	259.994	229.225	261.288	51.599	73.1161	105.39	83.8469	150.164	88.1828	5H	477378744	477383330	-	HORVU.MOREX.r3.5HG0490700	--	K01802 peptidylprolyl isomerase [EC:5.2.1.8] | (RefSeq) peptidyl-prolyl cis-trans isomerase FKBP18, chloroplastic-like (A)	--	peptidyl-prolyl cis-trans isomerase FKBP16-4, chloroplastic-like [Hordeum vulgare subsp. vulgare]	FK164_ARATH RecName: Full=Peptidyl-prolyl cis-trans isomerase FKBP16-4, chloroplastic; Short=PPIase FKBP16-4; EC=5.2.1.8; AltName: Full=FK506-binding protein 16-4; Short=AtFKBP16-4; AltName: Full=Immunophilin FKBP16-4; AltName: Full=Rotamase; Flags: Precursor;	F2CXH1_HORVV RecName: Full=Peptidylprolyl isomerase {ECO:0000256|PROSITE-ProRule:PRU00277}; EC=5.2.1.8 {ECO:0000256|PROSITE-ProRule:PRU00277};	FKBP-type peptidyl-prolyl cis-trans isomerase	GO:0009507,chloroplast; GO:0009534,chloroplast thylakoid; GO:0009543,chloroplast thylakoid lumen; GO:0009535,chloroplast thylakoid membrane; GO:0005829,cytosol; GO:0009579,thylakoid; GO:0003755,peptidyl-prolyl cis-trans isomerase activity; GO:0003674,molecular_function; GO:0003824,catalytic activity; GO:0016853,isomerase activity; GO:0016859,cis-trans isomerase activity; GO:0140096,catalytic acti…	PF00254.31:FKBP-type peptidyl-prolyl cis-trans isomerase	--	--	--
HORVU.MOREX.r3.5HG0491140	pink	2906.37874012244	103.002930140268	2803.37580998217	-2700.37	19.4524	30.0482	21.9383	30.7794	30.2053	26.1046	10.976	17.1108	14.393	14.5174	14.5989	13.7907	1.6045	1.8366	3.7045	3.5126	5.9351	3.0625	5H	479560973	479562924	-	HORVU.MOREX.r3.5HG0491140	--	K09753 cinnamoyl-CoA reductase [EC:1.2.1.44] | (RefSeq) cinnamoyl-CoA reductase 1 isoform X1 (A)	ko00940: Phenylpropanoid biosynthesis; ko01100: Metabolic pathways; ko01110: Biosynthesis of secondary metabolites	cinnamoyl-CoA reductase 1-like [Hordeum vulgare subsp. vulgare]	CCR1_PETHY RecName: Full=Cinnamoyl-CoA reductase 1 {ECO:0000303|PubMed:24985707, ECO:0000303|PubMed:25217505}; Short=PhCCR1 {ECO:0000303|PubMed:24985707, ECO:0000303|PubMed:25217505}; EC=1.2.1.44 {ECO:0000250|UniProtKB:Q9S9N9}; AltName: Full=Coniferylaldehyde synthase {ECO:0000305}; EC=1.2.1.- {ECO:0000269|PubMed:24985707, ECO:0000269|PubMed:25217505};	F2DUU8_HORVV SubName: Full=Predicted protein {ECO:0000313|EMBL:BAJ98869.1};	Flavonol reductase/cinnamoyl-CoA reductase	GO:0005737,cytoplasm; GO:0016621,cinnamoyl-CoA reductase activity; GO:0000166,nucleotide binding; GO:0007623,circadian rhythm; GO:0010597,green leaf volatile biosynthetic process; GO:0009809,lignin biosynthetic process; GO:0009699,phenylpropanoid biosynthetic process; GO:0003674,molecular_function; GO:0003824,catalytic activity; GO:0016491,oxidoreductase activity; GO:0016620,oxidoreductase activi…	PF01370.24:NAD dependent epimerase/dehydratase family	--	--	--
HORVU.MOREX.r3.5HG0493410	pink	662.321695196983	125.923502030932	536.398193166052	-410.475	0	0.6368	0.2356	1.6119	1.5925	1.4226	0.1838	0.6521	0.1501	0.7225	0.7561	0.5907	0.1612	0.0872	0.3025	0.0784	0.1814	0.1633	5H	485550869	485551405	+	HORVU.MOREX.r3.5HG0493410	--	--	--	putative ripening-related protein 6 [Hordeum vulgare subsp. vulgare]	RIP6_ORYSJ RecName: Full=Putative ripening-related protein 6; Flags: Precursor;	A0A8I6YI29_HORVV SubName: Full=Uncharacterized protein {ECO:0000313|EnsemblPlants:HORVU.MOREX.r3.5HG0493410.1.CDS1};	--	GO:0005576,extracellular region; GO:0005575,cellular_component; GO:0110165,cellular anatomical entity	PF03330.21:Lytic transglycolase	--	--	--
HORVU.MOREX.r3.5HG0494890	pink	4312.15027674017	93.3632795464348	4218.78699719374	-4125.42	7.9495	6.7035	4.9443	9.7665	5.9268	8.6334	4.3183	7.7079	4.3846	7.1388	6.6637	5.6716	1.7714	0.7481	1.8033	1.0299	1.6523	1.2033	5H	489815329	489819850	-	HORVU.MOREX.r3.5HG0494890	--	--	--	acyltransferase-like protein At3g26840, chloroplastic isoform X3 [Hordeum vulgare subsp. vulgare]	PES2_ARATH RecName: Full=Phytyl ester synthase 2, chloroplastic {ECO:0000303|PubMed:22623494}; EC=2.3.1.- {ECO:0000269|PubMed:22623494}; Flags: Precursor;	A0A8I6Y428_HORVV SubName: Full=Uncharacterized protein {ECO:0000313|EnsemblPlants:HORVU.MOREX.r3.5HG0494890.1};	--	GO:0009507,chloroplast; GO:0010287,plastoglobule; GO:0004144,diacylglycerol O-acyltransferase activity; GO:0006995,cellular response to nitrogen starvation; GO:0033306,phytol metabolic process; GO:0090693,plant organ senescence; GO:1904963,regulation of phytol biosynthetic process; GO:0010866,regulation of triglyceride biosynthetic process; GO:0019432,triglyceride biosynthetic process; GO:0003674…	PF12146.11:Serine aminopeptidase, S33	--	--	--
HORVU.MOREX.r3.5HG0497350	pink	3068.6057000454	151.047668985801	2917.5580310596	-2766.51	119.102	141.16	125.021	174.705	179.221	168.01	137.619	127.977	155.56	130.334	143.781	157.12	71.6992	88.3111	121.815	91.1411	133.757	111.469	5H	494754673	494756356	-	HORVU.MOREX.r3.5HG0497350	--	--	--	predicted protein [Hordeum vulgare subsp. vulgare]	YCF49_CYAPA RecName: Full=Uncharacterized protein ycf49; AltName: Full=ORF102;	F2DBJ4_HORVV SubName: Full=Predicted protein {ECO:0000313|EMBL:BAJ92465.1};	--	GO:0033113,cyanelle membrane; GO:0016021,integral component of membrane; GO:0005575,cellular_component; GO:0005622,intracellular anatomical structure; GO:0005737,cytoplasm; GO:0009526,plastid envelope; GO:0009536,plastid; GO:0009842,cyanelle; GO:0016020,membrane; GO:0031090,organelle membrane; GO:0031967,organelle envelope; GO:0031975,envelope; GO:0033112,cyanelle envelope; GO:0042170,plastid mem…	PF10693.12:Protein of unknown function (DUF2499)	--	--	--
HORVU.MOREX.r3.5HG0498140	pink	779.553749525954	126.83812967783	652.715619848125	-525.877	145.188	155.929	149.174	382.339	354.122	351.894	206.65	173.17	173.309	263.337	311.961	248.853	118.761	148.964	199.19	177.006	224.93	200.854	5H	497337989	497341473	-	HORVU.MOREX.r3.5HG0498140	--	--	--	rhodanese-like domain-containing protein 14, chloroplastic [Hordeum vulgare subsp. vulgare]	STR14_ARATH RecName: Full=Rhodanese-like domain-containing protein 14, chloroplastic; AltName: Full=Sulfurtransferase 14; Short=AtStr14; Flags: Precursor;	A0A8I6XQW5_HORVV RecName: Full=Rhodanese domain-containing protein {ECO:0000259|PROSITE:PS50206};	--	GO:0009507,chloroplast; GO:0009941,chloroplast envelope; GO:0009534,chloroplast thylakoid; GO:0009535,chloroplast thylakoid membrane; GO:0005856,cytoskeleton; GO:0005575,cellular_component; GO:0005622,intracellular anatomical structure; GO:0005737,cytoplasm; GO:0009536,plastid; GO:0043226,organelle; GO:0043227,membrane-bounded organelle; GO:0043229,intracellular organelle; GO:0043231,intracellula…	PF00581.23:Rhodanese-like domain	--	--	--
HORVU.MOREX.r3.5HG0498190	pink	943.248827875811	80.8371031672617	862.411724708549	-781.575	26.407	41.8057	32.3479	44.9159	38.5087	41.6346	27.1362	36.048	30.9989	38.9424	40.5652	41.9527	23.5428	26.2725	33.525	28.1869	39.1034	30.7031	5H	497384695	497386676	+	HORVU.MOREX.r3.5HG0498190	--	--	--	uncharacterized protein LOC123400033 [Hordeum vulgare subsp. vulgare]	--	A0A8I6YK39_HORVV SubName: Full=Uncharacterized protein {ECO:0000313|EnsemblPlants:HORVU.MOREX.r3.5HG0498190.1};	--	--	--	--	--	--
HORVU.MOREX.r3.5HG0498710	pink	388.435066787337	36.6709140679434	351.764152719394	-315.093	1.176	1.8953	1.6095	2.1366	2.4082	1.2936	1.5237	1.5583	2.2448	1.0925	2.0609	1.7864	1.4629	0.9088	0.9402	1.1334	1.5236	1.2072	5H	499070662	499072259	+	HORVU.MOREX.r3.5HG0498710	--	K01183 chitinase [EC:3.2.1.14] | (RefSeq) xylanase inhibitor protein 1-like (A)	ko00520: Amino sugar and nucleotide sugar metabolism; ko01100: Metabolic pathways	xylanase inhibitor protein 1-like [Hordeum vulgare subsp. vulgare]	XIP1_WHEAT RecName: Full=Xylanase inhibitor protein 1 {ECO:0000303|PubMed:12023019}; Short=XIP-1 {ECO:0000303|PubMed:12023019}; Short=XIP-I {ECO:0000303|PubMed:12023019}; AltName: Full=Class III chitinase homolog {ECO:0000305}; Flags: Precursor;	M0UWZ2_HORVV SubName: Full=Uncharacterized protein {ECO:0000313|EnsemblPlants:HORVU.MOREX.r3.5HG0498710.1.CDS1};	Chitinase	GO:0005576,extracellular region; GO:0004568,chitinase activity; GO:0004857,enzyme inhibitor activity; GO:0005975,carbohydrate metabolic process; GO:0050832,defense response to fungus; GO:0003674,molecular_function; GO:0003824,catalytic activity; GO:0004553,hydrolase activity, hydrolyzing O-glycosyl compounds; GO:0016787,hydrolase activity; GO:0016798,hydrolase activity, acting on glycosyl bonds; …	PF00704.31:Glycosyl hydrolases family 18	--	--	--
HORVU.MOREX.r3.5HG0500850	pink	1173.05337429989	67.9771773537191	1105.07619694617	-1037.1	0.4509	0.3684	0	0.3627	1.0749	0.7456	0.3474	0.3521	0.2432	0.4389	0.6124	0.3987	0	0.0707	0	0.0635	0.2938	0	5H	505449701	505450463	-	HORVU.MOREX.r3.5HG0500850	--	--	--	basic blue protein-like [Hordeum vulgare subsp. vulgare]	BCP_PEA RecName: Full=Blue copper protein; Flags: Precursor;	F2DX17_HORVV SubName: Full=Predicted protein {ECO:0000313|EMBL:BAJ99638.1};	--	GO:0009055,electron transfer activity; GO:0046872,metal ion binding; GO:0003674,molecular_function; GO:0003824,catalytic activity; GO:0016491,oxidoreductase activity; GO:0005488,binding; GO:0043167,ion binding; GO:0043169,cation binding	PF02298.20:Plastocyanin-like domain	--	--	--
HORVU.MOREX.r3.5HG0504200	pink	297.164456096585	28.0223126738922	269.142143422693	-241.12	87.8608	92.8733	76.1955	135.85	122.392	142.171	80.538	84.1394	77.4935	106.372	93.0229	103.432	102.739	84.3281	89.5971	105.354	119.275	107.992	5H	512421039	512434417	+	UDP-glucose-pyrophosphorylase	--	K00963 UTP--glucose-1-phosphate uridylyltransferase [EC:2.7.7.9] | (RefSeq) UTP--glucose-1-phosphate uridylyltransferase (A)	ko00040: Pentose and glucuronate interconversions; ko00052: Galactose metabolism; ko00500: Starch and sucrose metabolism; ko00520: Amino sugar and nucleotide sugar metabolism; ko01100: Metabolic pathways; ko01110: Biosynthesis of secondary metabolites; ko01240: Biosynthesis of cofactors; ko01250: Biosynthesis of nucleotide sugars	UTP--glucose-1-phosphate uridylyltransferase [Aegilops tauschii subsp. strangulata]	UGPA_HORVU RecName: Full=UTP--glucose-1-phosphate uridylyltransferase; EC=2.7.7.9; AltName: Full=UDP-glucose pyrophosphorylase; Short=UDPGP; Short=UGPase;	A0A8I6YKT2_HORVV RecName: Full=UTP--glucose-1-phosphate uridylyltransferase {ECO:0000256|ARBA:ARBA00012415, ECO:0000256|PIRNR:PIRNR000806}; EC=2.7.7.9 {ECO:0000256|ARBA:ARBA00012415, ECO:0000256|PIRNR:PIRNR000806};	UDP-glucose pyrophosphorylase	GO:0005737,cytoplasm; GO:0003983,UTP:glucose-1-phosphate uridylyltransferase activity; GO:0006011,UDP-glucose metabolic process; GO:0003674,molecular_function; GO:0003824,catalytic activity; GO:0016740,transferase activity; GO:0016772,transferase activity, transferring phosphorus-containing groups; GO:0016779,nucleotidyltransferase activity; GO:0051748,UTP-monosaccharide-1-phosphate uridylyltrans…	PF01704.21:UTP--glucose-1-phosphate uridylyltransferase	--	--	--
HORVU.MOREX.r3.5HG0505470	pink	378.191824906374	64.3980936235868	313.793731282787	-249.396	0.0802	0.5197	0.2375	0.8125	0.8324	0.4499	0.2471	0.1704	0.5801	0.3035	0.9317	0.0992	0.0271	0.0586	0.127	0.2372	0.1219	0.2469	5H	515677445	515679166	+	HORVU.MOREX.r3.5HG0505470	--	K19861 benzyl alcohol O-benzoyltransferase [EC:2.3.1.196 2.3.1.232] | (RefSeq) benzyl alcohol O-benzoyltransferase-like (A)	--	benzyl alcohol O-benzoyltransferase-like [Hordeum vulgare subsp. vulgare]	BEBT1_PETHY RecName: Full=Benzyl alcohol O-benzoyltransferase {ECO:0000303|PubMed:15286288}; Short=PhBEBT1 {ECO:0000303|PubMed:15286288}; EC=2.3.1.196 {ECO:0000269|PubMed:15286288}; AltName: Full=Acetyl CoA:3-hydroxybenzyl alcohol acetyltransferase {ECO:0000305}; EC=2.3.1.- {ECO:0000269|PubMed:15286288}; AltName: Full=Acetyl CoA:benzyl alcohol acetyltransferase {ECO:0000305}; EC=2.3.1.224 {ECO:00…	F2E5A3_HORVV SubName: Full=Predicted protein {ECO:0000313|EMBL:BAK02525.1};	--	GO:0102387,2-phenylethanol acetyltransferase activity; GO:0102720,acetyl-coenzyme A:acetyl alcohol acetyltransferase activity; GO:0006084,acetyl-CoA metabolic process; GO:1901787,benzoyl-CoA metabolic process; GO:0007623,circadian rhythm; GO:0010597,green leaf volatile biosynthetic process; GO:0003674,molecular_function; GO:0003824,catalytic activity; GO:0016740,transferase activity; GO:0016746,a…	PF02458.18:Transferase family	--	--	--
HORVU.MOREX.r3.5HG0505480	pink	68.7370727831162	22.9002223414272	45.836850441689	-22.9366	0.0421	0.1927	0.1663	0.8536	1.8741	0.3102	0.4543	0.1151	0.8347	0.1913	1.8687	0.1564	0.3415	0.0924	0.4805	0.0415	0.5763	0.173	5H	515762365	515765636	-	HORVU.MOREX.r3.5HG0505480	--	--	--	uncharacterized protein LOC123398032 [Hordeum vulgare subsp. vulgare]	--	A0A8I6YJG7_HORVV RecName: Full=AB hydrolase-1 domain-containing protein {ECO:0000259|Pfam:PF00561};	Predicted hydrolase/acyltransferase (alpha/beta hydrolase superfamily)	--	PF00561.23:alpha/beta hydrolase fold	--	--	--
HORVU.MOREX.r3.5HG0505490	pink	66.2107961195891	19.7810824258653	46.4297136937238	-26.6486	0	0.0288	0	0.4815	0.7275	0.0265	0	0.0229	0.3086	0	0.2391	0.0311	0.153	0.0552	0.1435	0.1488	0.0287	0.2324	5H	515815453	515817150	+	HORVU.MOREX.r3.5HG0505490	--	K23618 acyl-activating enzyme 11/12 [EC:6.2.1.2 6.2.1.-] | (RefSeq) trans-cinnamate:CoA ligase, peroxisomal-like (A)	--	trans-cinnamate:CoA ligase, peroxisomal-like [Hordeum vulgare subsp. vulgare]	CNL_PETHY RecName: Full=Trans-cinnamate:CoA ligase, peroxisomal {ECO:0000305}; Short=Cinnamic acid:CoA ligase {ECO:0000303|PubMed:22649270}; Short=Ph-CNL {ECO:0000303|PubMed:22649270}; Short=PhCNL {ECO:0000303|PubMed:22649270}; EC=6.2.1.- {ECO:0000269|PubMed:22649270, ECO:0000269|PubMed:22771854}; AltName: Full=(E)-caffeate:CoA ligase CNL {ECO:0000305}; EC=6.2.1.- {ECO:0000269|PubMed:22649270}; A…	A0A8I6XJL7_HORVV SubName: Full=Uncharacterized protein {ECO:0000313|EnsemblPlants:HORVU.MOREX.r3.5HG0505490.1.CDS1};	Acyl-CoA synthetase	GO:0005777,peroxisome; GO:0106286,(E)-caffeate-CoA ligase activity; GO:0016207,4-coumarate-CoA ligase activity; GO:0005524,ATP binding; GO:0016405,CoA-ligase activity; GO:0106290,trans-cinnamate-CoA ligase activity; GO:0009800,cinnamic acid biosynthetic process; GO:0009803,cinnamic acid metabolic process; GO:0007623,circadian rhythm; GO:0010597,green leaf volatile biosynthetic process; GO:0009698…	PF00501.31:AMP-binding enzyme	--	--	--
HORVU.MOREX.r3.5HG0505660	pink	234.427953617885	40.6878792406091	193.740074377276	-153.052	0.5883	1.1573	1.1151	2.888	4.5022	2.2283	2.8282	1.3291	3.642	1.7635	3.9025	0.9029	0.7633	0.413	1.4318	0.8123	1.5829	1.86	5H	516374736	516378664	+	HORVU.MOREX.r3.5HG0505660	--	K13356 alcohol-forming fatty acyl-CoA reductase [EC:1.2.1.84] | (RefSeq) fatty acyl-CoA reductase 1-like (A)	ko00073: Cutin, suberine and wax biosynthesis; ko04146: Peroxisome	fatty acyl-CoA reductase 1-like [Hordeum vulgare subsp. vulgare]	FACR1_ARATH RecName: Full=Fatty acyl-CoA reductase 1 {ECO:0000305}; EC=1.2.1.84 {ECO:0000269|PubMed:19062129, ECO:0000269|PubMed:20571114};	A0A8I6XRZ6_HORVV RecName: Full=Fatty acyl-CoA reductase {ECO:0000256|RuleBase:RU363097}; EC=1.2.1.84 {ECO:0000256|RuleBase:RU363097};	Acyl-CoA reductase	GO:0009507,chloroplast; GO:0043231,intracellular membrane-bounded organelle; GO:0005886,plasma membrane; GO:0102965,alcohol-forming fatty acyl-CoA reductase activity; GO:0080019,fatty-acyl-CoA reductase (alcohol-forming) activity; GO:0050062,long-chain-fatty-acyl-CoA reductase activity; GO:0006629,lipid metabolic process; GO:0035336,long-chain fatty-acyl-CoA metabolic process; GO:0009651,response…	PF07993.15:Male sterility protein	--	--	--
HORVU.MOREX.r3.5HG0507230	pink	950.087918331805	149.992142814247	800.095775517558	-650.104	881.362	1110.35	946.397	1602.66	1514.23	1378.67	854.148	964.004	851.505	1033.29	1135.8	1111	645.894	771.9	1049.06	793.723	1010.62	884.473	5H	518881390	518883669	-	HORVU.MOREX.r3.5HG0507230	--	K13126 polyadenylate-binding protein | (RefSeq) 30S ribosomal protein 2, chloroplastic-like (A)	ko03015: mRNA surveillance pathway; ko03018: RNA degradation	28 kDa ribonucleoprotein, chloroplastic-like [Hordeum vulgare subsp. vulgare]	ROC4_NICSY RecName: Full=31 kDa ribonucleoprotein, chloroplastic; Flags: Precursor;	F2CRA3_HORVV SubName: Full=Predicted protein {ECO:0000313|EMBL:BAJ85374.1};	FOG: RRM domain	GO:0009507,chloroplast; GO:0003723,RNA binding; GO:0006397,mRNA processing; GO:0003674,molecular_function; GO:0003676,nucleic acid binding; GO:0005488,binding; GO:0097159,organic cyclic compound binding; GO:1901363,heterocyclic compound binding; GO:0006139,nucleobase-containing compound metabolic process; GO:0006396,RNA processing; GO:0006725,cellular aromatic compound metabolic process; GO:00068…	PF00076.25:RNA recognition motif. (a.k.a. RRM, RBD, or RNP domain)	--	--	--
HORVU.MOREX.r3.5HG0507950	pink	37.2180796984207	6.07826756947515	31.1398121289456	-25.0615	1.9661	6.2858	4.8641	5.761	5.876	3.29	1.6425	3.5822	4.158	2.8511	4.9043	2.932	4.562	3.5598	2.2296	4.5789	3.7001	4.3528	5H	520400563	520406555	+	HORVU.MOREX.r3.5HG0507950	--	--	--	protein IQ-DOMAIN 5-like isoform X1 [Hordeum vulgare subsp. vulgare]	IQD5_ARATH RecName: Full=Protein IQ-DOMAIN 5 {ECO:0000303|PubMed:16368012}; Short=AtIQD5 {ECO:0000303|PubMed:16368012};	M0US85_HORVV SubName: Full=Uncharacterized protein {ECO:0000313|EnsemblPlants:HORVU.MOREX.r3.5HG0507950.1};	--	GO:0055028,cortical microtubule; GO:0016020,membrane; GO:0005635,nuclear envelope; GO:0009524,phragmoplast; GO:0005886,plasma membrane; GO:0009574,preprophase band; GO:0005876,spindle microtubule; GO:0005516,calmodulin binding; GO:0051211,anisotropic cell growth; GO:0035556,intracellular signal transduction; GO:0090436,leaf pavement cell development; GO:0007017,microtubule-based process; GO:00726…	PF00612.30:IQ calmodulin-binding motif	--	--	--
HORVU.MOREX.r3.5HG0508880	pink	1561.37939344911	90.0024583698214	1471.37693507929	-1381.37	4.7224	4.4463	4.8422	13.513	12.4504	9.9924	9.6282	4.2307	12.9512	5.2139	8.0474	3.2293	0.6611	0.8872	0.6697	0.6175	2.707	1.0178	5H	522669755	522671391	+	HORVU.MOREX.r3.5HG0508880	--	--	--	hypothetical protein D1007_24504 [Hordeum vulgare]	LRX6_ARATH RecName: Full=Leucine-rich repeat extensin-like protein 6; Short=AtLRX6; Short=LRR/EXTENSIN6; AltName: Full=Cell wall hydroxyproline-rich glycoprotein; Flags: Precursor;	A0A8I6Y628_HORVV SubName: Full=Uncharacterized protein {ECO:0000313|EnsemblPlants:HORVU.MOREX.r3.5HG0508880.1.CDS1};	--	GO:0005576,extracellular region; GO:0005199,structural constituent of cell wall; GO:0071555,cell wall organization; GO:0003674,molecular_function; GO:0005198,structural molecule activity; GO:0008150,biological_process; GO:0009987,cellular process; GO:0016043,cellular component organization; GO:0045229,external encapsulating structure organization; GO:0071554,cell wall organization or biogenesis; …	--	--	--	--
HORVU.MOREX.r3.5HG0509020	pink	80.9014437754728	9.08101624986429	71.8204275256085	-62.7394	0.7393	0.1301	0.5053	0.7044	0.8857	1.4959	0.7448	0.5699	0.161	0.452	1.2615	1.2671	0.4035	0.1871	0	0.5048	1.8804	0.4087	5H	523049998	523055353	+	HORVU.MOREX.r3.5HG0509020	--	K24772 guanine nucleotide-binding protein subunit gamma 1/2, plant | (RefSeq) guanine nucleotide-binding protein subunit gamma 1-like (A)	--	guanine nucleotide-binding protein subunit gamma 1 [Hordeum vulgare subsp. vulgare]	GG1_ORYSI RecName: Full=Guanine nucleotide-binding protein subunit gamma 1 {ECO:0000305}; AltName: Full=Ggamma-subunit 1 {ECO:0000305}; AltName: Full=Heterotrimeric G protein gamma-subunit 1 {ECO:0000305}; Flags: Precursor;	A0A8I7BFA3_HORVV RecName: Full=G protein gamma domain-containing protein {ECO:0000259|Pfam:PF00631};	--	GO:0031225,anchored component of membrane; GO:0005886,plasma membrane; GO:0007186,G protein-coupled receptor signaling pathway; GO:0007154,cell communication; GO:0007165,signal transduction; GO:0008150,biological_process; GO:0009987,cellular process; GO:0023052,signaling; GO:0050789,regulation of biological process; GO:0050794,regulation of cellular process; GO:0050896,response to stimulus; GO:00…	PF00631.25:GGL domain	--	--	--
HORVU.MOREX.r3.5HG0509070	pink	342.297431496457	68.4936334333957	273.803798063061	-205.31	206.971	282.45	238.45	381.821	377.219	339.443	247.901	292.981	344.024	237.094	280.585	287.787	185.202	236.875	312.649	228.754	278.76	264.552	5H	523136200	523138350	+	HORVU.MOREX.r3.5HG0509070	--	--	--	hypothetical protein D1007_24513 [Hordeum vulgare]	TATA_ORYSJ RecName: Full=Sec-independent protein translocase protein TATA, chloroplastic; AltName: Full=Protein THYLAKOID ASSEMBLY 4; AltName: Full=Protein TWIN-ARGININE TRANSLOCATION A; Flags: Precursor;	A0A8I6YV18_HORVV SubName: Full=Uncharacterized protein {ECO:0000313|EnsemblPlants:HORVU.MOREX.r3.5HG0509070.1};	--	GO:0009535,chloroplast thylakoid membrane; GO:0016021,integral component of membrane; GO:0006886,intracellular protein transport; GO:0043953,protein transport by the Tat complex; GO:0006810,transport; GO:0008104,protein localization; GO:0008150,biological_process; GO:0009987,cellular process; GO:0015031,protein transport; GO:0033036,macromolecule localization; GO:0045184,establishment of protein …	PF02416.19:mttA/Hcf106 family	--	--	--
[truncated: 407 more rows]

## Sheet: after analysis pinkPPI
gene1	gene1_name	gene2	gene2_name	protein1	protein2	combined_score
novel.11450	--	HORVU.MOREX.r3.7HG0661620	HORVU.MOREX.r3.7HG0661620	4513.MLOC_10282.1	4513.MLOC_57081.2	759
novel.11450	--	HORVU.MOREX.r3.5HG0467750	HORVU.MOREX.r3.5HG0467750	4513.MLOC_10282.1	4513.MLOC_25162.1	867
novel.11450	--	novel.5340	--	4513.MLOC_10282.1	4513.MLOC_57130.1	944
novel.11450	--	novel.8446	--	4513.MLOC_10282.1	4513.MLOC_68859.1	868
HORVU.MOREX.r3.7HG0667210	HORVU.MOREX.r3.7HG0667210	HORVU.MOREX.r3.7HG0666960	HORVU.MOREX.r3.7HG0666960	4513.MLOC_10431.1	4513.MLOC_71781.1	804
HORVU.MOREX.r3.3HG0230590	HORVU.MOREX.r3.3HG0230590	HORVU.MOREX.r3.3HG0287800	HORVU.MOREX.r3.3HG0287800	4513.MLOC_10457.2	4513.MLOC_43591.1	801
[truncated: 220 more rows]

## Sheet: node table
AverageShortestPathLength	Betweenness	BetweennessCentrality	ClosenessCentrality	ClusteringCoefficient	Degree	Eccentricity	IsSingleNode	name	NeighborhoodConnectivity	NumberOfDirectedEdges	NumberOfUndirectedEdges	PartnerOfMultiEdgedNodePairs	Radiality	selected	SelfLoops	shared name	Stress	TopologicalCoefficient
[truncated: 75 more rows]

[truncated: 3 more sheets: edge table, TOP4 genes, TOP4 genes name]
