# Supplementary material for: Transcriptome and weighted gene co-enrichment analysis revealed modules and candidate genes associated with barley response to low potassium stress
Source: Front Plant Sci. 2026 Mar 17;17:1779943. doi: 10.3389/fpls.2026.1779943 (PMC13035491; doi:10.3389/fpls.2026.1779943)
Supplement: Supplementary Table 13 — Shoot MEturquoise hub gene screening table. [file Table13.xlsx]

## Sheet: node turquoise
geneID	moduleColors	kTotal	kWithin	kOut	kDiff	LKGS1	LKGS2	LKGS3	NKGS1	NKGS2	NKGS3	LKFS1	LKFS2	LKFS3	NKFS1	NKFS2	NKFS3	LKOS1	LKOS2	LKOS3	NKOS1	NKOS2	NKOS3	chr	start	end	strand	gene_name	gene_description	KEGG	KEGG pathway	NR	Swissprot	Tremble	KOG	GO	Pfam	TF-Family	TF-Category	TF-Classification
HORVU.MOREX.r3.1HG0000030	turquoise	5719.33162617195	4853.87912677408	865.452499397862	3988.42662737622	0	0.2326	0.2008	0.0763	0.0754	0	0.1567	0.1853	0	0.077	0.0716	0.0839	5.3598	2.3796	1.6758	4.0784	1.8551	6.1242	1H	76744	77373	+	HORVU.MOREX.r3.1HG0000030	--	--	--	uncharacterized protein LOC123394902 [Hordeum vulgare subsp. vulgare]	--	M0WXY8_HORVV SubName: Full=Uncharacterized protein {ECO:0000313|EnsemblPlants:HORVU.MOREX.r3.1HG0000030.1.CDS1};	--	--	--	--	--	--
HORVU.MOREX.r3.1HG0000050	turquoise	2873.47637095377	2310.54357963367	562.932791320094	1747.61078831358	21.2068	23.3001	25.5109	17.0813	18.5839	15.7071	27.5901	24.0569	23.9549	18.3578	16.8221	17.3435	27.3403	30.74	27.7447	29.6578	23.8409	28.8789	1H	84091	87063	-	HORVU.MOREX.r3.1HG0000050	--	K16284 E3 ubiquitin-protein ligase SIS3 [EC:2.3.2.27] | (RefSeq) E3 ubiquitin-protein ligase SIS3-like (A)	--	E3 ubiquitin-protein ligase SIS3 [Hordeum vulgare subsp. vulgare]	SIS3_ARATH RecName: Full=E3 ubiquitin-protein ligase SIS3; EC=2.3.2.27; AltName: Full=Protein SUGAR INSENSITIVE 3; AltName: Full=RING-type E3 ubiquitin transferase SIS3 {ECO:0000305}; Flags: Precursor;	A0A8I6X0I0_HORVV RecName: Full=RING-type domain-containing protein {ECO:0000259|PROSITE:PS50089};	FOG: Predicted E3 ubiquitin ligase	GO:0016021,integral component of membrane; GO:0046872,metal ion binding; GO:0004842,ubiquitin-protein transferase activity; GO:0016567,protein ubiquitination; GO:0010182,sugar mediated signaling pathway; GO:0003674,molecular_function; GO:0005488,binding; GO:0043167,ion binding; GO:0043169,cation binding; GO:0003824,catalytic activity; GO:0016740,transferase activity; GO:0019787,ubiquitin-like pro…	PF13639.9:Ring finger domain	--	--	--
HORVU.MOREX.r3.1HG0000070	turquoise	7889.84425573836	6700.86694679156	1188.9773089468	5511.88963784476	93.7681	86.8199	102.726	79.2369	95.6658	87.5786	126.645	92.0979	113.911	81.064	91.8706	71.1867	210.011	221.84	189.69	223.531	163.96	215.782	1H	146607	148562	+	HORVU.MOREX.r3.1HG0000070	--	--	--	hypothetical protein ZWY2020_060098 [Hordeum vulgare]	Y4844_ARATH RecName: Full=Uncharacterized protein At4g28440;	F2D351_HORVV SubName: Full=Predicted protein {ECO:0000313|EMBL:BAJ89522.1};	--	GO:0005886,plasma membrane; GO:0003729,mRNA binding; GO:0003674,molecular_function; GO:0003676,nucleic acid binding; GO:0003723,RNA binding; GO:0005488,binding; GO:0097159,organic cyclic compound binding; GO:1901363,heterocyclic compound binding; GO:0005575,cellular_component; GO:0016020,membrane; GO:0071944,cell periphery; GO:0110165,cellular anatomical entity	--	--	--	--
HORVU.MOREX.r3.1HG0000080	turquoise	7326.00936970754	6247.23958757811	1078.76978212943	5168.46980544868	8.1448	11.4496	11.8232	7.883	6.6053	6.5223	8.655	11.4039	10.3937	7.2435	7.0565	6.307	25.6818	22.7533	21.6281	20.2595	15.5533	19.2551	1H	152919	156330	+	HORVU.MOREX.r3.1HG0000080	--	K13430 serine/threonine-protein kinase PBS1 [EC:2.7.11.1] | (RefSeq) probable serine/threonine-protein kinase PBL7 (A)	ko04626: Plant-pathogen interaction	proline-rich receptor-like protein kinase PERK8 [Hordeum vulgare subsp. vulgare]	PERK8_ARATH RecName: Full=Proline-rich receptor-like protein kinase PERK8; EC=2.7.11.1; AltName: Full=Proline-rich extensin-like receptor kinase 8; Short=AtPERK8;	F2CTJ3_HORVV SubName: Full=Predicted protein {ECO:0000313|EMBL:BAJ86164.1};	Serine/threonine protein kinase	GO:0016021,integral component of membrane; GO:0005886,plasma membrane; GO:0005524,ATP binding; GO:0019901,protein kinase binding; GO:0106310,protein serine kinase activity; GO:0004674,protein serine/threonine kinase activity; GO:0006468,protein phosphorylation; GO:0000166,nucleotide binding; GO:0003674,molecular_function; GO:0005488,binding; GO:0017076,purine nucleotide binding; GO:0030554,adenyl…	PF07714.20:Protein tyrosine and serine/threonine kinase	--	--	--
HORVU.MOREX.r3.1HG0000090	turquoise	5539.85422539456	4465.08766477044	1074.76656062412	3390.32110414633	15.8552	23.6618	22.6038	24.0702	24.6248	19.031	17.0374	24.2758	26.7767	18.5253	18.571	15.6372	33.308	36.4745	36.2077	37.2876	32.2189	34.9617	1H	156767	159868	-	HORVU.MOREX.r3.1HG0000090	--	--	--	uncharacterized protein At4g37920 [Hordeum vulgare subsp. vulgare]	Y4920_ARATH RecName: Full=Uncharacterized protein At4g37920;	A0A8I6WXT4_HORVV SubName: Full=Uncharacterized protein {ECO:0000313|EnsemblPlants:HORVU.MOREX.r3.1HG0000090.1};	--	GO:0009941,chloroplast envelope; GO:0009535,chloroplast thylakoid membrane; GO:0005575,cellular_component; GO:0005622,intracellular anatomical structure; GO:0005737,cytoplasm; GO:0009507,chloroplast; GO:0009526,plastid envelope; GO:0009536,plastid; GO:0031967,organelle envelope; GO:0031975,envelope; GO:0043226,organelle; GO:0043227,membrane-bounded organelle; GO:0043229,intracellular organelle; G…	--	--	--	--
HORVU.MOREX.r3.1HG0000130	turquoise	2484.39149924179	2074.29035917691	410.101140064889	1664.18921911202	19.1835	17.104	19.1533	10.6662	11.8878	11.933	15.6925	18.1238	13.9157	13.039	11.1586	11.2325	27.3548	20.408	14.6139	21.1169	16.8986	20.8317	1H	376513	387660	-	HORVU.MOREX.r3.1HG0000130	--	K11644 paired amphipathic helix protein Sin3a | (RefSeq) paired amphipathic helix protein Sin3-like 4 (A)	--	paired amphipathic helix protein Sin3-like 4 [Hordeum vulgare subsp. vulgare]	SNL4_ARATH RecName: Full=Paired amphipathic helix protein Sin3-like 4;	A0A8I6WAA6_HORVV RecName: Full=HDAC_interact domain-containing protein {ECO:0000259|SMART:SM00761};	Histone deacetylase complex, SIN3 component	GO:0000785,chromatin; GO:0000118,histone deacetylase complex; GO:0003714,transcription corepressor activity; GO:0016575,histone deacetylation; GO:0000122,negative regulation of transcription by RNA polymerase II; GO:0003674,molecular_function; GO:0003712,transcription coregulator activity; GO:0140110,transcription regulator activity; GO:0006476,protein deacetylation; GO:0006807,nitrogen compound …	PF16879.8:C-terminal domain of Sin3a protein	Others	TR	Others
HORVU.MOREX.r3.1HG0000350	turquoise	6526.48653457768	5617.86850642569	908.618028151989	4709.2504782737	27.4629	32.1248	38.7746	25.8514	27.2259	31.5694	42.5218	34.1159	37.7398	29.2591	35.3197	29.7983	58.2938	59.5148	46.9205	59.3131	48.5431	59.5417	1H	1155323	1159598	-	HvSnRK1beta3	--	K07199 5'-AMP-activated protein kinase, regulatory beta subunit | (RefSeq) SNF1-related protein kinase regulatory subunit beta-1-like (A)	--	hypothetical protein CFC21_000053 [Triticum aestivum]	KINB3_ARATH RecName: Full=SNF1-related protein kinase regulatory subunit beta-3; Short=AKIN subunit beta-3; Short=AKINB3; Short=AKINbeta3;	W5AND3_WHEAT RecName: Full=AMPKBI domain-containing protein {ECO:0000259|SMART:SM01010};	Protein involved in Snf1 protein kinase complex assembly	GO:0009507,chloroplast; GO:0009569,chloroplast starch grain; GO:0005737,cytoplasm; GO:0031588,nucleotide-activated protein kinase complex; GO:1901982,maltose binding; GO:0019887,protein kinase regulator activity; GO:0005975,carbohydrate metabolic process; GO:0043562,cellular response to nitrogen levels; GO:0009744,response to sucrose; GO:0003674,molecular_function; GO:0005488,binding; GO:0030246,…	PF04739.18:5'-AMP-activated protein kinase beta subunit, interaction domain	--	--	--
HORVU.MOREX.r3.1HG0000380	turquoise	4503.87684458977	3793.17023981763	710.706604772135	3082.4636350455	2.9085	1.1209	1.0611	0.6763	0.2813	0.4989	4.9686	2.304	2.2376	1.2564	1.1354	1.8782	111.352	76.1859	102.64	70.7742	27.8982	29.1103	1H	1180899	1185074	-	HORVU.MOREX.r3.1HG0000380	--	--	--	uncharacterized protein LOC123403279 [Hordeum vulgare subsp. vulgare]	--	A0A8I7B1W1_HORVV SubName: Full=Uncharacterized protein {ECO:0000313|EnsemblPlants:HORVU.MOREX.r3.1HG0000380.1};	--	--	PF16147.8:Domain of unknown function (DUF4855)	--	--	--
HORVU.MOREX.r3.1HG0000390	turquoise	6448.07902247014	5482.38906823956	965.689954230575	4516.69911400899	0.0931	0.1596	0.0459	0	0	0	0	0	0	0	0	0	8.0169	5.9709	3.8482	6.0567	1.9627	2.9611	1H	1199200	1201478	-	HORVU.MOREX.r3.1HG0000390	--	--	--	23 kDa jasmonate-induced protein-like [Hordeum vulgare subsp. vulgare]	JI23_HORVU RecName: Full=23 kDa jasmonate-induced protein;	F2CQF7_HORVV SubName: Full=Predicted protein {ECO:0000313|EMBL:BAJ85078.1};	--	--	--	--	--	--
HORVU.MOREX.r3.1HG0000420	turquoise	6332.68960892404	5313.47806258534	1019.2115463387	4294.26651624664	1.5927	0.0372	0.0642	0.5856	0	0	0.025	0.0296	0.9202	0	0	0	6.4245	3.1732	4.6662	4.7443	2.6683	3.6036	1H	1317064	1321214	-	HORVU.MOREX.r3.1HG0000420	--	--	--	uncharacterized protein LOC123435512 [Hordeum vulgare subsp. vulgare]	--	F2D6D8_HORVV SubName: Full=Predicted protein {ECO:0000313|EMBL:BAJ90659.1};	--	--	PF16147.8:Domain of unknown function (DUF4855)	--	--	--
HORVU.MOREX.r3.1HG0000450	turquoise	3823.22134556772	3183.28737295051	639.933972617207	2543.35340033331	0.2665	0.3048	0.4885	0.6858	0	0.2003	0	0	1.5806	0	0	0	3.241	2.0877	3.1485	2.6279	1.2586	1.1332	1H	1444203	1445966	+	HORVU.MOREX.r3.1HG0000450	--	--	--	uncharacterized protein LOC123403300 [Hordeum vulgare subsp. vulgare]	--	A0A287EEV2_HORVV SubName: Full=Uncharacterized protein {ECO:0000313|EnsemblPlants:HORVU.MOREX.r3.1HG0000450.1};	--	GO:0016021,integral component of membrane; GO:0005575,cellular_component; GO:0016020,membrane; GO:0031224,intrinsic component of membrane; GO:0110165,cellular anatomical entity	PF03433.16:EspA-like secreted protein	--	--	--
HORVU.MOREX.r3.1HG0000460	turquoise	4482.85586528009	3748.57950588663	734.276359393463	3014.30314649316	0.0767	0.0878	0.1136	0.1728	0.0854	0	0.2661	0.1398	0.1086	0.0436	0	0.095	31.0388	14.0589	27.7268	23.691	7.219	9.6906	1H	1453026	1457443	-	HORVU.MOREX.r3.1HG0000460	--	--	--	uncharacterized protein LOC123437092 [Hordeum vulgare subsp. vulgare]	--	A0A8I6WAC3_HORVV SubName: Full=Uncharacterized protein {ECO:0000313|EnsemblPlants:HORVU.MOREX.r3.1HG0000460.1};	--	--	--	--	--	--
HORVU.MOREX.r3.1HG0000470	turquoise	5426.7338840555	4556.66461017467	870.069273880835	3686.59533629383	1.3563	0.7922	0.7977	0.13	0.0321	0.0911	1.623	0.7624	0.5991	0.1311	0.0305	0.1786	33.3458	25.577	32.8956	23.3945	6.8766	15.5824	1H	1474564	1476642	-	HORVU.MOREX.r3.1HG0000470	--	--	--	uncharacterized protein LOC123438681 [Hordeum vulgare subsp. vulgare]	--	A0A8I6WND5_HORVV SubName: Full=Uncharacterized protein {ECO:0000313|EnsemblPlants:HORVU.MOREX.r3.1HG0000470.1};	--	--	--	--	--	--
HORVU.MOREX.r3.1HG0000480	turquoise	5023.44105049356	4224.55665227322	798.884398220339	3425.67225405288	0.8439	0	0.2777	0.4223	0	0.0493	0.3431	0.2776	0.1549	0.2928	0	0.1451	90.9539	46.3347	71.9392	57.0791	13.4969	35.2291	1H	1499093	1501176	+	HORVU.MOREX.r3.1HG0000480	--	--	--	23 kDa jasmonate-induced protein-like [Hordeum vulgare subsp. vulgare]	JI23_HORVU RecName: Full=23 kDa jasmonate-induced protein;	A0A8I7B1W3_HORVV SubName: Full=Uncharacterized protein {ECO:0000313|EnsemblPlants:HORVU.MOREX.r3.1HG0000480.2};	--	--	--	--	--	--
HORVU.MOREX.r3.1HG0000620	turquoise	7364.79718085508	6365.04	999.760567445082	5365.27604596491	9.3922	8.4252	9.0755	6.7775	6.1878	5.397	8.9412	11.4581	8.6094	6.6752	6.8161	6.3055	23.3608	17.8943	15.1532	18.0174	12.4977	18.3094	1H	1613941	1621779	+	HORVU.MOREX.r3.1HG0000620	--	K13126 polyadenylate-binding protein | (RefSeq) polyadenylate-binding protein 2-like (A)	ko03015: mRNA surveillance pathway; ko03018: RNA degradation	protein MEI2-like 3 [Hordeum vulgare subsp. vulgare]	OML3_ORYSJ RecName: Full=Protein MEI2-like 3; Short=OML3; AltName: Full=MEI2-like protein 3;	A0A8I6WNE2_HORVV SubName: Full=Uncharacterized protein {ECO:0000313|EnsemblPlants:HORVU.MOREX.r3.1HG0000620.2};	Protein Mei2, essential for commitment to meiosis, and related proteins	GO:0016607,nuclear speck; GO:0003723,RNA binding; GO:0000398,mRNA splicing, via spliceosome; GO:0003674,molecular_function; GO:0003676,nucleic acid binding; GO:0005488,binding; GO:0097159,organic cyclic compound binding; GO:1901363,heterocyclic compound binding; GO:0000375,RNA splicing, via transesterification reactions; GO:0000377,RNA splicing, via transesterification reactions with bulged adeno…	PF04059.15:RNA recognition motif 2	--	--	--
HORVU.MOREX.r3.1HG0000630	turquoise	8466.43556988112	7101.98756971753	1364.44800016359	5737.53956955395	3.4063	0.5619	1.2934	1.1432	0.674	0.3446	1.5645	2.3273	0.9273	2.2686	2.318	2.5946	74.3649	55.8846	37.2888	66.784	34.8413	61.2268	1H	1630936	1636720	-	HORVU.MOREX.r3.1HG0000630	--	K10638 E3 ubiquitin-protein ligase UHRF1 [EC:2.3.2.27] | (RefSeq) E3 ubiquitin-protein ligase ORTHRUS 2-like (A)	--	E3 ubiquitin-protein ligase ORTHRUS 2-like [Hordeum vulgare subsp. vulgare]	ORTH2_ARATH RecName: Full=E3 ubiquitin-protein ligase ORTHRUS 2; EC=2.3.2.27; AltName: Full=Protein VARIANT IN METHYLATION 1; AltName: Full=RING-type E3 ubiquitin transferase ORTHRUS 2 {ECO:0000305};	A0A8I7B1W5_HORVV RecName: Full=RING-type E3 ubiquitin transferase {ECO:0000256|ARBA:ARBA00012483}; EC=2.3.2.27 {ECO:0000256|ARBA:ARBA00012483};	--	GO:0010369,chromocenter; GO:0005634,nucleus; GO:0003682,chromatin binding; GO:0010385,double-stranded methylated DNA binding; GO:0042393,histone binding; GO:0046872,metal ion binding; GO:0008327,methyl-CpG binding; GO:0010428,methyl-CpNpG binding; GO:0010429,methyl-CpNpN binding; GO:0061630,ubiquitin protein ligase activity; GO:0004842,ubiquitin-protein transferase activity; GO:0051301,cell divis…	PF02182.20:SAD/SRA domain	--	--	--
HORVU.MOREX.r3.1HG0000660	turquoise	7878.35051686459	6706.67426741121	1171.67624945337	5534.99801795784	7.4158	8.3231	10.0809	5.626	5.889	4.9445	10.5863	12.1566	6.437	8.2401	8.9434	8.7126	27.7553	26.7304	20.0575	25.8713	17.2944	25.3823	1H	1706754	1712567	+	HORVU.MOREX.r3.1HG0000660	--	K03131 transcription initiation factor TFIID subunit 6 | (RefSeq) transcription initiation factor TFIID subunit 6-like isoform X1 (A)	ko03022: Basal transcription factors	transcription initiation factor TFIID subunit 6 [Hordeum vulgare subsp. vulgare]	TAF6_ARATH RecName: Full=Transcription initiation factor TFIID subunit 6; AltName: Full=Protein EMBRYO DEFECTIVE 2781; AltName: Full=TATA box associated factor II 59; AltName: Full=TBP-associated factor 6; Short=AtTAF6; AltName: Full=Transcription initiation factor TFIID subunit D5;	A0A8I6WGA7_HORVV RecName: Full=TAF domain-containing protein {ECO:0000259|SMART:SM00803};	Transcription initiation factor TFIID, subunit TAF6 (also component of histone acetyltransferase SAGA)	GO:0000124,SAGA complex; GO:0046695,SLIK (SAGA-like) complex; GO:0005669,transcription factor TFIID complex; GO:0046982,protein heterodimerization activity; GO:0016251,RNA polymerase II general transcription initiation factor activity; GO:0003713,transcription coactivator activity; GO:0009860,pollen tube growth; GO:0051123,RNA polymerase II preinitiation complex assembly; GO:0003674,molecular_fun…	PF07571.16:TAF6 C-terminal HEAT repeat domain	--	--	--
HORVU.MOREX.r3.1HG0000670	turquoise	4868.56422730904	4107.57207260616	760.992154702884	3346.57991790327	18.5492	18.8713	21.1647	12.2208	12.8584	12.8698	26.4065	27.9491	17.5369	18.7723	18.0318	19.1327	38.8972	32.4736	34.7268	34.2341	27.5469	32.7018	1H	1725335	1728063	+	HORVU.MOREX.r3.1HG0000670	--	--	--	uncharacterized protein LOC123447868 isoform X2 [Hordeum vulgare subsp. vulgare]	--	A0A8I6WCG9_HORVV SubName: Full=Uncharacterized protein {ECO:0000313|EnsemblPlants:HORVU.MOREX.r3.1HG0000670.1};	--	--	--	--	--	--
HORVU.MOREX.r3.1HG0000730	turquoise	5384.35722299645	4447.53996778454	936.817255211907	3510.72271257263	0.0241	0	0	0	0	0	0	0	0	0	0.0127	0.0149	0.6604	0.847	0.6768	0.4522	0.8116	0.4087	1H	1820956	1824583	-	HORVU.MOREX.r3.1HG0000730	--	K20718 LRR receptor-like serine/threonine-protein kinase ERECTA [EC:2.7.11.1] | (RefSeq) LRR receptor-like serine/threonine-protein kinase ER1 (A)	ko04016: MAPK signaling pathway - plant	probable leucine-rich repeat receptor-like protein kinase At1g35710 [Hordeum vulgare subsp. vulgare]	MIK2_ARATH RecName: Full=MDIS1-interacting receptor like kinase 2 {ECO:0000303|PubMed:26863186}; Short=AtMIK2 {ECO:0000303|PubMed:26863186}; AltName: Full=Probable LRR receptor-like serine/threonine-protein kinase At4g08850; EC=2.7.11.1 {ECO:0000305}; Flags: Precursor;	M0XJT9_HORVV SubName: Full=Uncharacterized protein {ECO:0000313|EnsemblPlants:HORVU.MOREX.r3.1HG0000730.1};	--	GO:0016021,integral component of membrane; GO:0005886,plasma membrane; GO:0009506,plasmodesma; GO:0090406,pollen tube; GO:0005524,ATP binding; GO:0106310,protein serine kinase activity; GO:0004674,protein serine/threonine kinase activity; GO:0009755,hormone-mediated signaling pathway; GO:0010183,pollen tube guidance; GO:0006468,protein phosphorylation; GO:0000166,nucleotide binding; GO:0003674,mo…	PF13855.9:Leucine rich repeat	--	--	--
HORVU.MOREX.r3.1HG0001010	turquoise	8164.5436387128	6756.14684856508	1408.39679014772	5347.75005841735	0.0381	0	0	0	0	0	0	0.0087	0.0449	0	0.0201	0	0.5402	0.4489	0.4343	0.5068	0.3798	0.6448	1H	2321790	2326362	+	HORVU.MOREX.r3.1HG0001010	--	K13457 disease resistance protein RPM1 | (RefSeq) disease resistance protein RPM1-like (A)	ko04626: Plant-pathogen interaction	putative disease resistance protein RGA4 [Hordeum vulgare subsp. vulgare]	RGA4_SOLBU RecName: Full=Putative disease resistance protein RGA4; AltName: Full=RGA4-blb;	A0A8I6WDF1_HORVV SubName: Full=Uncharacterized protein {ECO:0000313|EnsemblPlants:HORVU.MOREX.r3.1HG0001010.1};	Apoptotic ATPase	GO:0043531,ADP binding; GO:0005524,ATP binding; GO:0050832,defense response to fungus; GO:0000166,nucleotide binding; GO:0003674,molecular_function; GO:0005488,binding; GO:0017076,purine nucleotide binding; GO:0030554,adenyl nucleotide binding; GO:0032553,ribonucleotide binding; GO:0032555,purine ribonucleotide binding; GO:0032559,adenyl ribonucleotide binding; GO:0036094,small molecule binding; …	PF00931.25:NB-ARC domain	--	--	--
HORVU.MOREX.r3.1HG0001020	turquoise	2013.33491399369	1685.74939418643	327.585519807253	1358.16387437918	0	0	0	0	0	0	0	0	0	0	0	0	0.5847	0.9944	1.2144	0.3454	1.8792	0.6133	1H	2358479	2362796	+	HORVU.MOREX.r3.1HG0001020	--	K13457 disease resistance protein RPM1 | (RefSeq) disease resistance protein RPM1-like (A)	ko04626: Plant-pathogen interaction	putative disease resistance protein RGA4 [Hordeum vulgare subsp. vulgare]	RGA4_SOLBU RecName: Full=Putative disease resistance protein RGA4; AltName: Full=RGA4-blb;	M0Y824_HORVV SubName: Full=Uncharacterized protein {ECO:0000313|EnsemblPlants:HORVU.MOREX.r3.1HG0001020.1};	Apoptotic ATPase	GO:0043531,ADP binding; GO:0005524,ATP binding; GO:0050832,defense response to fungus; GO:0000166,nucleotide binding; GO:0003674,molecular_function; GO:0005488,binding; GO:0017076,purine nucleotide binding; GO:0030554,adenyl nucleotide binding; GO:0032553,ribonucleotide binding; GO:0032555,purine ribonucleotide binding; GO:0032559,adenyl ribonucleotide binding; GO:0036094,small molecule binding; …	PF00931.25:NB-ARC domain	--	--	--
HORVU.MOREX.r3.1HG0001130	turquoise	8104.09870828252	6890.86289459882	1213.2358136837	5677.62708091512	10.7547	12.4365	11.8592	7.9658	7.8697	8.0185	7.3345	9.062	10.8439	7.1435	6.5453	5.3481	29.4061	27.2656	19.8624	28.6118	18.3251	28.4169	1H	2582508	2586544	-	HORVU.MOREX.r3.1HG0001130	--	K09553 stress-induced-phosphoprotein 1 | (RefSeq) hsp70-Hsp90 organizing protein-like (A)	--	ankyrin-3 [Hordeum vulgare subsp. vulgare]	HSOP2_ARATH RecName: Full=Hsp70-Hsp90 organizing protein 2; Short=AtHop2;	A0A8I7B1W9_HORVV SubName: Full=Uncharacterized protein {ECO:0000313|EnsemblPlants:HORVU.MOREX.r3.1HG0001130.1};	Molecular co-chaperone STI1	GO:0005829,cytosol; GO:0005634,nucleus; GO:0030544,Hsp70 protein binding; GO:0051879,Hsp90 protein binding; GO:0070678,preprotein binding; GO:0051131,chaperone-mediated protein complex assembly; GO:0006457,protein folding; GO:0046686,response to cadmium ion; GO:0003674,molecular_function; GO:0005488,binding; GO:0005515,protein binding; GO:0031072,heat shock protein binding; GO:0008150,biological_…	PF12796.10:Ankyrin repeats (3 copies)	--	--	--
HORVU.MOREX.r3.1HG0001140	turquoise	101.156477031366	63.5442112630466	37.6122657683192	25.9319454947274	1.4153	0.7618	1.1507	0.4687	0.8335	0.2628	0.1924	0	0.4714	0.0945	0.3518	1.0305	0.5063	0.6393	1.8205	1.7243	0.5695	1.1111	1H	2588537	2589323	-	HORVU.MOREX.r3.1HG0001140	--	K03152 protein deglycase [EC:3.5.1.124] | (RefSeq) protein DJ-1 homolog A-like (A)	--	protein DJ-1 homolog B-like [Hordeum vulgare subsp. vulgare]	DJ1B_ARATH RecName: Full=Protein DJ-1 homolog B; Short=AtDJ1B; Flags: Precursor;	A0A8I6WGB5_HORVV RecName: Full=DJ-1_PfpI domain-containing protein {ECO:0000259|Pfam:PF01965};	Putative transcriptional regulator DJ-1	GO:0009507,chloroplast; GO:0009570,chloroplast stroma; GO:0005737,cytoplasm; GO:0019172,glyoxalase III activity; GO:1903189,glyoxal metabolic process; GO:0003674,molecular_function; GO:0003824,catalytic activity; GO:0016829,lyase activity; GO:0016835,carbon-oxygen lyase activity; GO:0016836,hydro-lyase activity; GO:0006081,cellular aldehyde metabolic process; GO:0008150,biological_process; GO:000…	PF01965.27:DJ-1/PfpI family	--	--	--
HORVU.MOREX.r3.1HG0002020	turquoise	2067.01937160438	1749.08491112951	317.934460474869	1431.15045065464	0.5956	1.2423	0.8993	0.4734	0.5846	0.9954	0.5669	0.5426	1.1242	0.1989	0.2221	0.3469	3.4803	5.4958	8.0611	2.5225	3.2757	1.7984	1H	4409810	4411100	-	HORVU.MOREX.r3.1HG0002020	--	K22588 acetylserotonin O-methyltransferase, plant [EC:2.1.1.4] | (RefSeq) acetylserotonin O-methyltransferase 1-like (A)	ko00380: Tryptophan metabolism; ko01100: Metabolic pathways; ko01110: Biosynthesis of secondary metabolites	acetylserotonin O-methyltransferase 1-like [Hordeum vulgare subsp. vulgare]	ASMT1_ORYSJ RecName: Full=Acetylserotonin O-methyltransferase 1 {ECO:0000305}; Short=OsASMT1 {ECO:0000303|PubMed:24134674}; EC=2.1.1.4 {ECO:0000269|PubMed:21210840};	A0A8I6X0S4_HORVV SubName: Full=Uncharacterized protein {ECO:0000313|EnsemblPlants:HORVU.MOREX.r3.1HG0002020.1};	Hydroxyindole-O-methyltransferase and related SAM-dependent methyltransferases	GO:0005737,cytoplasm; GO:0017096,acetylserotonin O-methyltransferase activity; GO:0008171,O-methyltransferase activity; GO:0046983,protein dimerization activity; GO:0008757,S-adenosylmethionine-dependent methyltransferase activity; GO:0019438,aromatic compound biosynthetic process; GO:0030187,melatonin biosynthetic process; GO:0032259,methylation; GO:0003674,molecular_function; GO:0003824,catalyt…	PF00891.21:O-methyltransferase domain	--	--	--
HORVU.MOREX.r3.1HG0002130	turquoise	7297.6783507866	6264.64692730156	1033.03142348503	5231.61550381653	6.5856	6.1028	7.1894	4.7358	4.6787	4.0968	9.6288	9.5902	5.6025	5.4581	5.7885	6.5746	20.0498	17.6903	14.51	16.4741	11.1805	17.2464	1H	4484748	4488572	-	HORVU.MOREX.r3.1HG0002130	--	K14325 RNA-binding protein with serine-rich domain 1 | (RefSeq) serine/arginine-rich splicing factor SR45-like isoform X1 (A)	ko03013: Nucleocytoplasmic transport; ko03015: mRNA surveillance pathway	predicted protein, partial [Hordeum vulgare subsp. vulgare]	SR45_ARATH RecName: Full=Serine/arginine-rich splicing factor SR45 {ECO:0000303|PubMed:10593939}; Short=At-SR45 {ECO:0000303|PubMed:10593939}; Short=AtSR45 {ECO:0000303|PubMed:10593939}; AltName: Full=Serine/arginine-rich ribonucleoprotein 1 {ECO:0000303|PubMed:19435936};	A0A8I6WNK8_HORVV RecName: Full=RRM domain-containing protein {ECO:0000259|PROSITE:PS50102};	FOG: RRM domain	GO:0061574,ASAP complex; GO:0005737,cytoplasm; GO:0016607,nuclear speck; GO:0005730,nucleolus; GO:0005654,nucleoplasm; GO:0005681,spliceosomal complex; GO:0003723,RNA binding; GO:0000398,mRNA splicing, via spliceosome; GO:0000381,regulation of alternative mRNA splicing, via spliceosome; GO:0008380,RNA splicing; GO:0010182,sugar mediated signaling pathway; GO:0003674,molecular_function; GO:0003676…	PF00076.25:RNA recognition motif. (a.k.a. RRM, RBD, or RNP domain)	--	--	--
HORVU.MOREX.r3.1HG0002160	turquoise	636.303439752771	498.60216933087	137.701270421901	360.900898908968	7.1835	6.7566	8.1076	6.8599	5.8613	5.7824	10.0696	8.4192	8.3526	8.4604	8.3707	7.1335	10.369	9.4375	6.5751	9.4799	7.7209	9.783	1H	4508848	4515528	+	HORVU.MOREX.r3.1HG0002160	--	K00981 phosphatidate cytidylyltransferase [EC:2.7.7.41] | (RefSeq) phosphatidate cytidylyltransferase 1-like (A)	ko00564: Glycerophospholipid metabolism; ko01100: Metabolic pathways; ko01110: Biosynthesis of secondary metabolites; ko04070: Phosphatidylinositol signaling system	phosphatidate cytidylyltransferase 1-like [Hordeum vulgare subsp. vulgare]	CDS1_SOLTU RecName: Full=Phosphatidate cytidylyltransferase 1 {ECO:0000303|PubMed:9085581}; EC=2.7.7.41 {ECO:0000269|PubMed:9085581}; AltName: Full=CDP-DAG synthase; AltName: Full=CDP-DG synthase; AltName: Full=CDP-diacylglycerol synthase; Short=CDS; AltName: Full=CDP-diglyceride pyrophosphorylase; AltName: Full=CDP-diglyceride synthase; AltName: Full=CTP:phosphatidate cytidylyltransferase;	A0A8I6WCL0_HORVV RecName: Full=Phosphatidate cytidylyltransferase {ECO:0000256|ARBA:ARBA00012487, ECO:0000256|PIRNR:PIRNR018269}; EC=2.7.7.41 {ECO:0000256|ARBA:ARBA00012487, ECO:0000256|PIRNR:PIRNR018269};	CDP-diacylglycerol synthase	GO:0005789,endoplasmic reticulum membrane; GO:0016021,integral component of membrane; GO:0004605,phosphatidate cytidylyltransferase activity; GO:0016024,CDP-diacylglycerol biosynthetic process; GO:0003674,molecular_function; GO:0003824,catalytic activity; GO:0016740,transferase activity; GO:0016772,transferase activity, transferring phosphorus-containing groups; GO:0016779,nucleotidyltransferase …	PF01148.23:Cytidylyltransferase family	--	--	--
HORVU.MOREX.r3.1HG0002180	turquoise	300.66277389702	193.75139247955	106.911381417471	86.8400110620792	0.1584	0.4529	0.5278	0.2229	0.2423	0.4167	0.9	1.2988	0.8222	0.8993	0.753	0.5637	1.425	0.695	0.5836	0.9764	0.6547	0.7927	1H	4521843	4523999	+	HORVU.MOREX.r3.1HG0002180	--	K13457 disease resistance protein RPM1 | (RefSeq) disease resistance protein RPM1-like (A)	ko04626: Plant-pathogen interaction	Disease resistance protein RPM1 [Hordeum vulgare]	RPM1_ARATH RecName: Full=Disease resistance protein RPM1 {ECO:0000303|PubMed:7638602}; AltName: Full=Resistance to Pseudomonas syringae protein 3 {ECO:0000303|PubMed:9861059}; AltName: Full=Resistance to Pseudomonas syringae pv. Maculicola protein 1 {ECO:0000303|PubMed:7638602};	A0A287EFV0_HORVV SubName: Full=Uncharacterized protein {ECO:0000313|EnsemblPlants:HORVU.MOREX.r3.1HG0002180.1.CDS1};	Apoptotic ATPase	GO:0012505,endomembrane system; GO:0019897,extrinsic component of plasma membrane; GO:0005886,plasma membrane; GO:0043531,ADP binding; GO:0005524,ATP binding; GO:0000166,nucleotide binding; GO:0009626,plant-type hypersensitive response; GO:0003674,molecular_function; GO:0005488,binding; GO:0017076,purine nucleotide binding; GO:0030554,adenyl nucleotide binding; GO:0032553,ribonucleotide binding; …	PF00931.25:NB-ARC domain	--	--	--
HORVU.MOREX.r3.1HG0002320	turquoise	7455.40884035313	6203.65313463076	1251.75570572237	4951.8974289084	2.2204	0.6971	1.4613	0.4412	0.2421	0.5497	1.6771	1.7848	1.3148	1.7302	2.4834	2.0478	12.0915	10.5542	8.2369	14.8563	11.0694	14.4359	1H	4907564	4909543	+	HORVU.MOREX.r3.1HG0002320	--	K07904 Ras-related protein Rab-11A | (RefSeq) ras-related protein RABA2a-like (A)	ko04144: Endocytosis	ras-related protein RABA2a-like [Hordeum vulgare subsp. vulgare]	RAA2A_ARATH RecName: Full=Ras-related protein RABA2a; Short=AtRABA2a; AltName: Full=Ras-related protein Rab11C; Short=AtRab11C; Flags: Precursor;	A0A8I6WGF2_HORVV SubName: Full=Uncharacterized protein {ECO:0000313|EnsemblPlants:HORVU.MOREX.r3.1HG0002320.1};	GTPase Rab11/YPT3, small G protein superfamily	GO:0009504,cell plate; GO:0005768,endosome; GO:0010008,endosome membrane; GO:0005576,extracellular region; GO:0005794,Golgi apparatus; GO:0005886,plasma membrane; GO:0005525,GTP binding; GO:0003924,GTPase activity; GO:0000911,cytokinesis by cell plate formation; GO:0015031,protein transport; GO:0000166,nucleotide binding; GO:0003674,molecular_function; GO:0005488,binding; GO:0017076,purine nucleo…	PF00071.25:Ras family	--	--	--
HORVU.MOREX.r3.1HG0002340	turquoise	3550.90571698438	3087.07409684638	463.831620138003	2623.24247670838	17.8693	14.9697	18.5635	11.2477	14.8261	17.1996	19.8374	14.8431	16.183	11.1609	14.6715	11.8027	26.2074	22.1207	17.014	23.3921	20.3736	23.6631	1H	4915134	4920356	+	HORVU.MOREX.r3.1HG0002340	--	K21768 tubulin-specific chaperone E | (RefSeq) tubulin-folding cofactor E-like isoform X1 (A)	--	tubulin-folding cofactor E isoform X2 [Hordeum vulgare subsp. vulgare]	TBCE_ARATH RecName: Full=Tubulin-folding cofactor E; Short=AtTFCE; AltName: Full=Protein PFIFFERLING;	A0A8I6X0T9_HORVV RecName: Full=CAP-Gly domain-containing protein {ECO:0000259|PROSITE:PS50245};	Uncharacterized conserved protein	GO:0009507,chloroplast; GO:0005737,cytoplasm; GO:0043014,alpha-tubulin binding; GO:0009793,embryo development ending in seed dormancy; GO:0000226,microtubule cytoskeleton organization; GO:0007023,post-chaperonin tubulin folding pathway; GO:0007021,tubulin complex assembly; GO:0003674,molecular_function; GO:0005488,binding; GO:0005515,protein binding; GO:0008092,cytoskeletal protein binding; GO:00…	PF01302.28:CAP-Gly domain	--	--	--
HORVU.MOREX.r3.1HG0002450	turquoise	6253.01683712368	5210.39196217188	1042.6248749518	4167.76708722008	0.0197	0	0	0	0	0.0208	0.0456	0.0359	0.1489	0	0	0	4.1791	2.1423	3.3009	4.2024	1.7094	1.9644	1H	5067152	5069794	+	HORVU.MOREX.r3.1HG0002450	--	K01583 arginine decarboxylase [EC:4.1.1.19] | (RefSeq) arginine decarboxylase-like (A)	ko00330: Arginine and proline metabolism; ko01100: Metabolic pathways; ko01110: Biosynthesis of secondary metabolites	hypothetical protein ZWY2020_055170 [Hordeum vulgare]	SPE1_AVESA RecName: Full=Arginine decarboxylase; Short=ADC; Short=ARGDC; EC=4.1.1.19;	M0XCI1_HORVV RecName: Full=Arginine decarboxylase {ECO:0000256|ARBA:ARBA00012426, ECO:0000256|RuleBase:RU003740}; EC=4.1.1.19 {ECO:0000256|ARBA:ARBA00012426, ECO:0000256|RuleBase:RU003740};	--	GO:0008792,arginine decarboxylase activity; GO:0006527,arginine catabolic process; GO:0009446,putrescine biosynthetic process; GO:0008295,spermidine biosynthetic process; GO:0003674,molecular_function; GO:0003824,catalytic activity; GO:0016829,lyase activity; GO:0016830,carbon-carbon lyase activity; GO:0016831,carboxy-lyase activity; GO:0006082,organic acid metabolic process; GO:0006520,cellular …	PF02784.19:Pyridoxal-dependent decarboxylase, pyridoxal binding domain	--	--	--
HORVU.MOREX.r3.1HG0002470	turquoise	8008.78341605465	6696.32472857566	1312.45868747898	5383.86604109668	6.7764	8.7461	10.0039	8.3298	11.3413	7.457	18.8711	12.7996	25.3454	6.0001	6.3043	5.0787	443.497	406.979	331.756	470.695	178.196	322.735	1H	5075230	5075986	+	HORVU.MOREX.r3.1HG0002470	--	--	--	defensin Tk-AMP-D2-like [Hordeum vulgare subsp. vulgare]	CAL1_ORYSJ RecName: Full=Defensin-like protein CAL1 {ECO:0000305}; AltName: Full=OsCPT1 {ECO:0000303|PubMed:19279197}; AltName: Full=Pathogen-related protein 12 {ECO:0000305}; Short=OsPR12 {ECO:0000305}; AltName: Full=Protein CADMIUM ACCUMULATION IN LEAF 1 {ECO:0000303|PubMed:29440679}; Flags: Precursor;	F2D2I3_HORVV SubName: Full=Predicted protein {ECO:0000313|EMBL:BAJ89304.1};	--	GO:0005615,extracellular space; GO:0046870,cadmium ion binding; GO:0055073,cadmium ion homeostasis; GO:0006952,defense response; GO:0003674,molecular_function; GO:0005488,binding; GO:0043167,ion binding; GO:0043169,cation binding; GO:0046872,metal ion binding; GO:0046914,transition metal ion binding; GO:0008150,biological_process; GO:0042592,homeostatic process; GO:0048878,chemical homeostasis; G…	PF00304.23:Gamma-thionin family	--	--	--
HORVU.MOREX.r3.1HG0002530	turquoise	4115.60444011377	3479.27680130148	636.327638812296	2842.94916248918	0	0	0	0	0	0	0	0	0	0	0	0	0.363	0.2946	0	0.2649	0.4083	0.2757	1H	5116093	5116655	-	HORVU.MOREX.r3.1HG0002530	--	--	--	defensin Tm-AMP-D1.2-like [Hordeum vulgare subsp. vulgare]	DEF12_TRIMO RecName: Full=Defensin Tm-AMP-D1.2;	A0A8I6WPK0_HORVV RecName: Full=Knot1 domain-containing protein {ECO:0000259|SMART:SM00505};	--	GO:0050832,defense response to fungus; GO:0031640,killing of cells of another organism; GO:0006950,response to stress; GO:0006952,defense response; GO:0008150,biological_process; GO:0009605,response to external stimulus; GO:0009607,response to biotic stimulus; GO:0009620,response to fungus; GO:0043207,response to external biotic stimulus; GO:0044419,biological process involved in interspecies int…	PF00304.23:Gamma-thionin family	--	--	--
HORVU.MOREX.r3.1HG0002630	turquoise	8008.43166768378	6723.99197431617	1284.43969336762	5439.55228094855	0.6804	0.2122	0.0763	0.2786	0.2236	0.0325	0.3693	0.2536	0.2335	0.0351	0.0653	0.0957	25.031	20.0491	10.0116	26.7034	14.0339	24.1602	1H	5391943	5396772	+	HORVU.MOREX.r3.1HG0002630	--	--	--	formin-like protein 14 [Hordeum vulgare subsp. vulgare]	FH14_ORYSJ RecName: Full=Formin-like protein 14; AltName: Full=OsFH14; Flags: Precursor;	A0A8I7B0A8_HORVV RecName: Full=Formin-like protein {ECO:0000256|RuleBase:RU361260};	Rho GTPase effector BNI1 and related formins	GO:0016021,integral component of membrane; GO:0051015,actin filament binding; GO:0045010,actin nucleation; GO:0003674,molecular_function; GO:0003779,actin binding; GO:0005488,binding; GO:0005515,protein binding; GO:0008092,cytoskeletal protein binding; GO:0044877,protein-containing complex binding; GO:0006996,organelle organization; GO:0007010,cytoskeleton organization; GO:0007015,actin filament …	PF02181.26:Formin Homology 2 Domain	--	--	--
HORVU.MOREX.r3.1HG0002660	turquoise	6547.35320208566	5668.55344393545	878.79975815021	4789.75368578524	5.8627	5.9702	6.5365	3.561	4.0759	4.2612	5.1011	6.1138	4.7562	4.7444	4.5631	4.3762	10.9205	9.6039	7.2116	9.0913	8.0036	8.7635	1H	5495137	5501701	+	HORVU.MOREX.r3.1HG0002660	--	K20177 vacuolar protein sorting-associated protein 3 | (RefSeq) vacuolar sorting protein 3-like (A)	--	vacuolar sorting protein 3 [Hordeum vulgare subsp. vulgare]	VPS3_ARATH RecName: Full=Vacuolar sorting protein 3 {ECO:0000303|PubMed:29463724};	M0YVJ9_HORVV SubName: Full=Uncharacterized protein {ECO:0000313|EnsemblPlants:HORVU.MOREX.r3.1HG0002660.1};	Vacuolar assembly/sorting proteins VPS39/VAM6/VPS3	GO:0033263,CORVET complex; GO:0005737,cytoplasm; GO:0010008,endosome membrane; GO:0016020,membrane; GO:0006914,autophagy; GO:0034058,endosomal vesicle fusion; GO:0006886,intracellular protein transport; GO:0010015,root morphogenesis; GO:0008150,biological_process; GO:0008152,metabolic process; GO:0009056,catabolic process; GO:0009987,cellular process; GO:0044237,cellular metabolic process; GO:004…	PF10367.12:Vacuolar sorting protein 39 domain 2	--	--	--
HORVU.MOREX.r3.1HG0002830	turquoise	66.5381982375359	24.7186072073573	41.8195910301786	-17.101	4.3142	2.5612	2.3728	2.475	3.3592	3.7827	0.6489	0.393	2.2102	0.7231	1.302	0.7883	0.8954	3.0421	2.0312	1.7424	6.7926	2.0035	1H	5691018	5693589	-	HORVU.MOREX.r3.1HG0002830	--	K13418 somatic embryogenesis receptor kinase 1 [EC:2.7.10.1 2.7.11.1] | (RefSeq) LRR receptor kinase SERK2-like (A)	--	LEAF RUST 10 DISEASE-RESISTANCE LOCUS RECEPTOR-LIKE PROTEIN KINASE-like 2.5 [Hordeum vulgare subsp. vulgare]	LRK10_WHEAT RecName: Full=Rust resistance kinase Lr10 {ECO:0000312|EMBL:AAC49629.1}; EC=2.7.11.1; AltName: Full=Probable receptor-like serine/threonine-protein kinase LRK10; Flags: Precursor;	A0A8I6WNN6_HORVV RecName: Full=Non-specific serine/threonine protein kinase {ECO:0000256|ARBA:ARBA00012513}; EC=2.7.11.1 {ECO:0000256|ARBA:ARBA00012513};	Serine/threonine protein kinase	GO:0016021,integral component of membrane; GO:0005886,plasma membrane; GO:0005524,ATP binding; GO:0106310,protein serine kinase activity; GO:0004674,protein serine/threonine kinase activity; GO:0006468,protein phosphorylation; GO:0000166,nucleotide binding; GO:0003674,molecular_function; GO:0005488,binding; GO:0017076,purine nucleotide binding; GO:0030554,adenyl nucleotide binding; GO:0032553,rib…	PF00069.28:Protein kinase domain	--	--	--
HORVU.MOREX.r3.1HG0002860	turquoise	3952.34276401966	3219.68	732.661951150664	2487.01886171834	0.3934	0.2368	0.2453	0.1399	0.3685	0.1743	0	0.0189	0.3712	0.047	0	0	0.6925	0.8175	0.433	0.6329	0.5193	0.5313	1H	5704000	5708872	-	HORVU.MOREX.r3.1HG0002860	--	--	--	hypothetical protein ZWY2020_055116 [Hordeum vulgare]	--	A0A8I6WGG7_HORVV RecName: Full=DUF4220 domain-containing protein {ECO:0000259|Pfam:PF13968};	--	--	PF13968.9:Domain of unknown function (DUF4220)	--	--	--
HORVU.MOREX.r3.1HG0002870	turquoise	6752.92276775771	5803.28378882111	949.638978936597	4853.64480988452	25.2114	28.7725	30.647	18.7686	20.2951	18.528	30.6471	28.8098	29.0361	17.3578	20.8785	18.2716	49.6516	44.696	39.3961	46.5382	35.2689	49.4344	1H	5710783	5714227	-	HORVU.MOREX.r3.1HG0002870	--	--	--	zinc finger transcription factor YY1-like [Hordeum vulgare subsp. vulgare]	YY1_ARATH RecName: Full=Zinc finger transcription factor YY1 {ECO:0000303|PubMed:22508367}; AltName: Full=Protein YIN YANG 1 {ECO:0000303|PubMed:22508367}; Short=AtYY1 {ECO:0000303|PubMed:22508367};	A0A8I6WCM9_HORVV SubName: Full=Uncharacterized protein {ECO:0000313|EnsemblPlants:HORVU.MOREX.r3.1HG0002870.1};	--	GO:0031011,Ino80 complex; GO:0005634,nucleus; GO:0031519,PcG protein complex; GO:0005667,transcription regulator complex; GO:0000981,DNA-binding transcription factor activity, RNA polymerase II-specific; GO:0046872,metal ion binding; GO:0000978,RNA polymerase II cis-regulatory region sequence-specific DNA binding; GO:0043565,sequence-specific DNA binding; GO:0009738,abscisic acid-activated signal…	PF00096.29:Zinc finger, C2H2 type	C2H2	TF	C2H2
HORVU.MOREX.r3.1HG0002890	turquoise	6479.27467606369	5410.84729225021	1068.42738381348	4342.41990843674	9.5076	11.4975	10.3637	9.1438	8.9234	8.0498	7.5156	8.323	8.6454	6.3255	7.0353	5.884	17.1156	14.367	13.7233	16.5312	12.2515	16.8513	1H	5722869	5725586	-	HORVU.MOREX.r3.1HG0002890	--	K13216 nuclear inhibitor of protein phosphatase 1 [EC:3.1.4.-] | (RefSeq) protein phosphatase 1 regulatory inhibitor subunit PPP1R8 homolog (A)	--	protein phosphatase 1 regulatory inhibitor subunit PPP1R8 homolog [Hordeum vulgare subsp. vulgare]	PP1R8_ARATH RecName: Full=Protein phosphatase 1 regulatory inhibitor subunit PPP1R8 homolog {ECO:0000305};	M0YYQ8_HORVV SubName: Full=Uncharacterized protein {ECO:0000313|EnsemblPlants:HORVU.MOREX.r3.1HG0002890.1};	Nuclear inhibitor of phosphatase-1	GO:0003729,mRNA binding; GO:0004864,protein phosphatase inhibitor activity; GO:0003674,molecular_function; GO:0003676,nucleic acid binding; GO:0003723,RNA binding; GO:0005488,binding; GO:0097159,organic cyclic compound binding; GO:1901363,heterocyclic compound binding; GO:0004857,enzyme inhibitor activity; GO:0019208,phosphatase regulator activity; GO:0019212,phosphatase inhibitor activity; GO:00…	PF00498.29:FHA domain	--	--	--
HORVU.MOREX.r3.1HG0003090	turquoise	5475.80621229326	4506.88863325368	968.917579039577	3537.9710542141	1.7122	0	0.1174	0.2142	0.0794	0.2002	0.2382	0.0433	0.2693	0.081	0.1758	0.1177	30.2989	22.7202	24.7112	61.3295	34.1629	49.7028	1H	5944995	5974567	+	HORVU.MOREX.r3.1HG0003090	--	--	--	thionin-2.2-like isoform X1 [Hordeum vulgare subsp. vulgare]	THN_BRARP RecName: Full=Thionin; Contains: RecName: Full=Thionin; Contains: RecName: Full=Acidic protein; Flags: Precursor;	A0A8I6WNP9_HORVV SubName: Full=Uncharacterized protein {ECO:0000313|EnsemblPlants:HORVU.MOREX.r3.1HG0003090.2};	--	GO:0090729,toxin activity; GO:0006952,defense response; GO:0003674,molecular_function; GO:0006950,response to stress; GO:0008150,biological_process; GO:0050896,response to stimulus	--	--	--	--
HORVU.MOREX.r3.1HG0003130	turquoise	8595.29304185964	7264.66752420856	1330.62551765108	5934.04200655748	1.4581	1.8473	1.8159	0.8587	1.0979	0.6255	1.2097	2.0537	1.6618	0.8405	0.8767	0.5553	8.2308	7.6277	6.7178	7.7097	4.8593	6.6779	1H	6053483	6059540	-	HORVU.MOREX.r3.1HG0003130	--	K10599 pre-GAKVK	ko03040: Spliceosome; ko04120: Ubiquitin mediated proteolysis	PH, RCC1 and FYVE domains-containing protein 1-like [Hordeum vulgare subsp. vulgare]	PRAF1_ARATH RecName: Full=PH, RCC1 and FYVE domains-containing protein 1 {ECO:0000303|PubMed:11563980}; AltName: Full=Protein Praf4 {ECO:0000303|PubMed:15358268};	F2D6I2_HORVV SubName: Full=Predicted protein {ECO:0000313|EMBL:BAJ90703.1};	--	GO:0005085,guanyl-nucleotide exchange factor activity; GO:0046872,metal ion binding; GO:0070300,phosphatidic acid binding; GO:0035091,phosphatidylinositol binding; GO:0003674,molecular_function; GO:0030234,enzyme regulator activity; GO:0030695,GTPase regulator activity; GO:0060589,nucleoside-triphosphatase regulator activity; GO:0098772,molecular function regulator activity; GO:0005488,binding; G…	PF00415.21:Regulator of chromosome condensation (RCC1) repeat	--	--	--
HORVU.MOREX.r3.1HG0003140	turquoise	7672.93617846379	6318.16494390519	1354.7712345586	4963.39370934659	33.0891	24.9369	30.3342	28.4109	31.8293	29.8455	25.684	24.1649	27.168	41.1277	40.3357	31.8171	179.816	140.738	114.465	206.93	133.729	198.88	1H	6142235	6145606	+	HORVU.MOREX.r3.1HG0003140	--	K10355 actin, other eukaryote | (RefSeq) actin-97-like (A)	ko04814: Motor proteins	hypothetical protein OsJ_16821 [Oryza sativa Japonica Group]	ACT11_SOLTU RecName: Full=Actin-97;	B9FK20_ORYSJ SubName: Full=Uncharacterized protein {ECO:0000313|EMBL:EEE62039.1};	Actin and related proteins	GO:0005737,cytoplasm; GO:0005856,cytoskeleton; GO:0005524,ATP binding; GO:0000166,nucleotide binding; GO:0003674,molecular_function; GO:0005488,binding; GO:0017076,purine nucleotide binding; GO:0030554,adenyl nucleotide binding; GO:0032553,ribonucleotide binding; GO:0032555,purine ribonucleotide binding; GO:0032559,adenyl ribonucleotide binding; GO:0035639,purine ribonucleoside triphosphate bindi…	PF00022.22:Actin	--	--	--
HORVU.MOREX.r3.1HG0003150	turquoise	2718.87328990641	2183.84774017611	535.026	1648.82219044581	15.051	17.9808	19.876	11.5342	12.2717	9.2032	14.8739	20.7105	18.1081	8.858	9.1146	9.8511	26.2382	28.87	18.4671	20.0116	15.4083	21.8006	1H	6145972	6148385	-	HORVU.MOREX.r3.1HG0003150	--	K09510 DnaJ homolog subfamily B member 4 | (RefSeq) dnaJ homolog subfamily B member 4-like (A)	--	uncharacterized protein LOC123430580 [Hordeum vulgare subsp. vulgare]	--	F2DVL8_HORVV SubName: Full=Predicted protein {ECO:0000313|EMBL:BAJ99139.1};	Molecular chaperone (DnaJ superfamily)	GO:0009507,chloroplast; GO:0005783,endoplasmic reticulum; GO:0005575,cellular_component; GO:0005622,intracellular anatomical structure; GO:0005737,cytoplasm; GO:0009536,plastid; GO:0043226,organelle; GO:0043227,membrane-bounded organelle; GO:0043229,intracellular organelle; GO:0043231,intracellular membrane-bounded organelle; GO:0110165,cellular anatomical entity; GO:0012505,endomembrane system	PF00226.34:DnaJ domain	--	--	--
HORVU.MOREX.r3.1HG0003160	turquoise	4007.07578445592	3315.31912283123	691.756661624688	2623.56246120654	0.024	0	0	0	0	0	0	0.0219	0.068	0	0.0254	0.0891	0.2433	0.3687	0.1141	0.2368	0.3285	0.5176	1H	6151265	6157784	+	HORVU.MOREX.r3.1HG0003160	--	K21797 phosphatidylinositol 4-phosphatase [EC:3.1.3.-] | (RefSeq) phosphoinositide phosphatase SAC7-like isoform X1 (A)	ko00562: Inositol phosphate metabolism; ko01100: Metabolic pathways; ko04070: Phosphatidylinositol signaling system	phosphoinositide phosphatase SAC7-like [Hordeum vulgare subsp. vulgare]	SAC7_ARATH RecName: Full=Phosphoinositide phosphatase SAC7; Short=AtSAC7; EC=3.1.3.-; AltName: Full=Protein ROOT HAIR DEFECTIVE 4; AltName: Full=Protein SUPPRESSOR OF ACTIN 1C; Short=AtSAC1c; AltName: Full=Protein SUPPRESSOR OF ACTIN 7; AltName: Full=SAC domain protein 7; AltName: Full=SAC1-like protein AtSAC1c;	A0A8I6WNQ7_HORVV RecName: Full=SAC domain-containing protein {ECO:0000259|PROSITE:PS50275};	Putative phosphoinositide phosphatase	GO:0030659,cytoplasmic vesicle membrane; GO:0005829,cytosol; GO:0005783,endoplasmic reticulum; GO:0005789,endoplasmic reticulum membrane; GO:0016021,integral component of membrane; GO:0005886,plasma membrane; GO:0031520,plasma membrane of cell tip; GO:0009506,plasmodesma; GO:0090404,pollen tube tip; GO:0035619,root hair tip; GO:0043812,phosphatidylinositol-4-phosphate phosphatase activity; GO:004…	PF02383.21:SacI homology domain	--	--	--
HORVU.MOREX.r3.1HG0003280	turquoise	3978.31367091606	3206.82083767556	771.492833240502	2435.32800443506	0	0	0	0	0.0149	0	0.0516	0.122	0	0.1064	0.0707	0.0166	0.2579	0.2791	0.522	0.3302	0.229	0.2887	1H	6698673	6706333	-	HORVU.MOREX.r3.1HG0003280	--	--	--	uncharacterized protein LOC123404005 [Hordeum vulgare subsp. vulgare]	DRL27_ARATH RecName: Full=Disease resistance protein At4g27190;	A0A8I6W3Q0_HORVV SubName: Full=Uncharacterized protein {ECO:0000313|EnsemblPlants:HORVU.MOREX.r3.1HG0003280.1};	Apoptotic ATPase	GO:0043531,ADP binding; GO:0005524,ATP binding; GO:0006952,defense response; GO:0000166,nucleotide binding; GO:0003674,molecular_function; GO:0005488,binding; GO:0017076,purine nucleotide binding; GO:0030554,adenyl nucleotide binding; GO:0032553,ribonucleotide binding; GO:0032555,purine ribonucleotide binding; GO:0032559,adenyl ribonucleotide binding; GO:0036094,small molecule binding; GO:0043167…	PF13855.9:Leucine rich repeat	--	--	--
HORVU.MOREX.r3.1HG0003290	turquoise	5989.72948287693	5087.04520427665	902.684278600278	4184.36092567637	0.7843	0.8121	1.4124	0.9785	1.0138	0.7806	1.9188	2.6937	1.1802	1.1312	1.4777	0.6034	6.5098	6.7542	5.9547	4.578	2.7912	4.4279	1H	6745005	6752823	-	HORVU.MOREX.r3.1HG0003290	--	--	--	uncharacterized protein LOC123431011 [Hordeum vulgare subsp. vulgare]	--	A0A8I6WAK7_HORVV SubName: Full=Uncharacterized protein {ECO:0000313|EnsemblPlants:HORVU.MOREX.r3.1HG0003290.1};	--	--	PF10198.12:Histone acetyltransferases subunit 3	--	--	--
HORVU.MOREX.r3.1HG0003310	turquoise	6352.7356910857	5471.02034900555	881.715342080149	4589.3050069254	0.0508	0.1745	0.1506	0	0.0283	0	0.0392	0.1853	0.048	0.1155	0.2148	0	2.3449	1.3664	0.7734	1.379	0.7246	1.0178	1H	6787041	6788808	+	HORVU.MOREX.r3.1HG0003310	--	K01455 formamidase [EC:3.5.1.49] | (RefSeq) pentatricopeptide repeat-containing protein At5g56310-like (A)	ko00460: Cyanoamino acid metabolism; ko00630: Glyoxylate and dicarboxylate metabolism; ko00910: Nitrogen metabolism; ko01100: Metabolic pathways; ko01200: Carbon metabolism	pentatricopeptide repeat-containing protein At3g51320 [Hordeum vulgare subsp. vulgare]	PP278_ARATH RecName: Full=Pentatricopeptide repeat-containing protein At3g51320;	A0A8I7B0B5_HORVV SubName: Full=Uncharacterized protein {ECO:0000313|EnsemblPlants:HORVU.MOREX.r3.1HG0003310.1};	FOG: PPR repeat	--	PF01535.23:PPR repeat	--	--	--
HORVU.MOREX.r3.1HG0003430	turquoise	1607.72464470361	1232.62860283687	375.096041866741	857.532560970125	12.9516	14.4478	13.3296	8.8816	9.3476	10.0382	16.6166	16.8484	13.6478	15.3312	14.8256	13.8538	16.9274	20.5403	20.2688	16.0496	18.4735	19.0221	1H	6978204	6982039	+	HORVU.MOREX.r3.1HG0003430	--	K20242 ecotropic viral integration site 5 protein | (RefSeq) EVI5-like protein (A)	--	growth hormone-regulated TBC protein 1 [Hordeum vulgare subsp. vulgare]	GAP22_ARATH RecName: Full=Rab GTPase-activating protein 22 {ECO:0000303|PubMed:16332933};	A0A8I6X104_HORVV RecName: Full=Rab-GAP TBC domain-containing protein {ECO:0000259|PROSITE:PS50086};	Ypt/Rab GTPase activating protein	GO:0005634,nucleus; GO:0005777,peroxisome; GO:0005096,GTPase activator activity; GO:0006952,defense response; GO:0003674,molecular_function; GO:0008047,enzyme activator activity; GO:0030234,enzyme regulator activity; GO:0030695,GTPase regulator activity; GO:0060589,nucleoside-triphosphatase regulator activity; GO:0098772,molecular function regulator activity; GO:0006950,response to stress; GO:000…	PF00566.21:Rab-GTPase-TBC domain	--	--	--
HORVU.MOREX.r3.1HG0003610	turquoise	3747.0366192259	3079.17699990133	667.85961932457	2411.31738057676	0.1646	0.0941	0	0.0927	0	0.0577	1.9443	3.2986	0.0518	1.8376	1.4198	1.3921	4.9769	5.4762	1.8255	4.1932	3.5967	4.4492	1H	7566833	7568605	+	HORVU.MOREX.r3.1HG0003610	--	--	--	uncharacterized protein LOC123437358 [Hordeum vulgare subsp. vulgare]	--	A0A8I6W3R2_HORVV SubName: Full=Uncharacterized protein {ECO:0000313|EnsemblPlants:HORVU.MOREX.r3.1HG0003710.1};	--	--	PF20241.1:Domain of unknown function (DUF6598)	--	--	--
HORVU.MOREX.r3.1HG0003660	turquoise	3739.04191614689	3271.59678354459	467.445	2804.15165094229	0.106	0.0808	0.1744	0.0398	0	0	0	0	0.2667	0	0.0746	0	2.7214	0.465	0.6381	1.4981	0.4028	1.3418	1H	7639773	7652128	-	HORVU.MOREX.r3.1HG0003660	--	--	--	uncharacterized protein LOC123404175 [Hordeum vulgare subsp. vulgare]	--	A0A8I6WPP7_HORVV SubName: Full=Uncharacterized protein {ECO:0000313|EnsemblPlants:HORVU.MOREX.r3.1HG0003660.1};	--	--	PF20241.1:Domain of unknown function (DUF6598)	--	--	--
HORVU.MOREX.r3.1HG0003690	turquoise	8153.27172334691	6881.28254731232	1271.98917603459	5609.29337127773	8.1198	8.3256	9.1287	6.3996	7.6082	6.1211	6.5868	6.9445	6.8514	5.2606	5.4388	4.6704	20.9145	19.8252	17.528	18.0319	13.7886	17.5631	1H	7762537	7773612	+	HORVU.MOREX.r3.1HG0003690	--	K25819 ATP-binding cassette, subfamily D (ALD), peroxisomal ABC transporter [EC:7.6.2.4] | (RefSeq) ABC transporter D family member 1-like (A)	ko02010: ABC transporters; ko04146: Peroxisome	ABC transporter D family member 1-like [Hordeum vulgare subsp. vulgare]	AB1D_ARATH RecName: Full=ABC transporter D family member 1 {ECO:0000303|PubMed:18299247}; Short=ABC transporter ABCD.1 {ECO:0000303|PubMed:18299247}; Short=AtABCD1 {ECO:0000303|PubMed:18299247}; EC=7.6.2.4; AltName: Full=Peroxisomal ABC transporter 1; Short=AtPXA1; AltName: Full=Protein ACETATE NON-UTILIZING 2; AltName: Full=Protein COMATOSE; AltName: Full=Protein PEROXISOME DEFECTIVE 3; Short=Pe…	A0A8I6WM21_HORVV SubName: Full=Uncharacterized protein {ECO:0000313|EnsemblPlants:HORVU.MOREX.r3.1HG0003690.1};	Long-chain acyl-CoA transporter, ABC superfamily (involved in peroxisome organization and biogenesis)	GO:0046861,glyoxysomal membrane; GO:0016021,integral component of membrane; GO:0005778,peroxisomal membrane; GO:0015607,ABC-type fatty-acyl-CoA transporter activity; GO:0005524,ATP binding; GO:0042626,ATPase-coupled transmembrane transporter activity; GO:0005324,long-chain fatty acid transporter activity; GO:0006635,fatty acid beta-oxidation; GO:0016042,lipid catabolic process; GO:0015910,long-ch…	PF06472.18:ABC transporter transmembrane region 2	--	--	--
HORVU.MOREX.r3.1HG0003860	turquoise	3576.38560258954	2941.21255374812	635.173048841415	2306.03950490671	22.0322	21.2081	21.0303	23.7511	24.16	22.3047	24.0765	31.3165	20.9396	15.8496	17.0557	14.0542	34.8968	30.9089	28.4236	32.3103	28.2078	36.4653	1H	8315499	8320178	+	HORVU.MOREX.r3.1HG0003860	--	K03123 transcription initiation factor TFIIA small subunit | (RefSeq) transcription initiation factor IIA subunit 2 (A)	ko03022: Basal transcription factors	hypothetical protein ZWY2020_055036 [Hordeum vulgare]	T2AG_ORYSI RecName: Full=Transcription initiation factor IIA subunit 2; AltName: Full=General transcription factor IIA subunit 2; AltName: Full=Transcription initiation factor IIA gamma chain; Short=TFIIA-gamma;	A0A452XLC6_AEGTS RecName: Full=Transcription initiation factor IIA subunit 2 {ECO:0000256|PIRNR:PIRNR009415};	Transcription initiation factor IIA, gamma subunit	GO:0005672,transcription factor TFIIA complex; GO:0003743,translation initiation factor activity; GO:0006952,defense response; GO:0006367,transcription initiation at RNA polymerase II promoter; GO:0003674,molecular_function; GO:0003676,nucleic acid binding; GO:0005488,binding; GO:0008135,translation factor activity, RNA binding; GO:0045182,translation regulator activity; GO:0090079,translation re…	PF02268.19:Transcription initiation factor IIA, gamma subunit, helical domain	--	--	--
HORVU.MOREX.r3.1HG0004150	turquoise	3016.31475552738	2567.63650184031	448.678253687072	2118.95824815324	6.3528	4.6279	5.2294	2.3549	3.1745	3.3112	4.0058	2.6711	3.7078	2.8631	2.0854	1.9355	8.0242	6.2394	4.3671	7.0749	5.4156	6.9227	1H	8874494	8879852	-	HORVU.MOREX.r3.1HG0004150	--	K08867 WNK lysine deficient protein kinase [EC:2.7.11.1] | (RefSeq) probable serine/threonine-protein kinase WNK2 isoform X1 (A)	--	probable serine/threonine-protein kinase WNK2 isoform X2 [Hordeum vulgare subsp. vulgare]	WNK2_ORYSJ RecName: Full=Probable serine/threonine-protein kinase WNK2; Short=OsWNK2; EC=2.7.11.1; AltName: Full=Protein DISEASE RELATIVE SIGNAL 1; AltName: Full=Protein kinase with no lysine 2;	A0A8I6WYW1_HORVV RecName: Full=Non-specific serine/threonine protein kinase {ECO:0000256|ARBA:ARBA00012513}; EC=2.7.11.1 {ECO:0000256|ARBA:ARBA00012513};	Serine/threonine protein kinase	GO:0005737,cytoplasm; GO:0005524,ATP binding; GO:0106310,protein serine kinase activity; GO:0004674,protein serine/threonine kinase activity; GO:0035556,intracellular signal transduction; GO:0006468,protein phosphorylation; GO:0000166,nucleotide binding; GO:0003674,molecular_function; GO:0005488,binding; GO:0017076,purine nucleotide binding; GO:0030554,adenyl nucleotide binding; GO:0032553,ribonu…	PF00069.28:Protein kinase domain	--	--	--
HORVU.MOREX.r3.1HG0004210	turquoise	2380.27959851754	1896.25095215397	484.02864636357	1412.2223057904	5.44	8.0755	5.8846	6.7767	8.4975	8.2813	6.9109	4.3759	7.4823	4.9941	5.6852	3.9398	10.4415	10.3474	6.1073	14.44	8.8418	13.8423	1H	8934524	8936596	+	HORVU.MOREX.r3.1HG0004210	--	K10845 TFIIH basal transcription factor complex TTD-A subunit | (RefSeq) general transcription and DNA repair factor IIH subunit TFB5-like (A)	ko03022: Basal transcription factors; ko03420: Nucleotide excision repair	predicted protein, partial [Hordeum vulgare subsp. vulgare]	TFB5_ARATH RecName: Full=General transcription and DNA repair factor IIH subunit TFB5; Short=AtTFB5 {ECO:0000303|PubMed:15645454}; Short=TFIIH subunit TFB5; AltName: Full=RNA polymerase II transcription factor B subunit 5;	F2EI33_HORVV RecName: Full=General transcription and DNA repair factor IIH subunit TFB5 {ECO:0000256|RuleBase:RU368032}; Flags: Fragment;	Uncharacterized conserved protein	GO:0000439,transcription factor TFIIH core complex; GO:0005675,transcription factor TFIIH holo complex; GO:0006294,nucleotide-excision repair, preincision complex assembly; GO:0070816,phosphorylation of RNA polymerase II C-terminal domain; GO:0006366,transcription by RNA polymerase II; GO:0006367,transcription initiation at RNA polymerase II promoter; GO:0006139,nucleobase-containing compound met…	PF06331.15:Transcription factor TFIIH complex subunit Tfb5	--	--	--
HORVU.MOREX.r3.1HG0004220	turquoise	7715.65477621256	6420.59349092647	1295.06128528609	5125.53220564038	1.3667	0.4299	0.6746	0.7694	1.1402	0.1798	2.9219	0.8093	2.4506	0.0776	1.2271	0.5075	28.2604	24.7737	18.8733	31.271	22.0104	38.5827	1H	8937486	8938841	+	HORVU.MOREX.r3.1HG0004220	--	K16290 xylem cysteine proteinase [EC:3.4.22.-] | (RefSeq) cysteine protease XCP1-like (A)	--	cysteine protease XCP1-like [Hordeum vulgare subsp. vulgare]	XCP1_ARATH RecName: Full=Cysteine protease XCP1 {ECO:0000305}; EC=3.4.22.-; AltName: Full=Xylem cysteine peptidase 1 {ECO:0000303|PubMed:10889267}; Short=AtXCP1 {ECO:0000303|PubMed:10889267}; Flags: Precursor;	B4ESE7_HORVV SubName: Full=Papain-like cysteine proteinase {ECO:0000313|EMBL:CAQ00104.1};	Cysteine proteinase Cathepsin L	GO:0005615,extracellular space; GO:0005764,lysosome; GO:0005634,nucleus; GO:0000325,plant-type vacuole; GO:0005886,plasma membrane; GO:0004197,cysteine-type endopeptidase activity; GO:0010623,programmed cell death involved in cell development; GO:0051603,proteolysis involved in protein catabolic process; GO:0003674,molecular_function; GO:0003824,catalytic activity; GO:0004175,endopeptidase activi…	PF00112.26:Papain family cysteine protease	--	--	--
HORVU.MOREX.r3.1HG0004240	turquoise	5491.2351847175	4556.97119282946	934.263991888039	3622.70720094143	0	0	0	0.1719	0	0	0.3235	0.5911	0	0.8234	0.1613	0.5669	3.3658	2.512	1.016	2.5973	2.524	4.2708	1H	8999026	9000759	+	HORVU.MOREX.r3.1HG0004240	--	--	--	uncharacterized protein LOC123404276 [Hordeum vulgare subsp. vulgare]	--	A0A8I6WGK8_HORVV SubName: Full=Uncharacterized protein {ECO:0000313|EnsemblPlants:HORVU.MOREX.r3.1HG0004240.1};	--	--	PF20241.1:Domain of unknown function (DUF6598)	--	--	--
HORVU.MOREX.r3.1HG0004280	turquoise	7412.78597558688	6238.43809346272	1174.34788212416	5064.09021133857	7.1685	0.2067	0.5352	0	0.067	0.1268	0.9282	0.2195	0.3979	0.2052	0.5091	0.1491	63.0742	35.0872	40.376	44.8544	22.047	37.1035	1H	9112595	9116319	+	HORVU.MOREX.r3.1HG0004280	--	--	--	subtilisin inhibitor-like isoform X1 [Hordeum vulgare subsp. vulgare]	ICI2_HORVU RecName: Full=Subtilisin-chymotrypsin inhibitor-2A; Short=CI-2A;	M0ZD08_HORVV SubName: Full=Uncharacterized protein {ECO:0000313|EnsemblPlants:HORVU.MOREX.r3.1HG0004280.2.CDS2};	--	GO:0004867,serine-type endopeptidase inhibitor activity; GO:0009611,response to wounding; GO:0003674,molecular_function; GO:0004857,enzyme inhibitor activity; GO:0004866,endopeptidase inhibitor activity; GO:0030234,enzyme regulator activity; GO:0030414,peptidase inhibitor activity; GO:0061134,peptidase regulator activity; GO:0061135,endopeptidase regulator activity; GO:0098772,molecular function …	PF00280.21:Potato inhibitor I family	--	--	--
HORVU.MOREX.r3.1HG0004290	turquoise	7075.96690850853	5913.30263565072	1162.66427285782	4750.6383627929	104.592	1.954	11.6184	6.8393	2.1115	0.3995	5.5572	2.0751	6.449	3.0175	1.6041	1.1748	1187.71	678.789	917.856	916.939	430.902	665.843	1H	9112788	9113012	+	HORVU.MOREX.r3.1HG0004290	--	--	--	subtilisin-chymotrypsin inhibitor-2A-like isoform X3 [Hordeum vulgare subsp. vulgare]	ICI2_HORVU RecName: Full=Subtilisin-chymotrypsin inhibitor-2A; Short=CI-2A;	Q8LLA7_HORVU SubName: Full=CI2C {ECO:0000313|EMBL:AAM22830.1};	--	GO:0004867,serine-type endopeptidase inhibitor activity; GO:0009611,response to wounding; GO:0003674,molecular_function; GO:0004857,enzyme inhibitor activity; GO:0004866,endopeptidase inhibitor activity; GO:0030234,enzyme regulator activity; GO:0030414,peptidase inhibitor activity; GO:0061134,peptidase regulator activity; GO:0061135,endopeptidase regulator activity; GO:0098772,molecular function …	PF00280.21:Potato inhibitor I family	--	--	--
HORVU.MOREX.r3.1HG0004540	turquoise	8081.89977007419	6917.20063456267	1164.69913551152	5752.50149905115	2.8556	1.6487	1.8974	0.6492	0.3971	0.3611	1.2163	3.4769	1.8009	0.6079	0.4351	0.3908	26.1054	18.7486	11.3031	18.4138	11.1447	16.4608	1H	9312148	9318724	+	HORVU.MOREX.r3.1HG0004540	--	K17943 pumilio RNA-binding family | (RefSeq) pumilio homolog 3-like (A)	--	pumilio homolog 1-like [Hordeum vulgare subsp. vulgare]	PUM2_ARATH RecName: Full=Pumilio homolog 2; Short=APUM-2; Short=AtPUM2;	A0A8I6WNV7_HORVV RecName: Full=PUM-HD domain-containing protein {ECO:0000259|PROSITE:PS50303};	Translational repressor Pumilio/PUF3 and related RNA-binding proteins (Puf superfamily)	GO:0005737,cytoplasm; GO:0003730,mRNA 3'-UTR binding; GO:0003729,mRNA binding; GO:0003723,RNA binding; GO:0010608,post-transcriptional regulation of gene expression; GO:0006417,regulation of translation; GO:0003674,molecular_function; GO:0003676,nucleic acid binding; GO:0005488,binding; GO:0097159,organic cyclic compound binding; GO:1901363,heterocyclic compound binding; GO:0008150,biological_pro…	PF00806.22:Pumilio-family RNA binding repeat	--	--	--
HORVU.MOREX.r3.1HG0004660	turquoise	783.74413370539	597.566720623368	186.177413082022	411.389307541346	211.275	360.551	258.707	341.276	314.411	248.84	242.925	344.437	369.068	224.735	246.33	234.541	320.505	406.633	483.33	324.382	374.314	349.897	1H	9409540	9416043	-	HORVU.MOREX.r3.1HG0004660	--	--	--	uncharacterized protein At5g02240-like [Hordeum vulgare subsp. vulgare]	Y2766_ARATH RecName: Full=Uncharacterized protein At2g37660, chloroplastic; Flags: Precursor;	F2CT95_HORVV SubName: Full=Predicted protein {ECO:0000313|EMBL:BAJ86066.1};	Predicted dehydrogenase	GO:0048046,apoplast; GO:0009507,chloroplast; GO:0009570,chloroplast stroma; GO:0005783,endoplasmic reticulum; GO:0009579,thylakoid; GO:0005507,copper ion binding; GO:0016491,oxidoreductase activity; GO:0003674,molecular_function; GO:0005488,binding; GO:0043167,ion binding; GO:0043169,cation binding; GO:0046872,metal ion binding; GO:0046914,transition metal ion binding; GO:0003824,catalytic activi…	PF13460.9:NAD(P)H-binding	--	--	--
HORVU.MOREX.r3.1HG0004670	turquoise	1143.75529323882	846.834960795495	296.920332443329	549.914628352166	0.8502	1.2891	1.4835	0.6902	0.3959	0.2705	0.6703	1.5852	0.3359	0.5164	0.2924	0.3182	1.7437	1.7351	1.8235	1.209	0.6087	1.0961	1H	9410361	9412520	+	HORVU.MOREX.r3.1HG0004670	--	K14494 DELLA protein | (RefSeq) DELLA protein RHT-1-like (A)	ko04075: Plant hormone signal transduction	scarecrow-like protein 9 [Hordeum vulgare subsp. vulgare]	SCL9_ARATH RecName: Full=Scarecrow-like protein 9; Short=AtSCL9; AltName: Full=GRAS family protein 13; Short=AtGRAS-13;	A0A8I6WYY9_HORVV SubName: Full=Uncharacterized protein {ECO:0000313|EnsemblPlants:HORVU.MOREX.r3.1HG0004670.1.CDS1};	--	GO:0005634,nucleus; GO:0003700,DNA-binding transcription factor activity; GO:0043565,sequence-specific DNA binding; GO:0006355,regulation of DNA-templated transcription; GO:0003674,molecular_function; GO:0140110,transcription regulator activity; GO:0003676,nucleic acid binding; GO:0003677,DNA binding; GO:0005488,binding; GO:0097159,organic cyclic compound binding; GO:1901363,heterocyclic compound…	PF03514.17:GRAS domain family	--	--	--
HORVU.MOREX.r3.1HG0004870	turquoise	7287.80245644595	6256.92261019597	1030.87984624997	5226.04	4.9173	9.3889	8.2425	4.0902	4.4651	2.3863	6.819	13.0914	12.8419	2.2789	1.8657	2.211	32.2852	29.2806	18.1464	24.8414	18.1693	24.9507	1H	9608078	9611504	+	HORVU.MOREX.r3.1HG0004870	--	K14806 ATP-dependent RNA helicase DDX31/DBP7 [EC:3.6.4.13] | (RefSeq) DEAD-box ATP-dependent RNA helicase 17-like (A)	--	DEAD-box ATP-dependent RNA helicase 17 [Hordeum vulgare subsp. vulgare]	RH17_ORYSJ RecName: Full=DEAD-box ATP-dependent RNA helicase 17 {ECO:0000305}; Short=OsRH17 {ECO:0000303|PubMed:25447922}; EC=3.6.4.13 {ECO:0000305};	A0A8I6WGM4_HORVV SubName: Full=Uncharacterized protein {ECO:0000313|EnsemblPlants:HORVU.MOREX.r3.1HG0004870.1};	ATP-dependent RNA helicase	GO:0005634,nucleus; GO:0005524,ATP binding; GO:0016887,ATP hydrolysis activity; GO:0003723,RNA binding; GO:0003724,RNA helicase activity; GO:0042254,ribosome biogenesis; GO:0000166,nucleotide binding; GO:0003674,molecular_function; GO:0005488,binding; GO:0017076,purine nucleotide binding; GO:0030554,adenyl nucleotide binding; GO:0032553,ribonucleotide binding; GO:0032555,purine ribonucleotide bin…	PF00270.32:DEAD/DEAH box helicase	--	--	--
HORVU.MOREX.r3.1HG0004880	turquoise	6953.60196999931	5901.13741864767	1052.46455135164	4848.67286729604	32.429	32.0872	37.1967	24.9987	28.408	27.6765	32.6097	28.7454	33.7519	23.9681	27.4387	17.0574	54.8205	55.187	53.083	53.3935	47.8851	56.3066	1H	9612054	9614384	-	HORVU.MOREX.r3.1HG0004880	--	K19222 1,4-dihydroxy-2-naphthoyl-CoA hydrolase [EC:3.1.2.28] | (RefSeq) uncharacterized protein LOC123105615 isoform X1 (A)	ko00130: Ubiquinone and other terpenoid-quinone biosynthesis; ko01100: Metabolic pathways; ko01110: Biosynthesis of secondary metabolites; ko01240: Biosynthesis of cofactors	respirasome Complex Assembly Factor 1-like [Hordeum vulgare subsp. vulgare]	--	F2DN57_HORVV SubName: Full=Predicted protein {ECO:0000313|EMBL:BAJ96528.1};	Putative Rab5-interacting protein	GO:0016021,integral component of membrane; GO:0097250,mitochondrial respirasome assembly; GO:0006996,organelle organization; GO:0007005,mitochondrion organization; GO:0008150,biological_process; GO:0009987,cellular process; GO:0016043,cellular component organization; GO:0022607,cellular component assembly; GO:0043933,protein-containing complex organization; GO:0044085,cellular component biogenesi…	PF07019.15:EMC6	--	--	--
HORVU.MOREX.r3.1HG0004890	turquoise	7981.04101306886	6754.77939371267	1226.2616193562	5528.51777435647	3.1301	3.1181	2.8408	3.2684	2.8079	3.0278	4.4923	4.7831	4.6929	3.1241	3.8662	3.2181	10.9251	10.6047	8.0634	9.9827	6.9935	10.961	1H	9619236	9623514	-	HORVU.MOREX.r3.1HG0004890	--	K11550 kinetochore protein Spc25, animal type | (RefSeq) kinetochore protein SPC25 homolog (A)	--	hypothetical protein ZWY2020_054476 [Hordeum vulgare]	SPC25_ARATH RecName: Full=Kinetochore protein SPC25 homolog {ECO:0000303|PubMed:29356153};	M0YFH5_HORVV RecName: Full=Kinetochore protein SPC25 {ECO:0000256|RuleBase:RU367150};	Uncharacterized conserved protein	GO:0031262,Ndc80 complex; GO:0007049,cell cycle; GO:0051301,cell division; GO:0007059,chromosome segregation; GO:0008150,biological_process; GO:0009987,cellular process; GO:0000775,chromosome, centromeric region; GO:0000776,kinetochore; GO:0000779,condensed chromosome, centromeric region; GO:0000793,condensed chromosome; GO:0005575,cellular_component; GO:0005622,intracellular anatomical structure…	PF08234.15:Chromosome segregation protein Spc25	--	--	--
HORVU.MOREX.r3.1HG0004940	turquoise	485.842861856848	398.527422714907	87.3154391419409	311.211983572966	0	1.0354	1.5029	1.3435	2.2885	0.2598	2.3141	3.2236	1.8639	0.3738	2.0428	0.5093	1.1261	1.9408	2.1124	4.5449	3.0024	4.9419	1H	9863768	9864993	+	HORVU.MOREX.r3.1HG0004940	--	K25900 cysteine proteinase RD21 [EC:3.4.22.-] | (RefSeq) oryzain beta chain (A)	--	predicted protein [Hordeum vulgare subsp. vulgare]	SAG39_ORYSI RecName: Full=Senescence-specific cysteine protease SAG39 {ECO:0000305}; EC=3.4.22.- {ECO:0000305}; AltName: Full=Cysteine proteinase SAG39 {ECO:0000305}; AltName: Full=Protein SENESCENCE-ASSOCIATED GENE 39 {ECO:0000250|UniProtKB:Q7XWK5}; Flags: Precursor;	A0A8I6WPU1_HORVV SubName: Full=Uncharacterized protein {ECO:0000313|EnsemblPlants:HORVU.MOREX.r3.1HG0004940.1};	Cysteine proteinase Cathepsin L	GO:0010282,senescence-associated vacuole; GO:0008234,cysteine-type peptidase activity; GO:0007568,aging; GO:0010150,leaf senescence; GO:0010623,programmed cell death involved in cell development; GO:0006508,proteolysis; GO:0009737,response to abscisic acid; GO:0009723,response to ethylene; GO:0009739,response to gibberellin; GO:0003674,molecular_function; GO:0003824,catalytic activity; GO:0008233…	PF00112.26:Papain family cysteine protease	--	--	--
HORVU.MOREX.r3.1HG0005370	turquoise	6997.01487848383	5889.82553891947	1107.18933956436	4782.6361993551	0.546	0.4073	0.6797	0.5079	0.5678	0.3997	0.7682	1.1246	0.8626	1.5904	1.2288	0.9109	5.7513	3.6849	2.5054	4.3784	2.5985	4.265	1H	10554564	10559311	+	HORVU.MOREX.r3.1HG0005370	--	K07466 replication factor A1 | (RefSeq) replication protein A 70 kDa DNA-binding subunit C-like (A)	ko03030: DNA replication; ko03420: Nucleotide excision repair; ko03430: Mismatch repair; ko03440: Homologous recombination	replication protein A 70 kDa DNA-binding subunit C-like [Hordeum vulgare subsp. vulgare]	RFA1C_ORYSJ RecName: Full=Replication protein A 70 kDa DNA-binding subunit C; Short=OsRPA70c; AltName: Full=Replication factor A protein 1C; AltName: Full=Replication protein A 1C;	A0A8I6X1A8_HORVV RecName: Full=Replication protein A subunit {ECO:0000256|RuleBase:RU364130};	Single-stranded DNA-binding replication protein A (RPA), large (70 kD) subunit and related ssDNA-binding proteins	GO:0005662,DNA replication factor A complex; GO:0003684,damaged DNA binding; GO:0043047,single-stranded telomeric DNA binding; GO:0008270,zinc ion binding; GO:0006268,DNA unwinding involved in DNA replication; GO:0000724,double-strand break repair via homologous recombination; GO:0051321,meiotic cell cycle; GO:0006289,nucleotide-excision repair; GO:0007004,telomere maintenance via telomerase; GO:…	PF08646.13:Replication factor-A C terminal domain	--	--	--
HORVU.MOREX.r3.1HG0005400	turquoise	7179.02073615545	6107.86037259711	1071.16036355835	5036.70000903876	11.8596	10.8457	11.2487	7.8839	8.3636	8.2645	10.5104	10.8746	11.7042	6.0729	6.9051	7.2597	20.9515	18.5922	17.9812	18.1176	15.6427	19.3359	1H	10817866	10824904	+	HORVU.MOREX.r3.1HG0005400	--	K14298 mRNA export factor | (RefSeq) protein RAE1-like (A)	ko03013: Nucleocytoplasmic transport	hypothetical protein ZWY2020_054447 [Hordeum vulgare]	RAE1_ARATH RecName: Full=Protein RAE1 {ECO:0000303|PubMed:21189294}; AltName: Full=RNA export factor 1 {ECO:0000303|PubMed:21189294};	F2DGY8_HORVV SubName: Full=Predicted protein {ECO:0000313|EMBL:BAJ94359.1};	mRNA export protein (contains WD40 repeats)	GO:0080008,Cul4-RING E3 ubiquitin ligase complex; GO:0005635,nuclear envelope; GO:0005643,nuclear pore; GO:0003723,RNA binding; GO:0043130,ubiquitin binding; GO:0051028,mRNA transport; GO:0015031,protein transport; GO:0006405,RNA export from nucleus; GO:0000972,transcription-dependent tethering of RNA polymerase II gene DNA at nuclear periphery; GO:0003674,molecular_function; GO:0003676,nucleic a…	PF00400.35:WD domain, G-beta repeat	--	--	--
HORVU.MOREX.r3.1HG0005410	turquoise	5275.82913113582	4478.78258694855	797.04654418727	3681.73604276128	13.3307	13.0267	13.0962	12.9693	15.4764	11.3708	11.4668	10.5819	14.5957	10.9114	12.0648	10.3326	24.8923	22.6792	14.9808	21.699	14.2398	22.2541	1H	10825469	10828617	-	HORVU.MOREX.r3.1HG0005410	--	K10268 F-box and leucine-rich repeat protein 2/20 | (RefSeq) F-box/LRR-repeat protein 3-like (A)	--	predicted protein, partial [Hordeum vulgare subsp. vulgare]	FBL23_ARATH RecName: Full=Putative F-box/LRR-repeat protein 23;	F2DL76_HORVV SubName: Full=Predicted protein {ECO:0000313|EMBL:BAJ95847.1}; Flags: Fragment;	Leucine rich repeat proteins, some proteins contain F-box	--	PF12937.10:F-box-like	--	--	--
HORVU.MOREX.r3.1HG0005480	turquoise	7582.00219747302	6366.9499609221	1215.05223655092	5151.89772437119	2.3296	3.2298	3.624	3.8153	3.4552	2.3769	3.644	5.4665	5.0633	2.6452	3.2811	2.2719	16.6009	13.8611	10.403	20.1905	12.7172	19.4942	1H	11129339	11130008	-	HORVU.MOREX.r3.1HG0005480	--	K17777 mitochondrial import inner membrane translocase subunit TIM9 | (RefSeq) mitochondrial import inner membrane translocase subunit Tim9-like (A)	--	hypothetical protein ZWY2020_054424 [Hordeum vulgare]	TIM9_ORYSJ RecName: Full=Mitochondrial import inner membrane translocase subunit Tim9;	A0A8I7B220_HORVV RecName: Full=zf-Tim10_DDP domain-containing protein {ECO:0000259|Pfam:PF02953};	Mitochondrial import inner membrane translocase, subunit TIM9	GO:0005743,mitochondrial inner membrane; GO:0046872,metal ion binding; GO:0007005,mitochondrion organization; GO:0015031,protein transport; GO:0003674,molecular_function; GO:0005488,binding; GO:0043167,ion binding; GO:0043169,cation binding; GO:0006996,organelle organization; GO:0008150,biological_process; GO:0009987,cellular process; GO:0016043,cellular component organization; GO:0071840,cellula…	PF02953.18:Tim10/DDP family zinc finger	--	--	--
HORVU.MOREX.r3.1HG0005600	turquoise	2111.41420161355	1842.63361434232	268.780587271231	1573.85302707109	7.2033	12.3948	12.8378	63.52	51.4799	34.2068	86.436	31.4171	21.9579	174.944	268.266	167.825	2786.2	171.034	159.39	1424.09	200.524	2136.84	1H	11494736	11495674	+	HORVU.MOREX.r3.1HG0005600	--	--	--	hypothetical protein ZWY2020_054420 [Hordeum vulgare]	MT2C_ORYSI RecName: Full=Metallothionein-like protein 2C; AltName: Full=Class I metallothionein-like protein 2C; AltName: Full=OsMT-I-2c; AltName: Full=OsMT2b;	I3QM93_HORVU SubName: Full=Metallothionein {ECO:0000313|EMBL:AFK12210.1};	--	GO:0005829,cytosol; GO:0046872,metal ion binding; GO:0072593,reactive oxygen species metabolic process; GO:0003674,molecular_function; GO:0005488,binding; GO:0043167,ion binding; GO:0043169,cation binding; GO:0008150,biological_process; GO:0008152,metabolic process; GO:0009987,cellular process; GO:0044237,cellular metabolic process; GO:0005575,cellular_component; GO:0005622,intracellular anatomic…	PF01439.21:Metallothionein	--	--	--
HORVU.MOREX.r3.1HG0005750	turquoise	7964.99952137848	6693.83571015672	1271.16381122176	5422.67189893496	20.9121	18.2012	21.6127	15.3171	17.4199	17.7423	13.5275	10.6926	15.5851	12.7165	13.2003	13.3923	64.199	62.5347	43.5227	58.627	34.8805	58.1338	1H	11836012	11838262	-	HORVU.MOREX.r3.1HG0005750	--	K19044 E3 ubiquitin-protein ligase XBAT32/33 [EC:2.3.2.27] | (RefSeq) probable E3 ubiquitin-protein ligase XBOS32 (A)	--	E3 ubiquitin-protein ligase XB3 [Hordeum vulgare subsp. vulgare]	XB3_ORYSJ RecName: Full=E3 ubiquitin-protein ligase XB3; EC=2.3.2.27; AltName: Full=Ankyrin repeat domain and RING finger-containing protein XB3; AltName: Full=RING-type E3 ubiquitin transferase XB3; AltName: Full=XA21-binding protein 3;	A0A8I6WGP4_HORVV RecName: Full=RING-type domain-containing protein {ECO:0000259|PROSITE:PS50089};	--	GO:0046872,metal ion binding; GO:0004842,ubiquitin-protein transferase activity; GO:0044260,cellular macromolecule metabolic process; GO:0042742,defense response to bacterium; GO:0051865,protein autoubiquitination; GO:0003674,molecular_function; GO:0005488,binding; GO:0043167,ion binding; GO:0043169,cation binding; GO:0003824,catalytic activity; GO:0016740,transferase activity; GO:0019787,ubiquit…	PF13637.9:Ankyrin repeats (many copies)	--	--	--
HORVU.MOREX.r3.1HG0005810	turquoise	7953.89207335476	6776.4412398326	1177.45083352216	5598.99040631044	2.6656	2.6677	2.9903	2.4556	2.4934	1.7848	2.6137	5.7121	3.5161	1.5133	2.0798	1.9121	18.2068	18.1747	8.9562	18.1929	11.1206	14.4281	1H	11881186	11884961	-	HORVU.MOREX.r3.1HG0005810	--	--	--	hypothetical protein D1007_16272 [Hordeum vulgare]	NUP43_ARATH RecName: Full=Nuclear pore complex protein NUP43 {ECO:0000303|PubMed:21189294}; AltName: Full=Nucleoporin 43;	A0A8I6WM78_HORVV SubName: Full=Uncharacterized protein {ECO:0000313|EnsemblPlants:HORVU.MOREX.r3.1HG0005810.1};	--	GO:0005635,nuclear envelope; GO:0031080,nuclear pore outer ring; GO:0051028,mRNA transport; GO:0015031,protein transport; GO:0006403,RNA localization; GO:0006810,transport; GO:0008150,biological_process; GO:0015931,nucleobase-containing compound transport; GO:0033036,macromolecule localization; GO:0050657,nucleic acid transport; GO:0050658,RNA transport; GO:0051179,localization; GO:0051234,establ…	--	--	--	--
HORVU.MOREX.r3.1HG0005830	turquoise	6524.79	5593.07117531329	931.718004393716	4661.35317091957	1.0756	0.9302	0.9842	1.4474	1.4591	1.1317	2.7084	1.9598	1.3617	1.3405	1.1916	1.104	8.722	6.2734	4.6392	5.7438	2.9911	5.0631	1H	12064600	12066525	-	HORVU.MOREX.r3.1HG0005830	--	--	--	dof zinc finger protein DOF3.6-like isoform X2 [Hordeum vulgare subsp. vulgare]	DOF36_ARATH RecName: Full=Dof zinc finger protein DOF3.6; Short=AtDOF3.6; AltName: Full=OBF-binding protein 3;	A0A8I6WZ45_HORVV RecName: Full=Dof-type domain-containing protein {ECO:0000259|PROSITE:PS50884};	--	GO:0005634,nucleus; GO:0003677,DNA binding; GO:0003700,DNA-binding transcription factor activity; GO:0046872,metal ion binding; GO:0003674,molecular_function; GO:0003676,nucleic acid binding; GO:0005488,binding; GO:0097159,organic cyclic compound binding; GO:1901363,heterocyclic compound binding; GO:0140110,transcription regulator activity; GO:0043167,ion binding; GO:0043169,cation binding; GO:00…	PF02701.18:Dof domain, zinc finger	--	--	--
HORVU.MOREX.r3.1HG0005840	turquoise	7204.62269440527	6065.18939703942	1139.43329736585	4925.75609967356	1.2827	1.0868	2.1574	1.9257	1.9025	1.5496	0.549	1.2118	2.9142	0.3237	0.8531	0.4116	8.9568	7.9211	3.523	8.1057	6.2291	7.2667	1H	12107340	12110125	-	HORVU.MOREX.r3.1HG0005840	--	--	--	uncharacterized protein LOC123404597 [Hordeum vulgare subsp. vulgare]	--	M0V882_HORVV SubName: Full=Uncharacterized protein {ECO:0000313|EnsemblPlants:HORVU.MOREX.r3.1HG0005840.1.CDS1};	--	--	--	--	--	--
HORVU.MOREX.r3.1HG0006400	turquoise	7098.59920585539	6123.2653098646	975.333895990783	5147.93141387382	2.8425	2.7573	3.3035	1.5395	1.8811	1.8551	1.3445	2.0159	2.5298	1.4299	1.5583	1.1134	9.5736	7.9726	3.9339	7.8956	4.6562	7.5166	1H	13340783	13345156	+	HORVU.MOREX.r3.1HG0006400	--	K20843 hydroxyproline O-galactosyltransferase 2/3/4/5/6 [EC:2.4.1.-] | (RefSeq) hydroxyproline O-galactosyltransferase GALT6-like (A)	--	hydroxyproline O-galactosyltransferase GALT5-like [Hordeum vulgare subsp. vulgare]	B3GTI_ARATH RecName: Full=Hydroxyproline O-galactosyltransferase GALT5 {ECO:0000303|PubMed:25974423}; Short=AtGALT5 {ECO:0000303|PubMed:25974423}; EC=2.4.1.- {ECO:0000269|PubMed:25974423}; AltName: Full=Beta-1,3-galactosyltransferase 18 {ECO:0000305};	A0A8I6WAR9_HORVV RecName: Full=Galectin domain-containing protein {ECO:0000259|PROSITE:PS51304};	Galactosyltransferases	GO:0005768,endosome; GO:0005794,Golgi apparatus; GO:0000139,Golgi membrane; GO:0016021,integral component of membrane; GO:0005802,trans-Golgi network; GO:0030246,carbohydrate binding; GO:0008378,galactosyltransferase activity; GO:0016757,glycosyltransferase activity; GO:1990714,hydroxyproline O-galactosyltransferase activity; GO:0010405,arabinogalactan protein metabolic process; GO:0018258,protei…	PF00337.25:Galactoside-binding lectin	--	--	--
HORVU.MOREX.r3.1HG0006420	turquoise	7477.58181426564	6254.36684280906	1223.21497145658	5031.15187135248	0.199	0.6829	0.4685	0.3792	0.3235	0.1611	0.5071	0.9762	0.3756	0.5562	0.4689	0.2274	2.4051	3.1904	2.3577	3.1553	1.693	2.7815	1H	13380272	13383061	+	HORVU.MOREX.r3.1HG0006420	--	K13457 disease resistance protein RPM1 | (RefSeq) disease resistance protein RPM1-like (A)	ko04626: Plant-pathogen interaction	disease resistance protein RPM1-like [Hordeum vulgare subsp. vulgare]	RPM1_ARATH RecName: Full=Disease resistance protein RPM1 {ECO:0000303|PubMed:7638602}; AltName: Full=Resistance to Pseudomonas syringae protein 3 {ECO:0000303|PubMed:9861059}; AltName: Full=Resistance to Pseudomonas syringae pv. Maculicola protein 1 {ECO:0000303|PubMed:7638602};	M0YIJ8_HORVV SubName: Full=Uncharacterized protein {ECO:0000313|EnsemblPlants:HORVU.MOREX.r3.1HG0006420.1.CDS1};	Apoptotic ATPase	GO:0012505,endomembrane system; GO:0019897,extrinsic component of plasma membrane; GO:0005886,plasma membrane; GO:0043531,ADP binding; GO:0005524,ATP binding; GO:0000166,nucleotide binding; GO:0009626,plant-type hypersensitive response; GO:0003674,molecular_function; GO:0005488,binding; GO:0017076,purine nucleotide binding; GO:0030554,adenyl nucleotide binding; GO:0032553,ribonucleotide binding; …	PF00931.25:NB-ARC domain	--	--	--
HORVU.MOREX.r3.1HG0006430	turquoise	7855.52842039517	6492.2574701435	1363.27095025167	5128.98651989183	0	0.1554	0.0839	0.1148	0.0945	0.0358	0.0262	0.1238	0.1443	0	0	0.0841	0.6544	0.5404	0.5169	0.5194	0.4842	0.5058	1H	13385748	13388261	-	HORVU.MOREX.r3.1HG0006430	--	K13430 serine/threonine-protein kinase PBS1 [EC:2.7.11.1] | (RefSeq) probable serine/threonine-protein kinase PBL7 (A)	ko04626: Plant-pathogen interaction	G-type lectin S-receptor-like serine/threonine-protein kinase SD2-5 [Hordeum vulgare subsp. vulgare]	SD25_ARATH RecName: Full=G-type lectin S-receptor-like serine/threonine-protein kinase SD2-5; EC=2.7.11.1; AltName: Full=S-domain-2 (SD2) receptor kinase 5; Short=SD2-5; Flags: Precursor;	A0A8I7B227_HORVV RecName: Full=Receptor-like serine/threonine-protein kinase {ECO:0000256|PIRNR:PIRNR000641}; EC=2.7.11.1 {ECO:0000256|PIRNR:PIRNR000641};	--	GO:0016021,integral component of membrane; GO:0005886,plasma membrane; GO:0005524,ATP binding; GO:0005516,calmodulin binding; GO:0030246,carbohydrate binding; GO:0004672,protein kinase activity; GO:0106310,protein serine kinase activity; GO:0004674,protein serine/threonine kinase activity; GO:0031625,ubiquitin protein ligase binding; GO:0046777,protein autophosphorylation; GO:0000166,nucleotide b…	PF00069.28:Protein kinase domain	--	--	--
HORVU.MOREX.r3.1HG0006490	turquoise	2485.15175159798	1659.03981865657	826.111932941418	832.927885715149	18.7004	35.2206	28.3614	46.2288	49.1495	40.8417	34.2681	26.1718	44.2589	27.1278	30.2221	21.6861	48.7921	54.4199	51.5416	58.5862	58.3809	56.8639	1H	13469764	13470780	-	HORVU.MOREX.r3.1HG0006490	--	--	--	uncharacterized protein LOC123404801 [Hordeum vulgare subsp. vulgare]	--	A0A8I6WPY1_HORVV SubName: Full=Uncharacterized protein {ECO:0000313|EnsemblPlants:HORVU.MOREX.r3.1HG0006490.1.CDS1};	--	--	--	--	--	--
HORVU.MOREX.r3.1HG0006580	turquoise	3833.9728639978	3220.86947305451	613.103390943294	2607.76608211121	62.2589	63.9124	75.9803	45.55	57.7688	48.308	58.1111	43.2497	51.5252	72.7572	61.5697	48.1393	92.9186	90.3817	79.5538	91.8487	72.503	90.6599	1H	13866063	13868614	-	HORVU.MOREX.r3.1HG0006580	--	--	--	uncharacterized protein LOC123447615 [Hordeum vulgare subsp. vulgare]	--	A0A8I6WP15_HORVV SubName: Full=Uncharacterized protein {ECO:0000313|EnsemblPlants:HORVU.MOREX.r3.1HG0006580.2};	--	--	PF10500.12:Nuclear RNA-splicing-associated protein	--	--	--
HORVU.MOREX.r3.1HG0006610	turquoise	8391.68888312762	7009.58129006965	1382.10759305797	5627.47369701168	31.0969	0.6295	4.5098	7.9941	0.6122	1.2161	5.7244	0.8524	1.1427	4.7495	4.3603	5.0412	874.802	697.965	482.604	906.102	440.394	850.493	1H	13953186	13954051	+	HORVU.MOREX.r3.1HG0006610	--	K11251 histone H2A | (RefSeq) histone H2A.2.1 (A)	ko03082: ATP-dependent chromatin remodeling	hypothetical protein ZWY2020_054350 [Hordeum vulgare]	H2A3_WHEAT RecName: Full=Histone H2A.2.2;	A0A8I7B0D5_HORVV RecName: Full=Histone H2A {ECO:0000256|RuleBase:RU003767};	Histone 2A	GO:0000786,nucleosome; GO:0005634,nucleus; GO:0003677,DNA binding; GO:0046982,protein heterodimerization activity; GO:0030527,structural constituent of chromatin; GO:0003674,molecular_function; GO:0003676,nucleic acid binding; GO:0005488,binding; GO:0097159,organic cyclic compound binding; GO:1901363,heterocyclic compound binding; GO:0005515,protein binding; GO:0046983,protein dimerization activi…	PF16211.8:C-terminus of histone H2A	--	--	--
HORVU.MOREX.r3.1HG0006650	turquoise	8406.03885690685	7028.01576836775	1378.0230885391	5649.99267982865	23.3529	0.7109	3.068	5.7986	1.284	1.4481	4.2071	1.092	1.1732	4.4866	4.5959	3.7368	714.437	555.224	383.047	699.822	342.236	684.412	1H	14097773	14098865	+	HORVU.MOREX.r3.1HG0006650	--	K11251 histone H2A | (RefSeq) histone H2A.2.1 (A)	ko03082: ATP-dependent chromatin remodeling	histone H2A.2.1-like [Hordeum vulgare subsp. vulgare]	H2A2_WHEAT RecName: Full=Histone H2A.2.1;	A0A8I6WGR4_HORVV RecName: Full=Histone H2A {ECO:0000256|RuleBase:RU003767};	Histone 2A	GO:0000786,nucleosome; GO:0005634,nucleus; GO:0003677,DNA binding; GO:0046982,protein heterodimerization activity; GO:0030527,structural constituent of chromatin; GO:0003674,molecular_function; GO:0003676,nucleic acid binding; GO:0005488,binding; GO:0097159,organic cyclic compound binding; GO:1901363,heterocyclic compound binding; GO:0005515,protein binding; GO:0046983,protein dimerization activi…	PF16211.8:C-terminus of histone H2A	--	--	--
HORVU.MOREX.r3.1HG0006660	turquoise	7526.87426266257	6370.00757922514	1156.86668343744	5213.1408957877	1.1875	1.7525	0.5672	1.1645	2.2583	0.8867	0.9739	0.6979	1.1206	0.174	1.1329	0	18.0929	13.9076	5.5718	16.0931	7.6865	15.0996	1H	14099496	14102975	-	HORVU.MOREX.r3.1HG0006660	--	K01507 inorganic pyrophosphatase [EC:3.6.1.1] | (RefSeq) soluble inorganic pyrophosphatase 4-like (A)	ko00190: Oxidative phosphorylation	hypothetical protein ZWY2020_054354 [Hordeum vulgare]	IPYR4_ARATH RecName: Full=Soluble inorganic pyrophosphatase 4 {ECO:0000303|PubMed:15135060}; EC=3.6.1.1 {ECO:0000269|Ref.6}; AltName: Full=Pyrophosphate phospho-hydrolase 4 {ECO:0000303|PubMed:15135060}; Short=PPase 4 {ECO:0000303|PubMed:15135060};	A0A446IJ97_TRITD RecName: Full=Inorganic diphosphatase {ECO:0000256|ARBA:ARBA00012146}; EC=3.6.1.1 {ECO:0000256|ARBA:ARBA00012146};	Inorganic pyrophosphatase/Nucleosome remodeling factor, subunit NURF38	GO:0005829,cytosol; GO:0005654,nucleoplasm; GO:0004427,inorganic diphosphate phosphatase activity; GO:0000287,magnesium ion binding; GO:0006796,phosphate-containing compound metabolic process; GO:0003674,molecular_function; GO:0003824,catalytic activity; GO:0016462,pyrophosphatase activity; GO:0016787,hydrolase activity; GO:0016817,hydrolase activity, acting on acid anhydrides; GO:0016818,hydrola…	PF00719.22:Inorganic pyrophosphatase	--	--	--
HORVU.MOREX.r3.1HG0006690	turquoise	8166.76128640406	6995.45640847362	1171.30487793044	5824.15153054317	2.0962	2.7288	3.2947	1.3354	1.442	0.6385	4.8661	6.6334	3.3968	1.5032	2.0394	1.3144	38.2308	28.4845	17.2411	29.7449	14.8901	28.1439	1H	14146310	14159635	+	HORVU.MOREX.r3.1HG0006690	--	K24070 poly [ADP-ribose] polymerase 1 [EC:2.4.2.30] | (RefSeq) poly [ADP-ribose] polymerase 1-like (A)	ko03410: Base excision repair	poly [ADP-ribose]	PARP1_ORYSJ RecName: Full=Poly [ADP-ribose] polymerase 1; Short=PARP-1; EC=2.4.2.30; AltName: Full=NAD(+) ADP-ribosyltransferase 1; Short=ADPRT-1; AltName: Full=Poly[ADP-ribose] synthase 1; AltName: Full=Protein ADP-ribosyltransferase PARP1 {ECO:0000250|UniProtKB:P09874}; EC=2.4.2.- {ECO:0000250|UniProtKB:P09874};	A0A8I6X1F8_HORVV RecName: Full=Poly [ADP-ribose] polymerase {ECO:0000256|PIRNR:PIRNR000489, ECO:0000256|RuleBase:RU362114}; EC=2.4.2.30 {ECO:0000256|PIRNR:PIRNR000489};	NAD+ ADP-ribosyltransferase Parp, required for poly-ADP ribosylation of nuclear proteins	GO:0005730,nucleolus; GO:0003677,DNA binding; GO:0051287,NAD binding; GO:0003950,NAD+ ADP-ribosyltransferase activity; GO:1990404,NAD+-protein ADP-ribosyltransferase activity; GO:0008270,zinc ion binding; GO:0030592,DNA ADP-ribosylation; GO:0006302,double-strand break repair; GO:0070212,protein poly-ADP-ribosylation; GO:0009737,response to abscisic acid; GO:0006979,response to oxidative stress; G…	PF00644.23:Poly(ADP-ribose) polymerase catalytic domain	--	--	--
HORVU.MOREX.r3.1HG0007160	turquoise	3177.08212577288	2600.71881538596	576.363310386917	2024.35550499904	6.3311	7.9693	8.1351	3.9225	4.8441	5.3926	10.3488	9.872	6.3542	8.9954	8.2092	9.0802	14.0908	12.6768	10.1274	12.1409	10.5412	12.9812	1H	14644239	14662881	+	HORVU.MOREX.r3.1HG0007160	--	--	--	protein MICRORCHIDIA 2-like isoform X1 [Hordeum vulgare subsp. vulgare]	MORC2_ARATH RecName: Full=Protein MICRORCHIDIA 2 {ECO:0000303|PubMed:24799676}; Short=AtMORC2 {ECO:0000303|PubMed:24799676}; EC=3.6.-.-; AltName: Full=Protein CRT1-homolog 1 {ECO:0000303|PubMed:19704828}; Short=CRT1-h1 {ECO:0000303|PubMed:19704828};	F2DB58_HORVV SubName: Full=Predicted protein {ECO:0000313|EMBL:BAJ92329.1};	MORC family ATPases	GO:0005768,endosome; GO:0005634,nucleus; GO:0005524,ATP binding; GO:0016887,ATP hydrolysis activity; GO:0003677,DNA binding; GO:0004519,endonuclease activity; GO:0016301,kinase activity; GO:0003723,RNA binding; GO:0006325,chromatin organization; GO:0051607,defense response to virus; GO:0006281,DNA repair; GO:0031047,gene silencing by RNA; GO:0016310,phosphorylation; GO:0009626,plant-type hypersen…	PF17942.4:Morc6 ribosomal protein S5 domain 2-like	--	--	--
HORVU.MOREX.r3.1HG0007220	turquoise	8090.21211573642	6770.10912520754	1320.10299052888	5450.00613467867	26.845	25.915	24.4806	27.4493	31.1034	23.9867	29.0693	34.67	42.6333	15.0557	21.4763	19.637	83.4696	89.8704	75.9908	84.289	66.678	82.9118	1H	14719923	14722188	-	HORVU.MOREX.r3.1HG0007220	--	--	--	uncharacterized protein LOC123448805 [Hordeum vulgare subsp. vulgare]	--	F2CTH2_HORVV SubName: Full=Predicted protein {ECO:0000313|EMBL:BAJ86143.1};	--	--	PF18126.4:Mitochondrial ribosomal protein mL59	--	--	--
HORVU.MOREX.r3.1HG0007230	turquoise	8360.84080489421	7152.47104272646	1208.36976216775	5944.10128055872	2.8541	2.8588	2.5842	1.5402	1.7471	1.1195	2.6412	4.477	4.3988	2.3394	1.8553	1.1706	15.9025	14.3937	8.8146	13.7407	9.3194	12.2916	1H	14722320	14726912	+	HORVU.MOREX.r3.1HG0007230	--	K22611 squamous cell carcinoma antigen recognized by T-cells 3 | (RefSeq) phragmoplastin interacting protein 1-like (A)	--	phragmoplastin interacting protein 1-like [Hordeum vulgare subsp. vulgare]	PHIP1_ARATH RecName: Full=Phragmoplastin interacting protein 1 {ECO:0000303|PubMed:18621982};	A0A8I6WZA6_HORVV SubName: Full=Uncharacterized protein {ECO:0000313|EnsemblPlants:HORVU.MOREX.r3.1HG0007230.1};	FOG: RRM domain	GO:0005856,cytoskeleton; GO:0019898,extrinsic component of membrane; GO:0005634,nucleus; GO:0009524,phragmoplast; GO:0005886,plasma membrane; GO:0003729,mRNA binding; GO:0008270,zinc ion binding; GO:0009920,cell plate formation involved in plant-type cell wall biogenesis; GO:0000914,phragmoplast assembly; GO:0003674,molecular_function; GO:0003676,nucleic acid binding; GO:0003723,RNA binding; GO:0…	PF00098.26:Zinc knuckle	--	--	--
HORVU.MOREX.r3.1HG0007280	turquoise	8011.80532256684	6564.93824642196	1446.86707614488	5118.07117027709	0	0.0352	0.0304	0	0.1371	0	0	0.0842	0.0291	0.035	0	0	1.7179	1.6901	1.7578	1.5499	1.4054	1.9613	1H	14837063	14838448	-	HORVU.MOREX.r3.1HG0007280	--	--	--	UPF0481 protein At3g47200-like [Hordeum vulgare subsp. vulgare]	Y3720_ARATH RecName: Full=UPF0481 protein At3g47200;	M0ZFU0_HORVV SubName: Full=Uncharacterized protein {ECO:0000313|EnsemblPlants:HORVU.MOREX.r3.1HG0007280.1.CDS1};	--	GO:0016021,integral component of membrane; GO:0005886,plasma membrane; GO:0005575,cellular_component; GO:0016020,membrane; GO:0031224,intrinsic component of membrane; GO:0110165,cellular anatomical entity; GO:0071944,cell periphery	PF03140.18:Plant protein of unknown function	--	--	--
HORVU.MOREX.r3.1HG0007290	turquoise	7058.81928465642	6107.46944550812	951.349839148297	5156.11960635982	6.4553	7.0216	9.676	4.2422	4.1032	2.9663	6.516	8.3529	8.7525	4.2781	4.2582	3.3591	19.1218	16.965	11.147	19.2808	12.4668	15.9039	1H	14841990	14851305	-	HORVU.MOREX.r3.1HG0007290	--	--	--	protein HGH1 homolog isoform X2 [Hordeum vulgare subsp. vulgare]	--	A0A8I7B0D8_HORVV RecName: Full=DUF383 domain-containing protein {ECO:0000259|Pfam:PF04063};	Uncharacterized conserved protein	--	PF04063.17:Domain of unknown function (DUF383)	--	--	--
HORVU.MOREX.r3.1HG0007370	turquoise	8756.05839892509	7373.67205016983	1382.38634875526	5991.28570141458	0.6255	0.9142	1.2351	0.6652	0.9664	0.2377	0.5355	0.7915	1.1971	0.4143	0.2753	0.1505	7.8022	5.9657	4.9394	6.272	4.1603	6.4214	1H	15090639	15094473	+	HORVU.MOREX.r3.1HG0007370	--	--	--	uncharacterized protein LOC123449325 isoform X1 [Hordeum vulgare subsp. vulgare]	Y3982_ORYSJ RecName: Full=B3 domain-containing protein Os03g0619800;	A0A8I6WZB2_HORVV SubName: Full=Uncharacterized protein {ECO:0000313|EnsemblPlants:HORVU.MOREX.r3.1HG0007370.2};	--	GO:0005634,nucleus; GO:0003677,DNA binding; GO:0003674,molecular_function; GO:0003676,nucleic acid binding; GO:0005488,binding; GO:0097159,organic cyclic compound binding; GO:1901363,heterocyclic compound binding; GO:0005575,cellular_component; GO:0005622,intracellular anatomical structure; GO:0043226,organelle; GO:0043227,membrane-bounded organelle; GO:0043229,intracellular organelle; GO:0043231…	PF10536.12:Plant mobile domain	--	--	--
HORVU.MOREX.r3.1HG0007590	turquoise	8299.79769424784	6951.88038840791	1347.91730583993	5603.96308256798	0.1856	0	0	0.0627	0.0206	0.0195	0.0143	0.0169	0	0	0	0	11.3637	10.3227	7.1116	9.098	4.4654	8.2505	1H	15435759	15440879	+	HORVU.MOREX.r3.1HG0007590	--	K21989 calcium permeable stress-gated cation channel | (RefSeq) calcium permeable stress-gated cation channel 1-like (A)	--	CSC1-like protein At3g21620 [Hordeum vulgare subsp. vulgare]	CSC1_ARATH RecName: Full=Calcium permeable stress-gated cation channel 1 {ECO:0000303|PubMed:24503647}; Short=AtCSC1 {ECO:0000303|PubMed:24503647}; AltName: Full=Hyperosmolality-gated Ca2+ permeable channel 1.2 {ECO:0000303|PubMed:25162526}; Short=AtOSCA1.2 {ECO:0000303|PubMed:25162526};	A0A287EJT2_HORVV SubName: Full=Uncharacterized protein {ECO:0000313|EnsemblPlants:HORVU.MOREX.r3.1HG0007590.1};	Uncharacterized conserved protein	GO:0016021,integral component of membrane; GO:0005886,plasma membrane; GO:0005227,calcium activated cation channel activity; GO:0042802,identical protein binding; GO:0008381,mechanosensitive ion channel activity; GO:0006812,cation transport; GO:0003674,molecular_function; GO:0005215,transporter activity; GO:0005216,ion channel activity; GO:0005261,cation channel activity; GO:0008324,cation transm…	PF02714.18:Calcium-dependent channel, 7TM region, putative phosphate	--	--	--
HORVU.MOREX.r3.1HG0007740	turquoise	6140.51185236924	5072.0019543294	1068.50989803984	4003.49205628955	15.5979	1.3016	1.5861	2.1105	1.5638	1.1974	1.2378	0.6708	1.8953	1.5962	1.4143	1.7401	79.4573	41.7088	59.5711	75.2642	78.1572	52.7089	1H	16287097	16287824	-	HORVU.MOREX.r3.1HG0007740	--	--	--	Bowman-Birk type trypsin inhibitor-like [Hordeum vulgare subsp. vulgare]	IBB3_WHEAT RecName: Full=Bowman-Birk type trypsin inhibitor; Short=WTI;	A0A8I6WZC6_HORVV RecName: Full=BOWMAN_BIRK domain-containing protein {ECO:0000259|SMART:SM00269};	--	GO:0005576,extracellular region; GO:0004867,serine-type endopeptidase inhibitor activity; GO:0003674,molecular_function; GO:0004857,enzyme inhibitor activity; GO:0004866,endopeptidase inhibitor activity; GO:0030234,enzyme regulator activity; GO:0030414,peptidase inhibitor activity; GO:0061134,peptidase regulator activity; GO:0061135,endopeptidase regulator activity; GO:0098772,molecular function …	PF00228.23:Bowman-Birk serine protease inhibitor family	--	--	--
HORVU.MOREX.r3.1HG0007840	turquoise	3470.99840013029	3043.83906188784	427.159338242447	2616.6797236454	7.8654	9.2938	11.8183	5.4698	7.0122	6.8761	9.4236	7.2706	10.6701	9.2919	8.9191	6.6215	17.4688	11.5774	9.842	14.6869	12.5613	13.9517	1H	16439665	16444085	-	HORVU.MOREX.r3.1HG0007840	--	K22755 E3 UFM1-protein ligase 1 [EC:2.3.2.-] | (RefSeq) E3 UFM1-protein ligase 1 homolog isoform X1 (A)	--	E3 UFM1-protein ligase 1 homolog [Hordeum vulgare subsp. vulgare]	UFL1_ORYSI RecName: Full=E3 UFM1-protein ligase 1 homolog; EC=2.3.2.-; AltName: Full=E3 UFM1-protein transferase 1 homolog {ECO:0000305};	A0A8I6WAU3_HORVV SubName: Full=Uncharacterized protein {ECO:0000313|EnsemblPlants:HORVU.MOREX.r3.1HG0007840.1};	Uncharacterized conserved protein	GO:0061666,UFM1 ligase activity; GO:0071569,protein ufmylation; GO:0003674,molecular_function; GO:0003824,catalytic activity; GO:0016740,transferase activity; GO:0019787,ubiquitin-like protein transferase activity; GO:0061659,ubiquitin-like protein ligase activity; GO:0071568,UFM1 transferase activity; GO:0140096,catalytic activity, acting on a protein; GO:0006807,nitrogen compound metabolic proc…	--	--	--	--
HORVU.MOREX.r3.1HG0007850	turquoise	4123.86754884828	3539.65060369448	584.216945153795	2955.43365854069	14.9766	12.332	15.653	9.3808	8.5782	9.3881	14.6921	12.4092	12.6782	9.9674	10.3994	9.2241	21.9158	17.851	14.0604	18.9782	14.4789	18.0525	1H	16447982	16456600	-	HORVU.MOREX.r3.1HG0007850	--	K22755 E3 UFM1-protein ligase 1 [EC:2.3.2.-] | (RefSeq) E3 UFM1-protein ligase 1 homolog isoform X1 (A)	--	E3 UFM1-protein ligase 1 homolog [Hordeum vulgare subsp. vulgare]	UFL1_ORYSI RecName: Full=E3 UFM1-protein ligase 1 homolog; EC=2.3.2.-; AltName: Full=E3 UFM1-protein transferase 1 homolog {ECO:0000305};	A0A8I6WP44_HORVV SubName: Full=Uncharacterized protein {ECO:0000313|EnsemblPlants:HORVU.MOREX.r3.1HG0007850.1};	Uncharacterized conserved protein	GO:0061666,UFM1 ligase activity; GO:0071569,protein ufmylation; GO:0003674,molecular_function; GO:0003824,catalytic activity; GO:0016740,transferase activity; GO:0019787,ubiquitin-like protein transferase activity; GO:0061659,ubiquitin-like protein ligase activity; GO:0071568,UFM1 transferase activity; GO:0140096,catalytic activity, acting on a protein; GO:0006807,nitrogen compound metabolic proc…	PF09743.12:E3 UFM1-protein ligase 1	--	--	--
HORVU.MOREX.r3.1HG0007910	turquoise	7420.50539436439	6351.35713565349	1069.1482587109	5282.20887694259	4.4997	6.8622	5.1825	4.8975	3.6289	3.7087	5.5756	8.2668	6.4405	2.6823	2.6934	2.4135	17.6357	14.7251	11.1227	14.6815	9.3629	13.8576	1H	16533856	16537335	-	HORVU.MOREX.r3.1HG0007910	--	--	--	nudix hydrolase 9 isoform X1 [Hordeum vulgare subsp. vulgare]	NUDT9_ARATH RecName: Full=Nudix hydrolase 9; Short=AtNUDT9; EC=3.6.1.-;	M0WND5_HORVV SubName: Full=Uncharacterized protein {ECO:0000313|EnsemblPlants:HORVU.MOREX.r3.1HG0007910.1};	--	GO:0005829,cytosol; GO:0052751,GDP-mannose hydrolase activity; GO:0046872,metal ion binding; GO:0071242,cellular response to ammonium ion; GO:0003674,molecular_function; GO:0003824,catalytic activity; GO:0016462,pyrophosphatase activity; GO:0016787,hydrolase activity; GO:0016817,hydrolase activity, acting on acid anhydrides; GO:0016818,hydrolase activity, acting on acid anhydrides, in phosphorus-…	PF00293.31:NUDIX domain	--	--	--
HORVU.MOREX.r3.1HG0008070	turquoise	2785.35375818746	2426.63495678838	358.718801399079	2067.9161553893	1.2562	1.0776	1.3434	0.5304	0.5822	0.9362	0.9678	0.9536	0.5927	0.832	0.2212	0.2591	2.4935	1.4353	1.2938	3.3553	0.9548	2.1492	1H	16849242	16850512	+	HORVU.MOREX.r3.1HG0008070	--	--	--	glycosyltransferase-like At2g41451 [Hordeum vulgare subsp. vulgare]	ELD1_ARATH RecName: Full=Glycosyltransferase-like KOBITO 1 {ECO:0000303|PubMed:12215501, ECO:0000303|PubMed:22457425}; EC=2.4.1.- {ECO:0000305|PubMed:22457425}; AltName: Full=Protein ABA INSENSITIVE 8 {ECO:0000303|PubMed:14742875}; AltName: Full=Protein ELONGATION DEFECTIVE 1 {ECO:0000303|PubMed:10859181}; Flags: Precursor;	A0A8I6WQ12_HORVV SubName: Full=Uncharacterized protein {ECO:0000313|EnsemblPlants:HORVU.MOREX.r3.1HG0008070.1};	--	GO:0005737,cytoplasm; GO:0005768,endosome; GO:0005576,extracellular region; GO:0005794,Golgi apparatus; GO:0000138,Golgi trans cisterna; GO:0009505,plant-type cell wall; GO:0005886,plasma membrane; GO:0005802,trans-Golgi network; GO:0016757,glycosyltransferase activity; GO:0009738,abscisic acid-activated signaling pathway; GO:0007049,cell cycle; GO:0030154,cell differentiation; GO:0051301,cell di…	PF13704.9:Glycosyl transferase family 2	--	--	--
HORVU.MOREX.r3.1HG0008080	turquoise	3713.13884239235	3133.90165400245	579.237188389897	2554.66446561256	0.137	1.3323	0.9244	0.4886	0.686	0.2163	0.8798	1.7061	1.6381	0	0.1689	0.0565	42.365	52.2604	49.3341	18.0199	9.3485	20.398	1H	16855132	16857094	-	HORVU.MOREX.r3.1HG0008080	--	K13030 cyanohydrin beta-glucosyltransferase [EC:2.4.1.85] | (RefSeq) cyanohydrin beta-glucosyltransferase-like (A)	ko00460: Cyanoamino acid metabolism; ko01100: Metabolic pathways; ko01110: Biosynthesis of secondary metabolites	7-deoxyloganetin glucosyltransferase-like [Hordeum vulgare subsp. vulgare]	UGT2_GARJA RecName: Full=7-deoxyloganetin glucosyltransferase; EC=2.4.1.324; AltName: Full=Genipin glucosyltransferase; AltName: Full=UDP-glucose glucosyltransferase 2; Short=GjUGT2; AltName: Full=UDP-glycosyltransferase 85A24;	A0A8I6WMB7_HORVV RecName: Full=Glycosyltransferase {ECO:0000256|RuleBase:RU362057}; EC=2.4.1.- {ECO:0000256|RuleBase:RU362057};	UDP-glucuronosyl and UDP-glucosyl transferase	GO:0035251,UDP-glucosyltransferase activity; GO:0003674,molecular_function; GO:0003824,catalytic activity; GO:0008194,UDP-glycosyltransferase activity; GO:0016740,transferase activity; GO:0016757,glycosyltransferase activity; GO:0016758,hexosyltransferase activity; GO:0046527,glucosyltransferase activity	PF00201.21:UDP-glucoronosyl and UDP-glucosyl transferase	--	--	--
HORVU.MOREX.r3.1HG0008130	turquoise	2868.59550409573	2428.28049101821	440.315013077515	1987.96547794069	1.2562	4.7781	3.4896	2.1709	2.2097	1.0143	2.0031	7.3186	4.9349	0.4644	0.7406	0.6509	39.1751	38.1329	52.9366	15.9612	9.1929	16.7639	1H	17316873	17318727	-	HORVU.MOREX.r3.1HG0008130	--	K00083 cinnamyl-alcohol dehydrogenase [EC:1.1.1.195] | (RefSeq) probable cinnamyl alcohol dehydrogenase 5 (A)	ko00940: Phenylpropanoid biosynthesis; ko01100: Metabolic pathways; ko01110: Biosynthesis of secondary metabolites	probable cinnamyl alcohol dehydrogenase 5 [Hordeum vulgare subsp. vulgare]	CADH5_ORYSJ RecName: Full=Probable cinnamyl alcohol dehydrogenase 5 {ECO:0000305}; Short=OsCAD5 {ECO:0000303|PubMed:15452707}; EC=1.1.1.195 {ECO:0000305};	A0A8I6W3Z4_HORVV RecName: Full=PKS_ER domain-containing protein {ECO:0000259|SMART:SM00829};	Alcohol dehydrogenase, class V	GO:0045551,cinnamyl-alcohol dehydrogenase activity; GO:0016616,oxidoreductase activity, acting on the CH-OH group of donors, NAD or NADP as acceptor; GO:0052747,sinapyl alcohol dehydrogenase activity; GO:0008270,zinc ion binding; GO:0009809,lignin biosynthetic process; GO:0003674,molecular_function; GO:0003824,catalytic activity; GO:0016491,oxidoreductase activity; GO:0016614,oxidoreductase activ…	PF08240.15:Alcohol dehydrogenase GroES-like domain	--	--	--
HORVU.MOREX.r3.1HG0008140	turquoise	1554.01664011652	1338.88005284861	215.13658726791	1123.7434655807	31.5293	38.4199	49.4901	26.1879	27.0324	29.2954	49.2915	30.5567	37.7427	34.3955	30.9733	33.6519	79.0596	75.8203	90.1798	45.5181	35.3119	44.8647	1H	17320177	17322038	-	HORVU.MOREX.r3.1HG0008140	--	K13030 cyanohydrin beta-glucosyltransferase [EC:2.4.1.85] | (RefSeq) cyanohydrin beta-glucosyltransferase-like (A)	ko00460: Cyanoamino acid metabolism; ko01100: Metabolic pathways; ko01110: Biosynthesis of secondary metabolites	7-deoxyloganetin glucosyltransferase-like [Hordeum vulgare subsp. vulgare]	UGT2_GARJA RecName: Full=7-deoxyloganetin glucosyltransferase; EC=2.4.1.324; AltName: Full=Genipin glucosyltransferase; AltName: Full=UDP-glucose glucosyltransferase 2; Short=GjUGT2; AltName: Full=UDP-glycosyltransferase 85A24;	M0Y2X1_HORVV RecName: Full=Glycosyltransferase {ECO:0000256|RuleBase:RU362057}; EC=2.4.1.- {ECO:0000256|RuleBase:RU362057};	UDP-glucuronosyl and UDP-glucosyl transferase	GO:0035251,UDP-glucosyltransferase activity; GO:0003674,molecular_function; GO:0003824,catalytic activity; GO:0008194,UDP-glycosyltransferase activity; GO:0016740,transferase activity; GO:0016757,glycosyltransferase activity; GO:0016758,hexosyltransferase activity; GO:0046527,glucosyltransferase activity	PF00201.21:UDP-glucoronosyl and UDP-glucosyl transferase	--	--	--
HORVU.MOREX.r3.1HG0008290	turquoise	957.40475622117	832.944834618967	124.459921602204	708.484913016763	0.7562	0.9401	2.3695	0.8144	0.5486	0.5189	0.7853	0.6889	0.8067	0.1493	0.1042	0.0814	6.6653	8.836	9.5339	0.7458	0.4873	1.2826	1H	17991113	17992509	-	HORVU.MOREX.r3.1HG0008290	--	K18881 D-lactate dehydratase [EC:4.2.1.130] | (RefSeq) DJ-1 protein homolog E-like (A)	ko00620: Pyruvate metabolism; ko01100: Metabolic pathways	DJ-1 protein homolog E-like [Hordeum vulgare subsp. vulgare]	DJ1E_ARATH RecName: Full=DJ-1 protein homolog E; Short=AtDJ-1E; AltName: Full=Protein YELLOW-LEAF-SPECIFIC GENE 5;	A0A8I7B246_HORVV SubName: Full=Uncharacterized protein {ECO:0000313|EnsemblPlants:HORVU.MOREX.r3.1HG0008290.1};	Putative transcriptional regulator DJ-1	GO:0005794,Golgi apparatus; GO:0005575,cellular_component; GO:0005622,intracellular anatomical structure; GO:0005737,cytoplasm; GO:0012505,endomembrane system; GO:0043226,organelle; GO:0043227,membrane-bounded organelle; GO:0043229,intracellular organelle; GO:0043231,intracellular membrane-bounded organelle; GO:0110165,cellular anatomical entity	PF01965.27:DJ-1/PfpI family	--	--	--
HORVU.MOREX.r3.1HG0008310	turquoise	5326.90599820744	4430.16434628208	896.741651925356	3533.42269435673	0	0	0	0	0	0	0	0	0	0	0	0	0.4581	0.3966	0.2363	0.8469	0.3607	0.8583	1H	19430465	19441274	+	HORVU.MOREX.r3.1HG0008310	--	K03327 multidrug resistance protein, MATE family | (RefSeq) protein DETOXIFICATION 40-like (A)	--	protein DETOXIFICATION 40-like [Hordeum vulgare subsp. vulgare]	DTX40_ARATH RecName: Full=Protein DETOXIFICATION 40 {ECO:0000303|PubMed:11739388}; Short=AtDTX40 {ECO:0000303|PubMed:11739388}; AltName: Full=Multidrug and toxic compound extrusion protein 40 {ECO:0000305}; Short=MATE protein 40 {ECO:0000305};	F2D6E7_HORVV RecName: Full=Protein DETOXIFICATION {ECO:0000256|RuleBase:RU004914}; AltName: Full=Multidrug and toxic compound extrusion protein {ECO:0000256|RuleBase:RU004914};	Uncharacterized membrane protein, predicted efflux pump	GO:0016021,integral component of membrane; GO:0016020,membrane; GO:0000325,plant-type vacuole; GO:0005774,vacuolar membrane; GO:0005773,vacuole; GO:0015297,antiporter activity; GO:0022857,transmembrane transporter activity; GO:0042910,xenobiotic transmembrane transporter activity; GO:1990961,xenobiotic detoxification by transmembrane export across the plasma membrane; GO:0003674,molecular_functio…	PF01554.21:MatE	--	--	--
HORVU.MOREX.r3.1HG0008380	turquoise	7467.46200519509	6325.98178686087	1141.48021833422	5184.50156852666	0.1354	0	0.0535	0.0915	0.0151	0	0.0521	0.0123	0.0894	0.0154	0.0572	0	3.9655	3.0441	1.4286	4.0586	1.4354	2.7654	1H	19594397	19598333	-	HORVU.MOREX.r3.1HG0008380	--	--	--	uncharacterized protein LOC123451547 [Hordeum vulgare subsp. vulgare]	--	A0A8I6X1K4_HORVV SubName: Full=Uncharacterized protein {ECO:0000313|EnsemblPlants:HORVU.MOREX.r3.1HG0008380.1};	--	--	PF12552.11:Protein of unknown function (DUF3741)	--	--	--
HORVU.MOREX.r3.1HG0008390	turquoise	532.472001591615	451.904320994954	80.5676805966605	371.336640398294	0.4706	0.2691	0.4646	0.3974	0.9162	0.2476	0.9971	0.8575	0.2221	0.5344	0	0.1456	0.7156	1.2906	0.5593	1.7406	0.5366	0.7247	1H	19603792	19604238	-	HORVU.MOREX.r3.1HG0008390	--	--	--	uncharacterized protein LOC123451813 [Hordeum vulgare subsp. vulgare]	--	A0A8I6WEE0_HORVV SubName: Full=Uncharacterized protein {ECO:0000313|EnsemblPlants:HORVU.MOREX.r3.1HG0008390.1};	--	--	--	--	--	--
HORVU.MOREX.r3.1HG0008400	turquoise	6386.97327644189	5547.80886882948	839.164407612409	4708.64446121707	1.7729	1.7697	2.2275	0.6896	1.1832	0.9157	1.7135	1.4389	2.2206	0.6954	1.0215	1.2767	8.1028	7.5312	3.8613	5.7858	3.0136	4.6987	1H	19605799	19607123	-	HORVU.MOREX.r3.1HG0008400	--	K14018 phospholipase A-2-activating protein | (RefSeq) uncharacterized protein LOC123103555 isoform X1 (A)	ko04141: Protein processing in endoplasmic reticulum	uncharacterized protein LOC123451706 [Hordeum vulgare subsp. vulgare]	FB52_ARATH RecName: Full=Putative F-box protein At1g50870;	A0A8I6WQ19_HORVV RecName: Full=F-box domain-containing protein {ECO:0000259|SMART:SM00256};	--	--	PF00646.36:F-box domain	--	--	--
HORVU.MOREX.r3.1HG0008440	turquoise	373.733887286519	233.33088408745	140.40300319907	92.9278808883798	92.1844	82.3484	96.0391	109.535	101.675	101.987	92.1929	75.752	113.934	114.201	113.498	100.03	146.206	109.897	85.6545	121.929	89.5983	123.97	1H	19818871	19824392	+	HORVU.MOREX.r3.1HG0008440	--	K21888 glutathione dehydrogenase/transferase [EC:1.8.5.1 2.5.1.18] | (RefSeq) probable glutathione S-transferase DHAR1, cytosolic (A)	ko00053: Ascorbate and aldarate metabolism; ko00480: Glutathione metabolism; ko01100: Metabolic pathways	probable glutathione S-transferase DHAR1, cytosolic [Hordeum vulgare subsp. vulgare]	DHAR1_ORYSJ RecName: Full=Probable glutathione S-transferase DHAR1, cytosolic {ECO:0000305}; EC=2.5.1.18 {ECO:0000305}; AltName: Full=GSH-dependent dehydroascorbate reductase 1 {ECO:0000303|PubMed:10648822}; Short=OsDHAR1 {ECO:0000303|PubMed:20109239}; EC=1.8.5.1 {ECO:0000269|PubMed:19011360}; AltName: Full=Glutathione-dependent dehydroascorbate reductase 1 {ECO:0000305};	A0A8I6WZE6_HORVV SubName: Full=Uncharacterized protein {ECO:0000313|EnsemblPlants:HORVU.MOREX.r3.1HG0008440.1};	Intracellular Cl- channel CLIC, contains GST domain	GO:0005829,cytosol; GO:0045174,glutathione dehydrogenase (ascorbate) activity; GO:0004364,glutathione transferase activity; GO:0033355,ascorbate glutathione cycle; GO:0098869,cellular oxidant detoxification; GO:0010731,protein glutathionylation; GO:0003674,molecular_function; GO:0003824,catalytic activity; GO:0015036,disulfide oxidoreductase activity; GO:0015038,glutathione disulfide oxidoreducta…	PF13417.9:Glutathione S-transferase, N-terminal domain	--	--	--
HORVU.MOREX.r3.1HG0008620	turquoise	1474.92814654091	1084.62149130886	390.306655232044	694.314836076819	12.813	10.927	13.7586	8.1624	7.1576	8.9581	15.6297	11.0582	13.7359	8.71	8.1623	5.2517	17.174	15.2259	11.8877	15.3245	11.5011	12.9224	1H	20536896	20542634	-	HORVU.MOREX.r3.1HG0008620	--	K15276 solute carrier family 35 (adenosine 3'-phospho 5'-phosphosulfate transporter), member B2 | (RefSeq) UDP-galactose/UDP-glucose transporter 5-like (A)	--	UDP-galactose/UDP-glucose transporter 5-like [Hordeum vulgare subsp. vulgare]	UTR5_ARATH RecName: Full=UDP-galactose/UDP-glucose transporter 5 {ECO:0000303|PubMed:12042319}; Short=AtUTr5 {ECO:0000303|PubMed:12042319};	A0A8I6WMC9_HORVV SubName: Full=Uncharacterized protein {ECO:0000313|EnsemblPlants:HORVU.MOREX.r3.1HG0008620.1};	UDP-galactose transporter related protein	GO:0030176,integral component of endoplasmic reticulum membrane; GO:0030173,integral component of Golgi membrane; GO:0046964,3'-phosphoadenosine 5'-phosphosulfate transmembrane transporter activity; GO:0015297,antiporter activity; GO:0022857,transmembrane transporter activity; GO:0008643,carbohydrate transport; GO:0000295,adenine nucleotide transmembrane transporter activity; GO:0003674,molecular…	PF08449.14:UAA transporter family	--	--	--
HORVU.MOREX.r3.1HG0008820	turquoise	357.450489379951	225.697827479626	131.752661900326	93.9451655793004	19.1285	21.347	21.4067	16.3928	16.7983	17.4375	15.7811	14.9919	18.7462	11.6511	15.4201	11.4068	19.1925	16.8622	17.5968	24.0204	15.8051	23.3728	1H	20816773	20819499	-	HORVU.MOREX.r3.1HG0008820	--	K15077 elongin-A | (RefSeq) uncharacterized protein LOC123105781 (A)	--	hypothetical protein ZWY2020_005598 [Hordeum vulgare]	--	A0A8I6X1M7_HORVV SubName: Full=Uncharacterized protein {ECO:0000313|EnsemblPlants:HORVU.MOREX.r3.1HG0008820.1};	RNA polymerase II transcription elongation factor Elongin/SIII, subunit elongin A	--	PF06881.14:RNA polymerase II transcription factor SIII (Elongin) subunit A	--	--	--
HORVU.MOREX.r3.1HG0008840	turquoise	6901.3138255146	5760.50018137892	1140.81364413568	4619.68653724324	0	0	0	0	0	0	0.0256	0	0	0	0	0	0.6055	0.8372	0.3155	0.8182	0.6054	0.5451	1H	20849423	20850848	-	HORVU.MOREX.r3.1HG0008840	--	--	--	uncharacterized protein LOC123395699 [Hordeum vulgare subsp. vulgare]	EML1_ARATH RecName: Full=Protein EMSY-LIKE 1 {ECO:0000303|PubMed:21830950}; Short=AtEML1 {ECO:0000303|PubMed:21830950};	A0A8I6WEF7_HORVV RecName: Full=ENT domain-containing protein {ECO:0000259|PROSITE:PS51138};	--	GO:0005634,nucleus; GO:0003682,chromatin binding; GO:0050832,defense response to fungus; GO:0010228,vegetative to reproductive phase transition of meristem; GO:0003674,molecular_function; GO:0005488,binding; GO:0006950,response to stress; GO:0006952,defense response; GO:0008150,biological_process; GO:0009605,response to external stimulus; GO:0009607,response to biotic stimulus; GO:0009620,respons…	PF03735.17:ENT domain	--	--	--
HORVU.MOREX.r3.1HG0008950	turquoise	7943.05077756375	6603.01574958214	1340.03502798161	5262.98072160053	0.0891	0.4078	0.2816	0.1004	0.3173	0.1313	0.1099	0.0974	0.4374	0.2226	0.3201	0.0662	1.5719	1.7011	1.1863	1.4767	1.1991	1.3541	1H	21241389	21243784	+	HORVU.MOREX.r3.1HG0008950	--	K11420 [histone H3]-lysine9 N-trimethyltransferase EHMT [EC:2.1.1.355] | (RefSeq) histone-lysine N-methyltransferase family member SUVH9-like (A)	ko00310: Lysine degradation; ko01100: Metabolic pathways	histone-lysine N-methyltransferase family member SUVH9-like [Hordeum vulgare subsp. vulgare]	SUVH9_ARATH RecName: Full=Histone-lysine N-methyltransferase family member SUVH9; AltName: Full=Histone H3-K9 methyltransferase 9; Short=H3-K9-HMTase 9; AltName: Full=Protein SET DOMAIN GROUP 22; AltName: Full=Suppressor of variegation 3-9 homolog protein 9; Short=Su(var)3-9 homolog protein 9;	A0A8I6WP74_HORVV SubName: Full=Uncharacterized protein {ECO:0000313|EnsemblPlants:HORVU.MOREX.r3.1HG0008950.1.CDS1};	Histone H3 (Lys9) methyltransferase SUV39H1/Clr4, required for transcriptional silencing	GO:0000775,chromosome, centromeric region; GO:0005634,nucleus; GO:0003690,double-stranded DNA binding; GO:0042054,histone methyltransferase activity; GO:0018024,histone-lysine N-methyltransferase activity; GO:0008270,zinc ion binding; GO:0009294,DNA-mediated transformation; GO:0080188,gene silencing by RNA-directed DNA methylation; GO:0034968,histone lysine methylation; GO:0016571,histone methyla…	PF02182.20:SAD/SRA domain	--	--	--
HORVU.MOREX.r3.1HG0008980	turquoise	3917.64954810791	3265.47594046624	652.173607641671	2613.30233282457	1.3535	1.4334	2.1775	1.016	1.4498	1.3714	4.8662	3.6534	4.0212	3.7567	2.4887	2.0476	6.8087	7.0383	7.1011	4.9933	6.5156	7.4617	1H	21387412	21389155	-	HORVU.MOREX.r3.1HG0008980	--	--	--	uncharacterized protein LOC123394952 [Hordeum vulgare subsp. vulgare]	--	A0A8I7B0E8_HORVV SubName: Full=Uncharacterized protein {ECO:0000313|EnsemblPlants:HORVU.MOREX.r3.1HG0008980.1};	--	--	PF07795.14:Protein of unknown function (DUF1635)	--	--	--
HORVU.MOREX.r3.1HG0009100	turquoise	5388.21891724176	4430.91	957.309952326763	3473.59901258824	0	0.0569	0	0.056	0.0554	0	0	0	0.1409	0	0	0	30.778	42.0439	45.4323	33.2849	32.0665	16.7097	1H	21627252	21629039	+	HORVU.MOREX.r3.1HG0009100	--	--	--	hypothetical protein ZWY2020_005617 [Hordeum vulgare]	--	A0A287EKX2_HORVV SubName: Full=Uncharacterized protein {ECO:0000313|EnsemblPlants:HORVU.MOREX.r3.1HG0009100.1};	--	--	PF20241.1:Domain of unknown function (DUF6598)	--	--	--
HORVU.MOREX.r3.1HG0009210	turquoise	6634.5391299689	5686.02281976589	948.516310203006	4737.50650956289	0.088	0.0126	0.0109	0.062	0.0245	0	0.0509	0.0201	0.0519	0.075	0.0232	0.0272	4.4618	2.4626	1.1195	2.5831	1.2547	2.5531	1H	22084321	22088312	+	HORVU.MOREX.r3.1HG0009210	--	K09510 DnaJ homolog subfamily B member 4 | (RefSeq) dnaJ homolog subfamily B member 4-like (A)	--	uncharacterized protein LOC123395130 [Hordeum vulgare subsp. vulgare]	DNJ49_ARATH RecName: Full=Chaperone protein dnaJ 49; Short=AtDjC49; Short=AtJ49;	M0Z646_HORVV SubName: Full=Uncharacterized protein {ECO:0000313|EnsemblPlants:HORVU.MOREX.r3.1HG0009210.1.CDS1};	--	GO:0005789,endoplasmic reticulum membrane; GO:0016021,integral component of membrane; GO:0030544,Hsp70 protein binding; GO:0071218,cellular response to misfolded protein; GO:0051085,chaperone cofactor-dependent protein refolding; GO:0030433,ubiquitin-dependent ERAD pathway; GO:0003674,molecular_function; GO:0005488,binding; GO:0005515,protein binding; GO:0031072,heat shock protein binding; GO:000…	PF11926.11:Domain of unknown function (DUF3444)	--	--	--
HORVU.MOREX.r3.1HG0009420	turquoise	4391.01744872387	3694.25047887078	696.766969853091	2997.48350901769	4.4127	5.3586	4.8581	3.946	3.9793	2.522	4.197	4.9959	5.998	1.6495	2.4936	1.9105	9.8104	7.5891	6.1805	8.6679	4.472	7.5124	1H	22382250	22386447	+	HORVU.MOREX.r3.1HG0009420	--	K03549 KUP system potassium uptake protein | (RefSeq) putative potassium transporter 12 isoform X1 (A)	--	putative potassium transporter 12 [Hordeum vulgare subsp. vulgare]	HAK12_ORYSJ RecName: Full=Putative potassium transporter 12; AltName: Full=OsHAK12;	A0A8I6WD75_HORVV RecName: Full=Potassium transporter {ECO:0000256|RuleBase:RU321113};	--	GO:0016021,integral component of membrane; GO:0016020,membrane; GO:0015079,potassium ion transmembrane transporter activity; GO:0006813,potassium ion transport; GO:0003674,molecular_function; GO:0005215,transporter activity; GO:0008324,cation transmembrane transporter activity; GO:0015075,ion transmembrane transporter activity; GO:0015318,inorganic molecular entity transmembrane transporter activ…	PF02705.19:K+ potassium transporter	--	--	--
HORVU.MOREX.r3.1HG0009860	turquoise	161.566431461736	103.761545476697	57.8048859850386	45.9566594916584	0.5177	0.7402	1.5332	0.2186	0.6478	0.2724	0.349	0.1769	0.2443	0.2939	0.0684	0	0.5903	0.7098	0.3076	0.8935	0.5902	1.0629	1H	22920619	22921594	-	HORVU.MOREX.r3.1HG0009860	--	--	--	transcription factor BHLH089-like [Hordeum vulgare subsp. vulgare]	BH078_ARATH RecName: Full=Transcription factor bHLH78; AltName: Full=Basic helix-loop-helix protein 78; Short=AtbHLH78; Short=bHLH 78; AltName: Full=Transcription factor EN 86; AltName: Full=bHLH transcription factor bHLH078;	A0A8I6WZJ3_HORVV SubName: Full=Uncharacterized protein {ECO:0000313|EnsemblPlants:HORVU.MOREX.r3.1HG0009860.1};	--	GO:0005634,nucleus; GO:0003677,DNA binding; GO:0003700,DNA-binding transcription factor activity; GO:0046983,protein dimerization activity; GO:0006355,regulation of DNA-templated transcription; GO:0009637,response to blue light; GO:0003674,molecular_function; GO:0003676,nucleic acid binding; GO:0005488,binding; GO:0097159,organic cyclic compound binding; GO:1901363,heterocyclic compound binding; …	--	--	--	--
HORVU.MOREX.r3.1HG0010020	turquoise	5120.37814884193	4297.81240365747	822.565745184455	3475.24665847301	0	0	0	0	0	0	0	0	0	0	0	0	0.546	0.2532	0.1463	0.5313	0.351	0.79	1H	23464558	23465112	+	HORVU.MOREX.r3.1HG0010020	--	K13457 disease resistance protein RPM1 | (RefSeq) disease resistance protein RPM1-like (A)	ko04626: Plant-pathogen interaction	NBS-LRR class RGA [Hordeum vulgare]	R13L1_ARATH RecName: Full=Putative disease resistance RPP13-like protein 1;	A0A8I6WDA7_HORVV RecName: Full=NB-ARC domain-containing protein {ECO:0000259|Pfam:PF00931};	Apoptotic ATPase	GO:0043531,ADP binding; GO:0005524,ATP binding; GO:0006952,defense response; GO:0051707,response to other organism; GO:0000166,nucleotide binding; GO:0003674,molecular_function; GO:0005488,binding; GO:0017076,purine nucleotide binding; GO:0030554,adenyl nucleotide binding; GO:0032553,ribonucleotide binding; GO:0032555,purine ribonucleotide binding; GO:0032559,adenyl ribonucleotide binding; GO:003…	PF00931.25:NB-ARC domain	--	--	--
HORVU.MOREX.r3.1HG0010330	turquoise	7474.1673211695	6215.86909167976	1258.29822948973	4957.57086219003	0.1425	0	0	0	0.0528	0	0	0	0	0	0	0	3.0337	2.5535	1.9873	3.6546	1.5167	4.0479	1H	24139793	24140691	+	HORVU.MOREX.r3.1HG0010330	--	--	--	hypothetical protein ZWY2020_037244 [Hordeum vulgare]	--	A0A8I6WGX8_HORVV SubName: Full=Uncharacterized protein {ECO:0000313|EnsemblPlants:HORVU.MOREX.r3.1HG0010330.1.CDS1};	--	--	--	--	--	--
HORVU.MOREX.r3.1HG0010370	turquoise	8463.47436578873	7219.90406155552	1243.57030423322	5976.3337573223	2.289	2.3154	2.7299	0.9832	1.3393	1.058	1.9368	3.3147	1.7731	0.9915	1.3697	0.8025	12.7137	11.2478	8.3651	10.961	6.5471	9.2903	1H	24252084	24261147	-	HORVU.MOREX.r3.1HG0010370	--	K14301 nuclear pore complex protein Nup107 | (RefSeq) nuclear pore complex protein NUP107-like (A)	ko03013: Nucleocytoplasmic transport	nuclear pore complex protein NUP107 isoform X2 [Hordeum vulgare subsp. vulgare]	NU107_ARATH RecName: Full=Nuclear pore complex protein NUP107 {ECO:0000303|PubMed:21189294}; AltName: Full=Nucleoporin 107;	A0A8I6WEJ9_HORVV RecName: Full=Nuclear pore complex protein {ECO:0000256|RuleBase:RU365072};	Nuclear pore complex, rNup107 component (sc Nup84)	GO:0005635,nuclear envelope; GO:0031080,nuclear pore outer ring; GO:0017056,structural constituent of nuclear pore; GO:0006406,mRNA export from nucleus; GO:0000973,post-transcriptional tethering of RNA polymerase II gene DNA at nuclear periphery; GO:0006606,protein import into nucleus; GO:0006355,regulation of DNA-templated transcription; GO:0003674,molecular_function; GO:0005198,structural molec…	PF04121.16:Nuclear pore protein 84 / 107	--	--	--
HORVU.MOREX.r3.1HG0010490	turquoise	3300.14415917076	2686.06289482801	614.081264342752	2071.98163048526	84.488	94.6955	91.1033	70.8925	72.3003	75.6996	110.922	103.061	95.4074	70.3372	76.6239	70.8005	120.51	120.841	105.299	108.981	98.8405	112.133	1H	24677344	24679026	-	HORVU.MOREX.r3.1HG0010490	--	K16833 protein phosphatase inhibitor 2 | (RefSeq) protein phosphatase inhibitor 2-like (A)	--	protein phosphatase inhibitor 2-like [Hordeum vulgare subsp. vulgare]	IPP2_ARATH RecName: Full=Protein phosphatase inhibitor 2 {ECO:0000305}; Short=AtI-2 {ECO:0000303|PubMed:21222654}; Short=IPP-2 {ECO:0000305};	A0A8I6WPB2_HORVV SubName: Full=Uncharacterized protein {ECO:0000313|EnsemblPlants:HORVU.MOREX.r3.1HG0010490.1};	--	GO:0005737,cytoplasm; GO:0005634,nucleus; GO:0004864,protein phosphatase inhibitor activity; GO:0043666,regulation of phosphoprotein phosphatase activity; GO:0009966,regulation of signal transduction; GO:0003674,molecular_function; GO:0004857,enzyme inhibitor activity; GO:0019208,phosphatase regulator activity; GO:0019212,phosphatase inhibitor activity; GO:0019888,protein phosphatase regulator ac…	PF04979.17:Protein phosphatase inhibitor 2 (IPP-2)	--	--	--
HORVU.MOREX.r3.1HG0010610	turquoise	6374.92654486761	5093.87195391755	1281.05459095006	3812.8173629675	0.6387	1.6892	0.8669	1.7078	1.8648	0.882	0.8303	1.4545	1.3938	0.8611	1.1384	0.5929	3.2772	3.6779	3.4913	3.3067	2.7306	3.2371	1H	24974702	24975771	+	HORVU.MOREX.r3.1HG0010610	--	--	--	predicted protein, partial [Hordeum vulgare subsp. vulgare]	PP356_ARATH RecName: Full=Pentatricopeptide repeat-containing protein At4g38150;	F2D3G3_HORVV SubName: Full=Predicted protein {ECO:0000313|EMBL:BAJ89634.1}; Flags: Fragment;	Molecular chaperone (DnaJ superfamily)	--	PF13041.9:PPR repeat family	--	--	--
HORVU.MOREX.r3.1HG0010650	turquoise	3707.24174408242	2818.89714685308	888.344597229341	1930.55254962374	2.1124	4.4546	3.6494	10.7029	11.0879	6.3205	5.1874	2.4656	10.5905	3.0731	2.5103	2.2061	13.7835	14.1923	14.4973	23.6974	17.2354	26.6994	1H	25071991	25072755	+	HORVU.MOREX.r3.1HG0010650	--	--	--	defensin Tm-AMP-D1.2-like [Hordeum vulgare subsp. vulgare]	CAL1_ORYSJ RecName: Full=Defensin-like protein CAL1 {ECO:0000305}; AltName: Full=OsCPT1 {ECO:0000303|PubMed:19279197}; AltName: Full=Pathogen-related protein 12 {ECO:0000305}; Short=OsPR12 {ECO:0000305}; AltName: Full=Protein CADMIUM ACCUMULATION IN LEAF 1 {ECO:0000303|PubMed:29440679}; Flags: Precursor;	M0UGL3_HORVV SubName: Full=Uncharacterized protein {ECO:0000313|EnsemblPlants:HORVU.MOREX.r3.1HG0010650.1};	--	GO:0005615,extracellular space; GO:0046870,cadmium ion binding; GO:0055073,cadmium ion homeostasis; GO:0006952,defense response; GO:0003674,molecular_function; GO:0005488,binding; GO:0043167,ion binding; GO:0043169,cation binding; GO:0046872,metal ion binding; GO:0046914,transition metal ion binding; GO:0008150,biological_process; GO:0042592,homeostatic process; GO:0048878,chemical homeostasis; G…	PF00304.23:Gamma-thionin family	--	--	--
HORVU.MOREX.r3.1HG0010660	turquoise	7810.54194370495	6474.58089149016	1335.96105221479	5138.61983927537	0.0693	0.793	0.0684	1.8736	0.4627	0.2918	0.0534	0.379	0.7198	0.3149	0.3662	0	171.688	201.618	159.52	173.136	72.5691	179.077	1H	25076566	25077284	+	HORVU.MOREX.r3.1HG0010660	--	--	--	defensin-like protein CAL1 [Hordeum vulgare subsp. vulgare]	CAL1_ORYSJ RecName: Full=Defensin-like protein CAL1 {ECO:0000305}; AltName: Full=OsCPT1 {ECO:0000303|PubMed:19279197}; AltName: Full=Pathogen-related protein 12 {ECO:0000305}; Short=OsPR12 {ECO:0000305}; AltName: Full=Protein CADMIUM ACCUMULATION IN LEAF 1 {ECO:0000303|PubMed:29440679}; Flags: Precursor;	A0A8I6WMH3_HORVV RecName: Full=Knot1 domain-containing protein {ECO:0000259|SMART:SM00505};	--	GO:0005615,extracellular space; GO:0046870,cadmium ion binding; GO:0055073,cadmium ion homeostasis; GO:0006952,defense response; GO:0003674,molecular_function; GO:0005488,binding; GO:0043167,ion binding; GO:0043169,cation binding; GO:0046872,metal ion binding; GO:0046914,transition metal ion binding; GO:0008150,biological_process; GO:0042592,homeostatic process; GO:0048878,chemical homeostasis; G…	PF00304.23:Gamma-thionin family	--	--	--
HORVU.MOREX.r3.1HG0010930	turquoise	928.134752939686	587.144432916837	340.990320022848	246.154112893989	28.5495	28.1258	30.3637	37.9737	42.9359	37.1682	36.6584	32.6664	35.1332	25.7603	28.4683	24.4062	35.1113	39.0826	38.1442	45.8757	42.7063	43.6095	1H	25742393	25745210	-	HORVU.MOREX.r3.1HG0010930	--	--	--	hypothetical protein ZWY2020_037282 [Hordeum vulgare]	--	A0A452XRF5_AEGTS SubName: Full=Uncharacterized protein {ECO:0000313|EnsemblPlants:AET1Gv20131500.2};	--	--	PF15054.9:Domain of unknown function (DUF4535)	--	--	--
HORVU.MOREX.r3.1HG0010970	turquoise	5014.51534458426	4198.87	815.644154351259	3383.22703588174	0	0	0	0	0	0	0	0	0	0	0	0	0.6652	0.443	0.384	1.1451	0.1727	0.9328	1H	26128483	26129495	+	HORVU.MOREX.r3.1HG0010970	--	--	--	putative WUSCHEL-related homeobox 2 [Hordeum vulgare subsp. vulgare]	WOX2_ORYSI RecName: Full=Putative WUSCHEL-related homeobox 2; AltName: Full=OsWOX2;	A0A8I6WPC7_HORVV RecName: Full=Homeobox domain-containing protein {ECO:0000259|PROSITE:PS50071};	--	GO:0005634,nucleus; GO:0003677,DNA binding; GO:0003700,DNA-binding transcription factor activity; GO:0099402,plant organ development; GO:0003674,molecular_function; GO:0003676,nucleic acid binding; GO:0005488,binding; GO:0097159,organic cyclic compound binding; GO:1901363,heterocyclic compound binding; GO:0140110,transcription regulator activity; GO:0007275,multicellular organism development; GO:…	PF00046.32:Homeodomain	HB-WOX	TF	HB->HB-WOX
HORVU.MOREX.r3.1HG0011020	turquoise	8436.07743457969	7039.66570268162	1396.41173189807	5643.25397078355	2.9179	3.1738	2.8806	3.1243	3.023	1.6555	2.6006	2.6321	3.9685	0.7471	2.1455	1.6288	16.2088	16.8819	12.8914	18.9871	11.546	18.4421	1H	26310692	26314459	+	HORVU.MOREX.r3.1HG0011020	--	--	--	GDSL esterase/lipase LIP-4-like [Hordeum vulgare subsp. vulgare]	LIP4_ARATH RecName: Full=GDSL esterase/lipase LIP-4; EC=3.1.1.-; AltName: Full=Extracellular lipase LIP-4; Flags: Precursor;	A0A8I6WDF9_HORVV SubName: Full=Uncharacterized protein {ECO:0000313|EnsemblPlants:HORVU.MOREX.r3.1HG0011020.1};	--	GO:0005576,extracellular region; GO:0016788,hydrolase activity, acting on ester bonds; GO:0016042,lipid catabolic process; GO:0003674,molecular_function; GO:0003824,catalytic activity; GO:0016787,hydrolase activity; GO:0006629,lipid metabolic process; GO:0008150,biological_process; GO:0008152,metabolic process; GO:0009056,catabolic process; GO:0044238,primary metabolic process; GO:0071704,organic…	PF00657.25:GDSL-like Lipase/Acylhydrolase	--	--	--
HORVU.MOREX.r3.1HG0011110	turquoise	7936.57814706847	6803.27449779586	1133.30364927261	5669.97084852325	3.7879	5.9336	6.4492	3.8941	3.6029	2.7725	3.3412	6.9265	5.7506	3.4907	3.6243	2.718	31.9396	25.2009	14.3005	23.3888	13.8952	23.5844	1H	26476764	26479657	-	HORVU.MOREX.r3.1HG0011110	--	K10268 F-box and leucine-rich repeat protein 2/20 | (RefSeq) F-box/LRR-repeat protein 14-like (A)	--	F-box/LRR-repeat protein 14-like [Hordeum vulgare subsp. vulgare]	FBL14_ARATH RecName: Full=F-box/LRR-repeat protein 14;	A0A8I6WMI4_HORVV RecName: Full=F-box domain-containing protein {ECO:0000259|PROSITE:PS50181};	Leucine rich repeat proteins, some proteins contain F-box	GO:0019005,SCF ubiquitin ligase complex; GO:0031146,SCF-dependent proteasomal ubiquitin-dependent protein catabolic process; GO:0006508,proteolysis; GO:0006511,ubiquitin-dependent protein catabolic process; GO:0006807,nitrogen compound metabolic process; GO:0008150,biological_process; GO:0008152,metabolic process; GO:0009056,catabolic process; GO:0009057,macromolecule catabolic process; GO:000998…	PF13516.9:Leucine Rich repeat	--	--	--
HORVU.MOREX.r3.1HG0011170	turquoise	832.732597809215	690.386226322333	142.346371486883	548.03985483545	4.7178	7.2355	6.5627	4.4668	6.8381	5.7912	5.9476	6.6095	10.1187	5.1945	5.5875	5.2201	8.4408	9.4874	5.6066	8.671	7.7424	8.4019	1H	26648449	26649643	-	HORVU.MOREX.r3.1HG0011170	--	--	--	protein SENSITIVITY TO RED LIGHT REDUCED 1 [Hordeum vulgare]	SRR1_ARATH RecName: Full=Protein SENSITIVITY TO RED LIGHT REDUCED 1;	F2E1Z0_HORVV SubName: Full=Predicted protein {ECO:0000313|EMBL:BAK01362.1};	Uncharacterized conserved protein	GO:0005737,cytoplasm; GO:0005634,nucleus; GO:0007623,circadian rhythm; GO:0007017,microtubule-based process; GO:0010017,red or far-red light signaling pathway; GO:0009585,red, far-red light phototransduction; GO:0042752,regulation of circadian rhythm; GO:0008150,biological_process; GO:0048511,rhythmic process; GO:0009987,cellular process; GO:0007154,cell communication; GO:0007165,signal transduct…	PF07985.15:SRR1 domain	--	--	--
HORVU.MOREX.r3.1HG0011180	turquoise	7689.27920243149	6512.82234315262	1176.45685927887	5336.36548387375	3.9033	3.9921	4.1445	3.2878	3.6638	4.0552	4.4691	5.9563	4.129	4.3427	4.1646	4.6366	10.4939	9.1886	7.2723	9.1826	7.8469	8.9222	1H	26914076	26919215	+	HORVU.MOREX.r3.1HG0011180	--	K11671 nuclear factor related to kappa-B-binding protein | (RefSeq) uncharacterized protein LOC123180137 (A)	ko03082: ATP-dependent chromatin remodeling	uncharacterized protein LOC123398482 [Hordeum vulgare subsp. vulgare]	--	A0A8I6WPD5_HORVV RecName: Full=DEUBAD domain-containing protein {ECO:0000259|PROSITE:PS51916};	R-kappa-B and related transcription factors	--	--	--	--	--
HORVU.MOREX.r3.1HG0011190	turquoise	8582.49583170033	7185.01205712772	1397.48377457261	5787.52828255511	1.2502	0.7842	1.075	0.56	0.5683	0.6082	1.5121	0.6981	1.0657	0.7632	0.9088	0.6822	11.5552	11.4726	8.6144	11.0044	6.7594	11.8822	1H	26920150	26925603	-	HORVU.MOREX.r3.1HG0011190	--	K10398 kinesin family member 11 | (RefSeq) kinesin-like protein KIN-5A (A)	ko04814: Motor proteins	kinesin-like protein KIN-5A [Hordeum vulgare subsp. vulgare]	KN5A_ORYSJ RecName: Full=Kinesin-like protein KIN-5A {ECO:0000305};	A0A8I7B0G3_HORVV RecName: Full=Kinesin motor domain-containing protein {ECO:0000259|PROSITE:PS50067};	Kinesin-like protein	GO:0005737,cytoplasm; GO:0072686,mitotic spindle; GO:0005876,spindle microtubule; GO:0005524,ATP binding; GO:0008017,microtubule binding; GO:0008574,plus-end-directed microtubule motor activity; GO:0007018,microtubule-based movement; GO:0000070,mitotic sister chromatid segregation; GO:0090307,mitotic spindle assembly; GO:0051231,spindle elongation; GO:0000166,nucleotide binding; GO:0003674,molecu…	PF00225.26:Kinesin motor domain	--	--	--
HORVU.MOREX.r3.1HG0011250	turquoise	3734.91144740637	3179.43245330971	555.478994096665	2623.95345921304	0.1691	0.3385	0.1948	0.1428	0.094	0.1038	0.304	0.2182	0.1064	0.064	0.0595	0.1395	0.557	0.4792	0.3751	0.3613	0.3053	0.3182	1H	27073571	27076601	-	HORVU.MOREX.r3.1HG0011250	--	--	--	protein Rf1, mitochondrial-like [Hordeum vulgare subsp. vulgare]	RF1_ORYSI RecName: Full=Protein Rf1, mitochondrial; AltName: Full=Fertility restorer; AltName: Full=Protein PPR; AltName: Full=Restorer for CMS; Flags: Precursor;	A0A8I6WH02_HORVV RecName: Full=PPR_long domain-containing protein {ECO:0000259|Pfam:PF17177};	--	GO:0005739,mitochondrion; GO:0005575,cellular_component; GO:0005622,intracellular anatomical structure; GO:0005737,cytoplasm; GO:0043226,organelle; GO:0043227,membrane-bounded organelle; GO:0043229,intracellular organelle; GO:0043231,intracellular membrane-bounded organelle; GO:0110165,cellular anatomical entity	PF13041.9:PPR repeat family	--	--	--
HORVU.MOREX.r3.1HG0011440	turquoise	4002.86683194496	3344.09885015363	658.767981791325	2685.33086836231	0.2068	0	0	0	0	0	0	0	0	0	0	0	0.2446	0.3403	0.1639	0.5099	0.393	0.2831	1H	27553036	27554801	-	HORVU.MOREX.r3.1HG0011440	--	K19891 glucan endo-1,3-beta-glucosidase 1/2/3 [EC:3.2.1.39] | (RefSeq) glucan endo-1,3-beta-glucosidase 3-like (A)	ko00500: Starch and sucrose metabolism; ko01100: Metabolic pathways	glucan endo-1,3-beta-glucosidase 10-like [Hordeum vulgare subsp. vulgare]	E1310_ARATH RecName: Full=Glucan endo-1,3-beta-glucosidase 10; EC=3.2.1.39; AltName: Full=(1->3)-beta-glucan endohydrolase 10; Short=(1->3)-beta-glucanase 10; AltName: Full=Beta-1,3-endoglucanase 10; Short=Beta-1,3-glucanase 10; AltName: Full=Putative plasmodesmal associated protein {ECO:0000303|PubMed:17270015}; Short=AtBG_ppap {ECO:0000303|PubMed:17270015}; Flags: Precursor;	A0A8I6WB07_HORVV SubName: Full=Uncharacterized protein {ECO:0000313|EnsemblPlants:HORVU.MOREX.r3.1HG0011440.1};	--	GO:0031225,anchored component of membrane; GO:0046658,anchored component of plasma membrane; GO:0005783,endoplasmic reticulum; GO:0009505,plant-type cell wall; GO:0009506,plasmodesma; GO:0042973,glucan endo-1,3-beta-D-glucosidase activity; GO:0005975,carbohydrate metabolic process; GO:0007154,cell communication; GO:0071555,cell wall organization; GO:0006952,defense response; GO:0003674,molecular_…	PF00332.21:Glycosyl hydrolases family 17	--	--	--
HORVU.MOREX.r3.1HG0011760	turquoise	3526.5074282857	3026.76982673669	499.737601549014	2527.03222518767	0.1323	0.3215	0.1469	0.1676	0.0552	0.0522	0.0892	0.1356	0.078	0.0563	0.0349	0.1023	0.838	0.4353	0.4716	0.3751	0.2451	0.3055	1H	28546218	28548800	+	HORVU.MOREX.r3.1HG0011760	--	--	--	protein Rf1, mitochondrial-like [Hordeum vulgare subsp. vulgare]	RF1_ORYSI RecName: Full=Protein Rf1, mitochondrial; AltName: Full=Fertility restorer; AltName: Full=Protein PPR; AltName: Full=Restorer for CMS; Flags: Precursor;	A0A8I6WB11_HORVV SubName: Full=Uncharacterized protein {ECO:0000313|EnsemblPlants:HORVU.MOREX.r3.1HG0011760.1.CDS1};	FOG: PPR repeat	GO:0005739,mitochondrion; GO:0005575,cellular_component; GO:0005622,intracellular anatomical structure; GO:0005737,cytoplasm; GO:0043226,organelle; GO:0043227,membrane-bounded organelle; GO:0043229,intracellular organelle; GO:0043231,intracellular membrane-bounded organelle; GO:0110165,cellular anatomical entity	PF13041.9:PPR repeat family	--	--	--
HORVU.MOREX.r3.1HG0011790	turquoise	5444.30568330618	4616.93125261863	827.374430687549	3789.55682193109	0.3816	0.3273	0.4473	0.3222	0.3183	0.3262	0.1653	0.4562	0.2926	0.2978	0.2267	0.1181	1.0152	0.7586	0.5441	0.7056	0.7069	1.1016	1H	28912707	28914497	+	HORVU.MOREX.r3.1HG0011790	--	--	--	protein Rf1, mitochondrial-like [Hordeum vulgare subsp. vulgare]	RF1_ORYSI RecName: Full=Protein Rf1, mitochondrial; AltName: Full=Fertility restorer; AltName: Full=Protein PPR; AltName: Full=Restorer for CMS; Flags: Precursor;	A0A287EMD8_HORVV SubName: Full=Uncharacterized protein {ECO:0000313|EnsemblPlants:HORVU.MOREX.r3.1HG0011790.1.CDS1};	--	GO:0005739,mitochondrion; GO:0005575,cellular_component; GO:0005622,intracellular anatomical structure; GO:0005737,cytoplasm; GO:0043226,organelle; GO:0043227,membrane-bounded organelle; GO:0043229,intracellular organelle; GO:0043231,intracellular membrane-bounded organelle; GO:0110165,cellular anatomical entity	PF13041.9:PPR repeat family	--	--	--
HORVU.MOREX.r3.1HG0011880	turquoise	214.530008335622	170.06651404751	44.4634942881125	125.603019759397	0	0.8142	1.0541	0.8015	0.3959	1.4979	0.914	0.3242	0.5598	0.2694	0.2506	0.2937	0.481	0.911	0.6768	2.5741	0	3.0447	1H	28930514	28930990	-	HORVU.MOREX.r3.1HG0011880	--	--	--	uncharacterized protein LOC123402728 [Hordeum vulgare subsp. vulgare]	--	A0A8I6WH13_HORVV SubName: Full=Uncharacterized protein {ECO:0000313|EnsemblPlants:HORVU.MOREX.r3.1HG0011880.1};	--	--	--	--	--	--
HORVU.MOREX.r3.1HG0011890	turquoise	6109.71864520734	5232.74502562477	876.97361958257	4355.7714060422	9.9507	12.7867	13.5811	8.4703	9.2684	9.6499	12.6077	10.594	11.4555	10.3456	12.094	9.0519	19.1088	21.8629	18.2652	18.9178	14.2157	19.9682	1H	28932284	28934972	-	HORVU.MOREX.r3.1HG0011890	--	K18447 ADP-sugar diphosphatase [EC:3.6.1.21] | (RefSeq) uncharacterized protein LOC123156455 isoform X1 (A)	ko00051: Fructose and mannose metabolism; ko00230: Purine metabolism; ko00500: Starch and sucrose metabolism; ko01100: Metabolic pathways; ko01110: Biosynthesis of secondary metabolites	F-box protein SKIP1-like [Hordeum vulgare subsp. vulgare]	SKIP1_ARATH RecName: Full=F-box protein SKIP1; AltName: Full=SKP1-interacting partner 1;	A0A8I6WDH6_HORVV SubName: Full=Uncharacterized protein {ECO:0000313|EnsemblPlants:HORVU.MOREX.r3.1HG0011890.1};	Leucine rich repeat proteins, some proteins contain F-box	GO:0005634,nucleus; GO:0019005,SCF ubiquitin ligase complex; GO:0016567,protein ubiquitination; GO:0031146,SCF-dependent proteasomal ubiquitin-dependent protein catabolic process; GO:0006807,nitrogen compound metabolic process; GO:0008150,biological_process; GO:0008152,metabolic process; GO:0019538,protein metabolic process; GO:0032446,protein modification by small protein conjugation; GO:0036211…	PF12937.10:F-box-like	--	--	--
HORVU.MOREX.r3.1HG0011900	turquoise	29.3754944796358	20.861709552593	8.51378492704276	12.3479246255503	9.0806	9.7056	11.3137	9.7305	9.0908	7.9729	8.4191	8.3864	9.5447	10.915	10.3526	7.6739	7.2046	11.0253	11.5207	10.2216	11.5313	9.4824	1H	29087622	29091059	+	HORVU.MOREX.r3.1HG0011900	--	K01240 uridine nucleosidase [EC:3.2.2.3] | (RefSeq) probable uridine nucleosidase 2 isoform X1 (A)	ko00240: Pyrimidine metabolism; ko00760: Nicotinate and nicotinamide metabolism; ko01100: Metabolic pathways; ko01232: Nucleotide metabolism	probable uridine nucleosidase 2 [Hordeum vulgare subsp. vulgare]	URH2_ORYSJ RecName: Full=Probable uridine nucleosidase 2; EC=3.2.2.3; AltName: Full=Uridine ribohydrolase 2;	M0UHV3_HORVV SubName: Full=Uncharacterized protein {ECO:0000313|EnsemblPlants:HORVU.MOREX.r3.1HG0011900.1};	Predicted inosine-uridine preferring nucleoside hydrolase	GO:0005829,cytosol; GO:0008477,purine nucleosidase activity; GO:0045437,uridine nucleosidase activity; GO:0006152,purine nucleoside catabolic process; GO:0003674,molecular_function; GO:0003824,catalytic activity; GO:0016787,hydrolase activity; GO:0016798,hydrolase activity, acting on glycosyl bonds; GO:0016799,hydrolase activity, hydrolyzing N-glycosyl compounds; GO:0050263,ribosylpyrimidine nucl…	PF01156.22:Inosine-uridine preferring nucleoside hydrolase	--	--	--
HORVU.MOREX.r3.1HG0012100	turquoise	6550.34109650269	5490.82423053022	1059.51686597247	4431.30736455775	2.7081	4.0413	2.6734	3.5428	3.0123	2.7951	3.7952	2.702	2.6287	3.4263	2.5609	2.2985	8.2086	5.4883	5.4434	6.7913	5.5282	6.7778	1H	29422367	29424663	+	HORVU.MOREX.r3.1HG0012100	--	--	--	uncharacterized protein LOC123403218 [Hordeum vulgare subsp. vulgare]	FB253_ARATH RecName: Full=F-box protein At5g07610;	A0A8I7B291_HORVV SubName: Full=Uncharacterized protein {ECO:0000313|EnsemblPlants:HORVU.MOREX.r3.1HG0012100.1.CDS1};	--	--	--	--	--	--
HORVU.MOREX.r3.1HG0012310	turquoise	7717.14780271755	6568.65779301315	1148.4900097044	5420.16778330875	0.6631	0.8476	0.7316	0.4831	0.4339	0.3694	1.6828	1.3858	1.0307	0.93	1.03	1.1587	6.4047	6.161	3.0407	5.27	3.9134	5.966	1H	30185117	30189175	-	HORVU.MOREX.r3.1HG0012310	--	K10869 RAD51-like protein 1 | (RefSeq) DNA repair protein RAD51 homolog 2-like (A)	ko03440: Homologous recombination	DNA repair protein RAD51 homolog 2 [Hordeum vulgare subsp. vulgare]	RA51B_ARATH RecName: Full=DNA repair protein RAD51 homolog 2; Short=AtRAD51B;	A0A8I6WH24_HORVV RecName: Full=RECA_2 domain-containing protein {ECO:0000259|PROSITE:PS50162};	DNA repair protein RAD51/RHP55	GO:0033063,Rad51B-Rad51C-Rad51D-XRCC2 complex; GO:0005657,replication fork; GO:0005524,ATP binding; GO:0008094,ATP-dependent activity, acting on DNA; GO:0140664,ATP-dependent DNA damage sensor activity; GO:0000150,DNA strand exchange activity; GO:0003690,double-stranded DNA binding; GO:0003697,single-stranded DNA binding; GO:0006281,DNA repair; GO:0000724,double-strand break repair via homologous…	PF08423.14:Rad51	--	--	--
HORVU.MOREX.r3.1HG0012330	turquoise	8186.08685157543	6950.10020782326	1235.98664375217	5714.11356407109	1.8718	0.4866	0.5599	0.2714	0.2997	0.2238	0.5571	0.8009	0.8297	0.2093	0.1348	0.0702	17.1181	13.9831	8.0213	14.6279	6.7902	11.747	1H	30263084	30267311	+	HORVU.MOREX.r3.1HG0012330	--	--	--	endochitinase A-like [Hordeum vulgare subsp. vulgare]	--	A0A8I6X214_HORVV SubName: Full=Uncharacterized protein {ECO:0000313|EnsemblPlants:HORVU.MOREX.r3.1HG0012330.1};	--	--	--	--	--	--
HORVU.MOREX.r3.1HG0012490	turquoise	5766.47854510715	4833.43089600269	933.047649104464	3900.38324689823	5.5049	0	0.5622	0.2137	0	0	0.1462	0.1729	0	0	0	0.7049	102.167	57.8845	82.6539	86.3024	7.7913	66.0582	1H	31095960	31096184	-	HORVU.MOREX.r3.1HG0012490	--	--	--	subtilisin inhibitor-like [Hordeum vulgare subsp. vulgare]	ICI2_HORVU RecName: Full=Subtilisin-chymotrypsin inhibitor-2A; Short=CI-2A;	A0A8I6WH30_HORVV SubName: Full=Uncharacterized protein {ECO:0000313|EnsemblPlants:HORVU.MOREX.r3.1HG0012490.1.CDS1};	--	GO:0004867,serine-type endopeptidase inhibitor activity; GO:0009611,response to wounding; GO:0003674,molecular_function; GO:0004857,enzyme inhibitor activity; GO:0004866,endopeptidase inhibitor activity; GO:0030234,enzyme regulator activity; GO:0030414,peptidase inhibitor activity; GO:0061134,peptidase regulator activity; GO:0061135,endopeptidase regulator activity; GO:0098772,molecular function …	PF00280.21:Potato inhibitor I family	--	--	--
HORVU.MOREX.r3.1HG0012520	turquoise	6212.51864300102	5209.74356057331	1002.77508242771	4206.96847814561	64.5397	1.7369	8.4327	1.9235	1.6892	0	0.8775	0.5188	4.4785	0.2155	1.0026	0.4699	629.74	394.364	521.189	401.184	172.924	314.507	1H	31110909	31111133	-	HORVU.MOREX.r3.1HG0012520	--	--	--	subtilisin-chymotrypsin inhibitor-2A-like isoform X2 [Hordeum vulgare subsp. vulgare]	ICI2_HORVU RecName: Full=Subtilisin-chymotrypsin inhibitor-2A; Short=CI-2A;	A0A8I6WDJ1_HORVV SubName: Full=Uncharacterized protein {ECO:0000313|EnsemblPlants:HORVU.MOREX.r3.1HG0012520.1.CDS1};	--	GO:0004867,serine-type endopeptidase inhibitor activity; GO:0009611,response to wounding; GO:0003674,molecular_function; GO:0004857,enzyme inhibitor activity; GO:0004866,endopeptidase inhibitor activity; GO:0030234,enzyme regulator activity; GO:0030414,peptidase inhibitor activity; GO:0061134,peptidase regulator activity; GO:0061135,endopeptidase regulator activity; GO:0098772,molecular function …	PF00280.21:Potato inhibitor I family	--	--	--
HORVU.MOREX.r3.1HG0012620	turquoise	1776.96592969225	1541.38249641981	235.583433272442	1305.79906314737	9.9683	0.1191	0.925	0.1758	0.2895	0.0274	0.3208	0.0711	0.3439	0.1773	0.055	0.0644	16.5408	2.2839	3.2662	7.6748	10.0596	11.3016	1H	31322085	31323977	+	HORVU.MOREX.r3.1HG0012620	--	--	--	patatin-like protein 1 [Hordeum vulgare subsp. vulgare]	PLP1_ORYSI RecName: Full=Patatin-like protein 1; EC=3.1.1.-;	M0YXC5_HORVV RecName: Full=Patatin {ECO:0000256|RuleBase:RU361262}; EC=3.1.1.- {ECO:0000256|RuleBase:RU361262};	Ca2+-independent phospholipase A2	GO:0016298,lipase activity; GO:0006952,defense response; GO:0016042,lipid catabolic process; GO:0003674,molecular_function; GO:0003824,catalytic activity; GO:0016787,hydrolase activity; GO:0016788,hydrolase activity, acting on ester bonds; GO:0006950,response to stress; GO:0008150,biological_process; GO:0050896,response to stimulus; GO:0006629,lipid metabolic process; GO:0008152,metabolic process…	PF01734.25:Patatin-like phospholipase	--	--	--
HORVU.MOREX.r3.1HG0013000	turquoise	5581.11338779425	4815.4919985377	765.621389256555	4049.87060928114	2.7539	2.2907	3.6331	0.9866	1.1139	1.9229	3.1439	3.8772	3.8511	1.7909	1.9569	1.2705	7.6381	6.6182	4.6413	5.9257	5.1093	4.9601	1H	32207541	32211971	+	HORVU.MOREX.r3.1HG0013000	--	K05290 GPI-anchor transamidase subunit K | (RefSeq) putative GPI-anchor transamidase (A)	ko00563: Glycosylphosphatidylinositol (GPI)-anchor biosynthesis; ko01100: Metabolic pathways	putative GPI-anchor transamidase [Hordeum vulgare subsp. vulgare]	VPEA_ARATH RecName: Full=Vacuolar-processing enzyme alpha-isozyme; EC=3.4.22.34 {ECO:0000250|UniProtKB:Q84LM2}; AltName: Full=Alpha-VPE; AltName: Full=Asparaginyl endopeptidase alpha-VPE {ECO:0000305}; Flags: Precursor;	A0A8I6WEQ8_HORVV SubName: Full=Uncharacterized protein {ECO:0000313|EnsemblPlants:HORVU.MOREX.r3.1HG0013000.1};	Gpi-anchor transamidase	GO:0000326,protein storage vacuole; GO:0004197,cysteine-type endopeptidase activity; GO:0051603,proteolysis involved in protein catabolic process; GO:0006624,vacuolar protein processing; GO:0003674,molecular_function; GO:0003824,catalytic activity; GO:0004175,endopeptidase activity; GO:0008233,peptidase activity; GO:0008234,cysteine-type peptidase activity; GO:0016787,hydrolase activity; GO:01400…	PF01650.21:Peptidase C13 family	--	--	--
HORVU.MOREX.r3.1HG0013050	turquoise	8290.88920991424	7091.98158314549	1198.90762676875	5893.07395637673	60.3939	64.1083	59.0425	40.7142	44.0963	33.7309	60.7899	55.4892	52.5054	29.1988	38.7428	28.1602	170.264	165.616	119.357	161.449	105.173	164.017	1H	32373711	32376691	+	HORVU.MOREX.r3.1HG0013050	--	K14852 regulator of ribosome biosynthesis | (RefSeq) ribosome biogenesis regulatory protein homolog (A)	--	ribosome biogenesis regulatory protein homolog [Hordeum vulgare subsp. vulgare]	RRS1_ARATH RecName: Full=Ribosome biogenesis regulatory protein homolog;	A0A8I6WZU2_HORVV RecName: Full=Ribosome biogenesis regulatory protein {ECO:0000256|RuleBase:RU364132};	Regulator of ribosome synthesis	GO:0005730,nucleolus; GO:0030687,preribosome, large subunit precursor; GO:0000447,endonucleolytic cleavage in ITS1 to separate SSU-rRNA from 5.8S rRNA and LSU-rRNA from tricistronic rRNA transcript (SSU-rRNA, 5.8S rRNA, LSU-rRNA); GO:0042273,ribosomal large subunit biogenesis; GO:0000055,ribosomal large subunit export from nucleus; GO:0000460,maturation of 5.8S rRNA; GO:0000462,maturation of SSU-…	PF04939.15:Ribosome biogenesis regulatory protein (RRS1)	--	--	--
HORVU.MOREX.r3.1HG0013300	turquoise	8152.91341229445	6940.99572619008	1211.91768610437	5729.07804008571	3.8139	7.459	5.9782	4.7859	4.2424	4.3192	4.957	7.1345	5.9896	3.9008	3.1983	2.8829	22.28	17.9795	13.9779	20.4147	12.149	16.2285	1H	32991347	33002318	+	HORVU.MOREX.r3.1HG0013300	--	K06133 4'-phosphopantetheinyl transferase [EC:2.7.8.-] | (RefSeq) 4'-phosphopantetheinyl transferase HetI-like (A)	ko00770: Pantothenate and CoA biosynthesis; ko01100: Metabolic pathways	4'-phosphopantetheinyl transferase HetI-like isoform X1 [Hordeum vulgare subsp. vulgare]	--	F2EI97_HORVV SubName: Full=Predicted protein {ECO:0000313|EMBL:BAK07069.1};	Alpha-aminoadipic semialdehyde dehydrogenase-phosphopantetheinyl transferase	GO:0005829,cytosol; GO:0008897,holo-[acyl-carrier-protein] synthase activity; GO:0000287,magnesium ion binding; GO:0019878,lysine biosynthetic process via aminoadipic acid; GO:0003674,molecular_function; GO:0003824,catalytic activity; GO:0016740,transferase activity; GO:0016772,transferase activity, transferring phosphorus-containing groups; GO:0016780,phosphotransferase activity, for other subst…	PF01648.23:4'-phosphopantetheinyl transferase superfamily	--	--	--
HORVU.MOREX.r3.1HG0013690	turquoise	4470.41770256042	3789.71558357965	680.702118980767	3109.01346459888	3.26	4.106	4.8466	1.879	2.6118	2.3276	5.3371	7.3362	3.7175	3.1728	3.1976	2.3778	9.559	8.3226	6.8628	7.6741	5.7302	6.9122	1H	34712219	34716361	-	HORVU.MOREX.r3.1HG0013690	--	K13960 ubiquitin-conjugating enzyme E2 T [EC:2.3.2.23] | (RefSeq) uncharacterized protein LOC123107725 isoform X1 (A)	--	uncharacterized protein LOC123406028 isoform X1 [Hordeum vulgare subsp. vulgare]	UBC37_ARATH RecName: Full=Probable ubiquitin-conjugating enzyme E2 37; EC=2.3.2.23; AltName: Full=E2 ubiquitin-conjugating enzyme 37; AltName: Full=Ubiquitin carrier protein 37;	A0A8I6WH59_HORVV RecName: Full=UBC core domain-containing protein {ECO:0000259|PROSITE:PS50127};	Ubiquitin-protein ligase	GO:0005634,nucleus; GO:0005524,ATP binding; GO:0061631,ubiquitin conjugating enzyme activity; GO:0006974,cellular response to DNA damage stimulus; GO:0000209,protein polyubiquitination; GO:0000166,nucleotide binding; GO:0003674,molecular_function; GO:0005488,binding; GO:0017076,purine nucleotide binding; GO:0030554,adenyl nucleotide binding; GO:0032553,ribonucleotide binding; GO:0032555,purine ri…	PF00179.29:Ubiquitin-conjugating enzyme	--	--	--
HORVU.MOREX.r3.1HG0013820	turquoise	5046.15450570072	4062.25011703521	983.90438866551	3078.3457283697	11.5919	18.5887	17.34	17.0203	16.7167	12.3363	10.5099	14.6175	14.6555	15.004	12.416	8.8898	28.4621	30.0248	35.207	28.9149	35.2102	28.9921	1H	35124576	35128776	+	HORVU.MOREX.r3.1HG0013820	--	--	--	protein IQ-DOMAIN 2-like [Hordeum vulgare subsp. vulgare]	IQD2_ARATH RecName: Full=Protein IQ-DOMAIN 2 {ECO:0000303|PubMed:16368012}; Short=AtIQD2 {ECO:0000303|PubMed:16368012};	F2CPS3_HORVV SubName: Full=Predicted protein {ECO:0000313|EMBL:BAJ84844.1};	--	GO:0005737,cytoplasm; GO:0005856,cytoskeleton; GO:0005634,nucleus; GO:0005886,plasma membrane; GO:0005516,calmodulin binding; GO:0003674,molecular_function; GO:0005488,binding; GO:0005515,protein binding; GO:0005575,cellular_component; GO:0005622,intracellular anatomical structure; GO:0110165,cellular anatomical entity; GO:0043226,organelle; GO:0043228,non-membrane-bounded organelle; GO:0043229,i…	PF13178.9:Protein of unknown function (DUF4005)	--	--	--
HORVU.MOREX.r3.1HG0014190	turquoise	1118.81741943303	763.441263991662	355.37615544137	408.065108550293	3.3943	5.2161	5.2011	1.6647	2.687	1.9281	5.4226	3.9269	7.2712	1.8206	1.9577	1.7011	5.8889	6.213	4.8108	6.2843	4.4873	4.8525	1H	36905025	36915870	+	HORVU.MOREX.r3.1HG0014190	--	K11801 DDB1- and CUL4-associated factor 11 | (RefSeq) LEC14B protein-like (A)	--	LEC14B protein-like isoform X1 [Hordeum vulgare subsp. vulgare]	LE14B_LITER RecName: Full=LEC14B protein;	A0A8I6X296_HORVV SubName: Full=Uncharacterized protein {ECO:0000313|EnsemblPlants:HORVU.MOREX.r3.1HG0014190.1};	WD40 repeat-containing protein	--	PF00400.35:WD domain, G-beta repeat	--	--	--
HORVU.MOREX.r3.1HG0014320	turquoise	7958.18351972494	6821.96744162165	1136.2160781033	5685.75136351835	1.0352	1.3441	1.5882	0.6931	0.6691	0.6182	1.3796	1.1852	1.3202	1.2231	1.1378	1.1775	6.31	4.4501	3.0989	5.0358	3.4133	4.9832	1H	37257869	37261541	-	HORVU.MOREX.r3.1HG0014320	--	K14293 importin subunit beta-1 | (RefSeq) importin subunit beta-1-like (A)	ko03013: Nucleocytoplasmic transport	importin subunit beta-1-like [Hordeum vulgare subsp. vulgare]	IMB1_ARATH RecName: Full=Importin subunit beta-1 {ECO:0000305}; AltName: Full=Karyopherin subunit beta-1; Short=ATKPNB1 {ECO:0000303|PubMed:23582042};	A0A8I6W497_HORVV RecName: Full=Importin N-terminal domain-containing protein {ECO:0000259|PROSITE:PS50166};	Karyopherin (importin) beta 1	GO:0005737,cytoplasm; GO:0005634,nucleus; GO:0061608,nuclear import signal receptor activity; GO:0008139,nuclear localization sequence binding; GO:0031267,small GTPase binding; GO:0006606,protein import into nucleus; GO:0003674,molecular_function; GO:0140104,molecular carrier activity; GO:0140142,nucleocytoplasmic carrier activity; GO:0005048,signal sequence binding; GO:0005488,binding; GO:003321…	PF02985.25:HEAT repeat	--	--	--
HORVU.MOREX.r3.1HG0014350	turquoise	7406.5702469529	6145.43288318546	1261.13736376744	4884.29551941802	3.4497	3.288	2.5676	3.0209	3.5327	2.7942	2.7421	2.5191	2.8421	2.6113	3.1812	3.016	10.7395	11.8324	7.7566	12.3665	6.5864	13.2094	1H	37482421	37483980	-	HORVU.MOREX.r3.1HG0014350	--	--	--	formin-like protein 16 [Hordeum vulgare subsp. vulgare]	--	A0A8I7B0I1_HORVV SubName: Full=Uncharacterized protein {ECO:0000313|EnsemblPlants:HORVU.MOREX.r3.1HG0014350.1.CDS1};	--	--	--	--	--	--
HORVU.MOREX.r3.1HG0014410	turquoise	7227.28828737665	6103.61843959294	1123.66984778371	4979.94859180923	0.8923	1.1607	1.0709	0.6895	0.9342	0.3498	0.4179	1.1955	0.8917	0.1192	0.2772	0.3465	3.9549	2.5526	2.8113	2.9853	1.9351	2.784	1H	37729805	37732245	-	HORVU.MOREX.r3.1HG0014410	--	K13418 somatic embryogenesis receptor kinase 1 [EC:2.7.10.1 2.7.11.1] | (RefSeq) LRR receptor kinase SERK2-like (A)	--	L-type lectin-domain containing receptor kinase VIII.1-like [Hordeum vulgare subsp. vulgare]	LRK81_ARATH RecName: Full=L-type lectin-domain containing receptor kinase VIII.1; Short=LecRK-VIII.1; EC=2.7.11.1; Flags: Precursor;	F2DXG0_HORVV SubName: Full=Predicted protein {ECO:0000313|EMBL:BAJ99781.1};	--	GO:0016021,integral component of membrane; GO:0005886,plasma membrane; GO:0005524,ATP binding; GO:0030246,carbohydrate binding; GO:0106310,protein serine kinase activity; GO:0004675,transmembrane receptor protein serine/threonine kinase activity; GO:0042742,defense response to bacterium; GO:0002229,defense response to oomycetes; GO:0006468,protein phosphorylation; GO:0000166,nucleotide binding; G…	PF00139.22:Legume lectin domain	--	--	--
HORVU.MOREX.r3.1HG0014490	turquoise	5161.12111306206	4354.66315318061	806.457959881443	3548.20519329917	0.0341	0.0195	0.0506	0	0.0949	0	0.0395	0.0778	0.0644	0.0969	0.1082	0.0423	0.9516	0.2996	0.4706	0.5724	0.4671	0.403	1H	38112467	38114968	-	HORVU.MOREX.r3.1HG0014490	--	--	--	protein Rf1, mitochondrial-like [Hordeum vulgare subsp. vulgare]	RF1_ORYSI RecName: Full=Protein Rf1, mitochondrial; AltName: Full=Fertility restorer; AltName: Full=Protein PPR; AltName: Full=Restorer for CMS; Flags: Precursor;	A0A8I6WQW6_HORVV SubName: Full=Uncharacterized protein {ECO:0000313|EnsemblPlants:HORVU.MOREX.r3.1HG0014490.1.CDS1};	--	GO:0005739,mitochondrion; GO:0005575,cellular_component; GO:0005622,intracellular anatomical structure; GO:0005737,cytoplasm; GO:0043226,organelle; GO:0043227,membrane-bounded organelle; GO:0043229,intracellular organelle; GO:0043231,intracellular membrane-bounded organelle; GO:0110165,cellular anatomical entity	PF13041.9:PPR repeat family	--	--	--
HORVU.MOREX.r3.1HG0014620	turquoise	8111.38467463317	6939.1243829635	1172.26029166967	5766.86409129382	2.8938	1.9939	2.7604	0.6674	0.5662	0.4475	2.0361	5.7044	2.0071	0.7522	0.5966	0.7077	34.9155	28.706	14.6841	27.0266	16.5128	22.6485	1H	39437514	39455362	+	HORVU.MOREX.r3.1HG0014620	--	K14792 rRNA biogenesis protein RRP5 | (RefSeq) rRNA biogenesis protein RRP5-like isoform X1 (A)	--	rRNA biogenesis protein RRP5 isoform X2 [Hordeum vulgare subsp. vulgare]	RRP5_ARATH RecName: Full=rRNA biogenesis protein RRP5 {ECO:0000303|PubMed:23382868}; Short=AtRrp5 {ECO:0000303|PubMed:23382868}; AltName: Full=Ribosomal RNA-processing protein 5 {ECO:0000303|PubMed:23382868};	A0A8I6WQZ6_HORVV SubName: Full=Uncharacterized protein {ECO:0000313|EnsemblPlants:HORVU.MOREX.r3.1HG0014620.1};	rRNA processing protein Rrp5	GO:0005730,nucleolus; GO:0005886,plasma membrane; GO:0032040,small-subunit processome; GO:0003723,RNA binding; GO:0009553,embryo sac development; GO:0006364,rRNA processing; GO:0003674,molecular_function; GO:0003676,nucleic acid binding; GO:0005488,binding; GO:0097159,organic cyclic compound binding; GO:1901363,heterocyclic compound binding; GO:0007275,multicellular organism development; GO:00081…	PF00575.26:S1 RNA binding domain	--	--	--
HORVU.MOREX.r3.1HG0014650	turquoise	7636.32793612968	6473.34391958674	1162.98401654295	5310.35990304379	0.1366	0	0.0337	0	0	0.018	0.0263	0.0622	0.0322	0.0194	0	0.0211	0.8132	0.8801	0.357	0.6566	0.4671	0.8061	1H	39674028	39676529	+	HORVU.MOREX.r3.1HG0014650	--	--	--	protein Rf1, mitochondrial-like [Hordeum vulgare subsp. vulgare]	RF1_ORYSI RecName: Full=Protein Rf1, mitochondrial; AltName: Full=Fertility restorer; AltName: Full=Protein PPR; AltName: Full=Restorer for CMS; Flags: Precursor;	A0A8I6WZY6_HORVV SubName: Full=Uncharacterized protein {ECO:0000313|EnsemblPlants:HORVU.MOREX.r3.1HG0014650.1.CDS1};	FOG: PPR repeat	GO:0005739,mitochondrion; GO:0005575,cellular_component; GO:0005622,intracellular anatomical structure; GO:0005737,cytoplasm; GO:0043226,organelle; GO:0043227,membrane-bounded organelle; GO:0043229,intracellular organelle; GO:0043231,intracellular membrane-bounded organelle; GO:0110165,cellular anatomical entity	PF13041.9:PPR repeat family	--	--	--
HORVU.MOREX.r3.1HG0014660	turquoise	5937.72341913867	5038.90362579846	898.819793340211	4140.08383245825	0.0342	0.0587	0.0845	0.0385	0.0381	0.018	0.0264	0.0312	0.2261	0	0	0	0.4509	0.488	0.2766	0.54	0.2926	0.2459	1H	39719974	39722469	+	HORVU.MOREX.r3.1HG0014660	--	--	--	hypothetical protein ZWY2020_037536 [Hordeum vulgare]	RF1_ORYSI RecName: Full=Protein Rf1, mitochondrial; AltName: Full=Fertility restorer; AltName: Full=Protein PPR; AltName: Full=Restorer for CMS; Flags: Precursor;	A0A8I6W4A7_HORVV SubName: Full=Uncharacterized protein {ECO:0000313|EnsemblPlants:HORVU.MOREX.r3.1HG0014660.1.CDS1};	--	GO:0005739,mitochondrion; GO:0005575,cellular_component; GO:0005622,intracellular anatomical structure; GO:0005737,cytoplasm; GO:0043226,organelle; GO:0043227,membrane-bounded organelle; GO:0043229,intracellular organelle; GO:0043231,intracellular membrane-bounded organelle; GO:0110165,cellular anatomical entity	PF13041.9:PPR repeat family	--	--	--
HORVU.MOREX.r3.1HG0014690	turquoise	8678.32585143715	7325.01640938742	1353.30944204973	5971.70696733769	13.8951	14.205	16.4689	9.7839	14.5445	9.4017	11.5892	16.7657	19.6889	10.6578	8.5294	8.8784	64.0225	59.7527	43.6057	67.3056	45.3776	62.2735	1H	39730759	39732774	-	HORVU.MOREX.r3.1HG0014690	--	--	--	uncharacterized protein LOC123410595 [Hordeum vulgare subsp. vulgare]	--	F2CY01_HORVV SubName: Full=Predicted protein {ECO:0000313|EMBL:BAJ87722.1};	--	--	--	--	--	--
HORVU.MOREX.r3.1HG0014730	turquoise	4518.55058236681	3870.27459783508	648.275984531731	3221.99861330335	0.1649	0	0	0	0	0	0	0.1502	0.1556	0	0	0	0.5014	0.1809	0.2613	0.2711	0.2507	0.395	1H	40009498	40010802	-	HORVU.MOREX.r3.1HG0014730	--	--	--	uncharacterized protein LOC123406218 [Hordeum vulgare subsp. vulgare]	RITF1_ARATH RecName: Full=Protein RGF1 INDUCIBLE TRANSCRIPTION FACTOR 1 {ECO:0000303|PubMed:31801996};	A0A8I6WH83_HORVV SubName: Full=Uncharacterized protein {ECO:0000313|EnsemblPlants:HORVU.MOREX.r3.1HG0014730.1};	--	GO:0005634,nucleus; GO:0046872,metal ion binding; GO:0010078,maintenance of root meristem identity; GO:2000377,regulation of reactive oxygen species metabolic process; GO:2000280,regulation of root development; GO:0043434,response to peptide hormone; GO:0003674,molecular_function; GO:0005488,binding; GO:0043167,ion binding; GO:0043169,cation binding; GO:0007275,multicellular organism development;…	PF04640.17:PLATZ transcription factor	PLATZ	TF	PLATZ
HORVU.MOREX.r3.1HG0014740	turquoise	2424.69900326476	1885.24921687256	539.449786392209	1345.79943048035	19.2716	19.6371	20.758	10.2302	10.5575	10.2907	15.4714	20.0166	14.3639	11.5433	7.8452	10.4821	28.8607	24.8845	20.3576	21.1179	17.0237	18.5356	1H	40060242	40062455	-	HORVU.MOREX.r3.1HG0014740	--	--	--	Nuclear receptor corepressor 1 [Hordeum vulgare]	--	A0A8I6WDN5_HORVV RecName: Full=SANT domain-containing protein {ECO:0000259|PROSITE:PS51293};	Nuclear receptor coregulator SMRT/SMRTER, contains Myb-like domains	--	PF00249.34:Myb-like DNA-binding domain	MYB-related	TF	MYB->MYB-related
HORVU.MOREX.r3.1HG0015110	turquoise	4456.01500883913	3801.45328988129	654.561718957845	3146.89157092344	0	0.1665	0.1847	0.0234	0	0	0.2243	0.3789	0.1374	0	0	0.0515	1.2435	0.2737	0.9489	1.2304	0.403	1.0673	1H	41219914	41231177	+	HORVU.MOREX.r3.1HG0015110	--	K05857 phosphatidylinositol phospholipase C, delta [EC:3.1.4.11] | (RefSeq) phosphoinositide phospholipase C 2-like (A)	ko00562: Inositol phosphate metabolism; ko01100: Metabolic pathways; ko04070: Phosphatidylinositol signaling system	phosphoinositide phospholipase C 2-like [Hordeum vulgare subsp. vulgare]	PLCD2_ARATH RecName: Full=Phosphoinositide phospholipase C 2; EC=3.1.4.11; AltName: Full=Phosphoinositide phospholipase PLC2; Short=AtPLC2; Short=PI-PLC2;	F2E8Y0_HORVV RecName: Full=Phosphoinositide phospholipase C {ECO:0000256|RuleBase:RU361133}; EC=3.1.4.11 {ECO:0000256|RuleBase:RU361133};	Phosphoinositide-specific phospholipase C	GO:0005886,plasma membrane; GO:0004435,phosphatidylinositol phospholipase C activity; GO:0004629,phospholipase C activity; GO:0042742,defense response to bacterium; GO:0009553,embryo sac development; GO:0048437,floral organ development; GO:0016042,lipid catabolic process; GO:0009556,microsporogenesis; GO:0048015,phosphatidylinositol-mediated signaling; GO:0010601,positive regulation of auxin bios…	PF00388.22:Phosphatidylinositol-specific phospholipase C, X domain	--	--	--
HORVU.MOREX.r3.1HG0015130	turquoise	4682.22480496574	3844.36618392822	837.85862103752	3006.5075628907	0.1218	0.1161	0.1002	0.3657	0.1806	0.1495	0.3284	0.2959	0.1724	0.1613	0.2788	0.1759	0.8642	0.6235	0.8106	1.001	0.2314	0.9586	1H	41386862	41394552	-	HORVU.MOREX.r3.1HG0015130	--	K05857 phosphatidylinositol phospholipase C, delta [EC:3.1.4.11] | (RefSeq) phosphoinositide phospholipase C 2-like (A)	ko00562: Inositol phosphate metabolism; ko01100: Metabolic pathways; ko04070: Phosphatidylinositol signaling system	phosphoinositide phospholipase C 2-like [Hordeum vulgare subsp. vulgare]	PLCD2_ARATH RecName: Full=Phosphoinositide phospholipase C 2; EC=3.1.4.11; AltName: Full=Phosphoinositide phospholipase PLC2; Short=AtPLC2; Short=PI-PLC2;	M0Y4G0_HORVV RecName: Full=Phosphoinositide phospholipase C {ECO:0000256|RuleBase:RU361133}; EC=3.1.4.11 {ECO:0000256|RuleBase:RU361133};	Phosphoinositide-specific phospholipase C	GO:0005886,plasma membrane; GO:0004435,phosphatidylinositol phospholipase C activity; GO:0004629,phospholipase C activity; GO:0042742,defense response to bacterium; GO:0009553,embryo sac development; GO:0048437,floral organ development; GO:0016042,lipid catabolic process; GO:0009556,microsporogenesis; GO:0048015,phosphatidylinositol-mediated signaling; GO:0010601,positive regulation of auxin bios…	PF00388.22:Phosphatidylinositol-specific phospholipase C, X domain	--	--	--
HORVU.MOREX.r3.1HG0015240	turquoise	3911.90756904694	3389.34776741012	522.559801636823	2866.78796577329	1.0278	0.6095	1.7662	0.4286	0.2541	0.3204	1.2611	0.5895	1.0059	0.2593	0.5629	0.5183	2.9324	2.0877	1.6647	1.9897	0.8246	2.1492	1H	41999192	42002131	+	HORVU.MOREX.r3.1HG0015240	--	--	--	uncharacterized protein LOC123396330 [Hordeum vulgare subsp. vulgare]	--	A0A8I6WMS8_HORVV RecName: Full=VARLMGL domain-containing protein {ECO:0000259|Pfam:PF14383};	--	--	PF14383.9:DUF761-associated sequence motif	--	--	--
HORVU.MOREX.r3.1HG0015270	turquoise	8222.50948232188	7048.85495123238	1173.65453108951	5875.20042014287	7.3958	7.6534	9.9878	4.7584	5.2352	3.4024	8.0165	12.1625	10.9377	5.7802	5.986	4.3988	39.2994	34.487	20.7287	40.006	24.2748	36.1532	1H	42076074	42081430	+	HORVU.MOREX.r3.1HG0015270	--	--	--	RRP15-like protein isoform X2 [Hordeum vulgare subsp. vulgare]	--	A0A8I6W4B8_HORVV SubName: Full=Uncharacterized protein {ECO:0000313|EnsemblPlants:HORVU.MOREX.r3.1HG0015270.1};	Uncharacterized conserved protein	--	PF07890.15:Rrp15p	--	--	--
HORVU.MOREX.r3.1HG0015470	turquoise	1407.0076856289	1207.08273100346	199.924954625439	1007.15777637802	1.2286	0.6287	0.5745	0.5825	0.7553	0.8505	0.7473	0.8247	2.502	0.1468	0.444	1.1605	7.6685	6.029	8.7911	2.519	0.4424	1.6595	1H	43290379	43296118	+	HORVU.MOREX.r3.1HG0015470	--	K05278 flavonol synthase [EC:1.14.20.6] | (RefSeq) flavonol synthase/flavanone 3-hydroxylase-like (A)	ko00941: Flavonoid biosynthesis; ko01100: Metabolic pathways; ko01110: Biosynthesis of secondary metabolites	jasmonate-induced oxygenase 4-like [Hordeum vulgare subsp. vulgare]	JOX1_ARATH RecName: Full=Jasmonate-induced oxygenase 1 {ECO:0000303|PubMed:28559313}; EC=1.14.11.- {ECO:0000269|PubMed:28559313}; AltName: Full=2-oxoglutarate-dependent dioxygenase JOX1 {ECO:0000305}; AltName: Full=Jasmonic acid oxidase 1 {ECO:0000303|PubMed:28760569};	F2CRA5_HORVV SubName: Full=Predicted protein {ECO:0000313|EMBL:BAJ85376.1};	Iron/ascorbate family oxidoreductases	GO:0051213,dioxygenase activity; GO:0005506,iron ion binding; GO:0120091,jasmonic acid hydrolase; GO:0006952,defense response; GO:1900366,negative regulation of defense response to insect; GO:1900150,regulation of defense response to fungus; GO:2000022,regulation of jasmonic acid mediated signaling pathway; GO:0003674,molecular_function; GO:0003824,catalytic activity; GO:0016491,oxidoreductase ac…	PF14226.9:non-haem dioxygenase in morphine synthesis N-terminal	--	--	--
HORVU.MOREX.r3.1HG0015480	turquoise	8527.44385315849	7226.86610703951	1300.57774611898	5926.28836092053	6.8501	9.062	7.455	6.2724	7.3444	6.9036	6.8035	8.9095	8.4896	5.0135	5.1	6.1803	25.389	22.8134	16.7521	22.3427	15.2438	22.4091	1H	43297593	43302516	-	HORVU.MOREX.r3.1HG0015480	--	K09510 DnaJ homolog subfamily B member 4 | (RefSeq) dnaJ homolog subfamily B member 4-like (A)	--	dnaJ homolog subfamily B member 13-like [Hordeum vulgare subsp. vulgare]	DNJH_ATRNU RecName: Full=DnaJ protein homolog ANJ1; Flags: Precursor;	A0A8I6WR25_HORVV RecName: Full=J domain-containing protein {ECO:0000259|PROSITE:PS50076};	Molecular chaperone (DnaJ superfamily)	GO:0016020,membrane; GO:0005524,ATP binding; GO:0030544,Hsp70 protein binding; GO:0046872,metal ion binding; GO:0051082,unfolded protein binding; GO:0006457,protein folding; GO:0009408,response to heat; GO:0000166,nucleotide binding; GO:0003674,molecular_function; GO:0005488,binding; GO:0017076,purine nucleotide binding; GO:0030554,adenyl nucleotide binding; GO:0032553,ribonucleotide binding; GO:…	PF01556.21:DnaJ C terminal domain	--	--	--
HORVU.MOREX.r3.1HG0015520	turquoise	260.612948849306	190.419887354654	70.193061494652	120.226825860002	0.2556	0.2631	0.4542	0	0.0853	0.3496	1.024	0.489	2.002	0.3192	0.324	0.1898	1.2695	0.5327	0.0972	0.9831	0.9325	1.6005	1H	43877567	43880042	+	HORVU.MOREX.r3.1HG0015520	--	K00815 tyrosine aminotransferase [EC:2.6.1.5] | (RefSeq) nicotianamine aminotransferase 1-like (A)	ko00130: Ubiquinone and other terpenoid-quinone biosynthesis; ko00270: Cysteine and methionine metabolism; ko00350: Tyrosine metabolism; ko00360: Phenylalanine metabolism; ko00400: Phenylalanine, tyrosine and tryptophan biosynthesis; ko00950: Isoquinoline alkaloid biosynthesis; ko00960: Tropane, piperidine and pyridine alkaloid biosynthesis; ko01100: Metabolic pathways; ko01110: Biosynthesis of s…	nicotianamine aminotransferase 1-like isoform X3 [Hordeum vulgare subsp. vulgare]	NAAT1_ORYSJ RecName: Full=Nicotianamine aminotransferase 1 {ECO:0000303|PubMed:15781441}; Short=OsNAAT1 {ECO:0000303|PubMed:15781441}; EC=2.6.1.80 {ECO:0000269|PubMed:18034312};	F2DT97_HORVV SubName: Full=Predicted protein {ECO:0000313|EMBL:BAJ98318.1};	Tyrosine aminotransferase	GO:0004838,L-tyrosine:2-oxoglutarate aminotransferase activity; GO:0033855,nicotianamine aminotransferase activity; GO:0030170,pyridoxal phosphate binding; GO:0009058,biosynthetic process; GO:0006572,tyrosine catabolic process; GO:0003674,molecular_function; GO:0003824,catalytic activity; GO:0008483,transaminase activity; GO:0016740,transferase activity; GO:0016769,transferase activity, transferr…	PF00155.24:Aminotransferase class I and II	--	--	--
HORVU.MOREX.r3.1HG0015890	turquoise	6924.59660754086	5929.40063141782	995.195976123043	4934.20465529478	1.6146	1.9957	1.4783	1.9206	1.3326	1.6852	1.8158	1.7319	1.7573	1.2567	1.2654	0.9348	5.1342	3.9136	2.7483	4.5974	2.8059	3.5289	1H	45284877	45292243	+	HORVU.MOREX.r3.1HG0015890	--	K13525 transitional endoplasmic reticulum ATPase | (RefSeq) cell division control protein 48 homolog E-like (A)	ko04141: Protein processing in endoplasmic reticulum	calmodulin-interacting protein 111-like [Hordeum vulgare subsp. vulgare]	CI111_ARATH RecName: Full=Calmodulin-interacting protein 111; Short=CaM-interacting protein 111; AltName: Full=ATPase family AAA domain-containing protein CIP111;	A0A287EQ73_HORVV SubName: Full=Uncharacterized protein {ECO:0000313|EnsemblPlants:HORVU.MOREX.r3.1HG0015890.1};	Nuclear AAA ATPase (VCP subfamily)	GO:0009507,chloroplast; GO:0009535,chloroplast thylakoid membrane; GO:0005737,cytoplasm; GO:0005524,ATP binding; GO:0016887,ATP hydrolysis activity; GO:0005516,calmodulin binding; GO:0000166,nucleotide binding; GO:0003674,molecular_function; GO:0005488,binding; GO:0017076,purine nucleotide binding; GO:0030554,adenyl nucleotide binding; GO:0032553,ribonucleotide binding; GO:0032555,purine ribonucl…	PF00004.32:ATPase family associated with various cellular activities (AAA)	--	--	--
HORVU.MOREX.r3.1HG0016050	turquoise	431.366045983933	333.960497581344	97.405548402589	236.554949178755	0.9254	0.8142	0.6325	0.9618	1.0294	0.5243	1.0968	1.3618	0.1344	2.0206	0.9775	1.9384	0.7215	1.874	4.0605	1.8955	4.3014	1.6076	1H	45912980	45913676	+	HORVU.MOREX.r3.1HG0016050	--	--	--	hypothetical protein ZWY2020_027547 [Hordeum vulgare]	--	A0A8I7B2E5_HORVV SubName: Full=Uncharacterized protein {ECO:0000313|EnsemblPlants:HORVU.MOREX.r3.1HG0016050.1};	--	--	--	--	--	--
HORVU.MOREX.r3.1HG0016110	turquoise	6845.44327892162	5840.66094371733	1004.78233520429	4835.87860851304	12.2661	11.4211	15.9561	10.57	11.1815	10.2969	15.028	9.0766	15.9428	10.6091	11.4366	9.3725	27.3122	22.7566	22.5023	26.749	19.6146	28.9793	1H	46166894	46171335	-	HORVU.MOREX.r3.1HG0016110	--	K14689 solute carrier family 30 (zinc transporter), member 2 | (RefSeq) metal tolerance protein 1-like (A)	--	hypothetical protein ZWY2020_037638 [Hordeum vulgare]	MTP1_ORYSJ RecName: Full=Metal tolerance protein 1; Short=OsMTP1;	A0A287EQC0_HORVV SubName: Full=Uncharacterized protein {ECO:0000313|EnsemblPlants:HORVU.MOREX.r3.1HG0016110.1.CDS1};	Zn2+ transporter	GO:0016021,integral component of membrane; GO:0000325,plant-type vacuole; GO:0005886,plasma membrane; GO:0005774,vacuolar membrane; GO:0005773,vacuole; GO:0005385,zinc ion transmembrane transporter activity; GO:0071577,zinc ion transmembrane transport; GO:0003674,molecular_function; GO:0005215,transporter activity; GO:0008324,cation transmembrane transporter activity; GO:0015075,ion transmembrane…	PF01545.24:Cation efflux family	--	--	--
HORVU.MOREX.r3.1HG0016260	turquoise	3671.14172949538	2954.69185598277	716.449873512607	2238.24198247017	0	0	0	0	0	0	0.3697	1.3115	0	0.3633	0.3379	0.594	1.6214	1.4914	2.1291	2.2086	1.0031	1.2316	1H	47061732	47062350	-	HORVU.MOREX.r3.1HG0016260	--	K08238 xyloglucan 6-xylosyltransferase [EC:2.4.2.39] | (RefSeq) probable xyloglucan 6-xylosyltransferase 1 (A)	--	probable xyloglucan 6-xylosyltransferase 1 [Hordeum vulgare subsp. vulgare]	XXT1_ORYSI RecName: Full=Probable xyloglucan 6-xylosyltransferase 1 {ECO:0000305}; EC=2.4.2.39 {ECO:0000305};	A0A8I6WDR0_HORVV SubName: Full=Uncharacterized protein {ECO:0000313|EnsemblPlants:HORVU.MOREX.r3.1HG0016260.1};	Subunit of Golgi mannosyltransferase complex	GO:0000139,Golgi membrane; GO:0016021,integral component of membrane; GO:0033843,xyloglucan 6-xylosyltransferase activity; GO:0003674,molecular_function; GO:0003824,catalytic activity; GO:0016740,transferase activity; GO:0016757,glycosyltransferase activity; GO:0016763,pentosyltransferase activity; GO:0042285,xylosyltransferase activity; GO:0005575,cellular_component; GO:0005622,intracellular ana…	PF05637.15:galactosyl transferase GMA12/MNN10 family	--	--	--
HORVU.MOREX.r3.1HG0016310	turquoise	3489.08331529256	2873.78962857502	615.293686717539	2258.49594185748	118.142	106.454	141.666	73.3926	81.9593	75.0337	123.848	105.262	117.216	76.8484	61.7976	78.835	160.41	168.187	142.657	166.375	127.156	132.697	1H	47245910	47247226	-	HORVU.MOREX.r3.1HG0016310	--	K25786 bZIP transcription factor 1/2/11/44/53 | (RefSeq) ocs element-binding factor 1 (A)	--	ocs element-binding factor 1-like [Hordeum vulgare subsp. vulgare]	BZP53_ARATH RecName: Full=bZIP transcription factor 53 {ECO:0000303|PubMed:11906833}; Short=AtbZIP53 {ECO:0000303|PubMed:11906833};	F2DC34_HORVV SubName: Full=Predicted protein {ECO:0000313|EMBL:BAJ92655.1};	--	GO:0005634,nucleus; GO:0003700,DNA-binding transcription factor activity; GO:0045735,nutrient reservoir activity; GO:0046982,protein heterodimerization activity; GO:0043565,sequence-specific DNA binding; GO:0000976,transcription cis-regulatory region binding; GO:0009267,cellular response to starvation; GO:0006971,hypotonic response; GO:2000693,positive regulation of seed maturation; GO:0045893,po…	PF00170.24:bZIP transcription factor	--	--	--
HORVU.MOREX.r3.1HG0016340	turquoise	2494.02003034062	2087.45396879239	406.56606154823	1680.88790724416	0	0	0	0	0	0	0	0	0	0	0	0	0.6904	0.523	0.0648	0.9405	1.2426	0.4196	1H	47408240	47410879	-	HORVU.MOREX.r3.1HG0016340	--	K02731 20S proteasome subunit alpha 4 [EC:3.4.25.1] | (RefSeq) proteasome subunit alpha type-7-B-like (A)	ko03050: Proteasome	proteasome subunit alpha type-7-A-like [Hordeum vulgare subsp. vulgare]	PSA7A_ORYSI RecName: Full=Proteasome subunit alpha type-7-A; AltName: Full=20S proteasome alpha subunit D-1; AltName: Full=20S proteasome subunit alpha-4-A;	A0A8I6WR45_HORVV SubName: Full=Uncharacterized protein {ECO:0000313|EnsemblPlants:HORVU.MOREX.r3.1HG0016340.1};	20S proteasome, regulatory subunit alpha type PSMA7/PRE6	GO:0005737,cytoplasm; GO:0005634,nucleus; GO:0019773,proteasome core complex, alpha-subunit complex; GO:0006511,ubiquitin-dependent protein catabolic process; GO:0006508,proteolysis; GO:0006807,nitrogen compound metabolic process; GO:0008150,biological_process; GO:0008152,metabolic process; GO:0009056,catabolic process; GO:0009057,macromolecule catabolic process; GO:0009987,cellular process; GO:0…	PF00227.29:Proteasome subunit	--	--	--
HORVU.MOREX.r3.1HG0016370	turquoise	2338.95695330398	2067.52899916323	271.42795414075	1796.10104502248	0.4637	0	0.0458	0.1566	0	0	0	0.0422	0	0	0	0.0574	14.6184	0.6104	0.3086	6.2199	2.6965	8.9021	1H	47506515	47512144	-	HORVU.MOREX.r3.1HG0016370	--	--	--	homeobox protein knotted-1-like 10 [Hordeum vulgare subsp. vulgare]	KNOSA_ORYSI RecName: Full=Homeobox protein knotted-1-like 10; AltName: Full=Homeobox protein HOS9; AltName: Full=Homeobox protein OSH71; AltName: Full=Homeobox protein knotted-1-like 2; Short=Oskn2;	A0A8I6X037_HORVV SubName: Full=Uncharacterized protein {ECO:0000313|EnsemblPlants:HORVU.MOREX.r3.1HG0016370.1};	Transcription factor MEIS1 and related HOX domain proteins	GO:0005634,nucleus; GO:0003677,DNA binding; GO:0000981,DNA-binding transcription factor activity, RNA polymerase II-specific; GO:0003674,molecular_function; GO:0003676,nucleic acid binding; GO:0005488,binding; GO:0097159,organic cyclic compound binding; GO:1901363,heterocyclic compound binding; GO:0003700,DNA-binding transcription factor activity; GO:0140110,transcription regulator activity; GO:0…	PF03791.16:KNOX2 domain	HB-KNOX	TF	HB->HB-KNOX
HORVU.MOREX.r3.1HG0016410	turquoise	7459.95742073726	6378.29084917961	1081.66657155766	5296.62427762195	3.9218	5.0355	6.4944	4.5012	3.3211	3.168	4.8343	5.7394	5.0383	3.2464	3.5814	2.7246	13.2848	9.4364	9.8867	12.5267	8.8564	10.7532	1H	48235581	48241429	+	HORVU.MOREX.r3.1HG0016410	--	K23002 RNA polymerase II-associated protein 3 | (RefSeq) RNA polymerase II-associated protein 3-like (A)	--	hypothetical protein ZWY2020_037655 [Hordeum vulgare]	TOC64_PEA RecName: Full=Translocon at the outer membrane of chloroplasts 64;	F2DKQ0_HORVV SubName: Full=Predicted protein {ECO:0000313|EMBL:BAJ95671.1};	Uncharacterized conserved protein, contains LRR repeats	GO:0031359,integral component of chloroplast outer membrane; GO:0015031,protein transport; GO:0006810,transport; GO:0008104,protein localization; GO:0008150,biological_process; GO:0009987,cellular process; GO:0033036,macromolecule localization; GO:0045184,establishment of protein localization; GO:0051179,localization; GO:0051234,establishment of localization; GO:0051641,cellular localization; GO:…	PF13877.9:Potential Monad-binding region of RPAP3	--	--	--
HORVU.MOREX.r3.1HG0016710	turquoise	180.427704670064	62.9441971090661	117.483507560997	-54.5393	7.1581	8.655	7.2348	14.9293	7.5832	9.7193	3.5452	4.0989	8.3315	14.5911	9.9735	9.1131	11.1942	4.6737	4.5369	15.867	20.8696	20.0499	1H	49085853	49087520	-	HORVU.MOREX.r3.1HG0016710	--	K17098 annexin D | (RefSeq) annexin D5-like (A)	--	annexin D5-like [Hordeum vulgare subsp. vulgare]	ANXD5_ARATH RecName: Full=Annexin D5; AltName: Full=AnnAt5;	F2CQV6_HORVV RecName: Full=Annexin {ECO:0000256|RuleBase:RU003540};	Annexin	GO:0051015,actin filament binding; GO:0005509,calcium ion binding; GO:0005544,calcium-dependent phospholipid binding; GO:0005543,phospholipid binding; GO:0009555,pollen development; GO:0009846,pollen germination; GO:0009860,pollen tube growth; GO:0009409,response to cold; GO:0009408,response to heat; GO:0009639,response to red or far red light; GO:0009651,response to salt stress; GO:0009414,respo…	PF00191.23:Annexin	--	--	--
HORVU.MOREX.r3.1HG0016740	turquoise	4149.9092768245	3484.55846093144	665.35081589306	2819.20764503838	13.6262	15.393	16.4209	12.4667	11.5875	10.8368	14.2	22.2246	16.7916	13.5832	12.8494	14.4535	24.2001	23.0559	20.7179	21.7733	18.4859	21.6805	1H	49645033	49650535	+	HORVU.MOREX.r3.1HG0016740	--	K17569 G patch domain-containing protein 2 | (RefSeq) uncharacterized protein LOC123110229 (A)	--	uncharacterized protein LOC123417085 [Hordeum vulgare subsp. vulgare]	STIP1_ARATH RecName: Full=Septin and tuftelin-interacting protein 1 homolog 1 {ECO:0000303|PubMed:23110899}; AltName: Full=Nineteen complex-related protein 1 homolog {ECO:0000303|PubMed:25568310}; Short=AtNTR1 {ECO:0000303|PubMed:25568310}; AltName: Full=Protein SPLICEOSOMAL TIMEKEEPER LOCUS 1 {ECO:0000303|PubMed:23110899};	A0A8I6WPX8_HORVV RecName: Full=Protein SQS1 {ECO:0000256|ARBA:ARBA00018964};	Tuftelin-interacting protein TIP39, contains G-patch domain	GO:0031981,nuclear lumen; GO:0071008,U2-type post-mRNA release spliceosomal complex; GO:0003677,DNA binding; GO:1990446,U1 snRNP binding; GO:0000398,mRNA splicing, via spliceosome; GO:0042752,regulation of circadian rhythm; GO:0000390,spliceosomal complex disassembly; GO:0003674,molecular_function; GO:0003676,nucleic acid binding; GO:0005488,binding; GO:0097159,organic cyclic compound binding; GO…	PF01585.26:G-patch domain	--	--	--
HORVU.MOREX.r3.1HG0016790	turquoise	4597.09467382333	3689.64648251523	907.448191308101	2782.19829120713	6.4288	6.8434	5.5925	9.9856	8.402	8.5501	6.4567	4.9095	5.6265	6.2155	10.2422	5.9351	22.1939	13.7079	10.4891	25.6119	15.2159	25.9187	1H	49917385	49924809	-	HORVU.MOREX.r3.1HG0016790	--	K01897 long-chain acyl-CoA synthetase [EC:6.2.1.3] | (RefSeq) long chain acyl-CoA synthetase 1-like (A)	ko00061: Fatty acid biosynthesis; ko00071: Fatty acid degradation; ko01100: Metabolic pathways; ko01212: Fatty acid metabolism; ko04146: Peroxisome	Fatty acyl-CoA synthetase B [Hordeum vulgare]	LACS1_ARATH RecName: Full=Long chain acyl-CoA synthetase 1; EC=6.2.1.3; AltName: Full=Protein ECERIFERUM 8;	A0A8I6WDS2_HORVV RecName: Full=Long-chain-fatty-acid--CoA ligase {ECO:0000256|ARBA:ARBA00026121, ECO:0000256|RuleBase:RU369030}; EC=6.2.1.3 {ECO:0000256|ARBA:ARBA00026121, ECO:0000256|RuleBase:RU369030};	Long-chain acyl-CoA synthetases (AMP-forming)	GO:0005783,endoplasmic reticulum; GO:0016020,membrane; GO:0005524,ATP binding; GO:0004467,long-chain fatty acid-CoA ligase activity; GO:0031957,very long-chain fatty acid-CoA ligase activity; GO:0010143,cutin biosynthetic process; GO:0006631,fatty acid metabolic process; GO:0010025,wax biosynthetic process; GO:0000166,nucleotide binding; GO:0003674,molecular_function; GO:0005488,binding; GO:00170…	PF00501.31:AMP-binding enzyme	--	--	--
HORVU.MOREX.r3.1HG0016810	turquoise	8461.75971114743	7180.81650588407	1280.94320526336	5899.87330062071	6.6741	7.1045	6.6105	5.1585	6.8115	3.9399	5.9055	8.3877	6.5687	4.9521	5.7703	4.7984	36.0126	27.399	19.8942	29.3265	18.1573	30.684	1H	50002764	50007525	-	HORVU.MOREX.r3.1HG0016810	--	--	--	protein AGENET DOMAIN (AGD)-CONTAINING P1-like [Hordeum vulgare subsp. vulgare]	AGDP1_ARATH RecName: Full=Protein AGENET DOMAIN (AGD)-CONTAINING P1 {ECO:0000303|PubMed:30382101}; AltName: Full=Protein ONE AGENET DOMAIN-CONTAINING PROTEIN {ECO:0000303|PubMed:30425322};	F2E6H9_HORVV SubName: Full=Predicted protein {ECO:0000313|EMBL:BAK02951.1};	--	GO:0000775,chromosome, centromeric region; GO:0000792,heterochromatin; GO:0005634,nucleus; GO:0042393,histone binding; GO:0035064,methylated histone binding; GO:0006346,DNA methylation-dependent heterochromatin formation; GO:0036123,histone H3-K9 dimethylation; GO:0044030,regulation of DNA methylation; GO:0003674,molecular_function; GO:0005488,binding; GO:0005515,protein binding; GO:0140030,modif…	PF05641.15:Agenet domain	--	--	--
HORVU.MOREX.r3.1HG0016850	turquoise	553.567372667472	448.181201823636	105.386170843836	342.795030979801	1.5254	1.1472	1.8978	0.6823	0.9762	0.7915	0.7888	1.5419	0.7888	1.1626	1.1477	1.6294	3.0499	1.6732	1.6488	1.4013	0.9291	1.4586	1H	50593657	50595700	+	HORVU.MOREX.r3.1HG0016850	--	--	--	uncharacterized protein LOC123406627 [Hordeum vulgare subsp. vulgare]	--	F2CWU9_HORVV SubName: Full=Predicted protein {ECO:0000313|EMBL:BAJ87320.1};	--	--	PF00646.36:F-box domain	--	--	--
HORVU.MOREX.r3.1HG0016910	turquoise	7373.45122602835	6295.42342763911	1078.02779838923	5217.39562924988	0.1091	0.3291	0.2253	0.1564	0.1655	0.0418	0.1987	0.2079	0.2996	0.0451	0.0943	0.0368	6.2247	4.07	2.4806	4.129	1.4931	3.9414	1H	51013520	51027002	+	HORVU.MOREX.r3.1HG0016910	--	--	--	formin-like protein 6 isoform X1 [Hordeum vulgare subsp. vulgare]	FH6_ORYSJ RecName: Full=Formin-like protein 6; AltName: Full=OsFH6;	A0A8I6X054_HORVV RecName: Full=Formin-like protein {ECO:0000256|RuleBase:RU361260};	--	GO:0004721,phosphoprotein phosphatase activity; GO:0003674,molecular_function; GO:0003824,catalytic activity; GO:0016787,hydrolase activity; GO:0016788,hydrolase activity, acting on ester bonds; GO:0016791,phosphatase activity; GO:0042578,phosphoric ester hydrolase activity; GO:0140096,catalytic activity, acting on a protein	PF02181.26:Formin Homology 2 Domain	--	--	--
HORVU.MOREX.r3.1HG0016950	turquoise	6966.17200272162	6006.98046000287	959.191542718746	5047.78891728412	5.9737	6.5832	5.3162	3.5839	3.565	2.8904	4.8038	4.9852	4.1767	3.6142	3.5926	3.0763	13.2812	10.9051	8.2495	10.1702	8.3024	9.6909	1H	51219366	51224209	-	HORVU.MOREX.r3.1HG0016950	--	K23280 rhamnogalacturonan I rhamnosyltransferase [EC:2.4.1.351] | (RefSeq) rhamnogalacturonan I rhamnosyltransferase 1-like (A)	--	protein EMBRYO SAC DEVELOPMENT ARREST 30 [Hordeum vulgare subsp. vulgare]	EDA30_ARATH RecName: Full=Protein EMBRYO SAC DEVELOPMENT ARREST 30 {ECO:0000303|PubMed:15634699}; EC=2.4.1.- {ECO:0000305}; AltName: Full=O-fucosyltransferase 22 {ECO:0000305}; Short=O-FucT-22 {ECO:0000305}; AltName: Full=O-fucosyltransferase family protein {ECO:0000305}; AltName: Full=Protein TUBE GROWTH DEFECTIVE 1 {ECO:0000303|PubMed:19237690};	F2EH29_HORVV RecName: Full=O-fucosyltransferase family protein {ECO:0000256|ARBA:ARBA00030350};	--	GO:0009507,chloroplast; GO:0005737,cytoplasm; GO:0005794,Golgi apparatus; GO:0016021,integral component of membrane; GO:0016757,glycosyltransferase activity; GO:0006004,fucose metabolic process; GO:0010197,polar nucleus fusion; GO:0048868,pollen tube development; GO:0003674,molecular_function; GO:0003824,catalytic activity; GO:0016740,transferase activity; GO:0005975,carbohydrate metabolic proces…	PF10250.12:GDP-fucose protein O-fucosyltransferase	--	--	--
HORVU.MOREX.r3.1HG0017280	turquoise	1540.14376172242	1237.03042823844	303.113333483979	933.917094754464	1.6637	4.3634	3.936	6.1039	7.7214	2.7464	7.9333	7.7085	14.1031	2.2473	5.1811	3.1598	11.6877	9.6907	10.5535	13.9462	7.6199	11.8959	1H	53991854	53995794	+	HORVU.MOREX.r3.1HG0017280	--	K00430 peroxidase [EC:1.11.1.7] | (RefSeq) peroxidase 2-like (A)	ko00940: Phenylpropanoid biosynthesis; ko01100: Metabolic pathways; ko01110: Biosynthesis of secondary metabolites	peroxidase 2-like [Hordeum vulgare subsp. vulgare]	PER2_MAIZE RecName: Full=Peroxidase 2; EC=1.11.1.7; AltName: Full=Plasma membrane-bound peroxidase 2; Short=pmPOX2; Flags: Precursor;	F2ECQ4_HORVV RecName: Full=Peroxidase {ECO:0000256|RuleBase:RU362060}; EC=1.11.1.7 {ECO:0000256|RuleBase:RU362060};	--	GO:0005576,extracellular region; GO:0009505,plant-type cell wall; GO:0020037,heme binding; GO:0046872,metal ion binding; GO:0004601,peroxidase activity; GO:0032922,circadian regulation of gene expression; GO:0097167,circadian regulation of translation; GO:0042744,hydrogen peroxide catabolic process; GO:0042752,regulation of circadian rhythm; GO:0006979,response to oxidative stress; GO:0003674,mol…	PF00141.26:Peroxidase	--	--	--
HORVU.MOREX.r3.1HG0017310	turquoise	7854.02450015239	6604.08377880519	1249.9407213472	5354.14305745798	1.6427	0.0951	0.0821	0.1405	0.1156	0.1313	0.032	0.0189	0.0196	0	0.0439	0.1029	12.414	8.462	4.9027	10.8688	7.2783	11.8041	1H	54502353	54506856	+	HORVU.MOREX.r3.1HG0017310	--	K13946 auxin influx carrier (AUX1 LAX family) | (RefSeq) auxin transporter-like protein 3 (A)	ko04075: Plant hormone signal transduction	auxin transporter-like protein 3 [Hordeum vulgare subsp. vulgare]	LAX13_ORYSJ RecName: Full=Auxin transporter-like protein 3;	F2E812_HORVV SubName: Full=Predicted protein {ECO:0000313|EMBL:BAK03484.1};	Amino acid transporters	GO:0016021,integral component of membrane; GO:0016020,membrane; GO:0005886,plasma membrane; GO:0015171,amino acid transmembrane transporter activity; GO:0015293,symporter activity; GO:0003333,amino acid transmembrane transport; GO:0009734,auxin-activated signaling pathway; GO:0003674,molecular_function; GO:0005215,transporter activity; GO:0005342,organic acid transmembrane transporter activity; G…	PF01490.21:Transmembrane amino acid transporter protein	--	--	--
HORVU.MOREX.r3.1HG0017410	turquoise	95.4260057704787	57.0107418867365	38.4152638837422	18.5954780029943	0.9504	2.4046	1.848	1.751	3.7802	0.6667	1.3535	1.1806	2.1743	0.1635	1.0343	0.1782	1.372	0.8845	2.738	1.8462	4.8269	1.7147	1H	55233429	55234996	-	HORVU.MOREX.r3.1HG0017410	--	K00430 peroxidase [EC:1.11.1.7] | (RefSeq) peroxidase 5-like (A)	ko00940: Phenylpropanoid biosynthesis; ko01100: Metabolic pathways; ko01110: Biosynthesis of secondary metabolites	peroxidase 5-like [Hordeum vulgare subsp. vulgare]	PER5_VITVI RecName: Full=Peroxidase 5 {ECO:0000250|UniProtKB:P22195}; EC=1.11.1.7; Flags: Precursor;	F2DB60_HORVV RecName: Full=Peroxidase {ECO:0000256|RuleBase:RU362060}; EC=1.11.1.7 {ECO:0000256|RuleBase:RU362060};	--	GO:0005576,extracellular region; GO:0020037,heme binding; GO:0046872,metal ion binding; GO:0004601,peroxidase activity; GO:0042744,hydrogen peroxide catabolic process; GO:0006979,response to oxidative stress; GO:0003674,molecular_function; GO:0005488,binding; GO:0046906,tetrapyrrole binding; GO:0097159,organic cyclic compound binding; GO:1901363,heterocyclic compound binding; GO:0043167,ion bindi…	PF00141.26:Peroxidase	--	--	--
HORVU.MOREX.r3.1HG0017420	turquoise	141.041463577783	57.9721350305388	83.0693285472444	-25.0972	0.6641	0.5697	0.6146	1.4487	2.17	2.8387	1.5989	0.5294	2.7419	1.1782	3.069	0.822	1.4304	3.4146	2.2098	2.0467	3.5966	1.8322	1H	55377600	55378729	+	HORVU.MOREX.r3.1HG0017420	--	K00430 peroxidase [EC:1.11.1.7] | (RefSeq) peroxidase 5-like (A)	ko00940: Phenylpropanoid biosynthesis; ko01100: Metabolic pathways; ko01110: Biosynthesis of secondary metabolites	peroxidase 5-like [Hordeum vulgare subsp. vulgare]	PER5_VITVI RecName: Full=Peroxidase 5 {ECO:0000250|UniProtKB:P22195}; EC=1.11.1.7; Flags: Precursor;	A0A8I6X073_HORVV RecName: Full=Peroxidase {ECO:0000256|RuleBase:RU362060}; EC=1.11.1.7 {ECO:0000256|RuleBase:RU362060};	--	GO:0005576,extracellular region; GO:0020037,heme binding; GO:0046872,metal ion binding; GO:0004601,peroxidase activity; GO:0042744,hydrogen peroxide catabolic process; GO:0006979,response to oxidative stress; GO:0003674,molecular_function; GO:0005488,binding; GO:0046906,tetrapyrrole binding; GO:0097159,organic cyclic compound binding; GO:1901363,heterocyclic compound binding; GO:0043167,ion bindi…	PF00141.26:Peroxidase	--	--	--
HORVU.MOREX.r3.1HG0017440	turquoise	4971.27226000802	4034.05115697766	937.221103030363	3096.8300539473	24.545	45.1255	36.3901	41.2295	41.5703	29.0654	28.9793	43.2674	44.4456	26.9389	29.4371	28.8999	60.9173	75.7651	77.6509	62.9857	57.5609	66.5845	1H	55397857	55408677	-	HORVU.MOREX.r3.1HG0017440	--	--	--	uncharacterized protein LOC123420859 isoform X1 [Hordeum vulgare subsp. vulgare]	--	F2CSR2_HORVV SubName: Full=Predicted protein {ECO:0000313|EMBL:BAJ85883.1};	Predicted UDP-galactose transporter	GO:0016021,integral component of membrane; GO:0005575,cellular_component; GO:0016020,membrane; GO:0031224,intrinsic component of membrane; GO:0110165,cellular anatomical entity	--	--	--	--
HORVU.MOREX.r3.1HG0017670	turquoise	3180.57061903289	2687.92032253632	492.650296496567	2195.27002603976	0.9185	0.3502	0.9067	0.3447	0.3406	0.4832	1.0025	0.2092	0.1445	0.4345	0.4851	0.7579	1.862	1.3433	1.3826	2.8685	1.6581	3.7715	1H	56212968	56213660	-	HORVU.MOREX.r3.1HG0017670	--	--	--	uncharacterized protein LOC123396514 [Hordeum vulgare subsp. vulgare]	--	A0A8I6X080_HORVV RecName: Full=BHLH domain-containing protein {ECO:0000259|PROSITE:PS50888};	--	--	PF00010.29:Helix-loop-helix DNA-binding domain	--	--	--
HORVU.MOREX.r3.1HG0017730	turquoise	6524.54752072908	5483.51941279336	1041.02810793572	4442.49130485764	0.0594	0	0	0.0669	0	0	0.0458	0.0812	0	0.0675	0	0	0.7833	0.9129	0.3673	1.0552	0.5761	0.5187	1H	56643728	56645164	+	HORVU.MOREX.r3.1HG0017730	--	--	--	protein WHAT'S THIS FACTOR 9, mitochondrial-like [Hordeum vulgare subsp. vulgare]	WTF9_ARATH RecName: Full=Protein WHAT'S THIS FACTOR 9, mitochondrial {ECO:0000303|PubMed:22060106}; Flags: Precursor;	F2ECH8_HORVV SubName: Full=Predicted protein {ECO:0000313|EMBL:BAK05050.1};	--	GO:0005739,mitochondrion; GO:0003723,RNA binding; GO:0017004,cytochrome complex assembly; GO:0000373,Group II intron splicing; GO:0006397,mRNA processing; GO:0003674,molecular_function; GO:0003676,nucleic acid binding; GO:0005488,binding; GO:0097159,organic cyclic compound binding; GO:1901363,heterocyclic compound binding; GO:0008150,biological_process; GO:0009987,cellular process; GO:0016043,cel…	PF11955.11:Plant organelle RNA recognition domain	--	--	--
HORVU.MOREX.r3.1HG0017760	turquoise	8000.06902298694	6657.93346430285	1342.13555868409	5315.79790561876	1.0029	0.3637	0.9418	0.5508	1.4421	1.081	0.8481	0.9137	1.0388	1.5554	1.2403	1.2111	10.4136	7.674	6.535	8.1059	4.6855	7.1064	1H	56662793	56666773	-	HORVU.MOREX.r3.1HG0017760	--	--	--	nuclear envelope-associated protein 2-like [Hordeum vulgare subsp. vulgare]	NEAP2_ARATH RecName: Full=Nuclear envelope-associated protein 2 {ECO:0000303|PubMed:27630107}; Short=AtNEAP2 {ECO:0000303|PubMed:27630107};	A0A8I6X2N7_HORVV SubName: Full=Uncharacterized protein {ECO:0000313|EnsemblPlants:HORVU.MOREX.r3.1HG0017760.1};	--	GO:0016021,integral component of membrane; GO:0005635,nuclear envelope; GO:0005637,nuclear inner membrane; GO:0005654,nucleoplasm; GO:0043621,protein self-association; GO:0003674,molecular_function; GO:0005488,binding; GO:0005515,protein binding; GO:0005575,cellular_component; GO:0016020,membrane; GO:0031224,intrinsic component of membrane; GO:0110165,cellular anatomical entity; GO:0005622,intrac…	--	--	--	--
HORVU.MOREX.r3.1HG0017770	turquoise	7748.02749486065	6382.5105635844	1365.51693127625	5016.99363230814	0.6484	1.6222	1.0401	1.6881	2.0284	1.0659	0.718	0.5537	1.4149	0.7362	0.8561	0.3009	7.4342	6.5784	4.5459	8.3923	4.1581	8.0283	1H	56839193	56840331	-	HORVU.MOREX.r3.1HG0017770	--	--	--	hypothetical protein ZWY2020_059203 [Hordeum vulgare]	GL52_ORYSJ RecName: Full=Germin-like protein 5-1; Flags: Precursor;	A0A8I6WF04_HORVV RecName: Full=Germin-like protein {ECO:0000256|RuleBase:RU366015};	--	GO:0048046,apoplast; GO:0009506,plasmodesma; GO:0030145,manganese ion binding; GO:0010497,plasmodesmata-mediated intercellular transport; GO:2000280,regulation of root development; GO:0003674,molecular_function; GO:0005488,binding; GO:0043167,ion binding; GO:0043169,cation binding; GO:0046872,metal ion binding; GO:0046914,transition metal ion binding; GO:0006810,transport; GO:0008150,biological_p…	PF00190.25:Cupin	--	--	--
HORVU.MOREX.r3.1HG0017870	turquoise	5779.07316456066	4960.19373844318	818.879426117483	4141.31431232569	3.0323	5.8664	4.3947	2.7967	3.1577	2.1722	3.8273	5.4954	5.0839	3.9192	3.3734	1.8766	9.4495	8.2092	6.4404	9.5442	6.3628	7.6495	1H	57076729	57078131	+	HORVU.MOREX.r3.1HG0017870	--	--	--	translation initiation factor IF-2-like [Hordeum vulgare subsp. vulgare]	--	F2D3F9_HORVV SubName: Full=Predicted protein {ECO:0000313|EMBL:BAJ89630.1};	--	--	--	--	--	--
HORVU.MOREX.r3.1HG0017880	turquoise	8438.84530969599	7207.70431863395	1231.14099106204	5976.56332757191	2.7797	2.6067	2.9652	2.0173	2.1102	1.802	2.3039	3.8044	2.9714	1.795	1.4333	1.6795	14.9956	12.4709	7.8906	12.4078	7.4951	11.7656	1H	57080543	57084467	-	HORVU.MOREX.r3.1HG0017880	--	--	--	uncharacterized protein LOC123422116 [Hordeum vulgare subsp. vulgare]	--	F2E8D3_HORVV SubName: Full=Predicted protein {ECO:0000313|EMBL:BAK03605.1};	--	--	--	--	--	--
HORVU.MOREX.r3.1HG0018200	turquoise	5508.6315104942	4493.54860884509	1015.08290164911	3478.46570719598	0.0512	0.9957	0.7583	1.4992	1.5381	0.6466	1.0258	2.286	1.6915	0.6396	0.8114	0.4437	3.3221	3.2581	3.4081	4.3435	2.4523	3.4171	1H	58304354	58306297	+	HORVU.MOREX.r3.1HG0018200	--	--	--	hypothetical protein ZWY2020_059175 [Hordeum vulgare]	--	A0A8I6WDV4_HORVV SubName: Full=Uncharacterized protein {ECO:0000313|EnsemblPlants:HORVU.MOREX.r3.1HG0018200.1};	--	--	--	--	--	--
HORVU.MOREX.r3.1HG0018240	turquoise	2261.07462589124	1873.87784251583	387.196783375408	1486.68105914043	4.0969	2.6358	1.6178	1.6145	2.9622	1.5626	2.4461	2.9858	5.3645	0.407	0.8655	0.5071	5.7618	8.089	11.7336	4.798	5.1381	6.9919	1H	59314934	59315767	-	HORVU.MOREX.r3.1HG0018240	--	--	--	uncharacterized protein LOC123407042 [Hordeum vulgare subsp. vulgare]	--	A0A8I6WF21_HORVV SubName: Full=Uncharacterized protein {ECO:0000313|EnsemblPlants:HORVU.MOREX.r3.1HG0018240.1.CDS1};	--	--	--	--	--	--
HORVU.MOREX.r3.1HG0018390	turquoise	8051.87663572403	6681.88635165771	1369.99028406631	5311.8960675914	3.7888	0	0.204	1.0083	0.0766	0.2174	0.2654	0	0	0.0782	0.3638	0.5969	84.5571	83.1947	56.9781	110.399	55.5287	101.053	1H	59816087	59816706	-	HORVU.MOREX.r3.1HG0018390	--	K11254 histone H4 | (RefSeq) histone H4-like (A)	--	hypothetical protein ZWY2020_058968 [Hordeum vulgare]	H41_WHEAT RecName: Full=Histone H4 variant TH011;	A0A453MXZ5_AEGTS RecName: Full=Histone H4 {ECO:0000256|RuleBase:RU000528};	Histone H4	GO:0000786,nucleosome; GO:0005634,nucleus; GO:0003677,DNA binding; GO:0046982,protein heterodimerization activity; GO:0030527,structural constituent of chromatin; GO:0006334,nucleosome assembly; GO:0003674,molecular_function; GO:0003676,nucleic acid binding; GO:0005488,binding; GO:0097159,organic cyclic compound binding; GO:1901363,heterocyclic compound binding; GO:0005515,protein binding; GO:004…	PF15511.9:Centromere kinetochore component CENP-T histone fold	--	--	--
HORVU.MOREX.r3.1HG0018400	turquoise	6906.29537353646	5701.80063745918	1204.49473607727	4497.30590138191	0	0	0	0	0	0	0	0	0	0	0	0	5.1418	4.6669	2.8392	6.4151	6.1103	4.9975	1H	59819047	59820178	+	HORVU.MOREX.r3.1HG0018400	--	K07178 RIO kinase 1 [EC:2.7.11.1] | (RefSeq) serine/threonine-protein kinase RIO1-like (A)	ko03008: Ribosome biogenesis in eukaryotes	uncharacterized protein LOC123398237 [Hordeum vulgare subsp. vulgare]	Y2988_ARATH RecName: Full=Uncharacterized protein At2g29880;	A0A8I7B0K3_HORVV RecName: Full=Myb_DNA-bind_3 domain-containing protein {ECO:0000259|Pfam:PF12776};	--	--	PF12776.10:Myb/SANT-like DNA-binding domain	--	--	--
HORVU.MOREX.r3.1HG0018430	turquoise	8350.72980894657	6955.25485894282	1395.47495000376	5559.77990893906	0.8582	0.151	0.1955	0.223	0	0	0	0	0.1246	0.075	0	0	57.4091	56.8415	41.7975	57.6811	24.2349	55.635	1H	59831038	59831684	-	HORVU.MOREX.r3.1HG0018430	--	K11253 histone H3 | (RefSeq) histone H3.2 (A)	--	hypothetical protein KIW84_074756, partial [Pisum sativum]	H32_MEDSA RecName: Full=Histone H3.2; AltName: Full=Histone H3.1; AltName: Full=Major histone H3;	A0A452ZPD7_AEGTS RecName: Full=Histone domain-containing protein {ECO:0000259|Pfam:PF00125};	Histones H3 and H4	GO:0000786,nucleosome; GO:0005634,nucleus; GO:0003677,DNA binding; GO:0046982,protein heterodimerization activity; GO:0030527,structural constituent of chromatin; GO:0003674,molecular_function; GO:0003676,nucleic acid binding; GO:0005488,binding; GO:0097159,organic cyclic compound binding; GO:1901363,heterocyclic compound binding; GO:0005515,protein binding; GO:0046983,protein dimerization activi…	PF00125.27:Core histone H2A/H2B/H3/H4	--	--	--
HORVU.MOREX.r3.1HG0018590	turquoise	321.589900352428	233.280935962665	88.3089643897628	144.971971572902	1.1451	9.7654	8.0718	7.2834	7.7096	2.304	3.9777	9.0042	8.1143	2.1442	3.7136	2.2379	7.7378	6.3905	15.1075	7.0929	10.1468	7.053	1H	61436701	61439073	+	HORVU.MOREX.r3.1HG0018590	--	K09422 transcription factor MYB, plant | (RefSeq) transcription factor MYB61-like (A)	--	Transcription factor MYB86 [Hordeum vulgare]	MYB61_ARATH RecName: Full=Transcription factor MYB61 {ECO:0000305}; AltName: Full=Myb-related protein 61 {ECO:0000305}; Short=AtMYB61 {ECO:0000303|PubMed:16005292};	A0A8I6X0B2_HORVV SubName: Full=Uncharacterized protein {ECO:0000313|EnsemblPlants:HORVU.MOREX.r3.1HG0018590.1};	Transcription factor, Myb superfamily	GO:0005634,nucleus; GO:0003700,DNA-binding transcription factor activity; GO:0000976,transcription cis-regulatory region binding; GO:0010087,phloem or xylem histogenesis; GO:0010119,regulation of stomatal movement; GO:0048364,root development; GO:0010214,seed coat development; GO:0010089,xylem development; GO:0003674,molecular_function; GO:0140110,transcription regulator activity; GO:0001067,tran…	PF00249.34:Myb-like DNA-binding domain	MYB	TF	MYB->MYB
HORVU.MOREX.r3.1HG0018730	turquoise	8167.25439892485	6738.11964788512	1429.13475103974	5308.98489684538	29.3173	31.1034	31.7637	37.5606	40.5597	33.3815	31.5519	35.5606	42.888	35.7918	36.5751	31.941	110.587	109.464	77.0953	122.257	86.6372	119.292	1H	62187234	62190997	+	HORVU.MOREX.r3.1HG0018730	--	K12876 RNA-binding protein 8A | (RefSeq) RNA-binding protein Y14A-like (A)	ko03013: Nucleocytoplasmic transport; ko03015: mRNA surveillance pathway; ko03040: Spliceosome	RNA-binding protein Y14A [Hordeum vulgare subsp. vulgare]	Y14A_ORYSJ RecName: Full=RNA-binding protein Y14A {ECO:0000305}; Short=OsY14a {ECO:0000303|PubMed:24416299}; AltName: Full=RNA-binding protein 8A {ECO:0000305};	A0A8I7B2H8_HORVV RecName: Full=RRM domain-containing protein {ECO:0000259|PROSITE:PS50102};	RNA-binding protein RBM8/Tsunagi (RRM superfamily)	GO:0005737,cytoplasm; GO:0035145,exon-exon junction complex; GO:0003729,mRNA binding; GO:0006397,mRNA processing; GO:0051028,mRNA transport; GO:0000184,nuclear-transcribed mRNA catabolic process, nonsense-mediated decay; GO:0010628,positive regulation of gene expression; GO:0006417,regulation of translation; GO:0008380,RNA splicing; GO:0003674,molecular_function; GO:0003676,nucleic acid binding; …	PF00076.25:RNA recognition motif. (a.k.a. RRM, RBD, or RNP domain)	--	--	--
HORVU.MOREX.r3.1HG0018810	turquoise	8297.86292398539	6901.18987771129	1396.6730462741	5504.51683143719	1.5408	1.4803	1.4196	1.7579	2.4908	1.3834	1.3137	1.5533	1.1051	1.2829	1.1718	1.3477	10.5156	10.163	6.289	9.0159	5.9259	9.9751	1H	63554828	63567158	+	HORVU.MOREX.r3.1HG0018810	--	--	--	putative F-box/FBD/LRR-repeat protein At5g56810 [Hordeum vulgare subsp. vulgare]	FDL14_ARATH RecName: Full=F-box/FBD/LRR-repeat protein At2g04230;	A0A8I6WN22_HORVV SubName: Full=Uncharacterized protein {ECO:0000313|EnsemblPlants:HORVU.MOREX.r3.1HG0018810.1};	--	--	--	--	--	--
HORVU.MOREX.r3.1HG0018940	turquoise	7854.70923097613	6686.31544129802	1168.39378967811	5517.92165161991	6.8695	4.9777	5.2652	3.7952	3.4172	2.6487	6.3442	4.47	7.4492	4.4086	4.8225	4.4362	17.8613	16.7552	13.3052	20.4506	12.7942	16.5564	1H	64133243	64138824	-	HORVU.MOREX.r3.1HG0018940	--	--	--	putative TrmH family tRNA/rRNA methyltransferase [Hordeum vulgare subsp. vulgare]	--	A0A8I6WQ76_HORVV RecName: Full=SpoU_methylase domain-containing protein {ECO:0000259|Pfam:PF00588};	RNA Methylase, SpoU family	--	PF00588.22:SpoU rRNA Methylase family	--	--	--
HORVU.MOREX.r3.1HG0018950	turquoise	3610.48857546504	2940.31049691718	670.178078547865	2270.13241836931	0	0	0	0	0	0	0	0	0	0	0	0	0.3582	0.6645	0.8639	0.2987	0.8634	0.7255	1H	64139997	64140918	+	HORVU.MOREX.r3.1HG0018950	--	--	--	hypothetical protein ZWY2020_023477 [Hordeum vulgare]	MAIL2_ARATH RecName: Full=Protein MAIN-LIKE 2 {ECO:0000303|PubMed:24635680};	A0A8I7B0K5_HORVV RecName: Full=PMD domain-containing protein {ECO:0000259|Pfam:PF10536};	--	GO:0005634,nucleus; GO:0008483,transaminase activity; GO:0010073,meristem maintenance; GO:0003674,molecular_function; GO:0003824,catalytic activity; GO:0016740,transferase activity; GO:0016769,transferase activity, transferring nitrogenous groups; GO:0008150,biological_process; GO:0009888,tissue development; GO:0032501,multicellular organismal process; GO:0032502,developmental process; GO:0048507…	PF10536.12:Plant mobile domain	--	--	--
HORVU.MOREX.r3.1HG0019170	turquoise	8238.55704015393	6929.34993534636	1309.20710480757	5620.14283053878	0.4254	0.1135	0.028	0.0958	0.0315	0.0448	0.0437	0.2067	0.0669	0.0644	0.0449	0.0527	6.439	4.1218	3.0063	5.6218	2.9263	5.3568	1H	65146680	65152878	-	HORVU.MOREX.r3.1HG0019170	--	K07466 replication factor A1 | (RefSeq) replication protein A 70 kDa DNA-binding subunit C-like (A)	ko03030: DNA replication; ko03420: Nucleotide excision repair; ko03430: Mismatch repair; ko03440: Homologous recombination	replication protein A 70 kDa DNA-binding subunit C-like [Hordeum vulgare subsp. vulgare]	RFA1C_ORYSJ RecName: Full=Replication protein A 70 kDa DNA-binding subunit C; Short=OsRPA70c; AltName: Full=Replication factor A protein 1C; AltName: Full=Replication protein A 1C;	A0A8I6W4K4_HORVV RecName: Full=Replication protein A subunit {ECO:0000256|RuleBase:RU364130};	Single-stranded DNA-binding replication protein A (RPA), large (70 kD) subunit and related ssDNA-binding proteins	GO:0005662,DNA replication factor A complex; GO:0003684,damaged DNA binding; GO:0043047,single-stranded telomeric DNA binding; GO:0008270,zinc ion binding; GO:0006268,DNA unwinding involved in DNA replication; GO:0000724,double-strand break repair via homologous recombination; GO:0051321,meiotic cell cycle; GO:0006289,nucleotide-excision repair; GO:0007004,telomere maintenance via telomerase; GO:…	PF08646.13:Replication factor-A C terminal domain	--	--	--
HORVU.MOREX.r3.1HG0019270	turquoise	376.113366005705	239.455301909288	136.658064096417	102.797237812872	0.4776	1.0145	1.3134	0.2689	0.1518	0.1436	1.7346	1.0566	1.4487	0.2711	0.3964	0.4645	2.5933	0.5613	1.1676	0.6392	0.4667	1.4708	1H	66361215	66362466	+	HORVU.MOREX.r3.1HG0019270	--	K24028 salicylic acid 3-hydroxylase [EC:1.14.11.-] | (RefSeq) protein DMR6-LIKE OXYGENASE 1-like (A)	--	DIBOA-glucoside dioxygenase BX6-like [Hordeum vulgare subsp. vulgare]	BX6_MAIZE RecName: Full=DIBOA-glucoside dioxygenase BX6; EC=1.14.11.59 {ECO:0000269|PubMed:18192444}; AltName: Full=2,4-dihydroxy-1,4-benzoxazin-3-one-glucoside dioxygenase; AltName: Full=2-oxoglutarate-dependent dioxygenase BX6; AltName: Full=Protein BENZOXAZINONE SYNTHESIS 6;	A0A8I6WDY1_HORVV RecName: Full=Fe2OG dioxygenase domain-containing protein {ECO:0000259|PROSITE:PS51471};	Iron/ascorbate family oxidoreductases	GO:0005737,cytoplasm; GO:0016706,2-oxoglutarate-dependent dioxygenase activity; GO:0102717,DIBOA-glucoside oxygenase activity; GO:0046872,metal ion binding; GO:0003674,molecular_function; GO:0003824,catalytic activity; GO:0016491,oxidoreductase activity; GO:0016705,oxidoreductase activity, acting on paired donors, with incorporation or reduction of molecular oxygen; GO:0051213,dioxygenase activit…	PF03171.23:2OG-Fe(II) oxygenase superfamily	--	--	--
HORVU.MOREX.r3.1HG0019320	turquoise	5104.01091658357	4297.88048673848	806.130429845094	3491.75005689339	4.5676	5.2242	4.4755	2.5714	3.4125	2.116	3.729	5.8378	4.0853	2.5544	2.0883	2.1939	9.3976	8.7491	7.7775	6.7905	5.7518	6.6483	1H	67281955	67285802	+	HORVU.MOREX.r3.1HG0019320	--	K22696 protein-lysine N-methyltransferase EEF2KMT [EC:2.1.1.-] | (RefSeq) putative uncharacterized protein DDB_G0277003 (A)	--	putative uncharacterized protein DDB_G0277003 [Hordeum vulgare subsp. vulgare]	CMKMT_ARATH RecName: Full=Calmodulin-lysine N-methyltransferase {ECO:0000303|PubMed:24285794}; Short=CLNMT {ECO:0000303|PubMed:24285794}; Short=CaM KMT {ECO:0000303|PubMed:24285794}; EC=2.1.1.60 {ECO:0000250|UniProtKB:Q6GQ33};	A0A8I6X2U2_HORVV SubName: Full=Uncharacterized protein {ECO:0000313|EnsemblPlants:HORVU.MOREX.r3.1HG0019320.1};	Predicted methyltransferase	GO:0005737,cytoplasm; GO:0005634,nucleus; GO:0018025,calmodulin-lysine N-methyltransferase activity; GO:0009738,abscisic acid-activated signaling pathway; GO:0009734,auxin-activated signaling pathway; GO:0009630,gravitropism; GO:0032259,methylation; GO:0009787,regulation of abscisic acid-activated signaling pathway; GO:0010928,regulation of auxin mediated signaling pathway; GO:1901000,regulation …	PF10294.12:Lysine methyltransferase	--	--	--
HORVU.MOREX.r3.1HG0019380	turquoise	8599.51822573318	7344.62162689202	1254.89659884116	6089.72502805085	15.3121	17.7184	17.189	9.3986	9.9689	8.4865	14.8741	24.2361	19.5732	9.856	10.0075	10.5222	84.8172	72.9698	49.1497	75.3036	46.5645	72.0218	1H	67637869	67642610	+	HORVU.MOREX.r3.1HG0019380	--	K14840 nucleolar protein 53 | (RefSeq) ribosome biogenesis protein NOP53-like (A)	--	ribosome biogenesis protein NOP53 [Hordeum vulgare subsp. vulgare]	NOP53_ARATH RecName: Full=Ribosome biogenesis protein NOP53 {ECO:0000305};	A0A8I6W4L1_HORVV RecName: Full=Ribosome biogenesis protein NOP53 {ECO:0000256|ARBA:ARBA00018339, ECO:0000256|PIRNR:PIRNR017302};	Cellular protein (glioma tumor suppressor candidate region gene 2)	GO:0005730,nucleolus; GO:0005654,nucleoplasm; GO:0008097,5S rRNA binding; GO:0000027,ribosomal large subunit assembly; GO:0006364,rRNA processing; GO:0003674,molecular_function; GO:0003676,nucleic acid binding; GO:0003723,RNA binding; GO:0005488,binding; GO:0019843,rRNA binding; GO:0097159,organic cyclic compound binding; GO:1901363,heterocyclic compound binding; GO:0006996,organelle organization…	PF07767.14:Nop53 (60S ribosomal biogenesis)	--	--	--
HORVU.MOREX.r3.1HG0019550	turquoise	8131.35650733386	6733.10945881777	1398.24704851609	5334.86241030168	10.4953	11.3372	11.7521	13.4035	13.9446	14.2637	14.5619	13.0137	16.416	11.6962	11.3429	11.1262	55.3081	60.0669	47.6729	49.5491	46.2027	47.6846	1H	69298235	69300233	+	HORVU.MOREX.r3.1HG0019550	--	--	--	hypothetical protein ZWY2020_059051 [Hordeum vulgare]	--	A0A8I6WHJ8_HORVV SubName: Full=Uncharacterized protein {ECO:0000313|EnsemblPlants:HORVU.MOREX.r3.1HG0019550.1};	--	--	--	--	--	--
HORVU.MOREX.r3.1HG0019580	turquoise	6365.50566376918	5279.15490828645	1086.35075548273	4192.80415280373	0.8217	0.5981	0.5346	0.799	0.5817	0.7467	0.5611	0.5784	0.5816	0.6361	0.5918	0.2312	1.9686	1.9666	1.4026	1.4366	1.7247	1.5528	1H	69510208	69512494	-	HORVU.MOREX.r3.1HG0019580	--	--	--	transcription termination factor MTEF18, mitochondrial-like [Hordeum vulgare subsp. vulgare]	MTEFH_ARATH RecName: Full=Transcription termination factor MTEF18, mitochondrial {ECO:0000305}; AltName: Full=Mitochondrial transcription termination factor 18 {ECO:0000303|PubMed:23087700}; AltName: Full=Protein SUPPRESSOR OF HOT1-4 1 {ECO:0000303|PubMed:22942382}; Flags: Precursor;	A0A8I6WDZ3_HORVV SubName: Full=Uncharacterized protein {ECO:0000313|EnsemblPlants:HORVU.MOREX.r3.1HG0019580.1.CDS1};	Mitochondrial transcription termination factor, mTERF	GO:0009507,chloroplast; GO:0005739,mitochondrion; GO:0003690,double-stranded DNA binding; GO:0009658,chloroplast organization; GO:0032502,developmental process; GO:0006353,DNA-templated transcription termination; GO:0007005,mitochondrion organization; GO:0006355,regulation of DNA-templated transcription; GO:0003674,molecular_function; GO:0003676,nucleic acid binding; GO:0003677,DNA binding; GO:00…	PF02536.17:mTERF	--	--	--
HORVU.MOREX.r3.1HG0019680	turquoise	6741.34373637967	5596.66466149621	1144.67907488345	4451.98558661276	1.9456	4.496	4.0635	2.7122	3.6511	2.4649	4.4355	4.4009	5.6081	2.5247	3.7328	2.3098	20.9949	27.5258	28.5255	22.4379	14.8184	20.9641	1H	70297036	70310291	-	HORVU.MOREX.r3.1HG0019680	--	K01191 alpha-mannosidase [EC:3.2.1.24] | (RefSeq) alpha-mannosidase-like isoform X1 (A)	ko00511: Other glycan degradation	alpha-mannosidase [Hordeum vulgare subsp. vulgare]	MANA_CANEN RecName: Full=Alpha-mannosidase {ECO:0000303|PubMed:4973951}; Short=JBM {ECO:0000303|PubMed:24295789}; Short=Jbalpha-man {ECO:0000303|PubMed:21924285}; EC=3.2.1.24 {ECO:0000269|PubMed:1156387, ECO:0000269|PubMed:12325362, ECO:0000269|PubMed:4973951, ECO:0000269|PubMed:5145}; Contains: RecName: Full=Alpha-mannosidase, heavy subunit {ECO:0000303|PubMed:24221485}; Contains: RecName: Full=…	A0A8I6WRD5_HORVV RecName: Full=Alpha-mannosidase {ECO:0000256|ARBA:ARBA00012752, ECO:0000256|RuleBase:RU361199}; EC=3.2.1.- {ECO:0000256|RuleBase:RU361199};	Glycosyl hydrolase, family 38 - alpha-mannosidase	GO:0000326,protein storage vacuole; GO:0004559,alpha-mannosidase activity; GO:0030246,carbohydrate binding; GO:0046872,metal ion binding; GO:0006013,mannose metabolic process; GO:0003674,molecular_function; GO:0003824,catalytic activity; GO:0004553,hydrolase activity, hydrolyzing O-glycosyl compounds; GO:0015923,mannosidase activity; GO:0016787,hydrolase activity; GO:0016798,hydrolase activity, a…	PF01074.25:Glycosyl hydrolases family 38 N-terminal domain	--	--	--
HORVU.MOREX.r3.1HG0019730	turquoise	6382.61167057254	5472.21122207249	910.400448500047	4561.81077357245	9.7421	9.9105	11.6987	7.4996	7.3576	6.4842	8.4872	10.8061	9.0954	6.9185	6.7055	5.979	19.6905	15.7307	14.8786	15.8684	11.4376	15.2806	1H	70474449	70489874	-	HORVU.MOREX.r3.1HG0019730	--	K11654 SWI/SNF-related matrix-associated actin-dependent regulator of chromatin subfamily A member 5 [EC:5.6.2.-] | (RefSeq) probable chromatin-remodeling complex ATPase chain isoform X1 (A)	ko03082: ATP-dependent chromatin remodeling	probable ATP-dependent DNA helicase CHR719 [Hordeum vulgare subsp. vulgare]	CHR19_ORYSJ RecName: Full=Probable ATP-dependent DNA helicase CHR719 {ECO:0000305}; EC=3.6.4.12 {ECO:0000305}; AltName: Full=Protein CHROMATIN REMODELING 719 {ECO:0000303|PubMed:32808364}; Short=OsCHR719 {ECO:0000303|PubMed:32808364};	A0A8I6X0G1_HORVV SubName: Full=Uncharacterized protein {ECO:0000313|EnsemblPlants:HORVU.MOREX.r3.1HG0019730.1};	Chromatin remodeling complex SWI/SNF, component SWI2 and related ATPases (DNA/RNA helicase superfamily)	GO:0005634,nucleus; GO:0005524,ATP binding; GO:0008094,ATP-dependent activity, acting on DNA; GO:0140658,ATP-dependent chromatin remodeler activity; GO:0003677,DNA binding; GO:0003678,DNA helicase activity; GO:0042393,histone binding; GO:0016787,hydrolase activity; GO:0045944,positive regulation of transcription by RNA polymerase II; GO:0040008,regulation of growth; GO:0000166,nucleotide binding;…	PF00176.26:SNF2-related domain	--	--	--
HORVU.MOREX.r3.1HG0019870	turquoise	1740.47054822987	1245.38391094769	495.086637282175	750.297273665517	15.1784	12.3154	14.4448	8.8525	9.4277	10.6282	14.938	14.4101	13.6576	9.2754	10.7263	10.3255	16.4249	16.5324	16.1914	14.4041	15.0417	14.1176	1H	70772455	70782259	+	HORVU.MOREX.r3.1HG0019870	--	K01090 protein phosphatase [EC:3.1.3.16] | (RefSeq) serine/threonine-protein phosphatase BSL1 homolog isoform X1 (A)	--	serine/threonine-protein phosphatase BSL1 homolog isoform X1 [Hordeum vulgare subsp. vulgare]	BSL1_ORYSJ RecName: Full=Serine/threonine-protein phosphatase BSL1 homolog; EC=3.1.3.16; AltName: Full=BSU1-like protein 1 homolog;	A0A8I6WQB2_HORVV RecName: Full=Serine/threonine-protein phosphatase {ECO:0000256|PIRNR:PIRNR036363, ECO:0000256|RuleBase:RU004273}; EC=3.1.3.16 {ECO:0000256|PIRNR:PIRNR036363, ECO:0000256|RuleBase:RU004273};	Kelch repeat-containing proteins	GO:0005737,cytoplasm; GO:0005634,nucleus; GO:0046872,metal ion binding; GO:0017018,myosin phosphatase activity; GO:0004722,protein serine/threonine phosphatase activity; GO:0009742,brassinosteroid mediated signaling pathway; GO:0003674,molecular_function; GO:0005488,binding; GO:0043167,ion binding; GO:0043169,cation binding; GO:0003824,catalytic activity; GO:0004721,phosphoprotein phosphatase act…	PF00149.31:Calcineurin-like phosphoesterase	--	--	--
HORVU.MOREX.r3.1HG0020190	turquoise	6340.19752436723	5279.22	1060.97681633022	4218.24389170678	1.845	3.5361	2.4122	1.9932	2.5793	2.0462	2.4011	4.202	2.9647	1.9817	1.6592	1.2653	10.2352	7.5483	10.5957	8.803	9.0114	7.3201	1H	72030281	72033480	-	HORVU.MOREX.r3.1HG0020190	--	K07024 sucrose-6-phosphatase [EC:3.1.3.24] | (RefSeq) probable sucrose-phosphatase 3 (A)	ko00500: Starch and sucrose metabolism; ko01110: Biosynthesis of secondary metabolites	hypothetical protein ZWY2020_059012 [Hordeum vulgare]	SPP3_ORYSJ RecName: Full=Probable sucrose-phosphatase 3; Short=OsSPP3; EC=3.1.3.24;	A0A452XYL5_AEGTS RecName: Full=Sucrose-phosphatase {ECO:0000256|RuleBase:RU368007}; EC=3.1.3.24 {ECO:0000256|RuleBase:RU368007};	--	GO:0000287,magnesium ion binding; GO:0050307,sucrose-phosphate phosphatase activity; GO:0005986,sucrose biosynthetic process; GO:0003674,molecular_function; GO:0005488,binding; GO:0043167,ion binding; GO:0043169,cation binding; GO:0046872,metal ion binding; GO:0003824,catalytic activity; GO:0016787,hydrolase activity; GO:0016788,hydrolase activity, acting on ester bonds; GO:0016791,phosphatase ac…	PF05116.16:Sucrose-6F-phosphate phosphohydrolase	--	--	--
HORVU.MOREX.r3.1HG0020210	turquoise	7384.87862210626	6369.11132103407	1015.7673010722	5353.34401996187	0.7161	0.9101	1.0016	0.3136	0.1106	0.2721	0.5517	1.1055	0.7509	0.5421	0.3572	0.3201	7.1782	6.1316	2.5154	5.3167	2.4949	5.4728	1H	72113073	72116790	+	HORVU.MOREX.r3.1HG0020210	--	K01148 poly(A)-specific ribonuclease [EC:3.1.13.4] | (RefSeq) uncharacterized CRM domain-containing protein At3g25440, chloroplastic-like isoform X1 (A)	ko03018: RNA degradation	CRM-domain containing factor CFM9, mitochondrial [Hordeum vulgare subsp. vulgare]	CFM9_ARATH RecName: Full=CRM-domain containing factor CFM9, mitochondrial {ECO:0000305}; AltName: Full=Protein CRM FAMILY MEMBER 9 {ECO:0000303|PubMed:31359042}; Flags: Precursor;	A0A8I7B2J4_HORVV RecName: Full=CRM domain-containing protein {ECO:0000259|PROSITE:PS51295};	Poly(A)-specific exoribonuclease PARN	GO:0005739,mitochondrion; GO:0003723,RNA binding; GO:0000373,Group II intron splicing; GO:0140040,mitochondrial polycistronic RNA processing; GO:0009737,response to abscisic acid; GO:0009651,response to salt stress; GO:0009414,response to water deprivation; GO:0003674,molecular_function; GO:0003676,nucleic acid binding; GO:0005488,binding; GO:0097159,organic cyclic compound binding; GO:1901363,he…	PF01985.24:CRS1 / YhbY (CRM) domain	--	--	--
HORVU.MOREX.r3.1HG0020220	turquoise	1796.5024833633	1435.06955259495	361.432930768351	1073.6366218266	7.9087	5.2319	6.8315	4.5655	5.4983	5.3771	7.8098	8.0747	5.9771	4.8324	5.6283	5.5581	9.7655	7.7193	7.3436	8.3119	6.7628	7.5682	1H	72118243	72125889	-	HORVU.MOREX.r3.1HG0020220	--	--	--	VIN3-like protein 1 [Hordeum vulgare subsp. vulgare]	VIL1_ARATH RecName: Full=VIN3-like protein 1; AltName: Full=Protein VERNALIZATION 5;	M0UT20_HORVV SubName: Full=Uncharacterized protein {ECO:0000313|EnsemblPlants:HORVU.MOREX.r3.1HG0020220.1};	--	GO:0005677,chromatin silencing complex; GO:0016607,nuclear speck; GO:0005634,nucleus; GO:0046872,metal ion binding; GO:0009908,flower development; GO:0016571,histone methylation; GO:0045814,negative regulation of gene expression, epigenetic; GO:0061087,positive regulation of histone H3-K27 methylation; GO:0051571,positive regulation of histone H3-K4 methylation; GO:0031062,positive regulation of …	PF07227.14:PHD - plant homeodomain finger protein	--	--	--
HORVU.MOREX.r3.1HG0020270	turquoise	3949.30121008153	3421.7432991997	527.557910881826	2894.18538831788	17.6421	20.0024	26.5474	11.7748	15.1765	17.476	22.7489	16.512	20.9825	17.8863	19.6334	16.9144	33.6485	30.3651	24.7516	31.3962	21.6926	28.3723	1H	72451224	72454582	+	HORVU.MOREX.r3.1HG0020270	--	K19347 SUN domain-containing protein 1/2 | (RefSeq) SUN domain-containing protein 1-like (A)	--	SUN domain-containing protein 1-like [Hordeum vulgare subsp. vulgare]	SUN2_ARATH RecName: Full=SUN domain-containing protein 2 {ECO:0000303|PubMed:19807882}; Short=AtSUN2 {ECO:0000303|PubMed:19807882};	F2E1M6_HORVV SubName: Full=Predicted protein {ECO:0000313|EMBL:BAK01248.1};	Spindle pole body protein, contains UNC-84 domain	GO:0005783,endoplasmic reticulum; GO:0005789,endoplasmic reticulum membrane; GO:0005639,integral component of nuclear inner membrane; GO:0005635,nuclear envelope; GO:0009524,phragmoplast; GO:0005819,spindle; GO:0043621,protein self-association; GO:0043495,protein-membrane adaptor activity; GO:0070197,meiotic attachment of telomere to nuclear envelope; GO:0006998,nuclear envelope organization; GO:…	PF07738.16:Sad1 / UNC-like C-terminal	--	--	--
HORVU.MOREX.r3.1HG0020280	turquoise	8708.26021114553	7365.64046222874	1342.61974891679	6023.02071331195	7.25	5.9269	5.4597	3.6891	4.1357	2.2983	4.2429	6.4353	6.513	2.3746	2.4055	2.0133	61.0267	53.1958	33.4915	49.73	32.19	49.1873	1H	72455408	72460275	-	HORVU.MOREX.r3.1HG0020280	--	--	--	pentatricopeptide repeat-containing protein At4g35850, mitochondrial [Hordeum vulgare subsp. vulgare]	PP351_ARATH RecName: Full=Pentatricopeptide repeat-containing protein At4g35850, mitochondrial; Flags: Precursor;	A0A8I6WRF0_HORVV RecName: Full=PPR_long domain-containing protein {ECO:0000259|Pfam:PF17177};	FOG: PPR repeat	GO:0005739,mitochondrion; GO:0003729,mRNA binding; GO:0003674,molecular_function; GO:0003676,nucleic acid binding; GO:0003723,RNA binding; GO:0005488,binding; GO:0097159,organic cyclic compound binding; GO:1901363,heterocyclic compound binding; GO:0005575,cellular_component; GO:0005622,intracellular anatomical structure; GO:0005737,cytoplasm; GO:0043226,organelle; GO:0043227,membrane-bounded orga…	PF13041.9:PPR repeat family	--	--	--
HORVU.MOREX.r3.1HG0020290	turquoise	5969.72425764338	5143.55682476253	826.167432880847	4317.38939188168	0.1098	0.0419	0.0843	0.0824	0.095	0.0257	0	0.0778	0.1266	0	0	0.0151	3.3757	1.5121	0.6611	1.7927	1.1266	1.866	1H	72541563	72546837	-	HORVU.MOREX.r3.1HG0020290	--	--	--	mediator of DNA damage checkpoint protein 1 isoform X1 [Hordeum vulgare subsp. vulgare]	--	M0XN99_HORVV SubName: Full=Uncharacterized protein {ECO:0000313|EnsemblPlants:HORVU.MOREX.r3.1HG0020290.1};	Signaling protein SWIFT and related BRCT domain proteins	--	PF16770.8:Regulator of Ty1 transposition protein 107 BRCT domain	--	--	--
HORVU.MOREX.r3.1HG0020300	turquoise	8492.44550982985	7246.95394397661	1245.49156585325	6001.46237812336	2.1163	2.9924	3.0928	2.0639	2.2429	1.2624	2.5933	4.2051	3.9787	1.5894	1.549	1.6913	16.6205	12.6308	8.9829	14.413	8.7398	12.847	1H	72547399	72552203	+	HORVU.MOREX.r3.1HG0020300	--	K17583 nucleolar MIF4G domain-containing protein 1 | (RefSeq) nucleolar MIF4G domain-containing protein 1-like (A)	--	nucleolar MIF4G domain-containing protein 1 [Hordeum vulgare subsp. vulgare]	--	A0A287ETR7_HORVV SubName: Full=Uncharacterized protein {ECO:0000313|EnsemblPlants:HORVU.MOREX.r3.1HG0020300.1};	Protein involved in high osmolarity signaling pathway	GO:0005730,nucleolus; GO:0003723,RNA binding; GO:0042274,ribosomal small subunit biogenesis; GO:0003674,molecular_function; GO:0003676,nucleic acid binding; GO:0005488,binding; GO:0097159,organic cyclic compound binding; GO:1901363,heterocyclic compound binding; GO:0008150,biological_process; GO:0009987,cellular process; GO:0022613,ribonucleoprotein complex biogenesis; GO:0042254,ribosome biogene…	PF02847.20:MA3 domain	--	--	--
HORVU.MOREX.r3.1HG0020320	turquoise	5814.6189896742	5014.64619193182	799.972797742375	4214.67339418945	0.0858	0.049	0.1834	0.0322	0.2544	0.1354	0.3194	0.2214	0.2158	0.1623	0.1057	0.1415	1.1736	0.878	0.5708	0.6907	0.4889	0.5429	1H	72554302	72557482	-	HORVU.MOREX.r3.1HG0020320	--	K23541 Ca2+/H+ antiporter, TMEM165/GDT1 family | (RefSeq) pentatricopeptide repeat-containing protein At5g04780, mitochondrial-like (A)	--	predicted protein, partial [Hordeum vulgare subsp. vulgare]	PP184_ARATH RecName: Full=Pentatricopeptide repeat-containing protein At2g34400;	F2EK75_HORVV SubName: Full=Predicted protein {ECO:0000313|EMBL:BAK07747.1}; Flags: Fragment;	FOG: PPR repeat	--	PF13041.9:PPR repeat family	--	--	--
HORVU.MOREX.r3.1HG0020820	turquoise	3709.01	2955.90731019769	753.100551953304	2202.80675824439	83.2658	141.125	111.155	137.904	129.788	98.5063	82.1451	163.209	127.357	80.7251	94.2225	82.0802	175.961	213.142	247.601	194.71	204.91	195.629	1H	74780639	74789349	+	HORVU.MOREX.r3.1HG0020820	--	K25896 protease Do-like 2, chloroplastic [EC:3.4.21.-] | (RefSeq) protease Do-like 2, chloroplastic (A)	--	protease Do-like 2, chloroplastic [Hordeum vulgare subsp. vulgare]	DEGP2_ARATH RecName: Full=Protease Do-like 2, chloroplastic; EC=3.4.21.-; Flags: Precursor;	A0A8I7B2J9_HORVV RecName: Full=PDZ domain-containing protein {ECO:0000259|PROSITE:PS50106};	Serine protease	GO:0009507,chloroplast; GO:0009941,chloroplast envelope; GO:0009570,chloroplast stroma; GO:0009533,chloroplast stromal thylakoid; GO:0009535,chloroplast thylakoid membrane; GO:0005829,cytosol; GO:0004252,serine-type endopeptidase activity; GO:0009658,chloroplast organization; GO:0010206,photosystem II repair; GO:0030163,protein catabolic process; GO:0006508,proteolysis; GO:0003674,molecular_funct…	PF17815.4:PDZ domain	--	--	--
HORVU.MOREX.r3.1HG0020840	turquoise	4249.22646088227	3618.99412907997	630.232331802301	2988.76179727766	0.0459	0.0524	0.0226	0	0.102	0.0724	0.0177	0.0209	0.0216	0	0.0242	0.0284	0.6274	0.8801	0.3051	0.4748	0.2091	0.2589	1H	74794810	74796672	+	HORVU.MOREX.r3.1HG0020840	--	K23541 Ca2+/H+ antiporter, TMEM165/GDT1 family | (RefSeq) pentatricopeptide repeat-containing protein At5g04780, mitochondrial-like (A)	--	pentatricopeptide repeat-containing protein [Hordeum vulgare]	PP215_ARATH RecName: Full=Pentatricopeptide repeat-containing protein At3g05340;	A0A8I6WHM1_HORVV SubName: Full=Uncharacterized protein {ECO:0000313|EnsemblPlants:HORVU.MOREX.r3.1HG0020840.1.CDS1};	FOG: PPR repeat	GO:0043231,intracellular membrane-bounded organelle; GO:0003723,RNA binding; GO:0009451,RNA modification; GO:0003674,molecular_function; GO:0003676,nucleic acid binding; GO:0005488,binding; GO:0097159,organic cyclic compound binding; GO:1901363,heterocyclic compound binding; GO:0006139,nucleobase-containing compound metabolic process; GO:0006725,cellular aromatic compound metabolic process; GO:00…	PF01535.23:PPR repeat	--	--	--
HORVU.MOREX.r3.1HG0020900	turquoise	8423.21405677678	7019.49379349659	1403.72026328019	5615.77353021639	1.9652	0	0.388	0.9588	0.0729	0.3446	0.1009	0.0597	0	0.1488	0	0.0811	97.0728	86.5844	59.0393	103.43	48.9944	100.397	1H	75194944	75195595	+	HORVU.MOREX.r3.1HG0020900	--	K11253 histone H3 | (RefSeq) histone H3.2 (A)	--	hypothetical protein AQUCO_00900211v1, partial [Aquilegia coerulea]	H32_MEDSA RecName: Full=Histone H3.2; AltName: Full=Histone H3.1; AltName: Full=Major histone H3;	A0A453EFA7_AEGTS RecName: Full=Histone domain-containing protein {ECO:0000259|Pfam:PF00125};	Histones H3 and H4	GO:0000786,nucleosome; GO:0005634,nucleus; GO:0003677,DNA binding; GO:0046982,protein heterodimerization activity; GO:0030527,structural constituent of chromatin; GO:0003674,molecular_function; GO:0003676,nucleic acid binding; GO:0005488,binding; GO:0097159,organic cyclic compound binding; GO:1901363,heterocyclic compound binding; GO:0005515,protein binding; GO:0046983,protein dimerization activi…	PF00125.27:Core histone H2A/H2B/H3/H4	--	--	--
HORVU.MOREX.r3.1HG0020910	turquoise	8076.24907284386	6678.00578574332	1398.24328710053	5279.76249864279	5.8574	1.6749	1.2649	4.3967	3.5292	4.4938	1.4102	0.7226	2.0729	2.494	2.0624	2.4167	86.1491	89.4815	62.8799	107.229	51.4782	103.722	1H	75197229	75197928	+	HORVU.MOREX.r3.1HG0020910	--	K11254 histone H4 | (RefSeq) histone H4-like (A)	--	hypothetical protein ZWY2020_058968 [Hordeum vulgare]	H41_WHEAT RecName: Full=Histone H4 variant TH011;	A0A452ZB17_AEGTS RecName: Full=Histone H4 {ECO:0000256|RuleBase:RU000528};	Histone H4	GO:0000786,nucleosome; GO:0005634,nucleus; GO:0003677,DNA binding; GO:0046982,protein heterodimerization activity; GO:0030527,structural constituent of chromatin; GO:0006334,nucleosome assembly; GO:0003674,molecular_function; GO:0003676,nucleic acid binding; GO:0005488,binding; GO:0097159,organic cyclic compound binding; GO:1901363,heterocyclic compound binding; GO:0005515,protein binding; GO:004…	PF15511.9:Centromere kinetochore component CENP-T histone fold	--	--	--
HORVU.MOREX.r3.1HG0020930	turquoise	2349.87529843785	2026.18944511284	323.685853325016	1702.50359178782	5.336	4.2348	5.0527	4.6593	4.4093	4.0332	6.0071	5.4365	4.4191	5.7126	5.1994	5.3916	8.7421	5.7576	5.6528	7.1312	5.2147	7.557	1H	75457761	75459951	-	HORVU.MOREX.r3.1HG0020930	--	K10403 kinesin family member 22 | (RefSeq) uncharacterized protein LOC123129820 (A)	ko04814: Motor proteins	uncharacterized protein LOC123424940 [Hordeum vulgare subsp. vulgare]	--	A0A8I6WRG1_HORVV SubName: Full=Uncharacterized protein {ECO:0000313|EnsemblPlants:HORVU.MOREX.r3.1HG0020930.1};	--	--	--	--	--	--
HORVU.MOREX.r3.1HG0020980	turquoise	471.277544933934	271.04077664345	200.236768290484	70.804008352966	3.2156	5.0624	2.6142	8.3484	8.6686	5.1745	5.3044	2.6881	5.8192	3.6511	4.5155	2.5285	4.4096	4.4401	8.5238	9.1033	13.6296	10.3299	1H	75615479	75617657	-	HORVU.MOREX.r3.1HG0020980	--	K01061 carboxymethylenebutenolidase [EC:3.1.1.45] | (RefSeq) carboxymethylenebutenolidase homolog isoform X1 (A)	ko01100: Metabolic pathways	endo-1,3;1,4-beta-D-glucanase-like [Hordeum vulgare subsp. vulgare]	E134_MAIZE RecName: Full=Endo-1,3;1,4-beta-D-glucanase; EC=3.2.1.-; Flags: Precursor;	A0A8I6WN74_HORVV RecName: Full=DLH domain-containing protein {ECO:0000259|Pfam:PF01738};	Predicted hydrolase related to dienelactone hydrolase	GO:0005576,extracellular region; GO:0016787,hydrolase activity; GO:0003674,molecular_function; GO:0003824,catalytic activity; GO:0005575,cellular_component; GO:0110165,cellular anatomical entity	PF01738.21:Dienelactone hydrolase family	--	--	--
HORVU.MOREX.r3.1HG0020990	turquoise	1976.80172382736	1642.82237466443	333.979349162927	1308.84302550151	3.0677	2.0266	3.0285	1.3995	1.765	2.8382	3.3414	2.1924	2.5207	2.9427	2.57	3.0442	4.7982	4.6994	3.8468	3.4167	2.8041	3.7464	1H	75667098	75668895	-	HORVU.MOREX.r3.1HG0020990	--	K10403 kinesin family member 22 | (RefSeq) uncharacterized protein LOC123129820 (A)	ko04814: Motor proteins	uncharacterized protein LOC123407318 [Hordeum vulgare subsp. vulgare]	--	A0A8I6X0J0_HORVV SubName: Full=Uncharacterized protein {ECO:0000313|EnsemblPlants:HORVU.MOREX.r3.1HG0020990.1.CDS1};	--	--	PF12937.10:F-box-like	--	--	--
HORVU.MOREX.r3.1HG0021010	turquoise	5488.94189160894	4791.29169842256	697.650193186386	4093.64150523617	0.859	0.7369	0.7685	0.5138	0.3285	0.226	0.7445	1.0516	0.76	0.3658	0.9074	0.5981	2.5033	1.7079	1.123	2.2239	0.9488	2.0393	1H	76239169	76240759	+	HORVU.MOREX.r3.1HG0021010	--	--	--	pentatricopeptide repeat-containing protein At1g11900 [Hordeum vulgare subsp. vulgare]	--	A0A8I6W4N7_HORVV SubName: Full=Uncharacterized protein {ECO:0000313|EnsemblPlants:HORVU.MOREX.r3.1HG0021010.1.CDS1};	--	--	PF13041.9:PPR repeat family	--	--	--
HORVU.MOREX.r3.1HG0021020	turquoise	3456.21062473638	3031.31966674527	424.89095799111	2606.42870875416	0.1534	0.307	0.4731	0.1295	0.064	0.1614	0.2068	0.6287	0.0362	0.2612	0.324	0.3559	1.7487	1.0934	0.4374	0.8129	0.459	0.9052	1H	76303833	76307470	+	HORVU.MOREX.r3.1HG0021020	--	K23541 Ca2+/H+ antiporter, TMEM165/GDT1 family | (RefSeq) pentatricopeptide repeat-containing protein At5g04780, mitochondrial-like (A)	--	pentatricopeptide repeat-containing protein At3g46790, chloroplastic-like [Hordeum vulgare subsp. vulgare]	PP265_ARATH RecName: Full=Pentatricopeptide repeat-containing protein At3g46790, chloroplastic; AltName: Full=Protein CHLORORESPIRATORY REDUCTION 2; Flags: Precursor;	M0W2J9_HORVV SubName: Full=Uncharacterized protein {ECO:0000313|EnsemblPlants:HORVU.MOREX.r3.1HG0021020.1.CDS1};	FOG: PPR repeat	GO:0009507,chloroplast; GO:0043231,intracellular membrane-bounded organelle; GO:0003723,RNA binding; GO:0008270,zinc ion binding; GO:0031425,chloroplast RNA processing; GO:0031426,polycistronic mRNA processing; GO:0009451,RNA modification; GO:0003674,molecular_function; GO:0003676,nucleic acid binding; GO:0005488,binding; GO:0097159,organic cyclic compound binding; GO:1901363,heterocyclic compoun…	PF01535.23:PPR repeat	--	--	--
HORVU.MOREX.r3.1HG0021090	turquoise	7334.04946073999	6190.90265613274	1143.14680460725	5047.75585152549	0.5311	0.6432	0.987	0.598	0.6603	0.4274	0.4814	0.6546	1.2089	0.4967	0.6601	0.5027	4.0536	2.399	2.0793	4.0365	2.8498	3.4318	1H	76563724	76565090	+	HORVU.MOREX.r3.1HG0021090	--	K10523 speckle-type POZ protein | (RefSeq) BTB/POZ and MATH domain-containing protein 1-like (A)	--	BTB/POZ and MATH domain-containing protein 2-like [Hordeum vulgare subsp. vulgare]	BPM2_ARATH RecName: Full=BTB/POZ and MATH domain-containing protein 2; AltName: Full=Protein BTB-POZ AND MATH DOMAIN 2; Short=AtBPM2;	A0A8I6WQF5_HORVV SubName: Full=Uncharacterized protein {ECO:0000313|EnsemblPlants:HORVU.MOREX.r3.1HG0021090.1.CDS1};	Speckle-type POZ protein SPOP and related proteins with TRAF, MATH and BTB/POZ domains	GO:0005634,nucleus; GO:0071472,cellular response to salt stress; GO:0042631,cellular response to water deprivation; GO:0016567,protein ubiquitination; GO:0006970,response to osmotic stress; GO:0006950,response to stress; GO:0008150,biological_process; GO:0009628,response to abiotic stimulus; GO:0009651,response to salt stress; GO:0009987,cellular process; GO:0033554,cellular response to stress; G…	PF00651.34:BTB/POZ domain	--	--	--
HORVU.MOREX.r3.1HG0021130	turquoise	5287.18753289621	4279.63173268194	1007.55580021427	3272.07593246767	0.1751	0.601	0.494	0.3662	0.4731	0.1843	0.2699	0.4103	0.2597	0.3693	0.4757	0.2478	2.105	1.8388	2.569	2.8377	3.4803	2.774	1H	76632141	76633847	-	HORVU.MOREX.r3.1HG0021130	--	--	--	NBS-LRR disease resistance protein [Hordeum vulgare]	--	M0WE43_HORVV SubName: Full=Uncharacterized protein {ECO:0000313|EnsemblPlants:HORVU.MOREX.r3.1HG0021130.1.CDS1};	--	--	PF12799.10:Leucine Rich repeats (2 copies)	--	--	--
HORVU.MOREX.r3.1HG0021320	turquoise	8383.09592698775	6900.19581550174	1482.90011148601	5417.29570401573	5.5847	7.3143	8.3413	10.556	16.7054	5.663	5.3058	9.4635	11.0869	3.9427	7.6414	4.1905	78.2817	82.9062	66.7123	94.2598	55.8218	89.7375	1H	77775398	77787646	+	HORVU.MOREX.r3.1HG0021320	--	K00215 4-hydroxy-tetrahydrodipicolinate reductase [EC:1.17.1.8] | (RefSeq) probable 4-hydroxy-tetrahydrodipicolinate reductase 1, chloroplastic (A)	ko00261: Monobactam biosynthesis; ko00300: Lysine biosynthesis; ko01100: Metabolic pathways; ko01110: Biosynthesis of secondary metabolites; ko01230: Biosynthesis of amino acids	probable 4-hydroxy-tetrahydrodipicolinate reductase 1, chloroplastic [Hordeum vulgare subsp. vulgare]	DAPB1_ORYSJ RecName: Full=Probable 4-hydroxy-tetrahydrodipicolinate reductase 1, chloroplastic; Short=HTPA reductase 1; EC=1.17.1.8; Flags: Precursor;	A0A8I7B0L5_HORVV SubName: Full=Uncharacterized protein {ECO:0000313|EnsemblPlants:HORVU.MOREX.r3.1HG0021320.1};	--	GO:0009570,chloroplast stroma; GO:0008839,4-hydroxy-tetrahydrodipicolinate reductase; GO:0070402,NADPH binding; GO:0019877,diaminopimelate biosynthetic process; GO:0009089,lysine biosynthetic process via diaminopimelate; GO:0003674,molecular_function; GO:0003824,catalytic activity; GO:0016491,oxidoreductase activity; GO:0016627,oxidoreductase activity, acting on the CH-CH group of donors; GO:0016…	PF05173.17:Dihydrodipicolinate reductase, C-terminus	--	--	--
HORVU.MOREX.r3.1HG0021330	turquoise	8764.65965485099	7355.0644601629	1409.59519468809	5945.46926547482	18.2191	24.8131	24.4008	20.2588	25.8932	16.1189	17.5375	26.1325	24.1022	15.3868	16.9208	14.2278	80.3083	71.6832	57.7894	78.1186	54.3459	71.9826	1H	77792229	77796400	+	HORVU.MOREX.r3.1HG0021330	--	K01893 asparaginyl-tRNA synthetase [EC:6.1.1.22] | (RefSeq) asparagine--tRNA ligase, cytoplasmic 1-like (A)	ko00970: Aminoacyl-tRNA biosynthesis	asparagine--tRNA ligase, cytoplasmic 1-like [Hordeum vulgare subsp. vulgare]	SYNC1_ARATH RecName: Full=Asparagine--tRNA ligase, cytoplasmic 1 {ECO:0000305}; EC=6.1.1.22 {ECO:0000305}; AltName: Full=Asparaginyl-tRNA synthetase 1 {ECO:0000305}; Short=AsnRS 1 {ECO:0000305}; AltName: Full=Protein EMBRYO DEFECTIVE 2755 {ECO:0000303|PubMed:16297076};	A0A8I7B2K2_HORVV RecName: Full=Asparagine--tRNA ligase {ECO:0000256|ARBA:ARBA00012816}; EC=6.1.1.22 {ECO:0000256|ARBA:ARBA00012816};	Asparaginyl-tRNA synthetase (mitochondrial)	GO:0009507,chloroplast; GO:0005829,cytosol; GO:0005739,mitochondrion; GO:0009536,plastid; GO:0004816,asparagine-tRNA ligase activity; GO:0005524,ATP binding; GO:0003677,DNA binding; GO:0006421,asparaginyl-tRNA aminoacylation; GO:0009793,embryo development ending in seed dormancy; GO:0003674,molecular_function; GO:0003824,catalytic activity; GO:0004812,aminoacyl-tRNA ligase activity; GO:0016874,li…	PF00152.23:tRNA synthetases class II (D, K and N)	--	--	--
HORVU.MOREX.r3.1HG0021400	turquoise	8012.1860998225	6682.91490232753	1329.27119749498	5353.64370483255	0.0456	0	0	0.0514	0	0	0	0.0831	0	0.1554	0	0	4.0701	4.5548	2.6897	4.7252	1.8209	4.1689	1H	77937339	77938274	-	HORVU.MOREX.r3.1HG0021400	--	K17479 glutaredoxin domain-containing cysteine-rich protein 1 | (RefSeq) uncharacterized protein At5g39865-like (A)	--	uncharacterized protein At5g39865-like [Hordeum vulgare subsp. vulgare]	Y3885_ARATH RecName: Full=Uncharacterized protein At3g28850;	A0A8I6WN86_HORVV RecName: Full=Glutaredoxin domain-containing protein {ECO:0000259|Pfam:PF00462};	Glutaredoxin-related protein	GO:0005886,plasma membrane; GO:0097573,glutathione oxidoreductase activity; GO:0003674,molecular_function; GO:0003824,catalytic activity; GO:0015035,protein-disulfide reductase activity; GO:0015036,disulfide oxidoreductase activity; GO:0016491,oxidoreductase activity; GO:0016667,oxidoreductase activity, acting on a sulfur group of donors; GO:0140096,catalytic activity, acting on a protein; GO:000…	PF00462.27:Glutaredoxin	--	--	--
HORVU.MOREX.r3.1HG0021770	turquoise	8354.63906625997	7110.73734187615	1243.90172438381	5866.83561749234	1.6716	1.526	2.2709	0.7252	0.8529	0.9197	1.4414	2.5287	1.8091	1.5498	1.4255	0.8732	13.0417	10.4464	7.6836	11.7517	6.4694	8.8475	1H	80049753	80054188	-	HORVU.MOREX.r3.1HG0021770	--	K11374 elongator complex protein 2 | (RefSeq) elongator complex protein 2-like (A)	--	elongator complex protein 2 isoform X1 [Hordeum vulgare subsp. vulgare]	ELP2_ARATH RecName: Full=Elongator complex protein 2; Short=AtELP2; AltName: Full=Elongator component 2; AltName: Full=Protein GREEN NPR1 SEEDLING ON SA MEDIUM 1;	M0YH89_HORVV SubName: Full=Uncharacterized protein {ECO:0000313|EnsemblPlants:HORVU.MOREX.r3.1HG0021770.1};	RNA polymerase II elongator complex, subunit ELP2, WD repeat superfamily	GO:0005737,cytoplasm; GO:0033588,elongator holoenzyme complex; GO:0005634,nucleus; GO:0009738,abscisic acid-activated signaling pathway; GO:0006952,defense response; GO:0031538,negative regulation of anthocyanin metabolic process; GO:0008284,positive regulation of cell population proliferation; GO:0031349,positive regulation of defense response; GO:2000024,regulation of leaf development; GO:00097…	PF00400.35:WD domain, G-beta repeat	--	--	--
HORVU.MOREX.r3.1HG0021830	turquoise	2158.68483648785	1917.86195903837	240.822877449481	1677.03908158889	14.2258	15.5635	18.3501	12.6452	13.8326	12.9129	16.6279	15.3914	15.4528	15.2656	15.0956	11.0806	26.9249	17.6398	15.4126	20.0976	14.6978	19.9837	1H	80769044	80780309	-	HORVU.MOREX.r3.1HG0021830	--	--	--	uncharacterized protein LOC123425272 [Hordeum vulgare subsp. vulgare]	--	A0A8I7B2K6_HORVV SubName: Full=Uncharacterized protein {ECO:0000313|EnsemblPlants:HORVU.MOREX.r3.1HG0021830.1};	--	--	PF20241.1:Domain of unknown function (DUF6598)	--	--	--
HORVU.MOREX.r3.1HG0021870	turquoise	6414.81707906413	5537.41207403977	877.405005024364	4660.0070690154	5.3841	4.027	6.1633	3.6237	3.5396	3.4499	6.0496	5.6985	4.8071	4.2038	4.3454	4.1932	12.043	10.8164	9.4093	8.9374	7.2009	8.6446	1H	80925344	80934233	-	HORVU.MOREX.r3.1HG0021870	--	K17398 DNA (cytosine-5)-methyltransferase 3A [EC:2.1.1.37] | (RefSeq) proline-rich protein 12-like isoform X1 (A)	ko00270: Cysteine and methionine metabolism; ko01100: Metabolic pathways	uncharacterized protein LOC123425282 isoform X1 [Hordeum vulgare subsp. vulgare]	PDP1_ARATH RecName: Full=PWWP domain-containing protein 1 {ECO:0000303|PubMed:29314758};	A0A8I6WE85_HORVV RecName: Full=PWWP domain-containing protein {ECO:0000259|PROSITE:PS50812};	--	GO:0035098,ESC/E(Z) complex; GO:0009908,flower development; GO:0098532,histone H3-K27 trimethylation; GO:2000028,regulation of photoperiodism, flowering; GO:0006355,regulation of DNA-templated transcription; GO:0000003,reproduction; GO:0003006,developmental process involved in reproduction; GO:0007275,multicellular organism development; GO:0008150,biological_process; GO:0009791,post-embryonic dev…	PF00855.20:PWWP domain	--	--	--
HORVU.MOREX.r3.1HG0021980	turquoise	2641.60360187227	2207.5690972918	434.034504580475	1773.53459271132	5.9552	6.3058	6.9813	3.9812	3.985	3.0595	4.8927	5.1708	5.2688	3.6451	3.3664	3.8583	8.4884	9.1606	14.3312	8.2821	7.8507	8.8595	1H	81357754	81359921	+	HORVU.MOREX.r3.1HG0021980	--	--	--	protein O-glucosyltransferase 1-like [Hordeum vulgare subsp. vulgare]	--	F2D615_HORVV SubName: Full=Predicted protein {ECO:0000313|EMBL:BAJ90536.1};	Endoplasmic reticulum protein EP58, contains filamin rod domain and KDEL motif	GO:0016021,integral component of membrane; GO:0005575,cellular_component; GO:0016020,membrane; GO:0031224,intrinsic component of membrane; GO:0110165,cellular anatomical entity	PF05686.15:Glycosyl transferase family 90	--	--	--
HORVU.MOREX.r3.1HG0022060	turquoise	7411.84692919274	6415.72107207781	996.12585711493	5419.59521496288	24.0186	21.0935	28.801	15.7139	17.6209	15.4055	19.9084	24.8747	20.9469	19.4546	18.3784	19.0674	57.1846	44.2007	34.4447	49.0343	35.5894	44.0198	1H	81463863	81470266	-	HORVU.MOREX.r3.1HG0022060	--	K03347 cullin 1 | (RefSeq) cullin-1-like (A)	ko04120: Ubiquitin mediated proteolysis; ko04141: Protein processing in endoplasmic reticulum	cullin-1-like [Hordeum vulgare subsp. vulgare]	CUL1_ORYSJ RecName: Full=Cullin-1 {ECO:0000305}; Short=OsCUL1 {ECO:0000303|PubMed:24616269}; AltName: Full=OsCUL1-1 {ECO:0000303|PubMed:29892794};	A0A8I6W4Q8_HORVV RecName: Full=CULLIN_2 domain-containing protein {ECO:0000259|PROSITE:PS50069};	Cullins	GO:0031461,cullin-RING ubiquitin ligase complex; GO:0031625,ubiquitin protein ligase binding; GO:0016567,protein ubiquitination; GO:0006511,ubiquitin-dependent protein catabolic process; GO:0003674,molecular_function; GO:0005488,binding; GO:0005515,protein binding; GO:0019899,enzyme binding; GO:0044389,ubiquitin-like protein ligase binding; GO:0006807,nitrogen compound metabolic process; GO:00081…	PF00888.25:Cullin family	--	--	--
HORVU.MOREX.r3.1HG0022070	turquoise	1058.78323431474	743.956442392446	314.826791922295	429.129650470151	47.6705	44.7806	51.0247	38.0154	38.3455	39.6569	46.7125	48.2555	39.4146	40.7004	42.152	38.191	48.4087	48.0797	49.7142	48.426	48.8976	47.8146	1H	81488332	81495981	-	HORVU.MOREX.r3.1HG0022070	--	K03347 cullin 1 | (RefSeq) cullin-1 (A)	ko04120: Ubiquitin mediated proteolysis; ko04141: Protein processing in endoplasmic reticulum	cullin-1 isoform X1 [Triticum dicoccoides]	CUL1_ORYSJ RecName: Full=Cullin-1 {ECO:0000305}; Short=OsCUL1 {ECO:0000303|PubMed:24616269}; AltName: Full=OsCUL1-1 {ECO:0000303|PubMed:29892794};	A0A3B5YTE6_WHEAT RecName: Full=CULLIN_2 domain-containing protein {ECO:0000259|PROSITE:PS50069};	Cullins	GO:0031461,cullin-RING ubiquitin ligase complex; GO:0031625,ubiquitin protein ligase binding; GO:0016567,protein ubiquitination; GO:0006511,ubiquitin-dependent protein catabolic process; GO:0003674,molecular_function; GO:0005488,binding; GO:0005515,protein binding; GO:0019899,enzyme binding; GO:0044389,ubiquitin-like protein ligase binding; GO:0006807,nitrogen compound metabolic process; GO:00081…	PF00888.25:Cullin family	--	--	--
HORVU.MOREX.r3.1HG0022090	turquoise	8037.25258674124	6859.06803757676	1178.18454916447	5680.88348841229	12.776	12.1689	14.2052	10.2854	9.6279	12.6855	13.6389	15.0946	11.0487	12.7241	11.9984	12.1434	33.5677	27.6694	23.2977	30.4892	20.9051	28.2445	1H	82028514	82039694	+	HORVU.MOREX.r3.1HG0022090	--	K11583 serine/threonine-protein phosphatase 2A regulatory subunit B'' | (RefSeq) probable serine/threonine-protein phosphatase 2A regulatory subunit B'' subunit TON2 (A)	ko03015: mRNA surveillance pathway	probable serine/threonine-protein phosphatase 2A regulatory subunit B'' subunit TON2 [Aegilops tauschii subsp. strangulata]	TON2_ARATH RecName: Full=Probable serine/threonine-protein phosphatase 2A regulatory subunit B'' subunit TON2; AltName: Full=Protein EMBRYO DEFFECTIVE 40; AltName: Full=Protein GORDO; AltName: Full=Protein TONNEAU 2;	A0A452Y066_AEGTS SubName: Full=Uncharacterized protein {ECO:0000313|EnsemblPlants:AET1Gv20241700.2};	Protein phosphatase 2 regulatory subunit	GO:0005737,cytoplasm; GO:0005634,nucleus; GO:0009524,phragmoplast; GO:0005819,spindle; GO:0005509,calcium ion binding; GO:0030865,cortical cytoskeleton organization; GO:0000226,microtubule cytoskeleton organization; GO:0000913,preprophase band assembly; GO:0035303,regulation of dephosphorylation; GO:0009826,unidimensional cell growth; GO:0003674,molecular_function; GO:0005488,binding; GO:0043167,…	PF13499.9:EF-hand domain pair	--	--	--
HORVU.MOREX.r3.1HG0022120	turquoise	7413.47964100545	6301.78669346586	1111.6929475396	5190.09374592626	1.7176	1.7025	1.8538	1.7276	1.7577	1.6626	2.2054	2.5035	1.7506	2.0282	2.2739	1.8141	8.0315	6.1293	4.0279	7.6564	3.8382	7.1702	1H	82366166	82375686	+	HORVU.MOREX.r3.1HG0022120	--	K03354 anaphase-promoting complex subunit 7 | (RefSeq) anaphase-promoting complex subunit 7-like (A)	ko04120: Ubiquitin mediated proteolysis	anaphase-promoting complex subunit 7 [Hordeum vulgare subsp. vulgare]	APC7_ARATH RecName: Full=Anaphase-promoting complex subunit 7; AltName: Full=Cyclosome subunit 7;	A0A8I6WHP6_HORVV SubName: Full=Uncharacterized protein {ECO:0000313|EnsemblPlants:HORVU.MOREX.r3.1HG0022120.1};	Anaphase-promoting complex (APC), subunit 7	GO:0005680,anaphase-promoting complex; GO:0005737,cytoplasm; GO:0031145,anaphase-promoting complex-dependent catabolic process; GO:0051301,cell division; GO:0007091,metaphase/anaphase transition of mitotic cell cycle; GO:0045842,positive regulation of mitotic metaphase/anaphase transition; GO:0016567,protein ubiquitination; GO:0006508,proteolysis; GO:0006511,ubiquitin-dependent protein catabolic …	PF07719.20:Tetratricopeptide repeat	--	--	--
HORVU.MOREX.r3.1HG0022440	turquoise	7349.60980650294	6371.5354857919	978.074320711048	5393.46116508085	16.0092	13.9572	18.5412	9.8889	10.0351	10.4725	16.8243	18.3932	14.6363	9.2501	10.5736	10.2663	37.5327	32.0054	23.6134	33.0675	22.6702	31.0255	1H	83456192	83466831	+	HORVU.MOREX.r3.1HG0022440	--	K11654 SWI/SNF-related matrix-associated actin-dependent regulator of chromatin subfamily A member 5 [EC:5.6.2.-] | (RefSeq) probable chromatin-remodeling complex ATPase chain (A)	ko03082: ATP-dependent chromatin remodeling	probable chromatin-remodeling complex ATPase chain [Hordeum vulgare subsp. vulgare]	ISW2_ORYSJ RecName: Full=Probable chromatin-remodeling complex ATPase chain; EC=3.6.4.-; AltName: Full=ISW2-like; AltName: Full=Sucrose nonfermenting protein 2 homolog;	A0A8I6WQK5_HORVV SubName: Full=Uncharacterized protein {ECO:0000313|EnsemblPlants:HORVU.MOREX.r3.1HG0022440.1};	Chromatin remodeling complex WSTF-ISWI, small subunit	GO:0005634,nucleus; GO:0005524,ATP binding; GO:0008094,ATP-dependent activity, acting on DNA; GO:0140658,ATP-dependent chromatin remodeler activity; GO:0003677,DNA binding; GO:0004386,helicase activity; GO:0016787,hydrolase activity; GO:0031491,nucleosome binding; GO:0000166,nucleotide binding; GO:0003674,molecular_function; GO:0005488,binding; GO:0017076,purine nucleotide binding; GO:0030554,ade…	PF00176.26:SNF2-related domain	--	--	--
HORVU.MOREX.r3.1HG0022450	turquoise	5431.49345696317	4610.17520266135	821.318254301823	3788.85694835952	6.8956	6.7868	7.274	4.2582	5.2224	4.8026	5.8651	5.9551	7.1536	4.9421	5.2003	4.4188	10.0131	9.1373	8.6325	8.9227	8.2336	8.7018	1H	83468553	83472964	-	HORVU.MOREX.r3.1HG0022450	--	--	--	hypothetical protein ZWY2020_058836 [Hordeum vulgare]	DRB2_ORYSJ RecName: Full=Double-stranded RNA-binding protein 2; AltName: Full=dsRNA-binding protein 2; AltName: Full=dsRNA-binding protein 3; Short=OsDRB3;	F2DKU4_HORVV SubName: Full=Predicted protein {ECO:0000313|EMBL:BAJ95715.1};	--	GO:0003725,double-stranded RNA binding; GO:0003674,molecular_function; GO:0003676,nucleic acid binding; GO:0003723,RNA binding; GO:0005488,binding; GO:0097159,organic cyclic compound binding; GO:1901363,heterocyclic compound binding	PF00035.29:Double-stranded RNA binding motif	--	--	--
HORVU.MOREX.r3.1HG0022460	turquoise	8115.63234198208	6954.11645249691	1161.51588948517	5792.60056301173	19.0178	20.837	20.6343	14.5286	14.4326	12.9223	15.3089	20.2881	19.8596	11.2005	12.3348	9.7677	50.7314	43.0083	32.6294	42.7526	31.5924	43.8074	1H	83811130	83816476	-	HORVU.MOREX.r3.1HG0022460	--	K14485 transport inhibitor response 1 | (RefSeq) transport inhibitor response 1-like protein Os05g0150500 (A)	ko04075: Plant hormone signal transduction	predicted protein [Hordeum vulgare subsp. vulgare]	TIR1A_ORYSJ RecName: Full=Transport inhibitor response 1-like protein Os05g0150500; Short=TIR1-like protein;	F2EFQ8_HORVV SubName: Full=Predicted protein {ECO:0000313|EMBL:BAK06180.1};	Leucine rich repeat proteins, some proteins contain F-box	GO:0005634,nucleus; GO:0019005,SCF ubiquitin ligase complex; GO:0010011,auxin binding; GO:0000822,inositol hexakisphosphate binding; GO:0009734,auxin-activated signaling pathway; GO:0016567,protein ubiquitination; GO:0031146,SCF-dependent proteasomal ubiquitin-dependent protein catabolic process; GO:0003674,molecular_function; GO:0005488,binding; GO:0042562,hormone binding; GO:0036094,small molec…	PF18791.4:Transport inhibitor response 1 protein domain	--	--	--
HORVU.MOREX.r3.1HG0022490	turquoise	5999.96890448317	5141.53501961849	858.433884864685	4283.1011347538	3.2472	3.6453	3.3689	3.0806	3.2275	2.689	3.4399	3.7936	3.4475	2.3215	2.0009	2.326	6.5218	5.6562	4.1877	5.3523	4.1651	4.9847	1H	84219848	84235662	-	HORVU.MOREX.r3.1HG0022490	--	K10900 werner syndrome ATP-dependent helicase [EC:5.6.2.4] | (RefSeq) ATP-dependent DNA helicase Q-like SIM isoform X1 (A)	--	ATP-dependent DNA helicase Q-like SIM isoform X3 [Hordeum vulgare subsp. vulgare]	RQSIM_ARATH RecName: Full=ATP-dependent DNA helicase Q-like SIM; EC=3.6.4.12; AltName: Full=RecQ-like protein SIM; Short=AtRecQsim; Short=Similar to RecQ protein;	A0A287EV61_HORVV RecName: Full=ATP-dependent DNA helicase {ECO:0000256|RuleBase:RU364117}; EC=3.6.4.12 {ECO:0000256|RuleBase:RU364117};	ATP-dependent DNA helicase	GO:0005694,chromosome; GO:0005737,cytoplasm; GO:0005634,nucleus; GO:0043138,3'-5' DNA helicase activity; GO:0005524,ATP binding; GO:0016887,ATP hydrolysis activity; GO:0009378,four-way junction helicase activity; GO:0046872,metal ion binding; GO:0003676,nucleic acid binding; GO:0032508,DNA duplex unwinding; GO:0006310,DNA recombination; GO:0006281,DNA repair; GO:0006268,DNA unwinding involved in …	PF00270.32:DEAD/DEAH box helicase	--	--	--
HORVU.MOREX.r3.1HG0022570	turquoise	6738.12998645289	5681.01032262557	1057.11966382732	4623.89065879825	0.042	0.144	0	0.0472	0	0	0.3556	0.0764	0.1188	0.0476	0.0443	0.0519	4.933	2.6692	2.1938	4.0135	2.0091	5.6851	1H	84939526	84940661	+	HORVU.MOREX.r3.1HG0022570	--	--	--	thaumatin-like protein [Hordeum vulgare subsp. vulgare]	TLPH_ARATH RecName: Full=Thaumatin-like protein; Flags: Precursor;	A0A8I6X0P0_HORVV SubName: Full=Uncharacterized protein {ECO:0000313|EnsemblPlants:HORVU.MOREX.r3.1HG0022570.1};	--	GO:0006952,defense response; GO:0006950,response to stress; GO:0008150,biological_process; GO:0050896,response to stimulus	PF00314.20:Thaumatin family	--	--	--
HORVU.MOREX.r3.1HG0022680	turquoise	1026.92392222883	797.62682476677	229.297097462058	568.329727304713	3.8915	7.9127	9.0588	5.5896	5.4688	4.6674	5.8851	14.9244	9.9141	4.1458	3.7384	3.2706	12.3364	8.6426	7.4603	13.235	8.3077	11.8857	1H	85376498	85380255	-	HORVU.MOREX.r3.1HG0022680	--	K01892 histidyl-tRNA synthetase [EC:6.1.1.21] | (RefSeq) histidine--tRNA ligase, cytoplasmic (A)	ko00970: Aminoacyl-tRNA biosynthesis	histidine--tRNA ligase, cytoplasmic [Hordeum vulgare subsp. vulgare]	SYHC_ORYSJ RecName: Full=Histidine--tRNA ligase, cytoplasmic {ECO:0000305}; EC=6.1.1.21 {ECO:0000305}; AltName: Full=Histidyl-tRNA synthetase {ECO:0000305}; Short=HisRS {ECO:0000305};	F2EFV3_HORVV RecName: Full=Histidine--tRNA ligase {ECO:0000256|ARBA:ARBA00012815}; EC=6.1.1.21 {ECO:0000256|ARBA:ARBA00012815};	Histidyl-tRNA synthetase	GO:0005829,cytosol; GO:0005739,mitochondrion; GO:0005524,ATP binding; GO:0004821,histidine-tRNA ligase activity; GO:0006427,histidyl-tRNA aminoacylation; GO:0032543,mitochondrial translation; GO:0000166,nucleotide binding; GO:0003674,molecular_function; GO:0005488,binding; GO:0017076,purine nucleotide binding; GO:0030554,adenyl nucleotide binding; GO:0032553,ribonucleotide binding; GO:0032555,pur…	PF13393.9:Histidyl-tRNA synthetase	--	--	--
HORVU.MOREX.r3.1HG0022730	turquoise	6536.82835205571	5312.36666407491	1224.4616879808	4087.90497609411	0	0	0	0	0	0	0	0	0	0	0	0	12.7983	18.1261	22.2361	16.9656	14.2995	18.5293	1H	85714091	85714784	-	HORVU.MOREX.r3.1HG0022730	--	--	--	hypothetical protein D1007_55771 [Hordeum vulgare]	--	A0A8I7B2L4_HORVV SubName: Full=Uncharacterized protein {ECO:0000313|EnsemblPlants:HORVU.MOREX.r3.1HG0022730.1};	--	--	PF00804.28:Syntaxin	--	--	--
HORVU.MOREX.r3.1HG0022910	turquoise	8524.64399504384	7165.83064034538	1358.81335469846	5807.01728564692	0.4242	1.0372	0.7075	0.8234	0.9274	0.4309	0.8339	1.2259	0.9939	0.6311	0.5253	0.7242	6.1082	4.6528	3.8102	4.8901	2.9518	5.0451	1H	86751837	86757748	-	HORVU.MOREX.r3.1HG0022910	--	K08017 advillin | (RefSeq) villin-1-like isoform X1 (A)	--	villin-1-like [Hordeum vulgare subsp. vulgare]	VLN1_ORYSI RecName: Full=Villin-1 {ECO:0000250|UniProtKB:Q0DKN3};	A0A8I6WBM4_HORVV SubName: Full=Uncharacterized protein {ECO:0000313|EnsemblPlants:HORVU.MOREX.r3.1HG0022910.1};	Actin regulatory proteins (gelsolin/villin family)	GO:0032432,actin filament bundle; GO:0005737,cytoplasm; GO:0051015,actin filament binding; GO:0051693,actin filament capping; GO:0007015,actin filament organization; GO:0051014,actin filament severing; GO:0003674,molecular_function; GO:0003779,actin binding; GO:0005488,binding; GO:0005515,protein binding; GO:0008092,cytoskeletal protein binding; GO:0044877,protein-containing complex binding; GO:0…	PF00626.25:Gelsolin repeat	--	--	--
HORVU.MOREX.r3.1HG0023210	turquoise	8095.58939746531	6975.19101768164	1120.39837978367	5854.79263789798	4.5808	3.5436	4.0156	2.4183	3.0023	2.7199	4.4664	3.2727	3.8028	2.4819	2.8511	2.2115	13.5056	10.9043	7.4452	11.1349	8.2785	10.361	1H	88980609	88987062	-	HORVU.MOREX.r3.1HG0023210	--	K16571 gamma-tubulin complex component 4 | (RefSeq) gamma-tubulin complex component 4-like (A)	--	gamma-tubulin complex component 4 [Hordeum vulgare subsp. vulgare]	GACP4_ARATH RecName: Full=Gamma-tubulin complex component 4; Short=AtGCP4; Short=GCP-4;	A0A287EVW5_HORVV RecName: Full=Gamma-tubulin complex component {ECO:0000256|RuleBase:RU363050};	Gamma-tubulin ring complex protein	GO:0005737,cytoplasm; GO:0000923,equatorial microtubule organizing center; GO:0000930,gamma-tubulin complex; GO:0005874,microtubule; GO:0009506,plasmodesma; GO:0005819,spindle; GO:0000922,spindle pole; GO:0045298,tubulin complex; GO:0043015,gamma-tubulin binding; GO:0043622,cortical microtubule organization; GO:0031122,cytoplasmic microtubule organization; GO:0051321,meiotic cell cycle; GO:000702…	PF04130.16:Gamma tubulin complex component C-terminal	--	--	--
HORVU.MOREX.r3.1HG0023370	turquoise	8085.49452286336	6924.50803779147	1160.98648507189	5763.52155271958	21.1699	19.54	20.6012	15.0827	15.0229	14.1812	17.535	20.5846	19.2797	15.6617	15.2363	14.7817	50.0869	47.3754	35.3388	41.9728	34.7044	37.5664	1H	90031364	90038839	+	HORVU.MOREX.r3.1HG0023370	--	K10393 kinesin family member 2/24 | (RefSeq) kinesin-like protein KIN-13A (A)	ko04814: Motor proteins	hypothetical protein ZWY2020_058765 [Hordeum vulgare]	KN13A_ORYSJ RecName: Full=Kinesin-like protein KIN-13A {ECO:0000305}; AltName: Full=Protein SMALL AND ROUND SEED 3 {ECO:0000303|PubMed:18089549};	A0A452Y0T2_AEGTS RecName: Full=Kinesin-like protein {ECO:0000256|RuleBase:RU000394};	Kinesin-like protein	GO:0005783,endoplasmic reticulum; GO:0005795,Golgi stack; GO:0043231,intracellular membrane-bounded organelle; GO:0005874,microtubule; GO:0009531,secondary cell wall; GO:0005524,ATP binding; GO:0008017,microtubule binding; GO:0003777,microtubule motor activity; GO:0090058,metaxylem development; GO:0007019,microtubule depolymerization; GO:0007018,microtubule-based movement; GO:0009834,plant-type s…	PF00225.26:Kinesin motor domain	--	--	--
HORVU.MOREX.r3.1HG0023610	turquoise	8238.77870126484	6830.81519048029	1407.96351078455	5422.85167969574	3.3173	0.0949	0.3275	0.4669	0.1845	0.2618	0.8945	0.0756	0.1565	0.565	1.314	0.4106	129.789	142.73	100.921	154.091	76.4947	155.54	1H	91259170	91259684	-	HORVU.MOREX.r3.1HG0023610	--	K11254 histone H4 | (RefSeq) histone H4 (A)	--	unnamed protein product [Triticum turgidum subsp. durum]	H41_WHEAT RecName: Full=Histone H4 variant TH011;	A0A452ZPS1_AEGTS RecName: Full=Histone H4 {ECO:0000256|RuleBase:RU000528};	Histone H4	GO:0000786,nucleosome; GO:0005634,nucleus; GO:0003677,DNA binding; GO:0046982,protein heterodimerization activity; GO:0030527,structural constituent of chromatin; GO:0006334,nucleosome assembly; GO:0003674,molecular_function; GO:0003676,nucleic acid binding; GO:0005488,binding; GO:0097159,organic cyclic compound binding; GO:1901363,heterocyclic compound binding; GO:0005515,protein binding; GO:004…	PF15511.9:Centromere kinetochore component CENP-T histone fold	--	--	--
HORVU.MOREX.r3.1HG0023620	turquoise	8559.32286124037	7120.11360307932	1439.20925816104	5680.90434491828	4.9237	0.3929	1.3565	2.1272	0.7642	0.4819	0.7057	0.3651	0.1621	0.5201	0.3024	0.1417	235.431	199.768	156.379	241.098	119.193	233.266	1H	91262498	91263243	-	HORVU.MOREX.r3.1HG0023620	--	K11253 histone H3 | (RefSeq) histone H3.2 (A)	--	hypothetical protein KIW84_074756, partial [Pisum sativum]	H32_MEDSA RecName: Full=Histone H3.2; AltName: Full=Histone H3.1; AltName: Full=Major histone H3;	A0A453EF90_AEGTS RecName: Full=Histone domain-containing protein {ECO:0000259|Pfam:PF00125};	Histones H3 and H4	GO:0000786,nucleosome; GO:0005634,nucleus; GO:0003677,DNA binding; GO:0046982,protein heterodimerization activity; GO:0030527,structural constituent of chromatin; GO:0003674,molecular_function; GO:0003676,nucleic acid binding; GO:0005488,binding; GO:0097159,organic cyclic compound binding; GO:1901363,heterocyclic compound binding; GO:0005515,protein binding; GO:0046983,protein dimerization activi…	PF00125.27:Core histone H2A/H2B/H3/H4	--	--	--
HORVU.MOREX.r3.1HG0023650	turquoise	8332.30075106233	6943.60430188104	1388.6964491813	5554.90785269974	10.4549	11.6036	13.9143	16.0005	14.9892	12.5078	14.4983	13.6867	15.567	11.827	14.2748	8.3874	56.5962	48.7178	37.5496	62.5522	39.4686	53.4236	1H	91446229	91449637	+	HORVU.MOREX.r3.1HG0023650	--	K11091 U1 small nuclear ribonucleoprotein A | (RefSeq) U1 small nuclear ribonucleoprotein A-like (A)	ko03040: Spliceosome	U1 small nuclear ribonucleoprotein A [Hordeum vulgare subsp. vulgare]	RU1A_ORYSI RecName: Full=U1 small nuclear ribonucleoprotein A; Short=U1 snRNP protein A;	F2DE93_HORVV SubName: Full=Predicted protein {ECO:0000313|EMBL:BAJ93414.1};	Spliceosomal protein snRNP-U1A/U2B	GO:0005730,nucleolus; GO:0005681,spliceosomal complex; GO:0005685,U1 snRNP; GO:0003723,RNA binding; GO:0006397,mRNA processing; GO:0008380,RNA splicing; GO:0003674,molecular_function; GO:0003676,nucleic acid binding; GO:0005488,binding; GO:0097159,organic cyclic compound binding; GO:1901363,heterocyclic compound binding; GO:0006139,nucleobase-containing compound metabolic process; GO:0006396,RNA …	PF00076.25:RNA recognition motif. (a.k.a. RRM, RBD, or RNP domain)	--	--	--
HORVU.MOREX.r3.1HG0023710	turquoise	3475.3947875071	3010.8240960696	464.570691437506	2546.25340463209	0.1038	0.2771	0.2733	0	0.154	0	0.1333	0.2838	0.0327	0.3144	0.1097	0.0428	1.0525	0.3417	0.4936	0.6485	0.4341	0.4619	1H	91731342	91732575	+	HORVU.MOREX.r3.1HG0023710	--	--	--	uncharacterized protein LOC123407626 [Hordeum vulgare subsp. vulgare]	--	A0A8I7B2M3_HORVV RecName: Full=DUF295 domain-containing protein {ECO:0000259|Pfam:PF03478};	--	--	PF03478.21:Protein of unknown function (DUF295)	--	--	--
HORVU.MOREX.r3.1HG0023740	turquoise	4382.95884795871	3773.33405289483	609.624795063884	3163.70925783094	2.6435	2.3314	2.9241	0.3945	0.8503	1.1394	2.282	2.5243	2.9756	0.8318	0.9084	0.7096	6.2305	3.8779	2.6343	5.0885	3.6313	4.0542	1H	91941984	91944308	+	HORVU.MOREX.r3.1HG0023740	--	--	--	predicted protein [Hordeum vulgare subsp. vulgare]	--	A0A8I6WHS8_HORVV RecName: Full=PHD domain-containing protein {ECO:0000259|SMART:SM00249};	--	--	PF00628.32:PHD-finger	--	--	--
HORVU.MOREX.r3.1HG0023940	turquoise	6254.84389022305	5454.41493317106	800.428957051993	4653.98597611907	2.9849	2.1065	2.884	1.1084	0.9184	1.1694	2.422	4.1367	3.0567	1.5143	0.7379	0.8647	15.0955	11.7732	5.4643	9.4578	7.422	7.3019	1H	93468464	93471927	-	HORVU.MOREX.r3.1HG0023940	--	K03026 DNA-directed RNA polymerase III subunit RPC4 | (RefSeq) DNA-directed RNA polymerase III subunit RPC4-like (A)	ko03020: RNA polymerase	uncharacterized protein LOC123425982 [Hordeum vulgare subsp. vulgare]	--	A0A8I6WQP9_HORVV SubName: Full=Uncharacterized protein {ECO:0000313|EnsemblPlants:HORVU.MOREX.r3.1HG0023940.1};	DNA-directed RNA polymerase III subunit	--	PF05132.17:RNA polymerase III RPC4	--	--	--
HORVU.MOREX.r3.1HG0023990	turquoise	6565.20381536487	5680.85337284289	884.35044252198	4796.50293032091	35.5712	42.9227	48.0104	29.9884	31.1563	28.7472	35.1997	49.2176	41.7368	35.3856	34.7812	32.923	77.6487	74.1888	48.5652	82.3656	61.8995	75.9443	1H	93938794	93943411	-	HORVU.MOREX.r3.1HG0023990	--	K15042 importin subunit alpha-6/7 | (RefSeq) importin subunit alpha-1b (A)	ko03013: Nucleocytoplasmic transport	importin subunit alpha-1b [Hordeum vulgare subsp. vulgare]	IMA1B_ORYSJ RecName: Full=Importin subunit alpha-1b;	A0A8I6WHT4_HORVV RecName: Full=Importin subunit alpha {ECO:0000256|PIRNR:PIRNR005673};	Karyopherin (importin) alpha	GO:0005634,nucleus; GO:0048471,perinuclear region of cytoplasm; GO:0061608,nuclear import signal receptor activity; GO:0008139,nuclear localization sequence binding; GO:0006607,NLS-bearing protein import into nucleus; GO:0003674,molecular_function; GO:0140104,molecular carrier activity; GO:0140142,nucleocytoplasmic carrier activity; GO:0005048,signal sequence binding; GO:0005488,binding; GO:00332…	PF00514.26:Armadillo/beta-catenin-like repeat	--	--	--
HORVU.MOREX.r3.1HG0024020	turquoise	7707.61864451593	6620.47654180477	1087.14210271116	5533.3344390936	3.4486	4.7636	7.2542	3.2258	3.6886	3.0424	5.5795	4.7608	5.4826	3.0121	3.7829	2.4626	13.0949	12.978	9.5586	13.3429	8.983	12.9353	1H	94498104	94504661	+	HORVU.MOREX.r3.1HG0024020	--	K10532 heparan-alpha-glucosaminide N-acetyltransferase [EC:2.3.1.78] | (RefSeq) heparan-alpha-glucosaminide N-acetyltransferase-like isoform X1 (A)	ko00531: Glycosaminoglycan degradation; ko01100: Metabolic pathways	heparan-alpha-glucosaminide N-acetyltransferase-like [Hordeum vulgare subsp. vulgare]	--	A0A8I6WEE4_HORVV RecName: Full=HGSNAT_cat domain-containing protein {ECO:0000259|Pfam:PF07786};	Uncharacterized conserved protein	--	PF07786.15:Heparan-alpha-glucosaminide N-acetyltransferase, catalytic	--	--	--
HORVU.MOREX.r3.1HG0024030	turquoise	7236.33256226964	6086.19445956167	1150.13810270796	4936.05635685371	4.0455	5.0775	2.7214	3.0232	3.5841	2.7498	2.8133	3.4897	4.3921	2.9268	2.7984	2.0384	9.0719	8.7572	7.3858	9.6389	5.6329	8.3425	1H	94669428	94672766	+	HORVU.MOREX.r3.1HG0024030	--	--	--	uncharacterized protein LOC123426024 [Hordeum vulgare subsp. vulgare]	--	A0A8I6X380_HORVV SubName: Full=Uncharacterized protein {ECO:0000313|EnsemblPlants:HORVU.MOREX.r3.1HG0024030.1};	--	--	--	--	--	--
HORVU.MOREX.r3.1HG0024040	turquoise	8133.43440296801	6859.65728198234	1273.77712098567	5585.88016099667	70.7645	44.3408	60.7211	40.9798	41.0579	49.1466	74.8552	59.9111	85.034	54.7881	62.4669	48.4443	214.718	222.023	171.058	246.587	181.884	232.622	1H	94674826	94678437	-	HORVU.MOREX.r3.1HG0024040	--	K09584 protein disulfide-isomerase A6 [EC:5.3.4.1] | (RefSeq) protein disulfide isomerase-like 2-1 (A)	ko04141: Protein processing in endoplasmic reticulum	protein disulfide isomerase-like 2-1 [Hordeum vulgare subsp. vulgare]	PDI21_ORYSJ RecName: Full=Protein disulfide isomerase-like 2-1; Short=OsPDIL2-1; EC=5.3.4.1; AltName: Full=Protein disulfide isomerase-like 4-1; Short=OsPDIL4-1; Flags: Precursor;	A0A452Y1Q8_AEGTS SubName: Full=Uncharacterized protein {ECO:0000313|EnsemblPlants:AET1Gv20254100.1};	Thioredoxin/protein disulfide isomerase	GO:0005783,endoplasmic reticulum; GO:0005576,extracellular region; GO:0003756,protein disulfide isomerase activity; GO:0006457,protein folding; GO:0003674,molecular_function; GO:0003824,catalytic activity; GO:0016853,isomerase activity; GO:0016860,intramolecular oxidoreductase activity; GO:0016864,intramolecular oxidoreductase activity, transposing S-S bonds; GO:0140096,catalytic activity, acting…	PF00085.23:Thioredoxin	--	--	--
HORVU.MOREX.r3.1HG0024060	turquoise	5381.52342486096	4508.6964415132	872.82698334776	3635.86945816544	0	0	0	0	0	0	0	0	0	0	0	0	2.3054	1.1089	0.881	0.9139	1.8249	1.5566	1H	94951560	94952066	+	HORVU.MOREX.r3.1HG0024060	--	--	--	putative CBL-interacting protein kinase 13 [Hordeum vulgare]	--	A0A8I6WND7_HORVV SubName: Full=Uncharacterized protein {ECO:0000313|EnsemblPlants:HORVU.MOREX.r3.1HG0024060.1.CDS1};	--	--	--	--	--	--
HORVU.MOREX.r3.1HG0024140	turquoise	7415.80293522284	6246.49216547574	1169.3107697471	5077.18139572864	0.3956	0.1218	0.1352	0.0857	0.0339	0.016	0.1289	0.3049	0.0718	0.1209	0.1125	0.0942	8.2202	4.0557	3.5152	7.8631	3.8686	7.0756	1H	95241409	95245532	-	HORVU.MOREX.r3.1HG0024140	--	K20923 mixed-linked glucan synthase [EC:2.4.1.-] | (RefSeq) probable mixed-linked glucan synthase 8 (A)	--	hypothetical protein ZWY2020_058712 [Hordeum vulgare]	CSLF8_ORYSJ RecName: Full=Probable mixed-linked glucan synthase 8; EC=2.4.1.-; AltName: Full=1,3;1,4-beta-D-glucan synthase 8; AltName: Full=Cellulose synthase-like protein F8; AltName: Full=OsCslF8;	A0A8I6WBP0_HORVV SubName: Full=Uncharacterized protein {ECO:0000313|EnsemblPlants:HORVU.MOREX.r3.1HG0024140.1};	--	GO:0000139,Golgi membrane; GO:0016021,integral component of membrane; GO:0005886,plasma membrane; GO:0016760,cellulose synthase (UDP-forming) activity; GO:0051753,mannan synthase activity; GO:0071555,cell wall organization; GO:0030244,cellulose biosynthetic process; GO:0009833,plant-type primary cell wall biogenesis; GO:0003674,molecular_function; GO:0003824,catalytic activity; GO:0008194,UDP-gly…	PF03552.17:Cellulose synthase	--	--	--
HORVU.MOREX.r3.1HG0024210	turquoise	4297.87404826695	3672.41302325502	625.461025011925	3046.9519982431	3.6711	5.5302	5.4804	3.6293	2.7888	5.1816	5.7255	6.1177	5.746	6.6084	5.0128	5.2089	10.437	7.8573	7.2357	10.9498	6.7378	10.1108	1H	95939337	95943942	+	HORVU.MOREX.r3.1HG0024210	--	K09517 DnaJ homolog subfamily B member 11 | (RefSeq) dnaJ protein ERDJ3B-like (A)	ko04141: Protein processing in endoplasmic reticulum	unnamed protein product [Triticum turgidum subsp. durum]	DJB6_ORYSJ RecName: Full=DnaJ protein ERDJ3B {ECO:0000305}; AltName: Full=Chaperone protein dnaJ B6 {ECO:0000305}; Short=OsDjB6 {ECO:0000303|PubMed:23160806}; AltName: Full=Endoplasmic reticulum dnaJ domain-containing protein 3B {ECO:0000305}; Short=OsERdj3B {ECO:0000303|PubMed:24153418}; Flags: Precursor;	A0A8I7B2M8_HORVV RecName: Full=J domain-containing protein {ECO:0000259|PROSITE:PS50076};	Molecular chaperone (DnaJ superfamily)	GO:0005737,cytoplasm; GO:0005788,endoplasmic reticulum lumen; GO:0051087,chaperone binding; GO:0030544,Hsp70 protein binding; GO:0051082,unfolded protein binding; GO:0042026,protein refolding; GO:0003674,molecular_function; GO:0005488,binding; GO:0005515,protein binding; GO:0031072,heat shock protein binding; GO:0006457,protein folding; GO:0008150,biological_process; GO:0009987,cellular process; …	PF00226.34:DnaJ domain	--	--	--
HORVU.MOREX.r3.1HG0024230	turquoise	7837.75564839814	6657.99582895749	1179.75981944064	5478.23600951685	2.9491	2.2172	3.2982	3.065	1.9958	2.2133	2.2402	2.7242	2.9388	1.967	2.0695	1.3018	24.8542	14.7944	10.9208	20.176	11.0276	17.635	1H	96154093	96165695	-	HORVU.MOREX.r3.1HG0024230	--	K10389 tubulin gamma | (RefSeq) tubulin gamma-2 chain (A)	ko04814: Motor proteins	hypothetical protein ZWY2020_058706 [Hordeum vulgare]	TBG2_ORYSJ RecName: Full=Tubulin gamma-2 chain; AltName: Full=Gamma-2-tubulin;	W5A8H0_WHEAT RecName: Full=Tubulin gamma chain {ECO:0000256|RuleBase:RU000352};	Gamma tubulin	GO:0005737,cytoplasm; GO:0000930,gamma-tubulin complex; GO:0005874,microtubule; GO:0005634,nucleus; GO:0005819,spindle; GO:0005525,GTP binding; GO:0005200,structural constituent of cytoskeleton; GO:0031122,cytoplasmic microtubule organization; GO:0000212,meiotic spindle organization; GO:0000226,microtubule cytoskeleton organization; GO:0007020,microtubule nucleation; GO:0007017,microtubule-based …	PF00091.28:Tubulin/FtsZ family, GTPase domain	--	--	--
HORVU.MOREX.r3.1HG0024280	turquoise	7783.5158926924	6235.35885380127	1548.15703889112	4687.20181491015	16.7621	24.8475	24.4567	33.1182	32.7822	22.4791	15.1901	21.5333	21.9852	21.3336	24.5082	16.1524	80.3044	87.3198	83.6771	91.7148	75.1057	93.0347	1H	96269036	96275494	-	HORVU.MOREX.r3.1HG0024280	--	K00382 dihydrolipoyl dehydrogenase [EC:1.8.1.4] | (RefSeq) dihydrolipoyl dehydrogenase 1, chloroplastic-like (A)	ko00010: Glycolysis / Gluconeogenesis; ko00020: Citrate cycle (TCA cycle); ko00260: Glycine, serine and threonine metabolism; ko00280: Valine, leucine and isoleucine degradation; ko00310: Lysine degradation; ko00380: Tryptophan metabolism; ko00620: Pyruvate metabolism; ko00630: Glyoxylate and dicarboxylate metabolism; ko00640: Propanoate metabolism; ko00785: Lipoic acid metabolism; ko01100: Metab…	dihydrolipoyl dehydrogenase 2, chloroplastic-like isoform X1 [Hordeum vulgare subsp. vulgare]	PLPD2_ARATH RecName: Full=Dihydrolipoyl dehydrogenase 2, chloroplastic; Short=ptLPD2; EC=1.8.1.4; AltName: Full=Dihydrolipoamide dehydrogenase 2; AltName: Full=Protein LIPOAMIDE DEHYDROGENASE 2; AltName: Full=Pyruvate dehydrogenase complex E3 subunit 2; Short=E3-2; Short=PDC-E3 2; Flags: Precursor;	F2CRI1_HORVV RecName: Full=Dihydrolipoyl dehydrogenase {ECO:0000256|RuleBase:RU003692}; EC=1.8.1.4 {ECO:0000256|RuleBase:RU003692};	Dihydrolipoamide dehydrogenase	GO:0009507,chloroplast; GO:0009941,chloroplast envelope; GO:0009570,chloroplast stroma; GO:0005829,cytosol; GO:0004148,dihydrolipoyl dehydrogenase activity; GO:0050660,flavin adenine dinucleotide binding; GO:0045454,cell redox homeostasis; GO:0046685,response to arsenic-containing substance; GO:0003674,molecular_function; GO:0003824,catalytic activity; GO:0016491,oxidoreductase activity; GO:00166…	PF07992.17:Pyridine nucleotide-disulphide oxidoreductase	--	--	--
HORVU.MOREX.r3.1HG0024500	turquoise	6333.51847042809	5475.49553927863	858.022931149467	4617.47260812916	13.3103	15.2238	20.2154	12.7358	15.6194	11.4398	16.4147	14.9682	18.6807	11.9023	17.6649	10.5608	32.5177	28.5586	21.7858	32.5528	21.0681	28.7788	1H	97348354	97350734	+	HORVU.MOREX.r3.1HG0024500	--	K16253 DNA-directed RNA polymerase IV and V subunit 7 | (RefSeq) DNA-directed RNA polymerase V subunit 7-like (A)	ko03020: RNA polymerase	DNA-directed RNA polymerase V subunit 7-like [Hordeum vulgare subsp. vulgare]	NRPE7_ARATH RecName: Full=DNA-directed RNA polymerase V subunit 7;	A0A452Y2D8_AEGTS RecName: Full=SHS2_Rpb7-N domain-containing protein {ECO:0000259|Pfam:PF03876};	DNA-directed RNA polymerase subunit E'	GO:0000419,RNA polymerase V complex; GO:0003697,single-stranded DNA binding; GO:0003727,single-stranded RNA binding; GO:0006352,DNA-templated transcription initiation; GO:0003674,molecular_function; GO:0003676,nucleic acid binding; GO:0003677,DNA binding; GO:0005488,binding; GO:0097159,organic cyclic compound binding; GO:1901363,heterocyclic compound binding; GO:0003723,RNA binding; GO:0006139,nu…	PF03876.20:SHS2 domain found in N terminus of Rpb7p/Rpc25p/MJ0397	--	--	--
HORVU.MOREX.r3.1HG0024560	turquoise	897.644829622666	673.593370642001	224.051458980665	449.541911661337	25.795	40.0736	32.0395	34.2869	38.0608	26.9122	28.3686	40.2713	37.1182	23.1242	26.3298	24.1922	37.4211	45.2609	49.8732	36.6005	38.1587	36.2889	1H	97644594	97649306	-	HORVU.MOREX.r3.1HG0024560	--	--	--	uncharacterized protein LOC123426162 [Hordeum vulgare subsp. vulgare]	--	A0A8I6X399_HORVV SubName: Full=Uncharacterized protein {ECO:0000313|EnsemblPlants:HORVU.MOREX.r3.1HG0024560.1};	--	--	PF12617.11:Iron-Sulfur binding protein C terminal	--	--	--
HORVU.MOREX.r3.1HG0024650	turquoise	6206.70561641603	5084.49825220817	1122.20736420786	3962.29088800031	0.1186	0.1357	0.1171	0.2672	0	0.2497	0.0914	0.3242	0.2239	0	0.1253	0.2937	23.9303	28.4998	35.755	27.496	17.8551	18.3901	1H	98491107	98491466	+	HORVU.MOREX.r3.1HG0024650	--	--	--	uncharacterized protein LOC123407714 [Hordeum vulgare subsp. vulgare]	--	A0A8I6WNG0_HORVV SubName: Full=Uncharacterized protein {ECO:0000313|EnsemblPlants:HORVU.MOREX.r3.1HG0024650.1.CDS1};	--	--	PF02956.17:TT viral orf 1	--	--	--
HORVU.MOREX.r3.1HG0024670	turquoise	3739.59579436278	3258.43553881539	481.160255547386	2777.27528326801	0.0336	0.1539	0.2656	0	0	0	0.0777	0.1838	0.1587	0	0.071	0	2.6247	0.664	0.1918	2.786	0.5751	2.4511	1H	99007055	99011871	+	HORVU.MOREX.r3.1HG0024670	--	K04125 gibberellin 2beta-dioxygenase [EC:1.14.11.13] | (RefSeq) gibberellin 2-beta-dioxygenase 1-like (A)	ko00904: Diterpenoid biosynthesis; ko01110: Biosynthesis of secondary metabolites	gibberellin 2-beta-dioxygenase 1-like [Hordeum vulgare subsp. vulgare]	G2OX1_ORYSJ RecName: Full=Gibberellin 2-beta-dioxygenase 1 {ECO:0000305}; EC=1.14.11.13 {ECO:0000269|PubMed:11244129}; AltName: Full=Gibberellin 2-beta-hydroxylase 1 {ECO:0000305}; AltName: Full=Gibberellin 2-oxidase 1 {ECO:0000303|PubMed:11244129}; Short=GA 2-oxidase 1 {ECO:0000303|PubMed:11244129}; Short=OsGA2ox1 {ECO:0000303|PubMed:11244129};	A0A8I6X0U4_HORVV RecName: Full=Fe2OG dioxygenase domain-containing protein {ECO:0000259|PROSITE:PS51471};	Iron/ascorbate family oxidoreductases	GO:0052634,C-19 gibberellin 2-beta-dioxygenase activity; GO:0051213,dioxygenase activity; GO:0045543,gibberellin 2-beta-dioxygenase activity; GO:0102111,gibberellin A20,2-oxoglutarate:oxygen oxidoreductase activity; GO:0102924,gibberellin A44,2-oxoglutarate:oxygen oxidoreductase activity; GO:0102652,gibberellin A9,2-oxoglutarate:oxygen oxidoreductase activity; GO:0046872,metal ion binding; GO:004…	PF03171.23:2OG-Fe(II) oxygenase superfamily	--	--	--
HORVU.MOREX.r3.1HG0024710	turquoise	5269.25765806807	4530.67262695637	738.585031111703	3792.08759584467	27.6893	25.959	33.853	18.1203	23.5938	25.2262	33.8584	27.405	36.5287	24.3647	25.7613	22.0141	46.0934	43.2278	39.6243	49.4063	42.9086	43.971	1H	99418114	99421485	+	HORVU.MOREX.r3.1HG0024710	--	--	--	Golgi apparatus membrane protein-like protein ECHIDNA [Hordeum vulgare subsp. vulgare]	TVP23_ARATH RecName: Full=Golgi apparatus membrane protein-like protein ECHIDNA {ECO:0000303|PubMed:21512130};	F2D5X4_HORVV RecName: Full=Golgi apparatus membrane protein TVP23 {ECO:0000256|RuleBase:RU361206};	Uncharacterized membrane protein NPD008/CGI-148	GO:0031901,early endosome membrane; GO:0005768,endosome; GO:0005576,extracellular region; GO:0005794,Golgi apparatus; GO:0030173,integral component of Golgi membrane; GO:0005802,trans-Golgi network; GO:0032588,trans-Golgi network membrane; GO:0007030,Golgi organization; GO:0099402,plant organ development; GO:0009306,protein secretion; GO:0009826,unidimensional cell growth; GO:0007034,vacuolar tra…	PF05832.15:Eukaryotic protein of unknown function (DUF846)	--	--	--
HORVU.MOREX.r3.1HG0024740	turquoise	5778.45226890212	4794.33341710855	984.118851793571	3810.21456531498	3.049	3.4873	4.9187	4.1027	4.4669	3.4949	5.5955	4.9454	7.3454	2.505	4.2418	3.3136	10.6783	10.3867	13.2915	15.9148	12.6049	13.9954	1H	99429070	99435001	-	HORVU.MOREX.r3.1HG0024740	--	--	--	GDSL esterase/lipase At1g09390-like [Hordeum vulgare subsp. vulgare]	GDL2_ARATH RecName: Full=GDSL esterase/lipase At1g09390; EC=3.1.1.-; AltName: Full=Extracellular lipase At1g09390; Flags: Precursor;	F2D5Y4_HORVV SubName: Full=Predicted protein {ECO:0000313|EMBL:BAJ90505.1};	--	GO:0009570,chloroplast stroma; GO:0005576,extracellular region; GO:0016788,hydrolase activity, acting on ester bonds; GO:0016042,lipid catabolic process; GO:0003674,molecular_function; GO:0003824,catalytic activity; GO:0016787,hydrolase activity; GO:0006629,lipid metabolic process; GO:0008150,biological_process; GO:0008152,metabolic process; GO:0009056,catabolic process; GO:0044238,primary metabo…	PF00657.25:GDSL-like Lipase/Acylhydrolase	--	--	--
HORVU.MOREX.r3.1HG0024880	turquoise	5564.13792819547	4366.90158967312	1197.23633852235	3169.66525115076	38.8853	40.0036	37.0242	46.9402	43.2308	40.0868	35.3438	36.5081	42.512	40.2678	36.1145	35.6111	60.4136	52.7925	48.6453	65.5504	59.1615	60.858	1H	100190548	100194301	-	HORVU.MOREX.r3.1HG0024880	--	K00382 dihydrolipoyl dehydrogenase [EC:1.8.1.4] | (RefSeq) leghemoglobin reductase-like (A)	ko00010: Glycolysis / Gluconeogenesis; ko00020: Citrate cycle (TCA cycle); ko00260: Glycine, serine and threonine metabolism; ko00280: Valine, leucine and isoleucine degradation; ko00310: Lysine degradation; ko00380: Tryptophan metabolism; ko00620: Pyruvate metabolism; ko00630: Glyoxylate and dicarboxylate metabolism; ko00640: Propanoate metabolism; ko00785: Lipoic acid metabolism; ko01100: Metab…	dihydrolipoyl dehydrogenase 1, mitochondrial-like [Hordeum vulgare subsp. vulgare]	DLDH1_ARATH RecName: Full=Dihydrolipoyl dehydrogenase 1, mitochondrial; Short=AtmLPD1; Short=mtLPD1; EC=1.8.1.4; AltName: Full=Dihydrolipoamide dehydrogenase 1; AltName: Full=Glycine cleavage system L protein 1; AltName: Full=Pyruvate dehydrogenase complex E3 subunit 1; Short=E3-1; Short=PDC-E3 1; Flags: Precursor;	A0A8I6WEH2_HORVV RecName: Full=Dihydrolipoyl dehydrogenase {ECO:0000256|RuleBase:RU003692}; EC=1.8.1.4 {ECO:0000256|RuleBase:RU003692};	Dihydrolipoamide dehydrogenase	GO:0048046,apoplast; GO:0005759,mitochondrial matrix; GO:0005747,mitochondrial respiratory chain complex I; GO:0005739,mitochondrion; GO:0005634,nucleus; GO:0045252,oxoglutarate dehydrogenase complex; GO:0005524,ATP binding; GO:0050897,cobalt ion binding; GO:0005507,copper ion binding; GO:0004148,dihydrolipoyl dehydrogenase activity; GO:0050660,flavin adenine dinucleotide binding; GO:0008270,zinc…	PF07992.17:Pyridine nucleotide-disulphide oxidoreductase	--	--	--
HORVU.MOREX.r3.1HG0024900	turquoise	4858.38148699611	4102.90173971455	755.479747281566	3347.42199243298	20.9838	24.3464	26.7153	20.6227	19.3952	18.6929	22.2684	24.2269	18.505	16.3004	19.1441	14.5011	32.8655	30.4081	28.7086	33.1982	25.5864	29.1916	1H	100318833	100324217	+	HORVU.MOREX.r3.1HG0024900	--	K18624 macrophage erythroblast attacher | (RefSeq) protein MAEA homolog (A)	--	protein MAEA homolog [Hordeum vulgare subsp. vulgare]	MAEA_ARATH RecName: Full=Protein MAEA homolog {ECO:0000305};	F2E3C8_HORVV SubName: Full=Predicted protein {ECO:0000313|EMBL:BAK01850.1};	Uncharacterized conserved protein	GO:0005737,cytoplasm; GO:0034657,GID complex; GO:0005634,nucleus; GO:0046872,metal ion binding; GO:0061630,ubiquitin protein ligase activity; GO:0043161,proteasome-mediated ubiquitin-dependent protein catabolic process; GO:0003674,molecular_function; GO:0005488,binding; GO:0043167,ion binding; GO:0043169,cation binding; GO:0003824,catalytic activity; GO:0004842,ubiquitin-protein transferase activ…	PF10607.12:CTLH/CRA C-terminal to LisH motif domain	--	--	--
HORVU.MOREX.r3.1HG0024910	turquoise	8649.32751117822	7197.31881907841	1452.00869209981	5745.3101269786	149.291	198.259	157.962	200.734	246.997	134.231	157.805	225.608	278.579	109.287	140.684	108.685	1315.68	1353.08	950.392	1437.34	927.686	1380.83	1H	100324758	100325526	+	HORVU.MOREX.r3.1HG0024910	--	K02977 ubiquitin-small subunit ribosomal protein S27Ae | (RefSeq) ubiquitin-40S ribosomal protein S27a (A)	ko03010: Ribosome; ko04120: Ubiquitin mediated proteolysis	hypothetical protein PVAP13_3NG248643 [Panicum virgatum]	RS271_HORVU RecName: Full=Ubiquitin-40S ribosomal protein S27a; Contains: RecName: Full=Ubiquitin; Contains: RecName: Full=40S ribosomal protein S27a; Flags: Precursor;	K3YC38_SETIT RecName: Full=Ubiquitin-like domain-containing protein {ECO:0000259|PROSITE:PS50053};	Ubiquitin/40S ribosomal protein S27a fusion	GO:0005737,cytoplasm; GO:0005634,nucleus; GO:0005840,ribosome; GO:0046872,metal ion binding; GO:0003729,mRNA binding; GO:0003735,structural constituent of ribosome; GO:0006412,translation; GO:0003674,molecular_function; GO:0005488,binding; GO:0043167,ion binding; GO:0043169,cation binding; GO:0003676,nucleic acid binding; GO:0003723,RNA binding; GO:0097159,organic cyclic compound binding; GO:1901…	PF00240.26:Ubiquitin family	--	--	--
HORVU.MOREX.r3.1HG0025100	turquoise	1804.25379349019	1516.77104465635	287.482748833837	1229.28829582252	0.2321	0.6195	0.6874	0.1742	0.2582	0	1.1922	0.5639	0.7302	0	0	0	2.1959	1.3579	1.177	0.3815	1.0586	0.9531	1H	101234623	101235174	-	HORVU.MOREX.r3.1HG0025100	--	K04506 E3 ubiquitin-protein ligase SIAH1 [EC:2.3.2.27] | (RefSeq) E3 ubiquitin-protein ligase SINA-like 3 (A)	ko04120: Ubiquitin mediated proteolysis	E3 ubiquitin-protein ligase [Hordeum vulgare]	--	A0A8I7B2N6_HORVV RecName: Full=SIAH-type domain-containing protein {ECO:0000259|PROSITE:PS51081};	--	--	PF03145.19:Seven in absentia protein family	--	--	--
HORVU.MOREX.r3.1HG0025350	turquoise	2846.85220948868	2365.44954360788	481.403	1884.04687772708	2.4828	4.8527	4.6228	1.8754	2.4122	1.6864	4.8667	12.5686	4.8344	1.7129	2.6558	1.6727	14.0799	13.6858	10.8758	8.3685	6.8797	7.8396	1H	102620528	102624925	-	HORVU.MOREX.r3.1HG0025350	--	K12896 serine/arginine-rich splicing factor 7 | (RefSeq) serine/arginine-rich splicing factor RS2Z32-like isoform X1 (A)	ko03040: Spliceosome	serine/arginine-rich splicing factor RS2Z33-like isoform X1 [Hordeum vulgare subsp. vulgare]	RSZ33_ARATH RecName: Full=Serine/arginine-rich splicing factor RS2Z33; AltName: Full=RS-containing zinc finger protein 33; Short=At-RS2Z33; Short=At-RSZ33; Short=AtRSZ33;	F2E7T0_HORVV SubName: Full=Predicted protein {ECO:0000313|EMBL:BAK03402.1};	Alternative splicing factor SRp20/9G8 (RRM superfamily)	GO:0016607,nuclear speck; GO:0005681,spliceosomal complex; GO:0003729,mRNA binding; GO:0003723,RNA binding; GO:0008270,zinc ion binding; GO:0000398,mRNA splicing, via spliceosome; GO:0008380,RNA splicing; GO:0000245,spliceosomal complex assembly; GO:0003674,molecular_function; GO:0003676,nucleic acid binding; GO:0005488,binding; GO:0097159,organic cyclic compound binding; GO:1901363,heterocyclic …	PF00076.25:RNA recognition motif. (a.k.a. RRM, RBD, or RNP domain)	--	--	--
HORVU.MOREX.r3.1HG0025500	turquoise	8557.30320511402	7135.49962151511	1421.80358359891	5713.6960379162	49.4003	58.2988	58.6385	53.1243	54.4986	47.9718	41.9032	63.9438	43.8816	41.6962	47.8285	39.574	145.983	139.493	119.97	144.208	103.944	138.267	1H	103493042	103500110	+	HORVU.MOREX.r3.1HG0025500	--	K01887 arginyl-tRNA synthetase [EC:6.1.1.19] | (RefSeq) arginine--tRNA ligase, cytoplasmic-like isoform X1 (A)	ko00970: Aminoacyl-tRNA biosynthesis	arginine--tRNA ligase, cytoplasmic-like [Hordeum vulgare subsp. vulgare]	SYRM_ARATH RecName: Full=Arginine--tRNA ligase, chloroplastic/mitochondrial {ECO:0000305}; EC=6.1.1.19 {ECO:0000305}; AltName: Full=Arginyl-tRNA synthetase {ECO:0000305}; Short=ArgRS {ECO:0000305}; AltName: Full=Protein EMBRYO DEFECTIVE 1027 {ECO:0000303|PubMed:16297076}; Flags: Precursor;	A0A8I7B0N3_HORVV RecName: Full=Arginine--tRNA ligase {ECO:0000256|ARBA:ARBA00012837}; EC=6.1.1.19 {ECO:0000256|ARBA:ARBA00012837}; AltName: Full=Arginyl-tRNA synthetase {ECO:0000256|ARBA:ARBA00033033};	Arginyl-tRNA synthetase	GO:0009507,chloroplast; GO:0009570,chloroplast stroma; GO:0005829,cytosol; GO:0005739,mitochondrion; GO:0004814,arginine-tRNA ligase activity; GO:0005524,ATP binding; GO:0006420,arginyl-tRNA aminoacylation; GO:0009793,embryo development ending in seed dormancy; GO:0003674,molecular_function; GO:0003824,catalytic activity; GO:0004812,aminoacyl-tRNA ligase activity; GO:0016874,ligase activity; GO:0…	PF00750.22:tRNA synthetases class I (R)	--	--	--
HORVU.MOREX.r3.1HG0025550	turquoise	2960.60887664314	2520.39124726525	440.217629377892	2080.17361788736	20.0653	20.4114	24.4868	15.8382	16.6482	15.5896	23.4307	17.8421	21.1438	17.164	19.0091	14.6639	27.5737	24.3786	21.5002	27.9529	23.1167	25.0317	1H	103824865	103830594	+	HORVU.MOREX.r3.1HG0025550	--	K26274 PHD finger protein ALFIN-LIKE | (RefSeq) PHD finger protein ALFIN-LIKE 1 (A)	--	PHD finger protein ALFIN-LIKE 1 [Hordeum vulgare subsp. vulgare]	ALFL1_ORYSI RecName: Full=PHD finger protein ALFIN-LIKE 1;	A0A452Y3G6_AEGTS RecName: Full=PHD-type domain-containing protein {ECO:0000259|PROSITE:PS50016};	Uncharacterized PHD Zn-finger protein	GO:0005634,nucleus; GO:0042393,histone binding; GO:0046872,metal ion binding; GO:0006325,chromatin organization; GO:0006355,regulation of DNA-templated transcription; GO:0003674,molecular_function; GO:0005488,binding; GO:0005515,protein binding; GO:0043167,ion binding; GO:0043169,cation binding; GO:0008150,biological_process; GO:0009987,cellular process; GO:0016043,cellular component organization…	PF12165.11:Alfin	Alfin-like	TF	Alfin-like
HORVU.MOREX.r3.1HG0025840	turquoise	4235.75950755075	3689.43285426246	546.326653288289	3143.10620097417	0.2408	0.257	0.6338	0.3795	0.3928	0.2533	0.2102	0.3802	0.2121	0.3645	0.6443	0.0993	4.0834	1.6373	0.6714	1.8995	1.3725	2.1584	1H	108075260	108080818	-	HORVU.MOREX.r3.1HG0025840	--	--	--	uncharacterized protein LOC123397296, partial [Hordeum vulgare subsp. vulgare]	B2_DAUCA RecName: Full=B2 protein;	A0A8I6WNJ7_HORVV RecName: Full=DCD domain-containing protein {ECO:0000259|PROSITE:PS51222};	--	GO:0005768,endosome; GO:0010941,regulation of cell death; GO:1904350,regulation of protein catabolic process in the vacuole; GO:0034976,response to endoplasmic reticulum stress; GO:1902074,response to salt; GO:0008150,biological_process; GO:0008219,cell death; GO:0009987,cellular process; GO:0050789,regulation of biological process; GO:0050794,regulation of cellular process; GO:0065007,biological…	PF01344.28:Kelch motif	--	--	--
HORVU.MOREX.r3.1HG0025870	turquoise	2504.35176701179	2192.3411536908	312.010613320984	1880.33054036982	0.3512	0	0	0	0	0	0.0676	0.08	0	0	0.1855	0	2.2691	0	0.1252	1.4286	0.9008	1.8024	1H	108680217	108681189	+	HORVU.MOREX.r3.1HG0025870	--	--	--	uncharacterized protein LOC123407796 [Hordeum vulgare subsp. vulgare]	--	A0A8I6X0X8_HORVV SubName: Full=Uncharacterized protein {ECO:0000313|EnsemblPlants:HORVU.MOREX.r3.1HG0025870.1.CDS1};	--	--	PF14009.9:PADRE domain	--	--	--
HORVU.MOREX.r3.1HG0025900	turquoise	429.055036030791	351.974496097017	77.0805399337743	274.893956163243	3.0507	3.8065	5.4367	3.6133	5.6852	1.9176	2.6861	4.0785	3.4773	2.7891	3.0551	2.501	7.2687	4.2155	8.6258	3.9074	4.2462	4.0672	1H	109023758	109024835	-	HORVU.MOREX.r3.1HG0025900	--	--	--	uncharacterized protein LOC123407804 [Hordeum vulgare subsp. vulgare]	--	F2E1U3_HORVV SubName: Full=Predicted protein {ECO:0000313|EMBL:BAK01315.1};	--	--	PF05097.15:Protein of unknown function (DUF688)	--	--	--
HORVU.MOREX.r3.1HG0025980	turquoise	3373.0390686606	2874.3	498.742614574597	2375.55383951141	16.2837	14.7275	18.1874	13.3827	11.4145	13.7149	20.7256	14.7621	21.2748	14.6205	13.7689	10.7396	24.2157	22.7726	19.8129	24.0695	23.1282	22.2473	1H	109802535	109809270	+	HORVU.MOREX.r3.1HG0025980	--	--	--	uncharacterized protein LOC123426506 [Hordeum vulgare subsp. vulgare]	--	A0A8I6X3E1_HORVV SubName: Full=Uncharacterized protein {ECO:0000313|EnsemblPlants:HORVU.MOREX.r3.1HG0025980.1};	--	--	--	--	--	--
HORVU.MOREX.r3.1HG0025990	turquoise	7531.78412848123	6201.42463469349	1330.35949378774	4871.06514090575	9.3089	7.5309	8.2932	8.5213	8.5589	7.9896	7.2301	6.6418	7.666	6.8174	6.9018	5.5893	25.0336	22.2761	20.8662	31.5476	24.7361	27.71	1H	109809371	109812822	-	HORVU.MOREX.r3.1HG0025990	--	K15285 solute carrier family 35, member E3 | (RefSeq) UDP-xylose transporter 3-like (A)	--	unnamed protein product [Triticum turgidum subsp. durum]	UXT3_ARATH RecName: Full=UDP-xylose transporter 3 {ECO:0000312|EMBL:AKA88214.1};	A0A452Y3J4_AEGTS RecName: Full=TPT domain-containing protein {ECO:0000259|Pfam:PF03151};	Glucose-6-phosphate/phosphate and phosphoenolpyruvate/phosphate antiporter	GO:0005768,endosome; GO:0005794,Golgi apparatus; GO:0000139,Golgi membrane; GO:0016021,integral component of membrane; GO:0005802,trans-Golgi network; GO:0015297,antiporter activity; GO:0005338,nucleotide-sugar transmembrane transporter activity; GO:0005464,UDP-xylose transmembrane transporter activity; GO:0008643,carbohydrate transport; GO:0015790,UDP-xylose transmembrane transport; GO:0003674,m…	PF03151.19:Triose-phosphate Transporter family	--	--	--
HORVU.MOREX.r3.1HG0026010	turquoise	7813.43070226817	6478.78605620514	1334.64464606303	5144.14141014211	2.5929	4.1408	3.7672	3.4152	4.0815	3.732	2.9022	2.6295	1.8468	2.6942	3.3074	2.8158	16.5131	12.5306	9.5815	17.2973	9.9288	15.9204	1H	109849120	109851068	-	HORVU.MOREX.r3.1HG0026010	--	--	--	protein NETWORKED 4B-like [Hordeum vulgare subsp. vulgare]	NET4A_ARATH RecName: Full=Protein NETWORKED 4A {ECO:0000303|PubMed:22840520};	M0X948_HORVV SubName: Full=Uncharacterized protein {ECO:0000313|EnsemblPlants:HORVU.MOREX.r3.1HG0026010.1};	--	GO:0005774,vacuolar membrane; GO:0003779,actin binding; GO:0003674,molecular_function; GO:0005488,binding; GO:0005515,protein binding; GO:0008092,cytoskeletal protein binding; GO:0005575,cellular_component; GO:0005622,intracellular anatomical structure; GO:0005737,cytoplasm; GO:0005773,vacuole; GO:0016020,membrane; GO:0031090,organelle membrane; GO:0043226,organelle; GO:0043227,membrane-bounded o…	PF07765.15:KIP1-like protein	--	--	--
HORVU.MOREX.r3.1HG0026070	turquoise	8677.70889875817	7215.3023555415	1462.40654321666	5752.89581232484	277.045	283.421	291.764	338.748	379.108	252.566	257.353	337.23	413.575	189.064	262.208	180.226	1497.51	1354.78	1077.96	1563.12	1106.27	1521.61	1H	110682448	110684795	+	HORVU.MOREX.r3.1HG0026070	--	K02866 large subunit ribosomal protein L10e | (RefSeq) 60S ribosomal protein L10-2 (A)	ko03010: Ribosome	predicted protein, partial [Hordeum vulgare subsp. vulgare]	RL102_ORYSI RecName: Full=60S ribosomal protein L10-2; AltName: Full=Protein QM1; AltName: Full=Putative tumor suppressor SG12;	F2EIG4_HORVV SubName: Full=Predicted protein {ECO:0000313|EMBL:BAK07136.1}; Flags: Fragment;	60s ribosomal protein L10	GO:0005840,ribosome; GO:0003735,structural constituent of ribosome; GO:0006412,translation; GO:0003674,molecular_function; GO:0005198,structural molecule activity; GO:0006518,peptide metabolic process; GO:0006807,nitrogen compound metabolic process; GO:0008150,biological_process; GO:0008152,metabolic process; GO:0009058,biosynthetic process; GO:0009059,macromolecule biosynthetic process; GO:00099…	PF00252.21:Ribosomal protein L16p/L10e	--	--	--
HORVU.MOREX.r3.1HG0026100	turquoise	882.637463863296	721.149562566044	161.487901297251	559.661661268793	4.3312	6.2198	6.6987	3.9013	4.6572	4.5318	6.1731	4.2964	4.4507	6.2566	5.6934	4.2589	5.9754	7.6806	6.5426	6.8344	6.7214	6.5457	1H	111457580	111461607	+	HORVU.MOREX.r3.1HG0026100	--	K22991 WD repeat-containing protein 45 | (RefSeq) autophagy-related protein 18d-like (A)	--	autophagy-related protein 18d-like [Hordeum vulgare subsp. vulgare]	AT18D_ARATH RecName: Full=Autophagy-related protein 18d; Short=AtATG18d;	F2DH26_HORVV SubName: Full=Predicted protein {ECO:0000313|EMBL:BAJ94397.1};	Uncharacterized conserved protein, contains WD40 repeats	GO:0005829,cytosol; GO:0019898,extrinsic component of membrane; GO:0034045,phagophore assembly site membrane; GO:0005774,vacuolar membrane; GO:0080025,phosphatidylinositol-3,5-bisphosphate binding; GO:0032266,phosphatidylinositol-3-phosphate binding; GO:0000422,autophagy of mitochondrion; GO:0044804,autophagy of nucleus; GO:0006497,protein lipidation; GO:0034497,protein localization to phagophore…	PF00400.35:WD domain, G-beta repeat	--	--	--
HORVU.MOREX.r3.1HG0026170	turquoise	6409.07510662338	5468.80349096368	940.271615659699	4528.53187530398	57.8959	52.5138	57.6235	39.2723	48.3008	38.0727	47.6203	45.6093	54.7493	36.2366	32.959	32.8934	93.9175	94.8692	73.202	80.733	71.9613	77.7012	1H	111990516	112000828	+	HORVU.MOREX.r3.1HG0026170	--	K03008 DNA-directed RNA polymerase II subunit RPB11 | (RefSeq) DNA-directed RNA polymerases II, IV and V subunit 11-like (A)	ko03020: RNA polymerase; ko03420: Nucleotide excision repair	DNA-directed RNA polymerases II, IV and V subunit 11-like [Hordeum vulgare subsp. vulgare]	NRPBB_ARATH RecName: Full=DNA-directed RNA polymerases II, IV and V subunit 11; AltName: Full=DNA-directed RNA polymerase II 13.6 kDa polypeptide; AltName: Full=DNA-directed RNA polymerase II subunit J; AltName: Full=DNA-directed RNA polymerase II subunit RPB11; Short=RNA polymerase II subunit B11;	F2CSA0_HORVV SubName: Full=Predicted protein {ECO:0000313|EMBL:BAJ85721.1};	RNA polymerase, subunit L	GO:0005665,RNA polymerase II, core complex; GO:0000418,RNA polymerase IV complex; GO:0000419,RNA polymerase V complex; GO:0003677,DNA binding; GO:0046983,protein dimerization activity; GO:0001055,RNA polymerase II activity; GO:0003674,molecular_function; GO:0003676,nucleic acid binding; GO:0005488,binding; GO:0097159,organic cyclic compound binding; GO:1901363,heterocyclic compound binding; GO:00…	PF13656.9:RNA polymerase Rpb3/Rpb11 dimerisation domain	--	--	--
HORVU.MOREX.r3.1HG0026180	turquoise	2971.56715097718	2488.41311193432	483.154039042856	2005.25907289147	40.6763	30.2405	39.3835	34.1728	32.5428	34.2387	43.2702	39.336	53.594	26.8233	34.2081	29.24	50.9026	56.8022	49.8268	50.1447	49.0524	55.889	1H	112001068	112001340	+	HORVU.MOREX.r3.1HG0026180	--	K02575 MFS transporter, NNP family, nitrate/nitrite transporter | (RefSeq) high-affinity nitrate transporter 2.1-like (A)	ko00910: Nitrogen metabolism	hypothetical protein ZWY2020_058588 [Hordeum vulgare]	--	A0A8I6X3E9_HORVV RecName: Full=RNase H type-1 domain-containing protein {ECO:0000259|Pfam:PF13456};	--	--	PF13456.9:Reverse transcriptase-like	--	--	--
HORVU.MOREX.r3.1HG0026190	turquoise	7677.80847910536	6229.63992085462	1448.16855825074	4781.47136260387	5.797	4.4852	3.7871	9.5985	6.2587	10.0461	2.5614	3.1065	3.5399	9.3893	5.0428	6.9642	63.338	84.3468	62.4881	88.1106	57.6377	83.6623	1H	112001926	112002515	+	HORVU.MOREX.r3.1HG0026190	--	--	--	arabinogalactan protein 16-like [Hordeum vulgare subsp. vulgare]	AGP16_ARATH RecName: Full=Arabinogalactan protein 16 {ECO:0000303|PubMed:11006345}; Short=AtAGP16 {ECO:0000303|PubMed:11006345}; AltName: Full=Arabinogalactan peptide 16 {ECO:0000303|PubMed:11006345}; Short=AG-peptide 16 {ECO:0000303|PubMed:11006345}; Flags: Precursor;	A0A8I6WFW2_HORVV SubName: Full=Uncharacterized protein {ECO:0000313|EnsemblPlants:HORVU.MOREX.r3.1HG0026190.1};	--	GO:0031225,anchored component of membrane; GO:0005886,plasma membrane; GO:0005575,cellular_component; GO:0016020,membrane; GO:0031224,intrinsic component of membrane; GO:0110165,cellular anatomical entity; GO:0071944,cell periphery	PF06376.15:Arabinogalactan peptide	--	--	--
HORVU.MOREX.r3.1HG0026430	turquoise	5726.38315346308	4902.4683259368	823.914827526279	4078.55349841053	3.1645	3.1822	3.9627	3.0369	2.7404	2.6592	3.3379	2.8635	3.7881	2.3874	3.1183	2.0504	6.6088	4.3331	5.2902	5.8229	4.5766	5.4287	1H	113957966	113961953	-	HORVU.MOREX.r3.1HG0026430	--	--	--	Tryptophan aminotransferase 1 [Hordeum vulgare]	--	F2E3H9_HORVV SubName: Full=Predicted protein {ECO:0000313|EMBL:BAK01901.1};	--	--	PF07223.14:UBA-like domain (DUF1421)	--	--	--
HORVU.MOREX.r3.1HG0026720	turquoise	7234.30414832299	5944.63364277943	1289.67050554356	4654.96313723587	0.1972	0.0251	0	0.074	0.0488	0.0692	0.0506	0.0399	0.062	0.0249	0.0463	0.0271	3.5317	3.7739	2.8751	4.452	3.7477	5.6689	1H	114823000	114825417	-	HORVU.MOREX.r3.1HG0026720	--	--	--	hypothetical protein ZWY2020_058569 [Hordeum vulgare]	--	F2EK15_HORVV SubName: Full=Predicted protein {ECO:0000313|EMBL:BAK07687.1};	--	--	PF03080.18:Neprosin	--	--	--
HORVU.MOREX.r3.1HG0026750	turquoise	8227.87062290367	7054.82495248207	1173.0456704216	5881.77928206046	4.1347	4.9336	5.0526	3.3217	3.8286	3.057	5.8543	5.2733	4.134	2.4869	3.376	1.9088	15.8349	12.4538	10.4753	13.1148	10.1417	12.068	1H	114964844	114971477	-	HORVU.MOREX.r3.1HG0026750	--	--	--	glycosyltransferase BC10-like [Hordeum vulgare subsp. vulgare]	BC10_ORYSJ RecName: Full=Glycosyltransferase BC10 {ECO:0000305}; EC=2.4.-.- {ECO:0000269|PubMed:18939965}; AltName: Full=Protein BRITTLE CULM 10 {ECO:0000303|PubMed:18939965}; AltName: Full=Protein FRAGILE CULM 116 {ECO:0000303|PubMed:27708650};	A0A8I6WNL9_HORVV SubName: Full=Uncharacterized protein {ECO:0000313|EnsemblPlants:HORVU.MOREX.r3.1HG0026750.1};	--	GO:0000139,Golgi membrane; GO:0016021,integral component of membrane; GO:0016757,glycosyltransferase activity; GO:0030244,cellulose biosynthetic process; GO:0009664,plant-type cell wall organization; GO:0003674,molecular_function; GO:0003824,catalytic activity; GO:0016740,transferase activity; GO:0000271,polysaccharide biosynthetic process; GO:0005975,carbohydrate metabolic process; GO:0005976,po…	PF02485.24:Core-2/I-Branching enzyme	--	--	--
HORVU.MOREX.r3.1HG0026830	turquoise	7827.24519729607	6452.65761894555	1374.58757835052	5078.07004059503	0.0659	0.0753	0.065	0.089	0.1905	0.0277	0.0507	0.096	0.2984	0.015	0.0696	0.0489	1.6558	1.9508	1.3902	2.3906	1.7123	2.0286	1H	116326800	116330041	+	HORVU.MOREX.r3.1HG0026830	--	K20718 LRR receptor-like serine/threonine-protein kinase ERECTA [EC:2.7.11.1] | (RefSeq) LRR receptor-like serine/threonine-protein kinase ER2 isoform X1 (A)	ko04016: MAPK signaling pathway - plant	LRR receptor-like serine/threonine-protein kinase GSO1 [Hordeum vulgare subsp. vulgare]	NIK1_ARATH RecName: Full=Protein NSP-INTERACTING KINASE 1 {ECO:0000303|PubMed:15489295}; Short=AtNIK1 {ECO:0000303|PubMed:15489295}; EC=2.7.11.1 {ECO:0000269|PubMed:15489295}; AltName: Full=LRR receptor-like serine/threonine-protein kinase NIK1 {ECO:0000303|PubMed:15489295}; Flags: Precursor;	M0VVP7_HORVV SubName: Full=Uncharacterized protein {ECO:0000313|EnsemblPlants:HORVU.MOREX.r3.1HG0026830.1.CDS1};	--	GO:0005737,cytoplasm; GO:0016021,integral component of membrane; GO:0005654,nucleoplasm; GO:0005886,plasma membrane; GO:0005524,ATP binding; GO:0042802,identical protein binding; GO:0004672,protein kinase activity; GO:0106310,protein serine kinase activity; GO:0004674,protein serine/threonine kinase activity; GO:0051607,defense response to virus; GO:0040015,negative regulation of multicellular or…	PF13855.9:Leucine rich repeat	--	--	--
HORVU.MOREX.r3.1HG0027000	turquoise	328.124070394104	215.861413429112	112.262656964992	103.59875646412	22.1082	49.0724	36.1196	26.5335	32.8077	20.8587	25.8296	40.2363	32.6944	18.9236	25.4061	19.8467	41.9613	43.9709	51.6918	27.506	26.4253	31.5237	1H	118244693	118245670	+	HORVU.MOREX.r3.1HG0027000	--	--	--	predicted protein, partial [Hordeum vulgare subsp. vulgare]	ATS3A_ARATH RecName: Full=Embryo-specific protein ATS3A {ECO:0000305}; AltName: Full=Protein ARABIDOPSIS THALIANA SEED 3A {ECO:0000305}; Flags: Precursor;	F2D0D4_HORVV SubName: Full=Predicted protein {ECO:0000313|EMBL:BAJ88555.1}; Flags: Fragment;	--	GO:0005576,extracellular region; GO:0009506,plasmodesma; GO:0005575,cellular_component; GO:0110165,cellular anatomical entity; GO:0005911,cell-cell junction; GO:0030054,cell junction; GO:0055044,symplast; GO:0070161,anchoring junction	PF06232.14:Embryo-specific protein 3, (ATS3)	--	--	--
HORVU.MOREX.r3.1HG0027090	turquoise	255.806512646775	205.308333932708	50.4981787140673	154.810155218641	16.7643	22.2216	40.7877	15.2296	19.423	18.6309	23.5259	15.1601	32.2218	15.6376	18.7474	7.9144	12.4638	27.1113	32.149	47.0533	43.8821	31.8941	1H	119199677	119204005	+	HORVU.MOREX.r3.1HG0027090	--	--	--	methylmalonyl-CoA epimerase, mitochondrial-like [Hordeum vulgare subsp. vulgare]	GLYI4_ARATH RecName: Full=Glyoxylase I 4 {ECO:0000303|PubMed:30483284, ECO:0000303|PubMed:31652571}; Short=AtGLXI-like;4 {ECO:0000303|PubMed:30483284}; Short=AtGLYI4 {ECO:0000303|PubMed:21213008};	F2CS07_HORVV SubName: Full=Predicted protein {ECO:0000313|EMBL:BAJ85628.1};	--	GO:0005737,cytoplasm; GO:0005886,plasma membrane; GO:0016829,lyase activity; GO:0140041,cellular detoxification of methylglyoxal; GO:0006952,defense response; GO:0009787,regulation of abscisic acid-activated signaling pathway; GO:2000022,regulation of jasmonic acid mediated signaling pathway; GO:2000031,regulation of salicylic acid mediated signaling pathway; GO:0009409,response to cold; GO:00094…	PF00903.28:Glyoxalase/Bleomycin resistance protein/Dioxygenase superfamily	--	--	--
HORVU.MOREX.r3.1HG0027120	turquoise	360.341382905773	270.205829441939	90.1355534638338	180.070275978106	0.0659	0.3769	0	0	0	0.0693	1.1679	0.3603	2.3014	0	0	0	0.6681	0.4338	0.8146	2.0801	1.2024	1.4209	1H	119444382	119454031	+	HORVU.MOREX.r3.1HG0027120	--	--	--	uncharacterized protein LOC123407912 [Hordeum vulgare subsp. vulgare]	GLYI4_ARATH RecName: Full=Glyoxylase I 4 {ECO:0000303|PubMed:30483284, ECO:0000303|PubMed:31652571}; Short=AtGLXI-like;4 {ECO:0000303|PubMed:30483284}; Short=AtGLYI4 {ECO:0000303|PubMed:21213008};	A0A8I6WBT6_HORVV RecName: Full=VOC domain-containing protein {ECO:0000259|PROSITE:PS51819};	--	GO:0005737,cytoplasm; GO:0005886,plasma membrane; GO:0016829,lyase activity; GO:0140041,cellular detoxification of methylglyoxal; GO:0006952,defense response; GO:0009787,regulation of abscisic acid-activated signaling pathway; GO:2000022,regulation of jasmonic acid mediated signaling pathway; GO:2000031,regulation of salicylic acid mediated signaling pathway; GO:0009409,response to cold; GO:00094…	PF00903.28:Glyoxalase/Bleomycin resistance protein/Dioxygenase superfamily	--	--	--
HORVU.MOREX.r3.1HG0027220	turquoise	1303.76889064355	797.320765400965	506.448125242588	290.872640158377	9.6832	11.5039	10.5255	12.0515	10.0068	9.794	7.7168	11.0787	8.6665	10.0253	11.1743	10.4646	12.2211	11.7636	12.2944	12.3633	11.4201	13.2109	1H	121229125	121231718	+	HORVU.MOREX.r3.1HG0027220	--	K11584 serine/threonine-protein phosphatase 2A regulatory subunit B' | (RefSeq) serine/threonine protein phosphatase 2A 57 kDa regulatory subunit B' kappa isoform-like (A)	ko03015: mRNA surveillance pathway	serine/threonine protein phosphatase 2A 57 kDa regulatory subunit B' kappa isoform-like [Hordeum vulgare subsp. vulgare]	2A5K_ORYSJ RecName: Full=Serine/threonine protein phosphatase 2A 57 kDa regulatory subunit B' kappa isoform {ECO:0000305}; Short=OsB'kappa {ECO:0000303|PubMed:31221736}; Short=PP2A, B' subunit, kappa isoform {ECO:0000305};	F2CTP7_HORVV RecName: Full=Serine/threonine protein phosphatase 2A regulatory subunit {ECO:0000256|PIRNR:PIRNR028043};	Serine/threonine protein phosphatase 2A, regulatory subunit	GO:0005829,cytosol; GO:0019898,extrinsic component of membrane; GO:0005886,plasma membrane; GO:0000159,protein phosphatase type 2A complex; GO:0019888,protein phosphatase regulator activity; GO:1901002,positive regulation of response to salt stress; GO:0043666,regulation of phosphoprotein phosphatase activity; GO:0007165,signal transduction; GO:0003674,molecular_function; GO:0019208,phosphatase r…	PF01603.23:Protein phosphatase 2A regulatory B subunit (B56 family)	--	--	--
HORVU.MOREX.r3.1HG0027280	turquoise	4348.45814677613	3796.94405956906	551.514087207074	3245.42997236198	0.0721	0.0275	0.0474	0.027	0.1069	0.0758	0.2591	0.1094	0.2267	0.0546	0	0.0297	2.5322	0.6324	0.5481	1.7057	0.493	1.2576	1H	121589776	121593677	-	HORVU.MOREX.r3.1HG0027280	--	--	--	coleoptile phototropism protein 1-like [Hordeum vulgare subsp. vulgare]	NPH3_ORYSJ RecName: Full=Coleoptile phototropism protein 1; AltName: Full=BTB/POZ domain-containing protein CPT1; AltName: Full=Non-phototropic hypocotyl 3-like protein; Short=NPH3-like protein;	A0A8I6WRU8_HORVV RecName: Full=NPH3 domain-containing protein {ECO:0000259|PROSITE:PS51649};	--	GO:0016567,protein ubiquitination; GO:0006807,nitrogen compound metabolic process; GO:0008150,biological_process; GO:0008152,metabolic process; GO:0019538,protein metabolic process; GO:0032446,protein modification by small protein conjugation; GO:0036211,protein modification process; GO:0043170,macromolecule metabolic process; GO:0043412,macromolecule modification; GO:0044238,primary metabolic pr…	PF03000.17:NPH3 family	--	--	--
HORVU.MOREX.r3.1HG0027360	turquoise	330.229215872327	258.819462551942	71.4097533203841	187.409709231558	1.0885	2.1951	2.1209	1.8384	1.88	1.085	1.3903	3.0793	2.2708	1.7889	2.1483	1.5955	1.9744	1.8853	3.5676	2.6838	3.1027	2.6465	1H	122375916	122377406	-	HORVU.MOREX.r3.1HG0027360	--	K13496 UDP-glucosyltransferase 73C [EC:2.4.1.-] | (RefSeq) UDP-glycosyltransferase 73E1-like (A)	ko00908: Zeatin biosynthesis; ko01110: Biosynthesis of secondary metabolites	UDP-glycosyltransferase 73E1-like [Hordeum vulgare subsp. vulgare]	U73E1_STERE RecName: Full=UDP-glycosyltransferase 73E1 {ECO:0000303|PubMed:15610349}; EC=2.4.1.- {ECO:0000305};	A0A8I6W501_HORVV RecName: Full=Glycosyltransferase {ECO:0000256|RuleBase:RU362057}; EC=2.4.1.- {ECO:0000256|RuleBase:RU362057};	UDP-glucuronosyl and UDP-glucosyl transferase	GO:0008194,UDP-glycosyltransferase activity; GO:0003674,molecular_function; GO:0003824,catalytic activity; GO:0016740,transferase activity; GO:0016757,glycosyltransferase activity	PF00201.21:UDP-glucoronosyl and UDP-glucosyl transferase	--	--	--
HORVU.MOREX.r3.1HG0027380	turquoise	7515.92422839806	6409.49433065866	1106.4298977394	5303.06443291925	0.0506	0.1157	0.025	0.0569	0.0281	0	0.0195	0.3686	0.167	0.0287	0.1068	0.0313	1.3072	0.9986	0.5049	0.9726	0.6919	0.8307	1H	122510321	122512009	+	HORVU.MOREX.r3.1HG0027380	--	--	--	pentatricopeptide repeat-containing protein At1g09900-like [Hordeum vulgare subsp. vulgare]	PPR10_MAIZE RecName: Full=Pentatricopeptide repeat-containing protein 10, chloroplastic {ECO:0000303|PubMed:19424177}; Short=ZmPPR10 {ECO:0000303|PubMed:25609698}; Flags: Precursor;	M0ZDF5_HORVV SubName: Full=Uncharacterized protein {ECO:0000313|EnsemblPlants:HORVU.MOREX.r3.1HG0027380.1.CDS1};	FOG: PPR repeat	GO:0009570,chloroplast stroma; GO:0042802,identical protein binding; GO:0003723,RNA binding; GO:0006397,mRNA processing; GO:0048255,mRNA stabilization; GO:0003674,molecular_function; GO:0005488,binding; GO:0005515,protein binding; GO:0003676,nucleic acid binding; GO:0097159,organic cyclic compound binding; GO:1901363,heterocyclic compound binding; GO:0006139,nucleobase-containing compound metabol…	PF13041.9:PPR repeat family	--	--	--
HORVU.MOREX.r3.1HG0027400	turquoise	4548.83672668694	3783.28490398619	765.551822700748	3017.73308128544	2.3955	4.7669	2.4994	2.2148	2.448	1.5984	2.5057	3.5839	3.051	1.3268	1.6458	2.1213	5.9222	6.0457	6.499	6.2039	4.3078	4.5383	1H	122524093	122528490	+	HORVU.MOREX.r3.1HG0027400	--	K24194 boron transporter | (RefSeq) boron transporter 4-like isoform X1 (A)	--	hypothetical protein ZWY2020_058512 [Hordeum vulgare]	BOR4_ARATH RecName: Full=Boron transporter 4;	A0A8I6WR56_HORVV SubName: Full=Uncharacterized protein {ECO:0000313|EnsemblPlants:HORVU.MOREX.r3.1HG0027400.1};	Na+-independent Cl/HCO3 exchanger AE1 and related transporters (SLC4 family)	GO:0016021,integral component of membrane; GO:0005886,plasma membrane; GO:0015301,NA; GO:0080139,borate efflux transmembrane transporter activity; GO:0005452,solute:inorganic anion antiporter activity; GO:0022857,transmembrane transporter activity; GO:0046713,borate transport; GO:0080029,cellular response to boron-containing substance levels; GO:0050801,ion homeostasis; GO:0055085,transmembrane t…	PF00955.24:HCO3- transporter family	--	--	--
HORVU.MOREX.r3.1HG0027490	turquoise	7512.39666717053	6066.32290985464	1446.07375731589	4620.24915253875	96.4714	104.173	114.685	133.566	155.057	99.7069	74.9814	65.9984	69.0748	106.507	85.9441	68.3933	481.072	418.713	504.924	484.082	319.93	506.068	1H	122985177	122985976	+	HORVU.MOREX.r3.1HG0027490	--	--	--	uncharacterized protein LOC123426877 [Hordeum vulgare subsp. vulgare]	--	F2DMD5_HORVV SubName: Full=Predicted protein {ECO:0000313|EMBL:BAJ96256.1};	--	--	--	--	--	--
HORVU.MOREX.r3.1HG0027560	turquoise	851.673087275019	733.556844251986	118.116243023033	615.440601228953	0	0	0	0	0	0	0	0	0	0	0	0	0.3848	0.6247	1.9851	0.5616	0.6493	0	1H	124294182	124294406	-	HORVU.MOREX.r3.1HG0027560	--	K14509 ethylene receptor [EC:2.7.13.-] | (RefSeq) probable ethylene response sensor 1 (A)	ko04016: MAPK signaling pathway - plant; ko04075: Plant hormone signal transduction	hypothetical protein ZWY2020_010353 [Hordeum vulgare]	OHK1_ORYSI RecName: Full=Probable histidine kinase 1 {ECO:0000305}; Short=OsHK1 {ECO:0000305}; EC=2.7.13.3 {ECO:0000305};	A0A8I6X3J3_HORVV RecName: Full=HisKA domain-containing protein {ECO:0000259|Pfam:PF00512};	Sensory transduction histidine kinase	GO:0005737,cytoplasm; GO:0005886,plasma membrane; GO:0000155,phosphorelay sensor kinase activity; GO:0070301,cellular response to hydrogen peroxide; GO:0071219,cellular response to molecule of bacterial origin; GO:0071732,cellular response to nitric oxide; GO:0009736,cytokinin-activated signaling pathway; GO:0009788,negative regulation of abscisic acid-activated signaling pathway; GO:0010105,nega…	PF00512.28:His Kinase A (phospho-acceptor) domain	--	--	--
HORVU.MOREX.r3.1HG0027640	turquoise	905.632946933794	583.623151961141	322.009794972653	261.613356988488	254.283	193.067	178.051	185.534	187.973	180.143	94.7139	217.741	114.152	251.529	250.059	314.815	435.917	248.279	362.743	296.375	219.87	288.57	1H	124407889	124408579	+	HORVU.MOREX.r3.1HG0027640	--	--	--	uncharacterized protein LOC123407980 [Hordeum vulgare subsp. vulgare]	--	F2D6A2_HORVV SubName: Full=Predicted protein {ECO:0000313|EMBL:BAJ90623.1};	--	--	--	--	--	--
HORVU.MOREX.r3.1HG0027650	turquoise	6602.35872778027	5494.47055188564	1107.88817589463	4386.58237599101	120.439	78.3175	86.0555	36.2601	53.1433	40.1352	35.6989	109.206	35.6442	79.1685	93.0043	83.0505	456.996	281.848	406.586	377.984	225.654	330.402	1H	124608404	124609086	+	HORVU.MOREX.r3.1HG0027650	--	--	--	uncharacterized protein LOC123407989 [Hordeum vulgare subsp. vulgare]	--	M0YDH4_HORVV SubName: Full=Uncharacterized protein {ECO:0000313|EnsemblPlants:HORVU.MOREX.r3.1HG0027650.1.CDS1};	--	--	--	--	--	--
HORVU.MOREX.r3.1HG0027680	turquoise	7140.31417985705	6142.1587181067	998.155461750348	5144.00325635635	5.8313	5.7683	6.1715	4.3179	4.0906	2.4321	4.4116	8.0401	7.4862	2.5649	2.1642	1.4955	18.1045	14.752	9.0899	16.8383	11.7397	15.8011	1H	124756285	124759277	+	HORVU.MOREX.r3.1HG0027680	--	K18192 mitochondrial ATPase complex subunit ATP10 | (RefSeq) mitochondrial ATPase complex subunit ATP10-like isoform X1 (A)	--	mitochondrial ATPase complex subunit ATP10 isoform X1 [Hordeum vulgare subsp. vulgare]	--	A0A8I6X152_HORVV SubName: Full=Uncharacterized protein {ECO:0000313|EnsemblPlants:HORVU.MOREX.r3.1HG0027680.1};	Inner membrane protein required for assembly of the F0 sector of ATP synthase	--	PF05176.17:ATP10 protein	--	--	--
HORVU.MOREX.r3.1HG0027710	turquoise	84.4104318532103	46.6393537469671	37.7710781062432	8.86827564072384	0.3062	0.0584	0.0504	0	0	0	0.0393	0.0465	0	0.2318	0.6468	0.3158	0.8275	0.4478	0.2911	0.1006	0	0	1H	124823582	124824418	+	HORVU.MOREX.r3.1HG0027710	--	--	--	hypothetical protein ZWY2020_058493 [Hordeum vulgare]	--	A0A8I6W507_HORVV RecName: Full=PB1 domain-containing protein {ECO:0000259|Pfam:PF00564};	--	--	PF00564.27:PB1 domain	--	--	--
HORVU.MOREX.r3.1HG0027850	turquoise	7714.15393738894	6355.02612106759	1359.12781632135	4995.89830474623	5.7897	8.7841	7.9017	8.8418	10.2491	5.3303	7.5729	7.1047	10.1224	4.8937	7.4963	4.9468	24.4812	20.0832	20.6825	23.1061	22.1187	24.2616	1H	126045057	126051060	+	HORVU.MOREX.r3.1HG0027850	--	K10999 cellulose synthase A [EC:2.4.1.12] | (RefSeq) probable cellulose synthase A catalytic subunit 1 [UDP-forming] isoform X1 (A)	--	probable cellulose synthase A catalytic subunit 1 [UDP-forming]	CESA1_ORYSI RecName: Full=Probable cellulose synthase A catalytic subunit 1 [UDP-forming]; EC=2.4.1.12; AltName: Full=OsCesA1;	A0A287EC76_HORVV RecName: Full=Cellulose synthase {ECO:0000256|RuleBase:RU361116}; EC=2.4.1.12 {ECO:0000256|RuleBase:RU361116};	--	GO:0016021,integral component of membrane; GO:0005886,plasma membrane; GO:0016760,cellulose synthase (UDP-forming) activity; GO:0046872,metal ion binding; GO:0071555,cell wall organization; GO:0030244,cellulose biosynthetic process; GO:0071669,plant-type cell wall organization or biogenesis; GO:0003674,molecular_function; GO:0003824,catalytic activity; GO:0008194,UDP-glycosyltransferase activity;…	PF03552.17:Cellulose synthase	--	--	--
HORVU.MOREX.r3.1HG0027930	turquoise	790.863263031593	623.117197683781	167.746065347811	455.37113233597	7.9788	11.0047	12.1239	9.0717	8.0922	12.7572	14.8252	8.6938	9.5229	5.9509	6.2797	7.4552	11.1003	11.4119	15.8405	15.4291	14.8941	15.257	1H	126827875	126828420	+	HORVU.MOREX.r3.1HG0027930	--	--	--	hypothetical protein D1007_44651 [Hordeum vulgare]	DVL10_ARATH RecName: Full=Small polypeptide DEVIL 10 {ECO:0000303|PubMed:14871303}; AltName: Full=Small polypeptide ROTUNDIFOLIA LIKE 12 {ECO:0000303|PubMed:15125775}; Short=Small polypeptide ROT-FOUR-LIKE 12 {ECO:0000303|PubMed:15125775};	A0A8I6WRW1_HORVV SubName: Full=Uncharacterized protein {ECO:0000313|EnsemblPlants:HORVU.MOREX.r3.1HG0027930.1.CDS1};	--	GO:0016021,integral component of membrane; GO:0005886,plasma membrane; GO:0071456,cellular response to hypoxia; GO:0008285,negative regulation of cell population proliferation; GO:0048367,shoot system development; GO:0001666,response to hypoxia; GO:0006950,response to stress; GO:0008150,biological_process; GO:0009628,response to abiotic stimulus; GO:0009987,cellular process; GO:0033554,cellular r…	PF08137.15:DVL family	--	--	--
HORVU.MOREX.r3.1HG0028100	turquoise	5099.24560920902	4359.33348779274	739.912121416279	3619.42136637647	0.7493	0.7142	1.2329	0.5624	1.8059	0.9198	2.4053	2.0478	0.3536	0.1418	0.7915	1.7003	5.3164	3.5616	2.2558	4.8033	3.5596	4.1024	1H	128854801	128855142	-	HORVU.MOREX.r3.1HG0028100	--	--	--	uncharacterized protein LOC123416576 [Hordeum vulgare subsp. vulgare]	--	A0A287EZG4_HORVV SubName: Full=Uncharacterized protein {ECO:0000313|EnsemblPlants:HORVU.MOREX.r3.1HG0028100.1.CDS1};	--	--	PF13855.9:Leucine rich repeat	--	--	--
HORVU.MOREX.r3.1HG0028220	turquoise	6842.26949753285	5700.40320756207	1141.86628997078	4558.53691759128	18.9361	26.0595	25.2823	21.2848	21.4012	16.6482	19.0293	27.4322	18.7744	20.2682	20.5421	14.6242	45.2816	45.7456	49.5914	43.6962	35.0973	44.8765	1H	129920810	129926162	-	HORVU.MOREX.r3.1HG0028220	--	--	--	MAR-binding filament-like protein 1 [Hordeum vulgare subsp. vulgare]	MFP1_TOBAC RecName: Full=MAR-binding filament-like protein 1-1;	F2D366_HORVV SubName: Full=Predicted protein {ECO:0000313|EMBL:BAJ89537.1};	--	GO:0016363,nuclear matrix; GO:0003677,DNA binding; GO:0003674,molecular_function; GO:0003676,nucleic acid binding; GO:0005488,binding; GO:0097159,organic cyclic compound binding; GO:1901363,heterocyclic compound binding; GO:0005575,cellular_component; GO:0005622,intracellular anatomical structure; GO:0005634,nucleus; GO:0031974,membrane-enclosed lumen; GO:0031981,nuclear lumen; GO:0034399,nuclear…	PF08227.14:DASH complex subunit Hsk3 like	--	--	--
HORVU.MOREX.r3.1HG0028230	turquoise	991.638912960538	731.797415527165	259.841497433374	471.955918093791	27.9445	25.7768	29.0893	20.4167	21.4673	22.8269	20.9552	13.4808	15.3096	22.5747	18.4701	20.1598	27.5697	29.5159	28.1065	30.8806	25.2892	30.1157	1H	130123336	130125128	-	HORVU.MOREX.r3.1HG0028230	--	--	--	FCS-Like Zinc finger 10-like [Hordeum vulgare subsp. vulgare]	FLZ10_ARATH RecName: Full=FCS-Like Zinc finger 10 {ECO:0000303|PubMed:24901469};	A0A8I6WG20_HORVV RecName: Full=FLZ-type domain-containing protein {ECO:0000259|PROSITE:PS51795};	--	GO:0005737,cytoplasm; GO:0005783,endoplasmic reticulum; GO:0005634,nucleus; GO:0019900,kinase binding; GO:0046872,metal ion binding; GO:1902074,response to salt; GO:0042594,response to starvation; GO:0090351,seedling development; GO:0003674,molecular_function; GO:0005488,binding; GO:0005515,protein binding; GO:0019899,enzyme binding; GO:0043167,ion binding; GO:0043169,cation binding; GO:0008150,b…	PF04570.17:zinc-finger of the FCS-type, C2-C2	--	--	--
HORVU.MOREX.r3.1HG0028280	turquoise	6621.03000967853	5577.66942551782	1043.36058416071	4534.30884135711	17.5324	19.3954	19.8049	19.4167	19.4384	15.181	18.5116	18.7996	19.258	15.7952	18.2767	15.2972	29.9483	26.6718	23.4449	30.8967	29.3616	31.806	1H	130940685	130960114	-	HORVU.MOREX.r3.1HG0028280	--	--	--	uncharacterized protein LOC123427055 [Hordeum vulgare subsp. vulgare]	--	A0A8I6X171_HORVV SubName: Full=Uncharacterized protein {ECO:0000313|EnsemblPlants:HORVU.MOREX.r3.1HG0028280.1};	--	--	PF16331.8:TolA binding protein trimerisation	--	--	--
HORVU.MOREX.r3.1HG0028320	turquoise	2645.37051757548	2275.00081094712	370.369706628359	1904.63110431876	4.4322	4.4973	5.4453	2.1275	2.1792	2.0759	6.3369	6.0122	5.0874	2.9028	3.581	2.8375	12.1395	6.8125	4.1213	7.4268	5.7662	7.0744	1H	131938116	131943230	+	HORVU.MOREX.r3.1HG0028320	--	K09489 heat shock 70kDa protein 4 | (RefSeq) heat shock 70 kDa protein 15-like (A)	--	heat shock 70 kDa protein 15-like [Hordeum vulgare subsp. vulgare]	HSP7O_ARATH RecName: Full=Heat shock 70 kDa protein 14; AltName: Full=Heat shock protein 70-14; Short=AtHsp70-14; AltName: Full=Heat shock protein 91;	A0A8I6W517_HORVV SubName: Full=Uncharacterized protein {ECO:0000313|EnsemblPlants:HORVU.MOREX.r3.1HG0028320.1};	Molecular chaperones HSP105/HSP110/SSE1, HSP70 superfamily	GO:0005737,cytoplasm; GO:0005829,cytosol; GO:0005739,mitochondrion; GO:0005634,nucleus; GO:0005524,ATP binding; GO:0140662,ATP-dependent protein folding chaperone; GO:0006457,protein folding; GO:0009408,response to heat; GO:0000166,nucleotide binding; GO:0003674,molecular_function; GO:0005488,binding; GO:0017076,purine nucleotide binding; GO:0030554,adenyl nucleotide binding; GO:0032553,ribonucle…	PF00012.23:Hsp70 protein	--	--	--
HORVU.MOREX.r3.1HG0029060	turquoise	8547.9026070274	7282.88781580803	1265.01479121937	6017.87302458865	40.1977	37.5319	41.9442	29.7691	29.5624	29.4014	33.6156	43.6727	35.645	29.5939	26.3216	23.5023	121.298	95.9476	78.7729	112.442	83.5756	102.162	1H	133154542	133161033	+	HORVU.MOREX.r3.1HG0029060	--	K09489 heat shock 70kDa protein 4 | (RefSeq) heat shock 70 kDa protein 14-like (A)	--	heat shock 70 kDa protein 15-like [Hordeum vulgare subsp. vulgare]	HSP7O_ARATH RecName: Full=Heat shock 70 kDa protein 14; AltName: Full=Heat shock protein 70-14; Short=AtHsp70-14; AltName: Full=Heat shock protein 91;	A0A287EZQ9_HORVV SubName: Full=Uncharacterized protein {ECO:0000313|EnsemblPlants:HORVU.MOREX.r3.1HG0029060.1};	Molecular chaperones HSP105/HSP110/SSE1, HSP70 superfamily	GO:0005737,cytoplasm; GO:0005829,cytosol; GO:0005739,mitochondrion; GO:0005634,nucleus; GO:0005524,ATP binding; GO:0140662,ATP-dependent protein folding chaperone; GO:0006457,protein folding; GO:0009408,response to heat; GO:0000166,nucleotide binding; GO:0003674,molecular_function; GO:0005488,binding; GO:0017076,purine nucleotide binding; GO:0030554,adenyl nucleotide binding; GO:0032553,ribonucle…	PF00012.23:Hsp70 protein	--	--	--
HORVU.MOREX.r3.1HG0029100	turquoise	7809.71667694397	6634.89363549736	1174.82304144662	5460.07059405074	27.0256	24.1491	23.6425	23.5688	27.0425	19.9303	30.2555	27.2579	36.1504	16.987	21.6654	19.4881	68.5441	62.5315	54.1401	55.8051	46.6322	57.7774	1H	133599023	133599839	+	HORVU.MOREX.r3.1HG0029100	--	--	--	embryogenesis-like protein [Hordeum vulgare subsp. vulgare]	EML_ARATH RecName: Full=Embryogenesis-like protein {ECO:0000303|PubMed:17151888}; Short=AtEML {ECO:0000303|PubMed:17151888}; Short=EMB-like protein {ECO:0000303|PubMed:17151888};	F2DIC0_HORVV SubName: Full=Predicted protein {ECO:0000313|EMBL:BAJ94841.1};	--	GO:0005829,cytosol; GO:0005739,mitochondrion; GO:0005634,nucleus; GO:0045815,epigenetic maintenance of chromatin in transcription-competent conformation; GO:0043966,histone H3 acetylation; GO:0009409,response to cold; GO:0009651,response to salt stress; GO:0006325,chromatin organization; GO:0006338,chromatin remodeling; GO:0008150,biological_process; GO:0008152,metabolic process; GO:0009893,posit…	--	--	--	--
HORVU.MOREX.r3.1HG0029320	turquoise	8354.00143142068	7052.95315505458	1301.0482763661	5751.90487868848	0.9831	1.0203	0.7009	0.9019	0.7695	0.7087	0.7714	0.7297	0.8934	0.5788	0.7115	0.338	6.4401	4.8726	3.6174	4.7939	3.0513	4.5601	1H	136032047	136034524	-	HORVU.MOREX.r3.1HG0029320	--	--	--	pentatricopeptide repeat-containing protein At5g65560-like [Hordeum vulgare subsp. vulgare]	PP445_ARATH RecName: Full=Pentatricopeptide repeat-containing protein At5g65560;	A0A8I6X190_HORVV SubName: Full=Uncharacterized protein {ECO:0000313|EnsemblPlants:HORVU.MOREX.r3.1HG0029320.1};	FOG: PPR repeat	--	PF13041.9:PPR repeat family	--	--	--
HORVU.MOREX.r3.1HG0029510	turquoise	6715.4096837385	5786.37440375787	929.035279980627	4857.33912377724	1.0715	1.3276	1.7923	0.6479	0.629	0.5219	0.8331	1.4461	0.7677	0.5858	0.6288	0.4298	3.3989	2.96	1.9902	2.7885	1.9229	2.6174	1H	137997034	138032939	+	HORVU.MOREX.r3.1HG0029510	--	--	--	uncharacterized protein LOC123427196 isoform X1 [Hordeum vulgare subsp. vulgare]	--	A0A8I6X3N3_HORVV SubName: Full=Uncharacterized protein {ECO:0000313|EnsemblPlants:HORVU.MOREX.r3.1HG0029510.1};	--	--	PF07699.16:Tyrosine-protein kinase ephrin type A/B receptor-like	--	--	--
HORVU.MOREX.r3.1HG0029820	turquoise	7105.13700244578	5861.42623481976	1243.71076762602	4617.71546719375	0	0	0	0.499	0	0	0.128	0	0	0	0	0	41.4942	50.6163	40.2891	32.2877	39.0323	31.6745	1H	141263703	141265064	-	HORVU.MOREX.r3.1HG0029820	--	K00485 dimethylaniline monooxygenase (N-oxide forming) / hypotaurine monooxygenase [EC:1.14.13.8 1.8.1.-] | (RefSeq) probable flavin-containing monooxygenase 1 (A)	ko00430: Taurine and hypotaurine metabolism; ko01100: Metabolic pathways	flavin-containing monooxygenase FMO GS-OX-like 5 [Hordeum vulgare subsp. vulgare]	GSXL2_ARATH RecName: Full=Flavin-containing monooxygenase FMO GS-OX-like 2; EC=1.8.-.-; AltName: Full=Flavin-monooxygenase glucosinolate S-oxygenase-like 2;	A0A8I6WI81_HORVV RecName: Full=Flavin-containing monooxygenase {ECO:0000256|RuleBase:RU361177}; EC=1.-.-.- {ECO:0000256|RuleBase:RU361177};	Flavin-containing monooxygenase	GO:0050660,flavin adenine dinucleotide binding; GO:0004499,N,N-dimethylaniline monooxygenase activity; GO:0050661,NADP binding; GO:0050832,defense response to fungus; GO:0000166,nucleotide binding; GO:0003674,molecular_function; GO:0005488,binding; GO:0036094,small molecule binding; GO:0043167,ion binding; GO:0043168,anion binding; GO:0097159,organic cyclic compound binding; GO:1901265,nucleoside…	PF00743.22:Flavin-binding monooxygenase-like	--	--	--
HORVU.MOREX.r3.1HG0029890	turquoise	4577.08707875157	3999.43253165974	577.654547091838	3421.7779845679	0	0.5108	0.3206	0.32	0.1355	0.1709	0.5317	0.3699	0.3831	0.0461	0.2573	0.0503	2.6748	1.0243	0.386	2.1621	0.8795	2.1672	1H	141584318	141585983	+	HORVU.MOREX.r3.1HG0029890	--	K14484 auxin-responsive protein IAA | (RefSeq) auxin-responsive protein IAA16-like isoform X1 (A)	ko04075: Plant hormone signal transduction	auxin-responsive protein IAA16-like isoform X1 [Hordeum vulgare subsp. vulgare]	IAA16_ORYSJ RecName: Full=Auxin-responsive protein IAA16; AltName: Full=Indoleacetic acid-induced protein 16;	F2DY90_HORVV RecName: Full=Auxin-responsive protein {ECO:0000256|RuleBase:RU004549};	--	GO:0005634,nucleus; GO:0009734,auxin-activated signaling pathway; GO:0006355,regulation of DNA-templated transcription; GO:0007154,cell communication; GO:0007165,signal transduction; GO:0008150,biological_process; GO:0009719,response to endogenous stimulus; GO:0009725,response to hormone; GO:0009733,response to auxin; GO:0009755,hormone-mediated signaling pathway; GO:0009987,cellular process; GO:…	PF02309.19:AUX/IAA family	--	--	--
HORVU.MOREX.r3.1HG0029900	turquoise	7942.83685744794	6530.45360226162	1412.38325518632	5118.07034707531	35.8618	37.9851	41.4002	47.7569	44.2734	43.4662	43.4284	39.378	42.4258	44.5653	49.0042	37.552	129.463	107.712	89.0862	140.454	103.52	130.776	1H	142338713	142341509	+	HORVU.MOREX.r3.1HG0029900	--	K02739 20S proteasome subunit beta 2 [EC:3.4.25.1] | (RefSeq) proteasome subunit beta type-7-B-like (A)	ko03050: Proteasome	proteasome subunit beta type-7-B-like [Hordeum vulgare subsp. vulgare]	PSB7B_ARATH RecName: Full=Proteasome subunit beta type-7-B; EC=3.4.25.1; AltName: Full=20S proteasome beta subunit B-2; AltName: Full=Proteasome component FC; AltName: Full=Proteasome subunit beta type-2; Flags: Precursor;	A0A8I6X3P4_HORVV RecName: Full=Proteasome subunit beta {ECO:0000256|RuleBase:RU004203};	20S proteasome, regulatory subunit beta type PSMB7/PSMB10/PUP1	GO:0005634,nucleus; GO:0009536,plastid; GO:0000502,proteasome complex; GO:0005839,proteasome core complex; GO:0019774,proteasome core complex, beta-subunit complex; GO:0004175,endopeptidase activity; GO:0004298,threonine-type endopeptidase activity; GO:0010498,proteasomal protein catabolic process; GO:0003674,molecular_function; GO:0003824,catalytic activity; GO:0008233,peptidase activity; GO:001…	PF00227.29:Proteasome subunit	--	--	--
HORVU.MOREX.r3.1HG0029910	turquoise	5825.64697698577	4974.36	851.288114634771	4123.07074771623	6.8859	7.4199	11.6064	2.1938	3.0293	2.6558	10.0812	6.5957	11.5131	3.5196	3.3211	2.3842	24.9557	19.6236	24.2073	21.967	12.5967	19.0013	1H	142394379	142398112	-	HORVU.MOREX.r3.1HG0029910	--	K00844 hexokinase [EC:2.7.1.1] | (RefSeq) hexokinase-7 (A)	ko00010: Glycolysis / Gluconeogenesis; ko00051: Fructose and mannose metabolism; ko00052: Galactose metabolism; ko00500: Starch and sucrose metabolism; ko00520: Amino sugar and nucleotide sugar metabolism; ko01100: Metabolic pathways; ko01110: Biosynthesis of secondary metabolites; ko01200: Carbon metabolism; ko01250: Biosynthesis of nucleotide sugars	hexokinase-7 [Hordeum vulgare subsp. vulgare]	HXK7_ORYSJ RecName: Full=Hexokinase-7; EC=2.7.1.1 {ECO:0000305|PubMed:16552590}; AltName: Full=Hexokinase-6;	A0A8I6WG67_HORVV RecName: Full=Phosphotransferase {ECO:0000256|RuleBase:RU362007}; EC=2.7.1.- {ECO:0000256|RuleBase:RU362007};	Hexokinase	GO:0005829,cytosol; GO:0005739,mitochondrion; GO:0005524,ATP binding; GO:0008865,fructokinase activity; GO:0004340,glucokinase activity; GO:0005536,glucose binding; GO:0046835,carbohydrate phosphorylation; GO:0001678,cellular glucose homeostasis; GO:0051156,glucose 6-phosphate metabolic process; GO:0006006,glucose metabolic process; GO:0006096,glycolytic process; GO:0000166,nucleotide binding; GO…	PF03727.19:Hexokinase	--	--	--
HORVU.MOREX.r3.1HG0030010	turquoise	8479.1585791731	7029.7755427071	1449.38	5580.3925062411	0.6814	0	0.024	0.0274	0	0	0	0	0.023	0	0	0	6.9315	6.3266	4.8356	6.8403	5.3551	7.4697	1H	143983334	143985331	-	HORVU.MOREX.r3.1HG0030010	--	--	--	protein IQ-domain 26-like isoform X1 [Hordeum vulgare subsp. vulgare]	IQD26_ARATH RecName: Full=Protein IQ-domain 26 {ECO:0000303|PubMed:16368012}; Short=AtIQD26 {ECO:0000303|PubMed:16368012};	A0A8I6X1B1_HORVV RecName: Full=DUF4005 domain-containing protein {ECO:0000259|Pfam:PF13178};	--	GO:0005737,cytoplasm; GO:0005856,cytoskeleton; GO:0005886,plasma membrane; GO:0005516,calmodulin binding; GO:0003674,molecular_function; GO:0005488,binding; GO:0005515,protein binding; GO:0005575,cellular_component; GO:0005622,intracellular anatomical structure; GO:0110165,cellular anatomical entity; GO:0043226,organelle; GO:0043228,non-membrane-bounded organelle; GO:0043229,intracellular organel…	PF00612.30:IQ calmodulin-binding motif	--	--	--
HORVU.MOREX.r3.1HG0030080	turquoise	3717.00694845754	3144.74614025818	572.260808199366	2572.48533205881	18.0481	16.4971	18.2229	17.0813	17.7899	18.2427	24.4697	16.9522	24.0497	17.947	19.7353	15.7714	28.1789	26.2321	26.928	25.7594	22.878	26.4291	1H	144695594	144700425	+	HORVU.MOREX.r3.1HG0030080	--	K13989 Derlin-2/3 | (RefSeq) derlin-1 (A)	ko04141: Protein processing in endoplasmic reticulum	derlin-1 [Hordeum vulgare subsp. vulgare]	DERL1_ORYSJ RecName: Full=Derlin-1; AltName: Full=18 kDa cold-induced protein; AltName: Full=DER1-like protein 1; AltName: Full=OsDerlin 1-1;	F2DDM5_HORVV RecName: Full=Derlin {ECO:0000256|RuleBase:RU363059};	Predicted membrane protein	GO:0000839,Hrd1p ubiquitin ligase ERAD-L complex; GO:0030176,integral component of endoplasmic reticulum membrane; GO:0051787,misfolded protein binding; GO:0030968,endoplasmic reticulum unfolded protein response; GO:0030433,ubiquitin-dependent ERAD pathway; GO:0003674,molecular_function; GO:0005488,binding; GO:0005515,protein binding; GO:0006950,response to stress; GO:0006986,response to unfolded…	PF04511.18:Der1-like family	--	--	--
HORVU.MOREX.r3.1HG0030090	turquoise	6744.77354124507	5752.57407489594	992.19946634913	4760.37460854681	0.1486	0	0	0	0	0	0.0382	0	0	0	0	0.0613	1.2548	0.9777	0.4708	0.8791	0.5081	0.5338	1H	144805799	144807523	-	HORVU.MOREX.r3.1HG0030090	--	--	--	hypothetical protein ZWY2020_058348 [Hordeum vulgare]	PLRX1_ARATH RecName: Full=Pollen-specific leucine-rich repeat extensin-like protein 1; Short=AtPEX1; Short=Pollen-specific LRR/EXTENSIN1; AltName: Full=Cell wall hydroxyproline-rich glycoprotein; Flags: Precursor;	F2CYY8_HORVV SubName: Full=Predicted protein {ECO:0000313|EMBL:BAJ88059.1};	--	GO:0005576,extracellular region; GO:0005199,structural constituent of cell wall; GO:0071555,cell wall organization; GO:0009860,pollen tube growth; GO:0003674,molecular_function; GO:0005198,structural molecule activity; GO:0008150,biological_process; GO:0009987,cellular process; GO:0016043,cellular component organization; GO:0045229,external encapsulating structure organization; GO:0071554,cell wa…	PF13855.9:Leucine rich repeat	--	--	--
HORVU.MOREX.r3.1HG0030120	turquoise	7579.2189178608	6321.28025535141	1257.93866250939	5063.34159284202	5.6921	8.1053	7.6747	7.7639	8.2864	5.8283	7.4315	10.6145	12.1496	5.9643	6.4969	6.2889	20.4645	21.4969	20.4478	20.9101	16.9215	19.4905	1H	145422720	145438009	-	HORVU.MOREX.r3.1HG0030120	--	K01409 N6-L-threonylcarbamoyladenine synthase [EC:2.3.1.234] | (RefSeq) probable tRNA N6-adenosine threonylcarbamoyltransferase (A)	--	probable tRNA N6-adenosine threonylcarbamoyltransferase [Hordeum vulgare subsp. vulgare]	OSGP2_ARATH RecName: Full=Probable tRNA N6-adenosine threonylcarbamoyltransferase, mitochondrial {ECO:0000255|HAMAP-Rule:MF_03179}; EC=2.3.1.234 {ECO:0000255|HAMAP-Rule:MF_03179}; AltName: Full=Glycoprotease 1 {ECO:0000255|HAMAP-Rule:MF_03179}; AltName: Full=N6-L-threonylcarbamoyladenine synthase {ECO:0000255|HAMAP-Rule:MF_03179}; Short=t(6)A synthase {ECO:0000255|HAMAP-Rule:MF_03179}; AltName: F…	A0A452Y5X7_AEGTS RecName: Full=Probable tRNA N6-adenosine threonylcarbamoyltransferase {ECO:0000256|HAMAP-Rule:MF_03180}; EC=2.3.1.234 {ECO:0000256|HAMAP-Rule:MF_03180}; AltName: Full=Glycoprotease 2 {ECO:0000256|HAMAP-Rule:MF_03180}; AltName: Full=t(6)A37 threonylcarbamoyladenosine biosynthesis protein GCP2 {ECO:0000256|HAMAP-Rule:MF_03180}; AltName: Full=tRNA threonylcarbamoyladenosine biosynth…	Predicted metalloprotease with chaperone activity (RNAse H/HSP70 fold)	GO:0005743,mitochondrial inner membrane; GO:0005739,mitochondrion; GO:0046872,metal ion binding; GO:0061711,N(6)-L-threonylcarbamoyladenine synthase activity; GO:0009793,embryo development ending in seed dormancy; GO:0002949,tRNA threonylcarbamoyladenosine modification; GO:0003674,molecular_function; GO:0005488,binding; GO:0043167,ion binding; GO:0043169,cation binding; GO:0003824,catalytic activ…	PF00814.28:tRNA N6-adenosine threonylcarbamoyltransferase	--	--	--
HORVU.MOREX.r3.1HG0030200	turquoise	3872.1356243257	3310.32411142488	561.811512900823	2748.51259852406	0.2839	0	0.1402	0.1066	0.0263	0.0498	0.1276	0.1293	0	0.0537	0.225	0.205	1.6309	0.7267	0.7649	0.5601	0.7824	0.5587	1H	147170144	147171948	+	HORVU.MOREX.r3.1HG0030200	--	--	--	protein GRAVITROPIC IN THE LIGHT 1-like [Hordeum vulgare subsp. vulgare]	GIL1_ARATH RecName: Full=Protein GRAVITROPIC IN THE LIGHT 1 {ECO:0000303|PubMed:16640600};	F2E380_HORVV SubName: Full=Predicted protein {ECO:0000313|EMBL:BAK01802.1};	--	GO:0009959,negative gravitropism; GO:0009639,response to red or far red light; GO:0008150,biological_process; GO:0009605,response to external stimulus; GO:0009606,tropism; GO:0009628,response to abiotic stimulus; GO:0009629,response to gravity; GO:0009630,gravitropism; GO:0050896,response to stimulus; GO:0009314,response to radiation; GO:0009416,response to light stimulus	PF04859.15:Plant protein of unknown function (DUF641)	--	--	--
HORVU.MOREX.r3.1HG0030240	turquoise	1610.00875347514	1223.44963227586	386.559121199284	836.890511076574	5.8442	4.6664	6.6402	3.3314	4.2725	3.7126	7.6598	6.8475	4.7001	3.5057	4.3678	5.2773	7.4511	7.6805	7.1286	7.3767	6.2231	6.5087	1H	147517412	147532134	-	HORVU.MOREX.r3.1HG0030240	--	K02218 casein kinase 1 [EC:2.7.11.1] | (RefSeq) casein kinase 1-like protein 2 isoform X1 (A)	--	casein kinase 1-like protein HD16 isoform X1 [Hordeum vulgare subsp. vulgare]	HD16N_ORYSJ RecName: Full=Casein kinase 1-like protein HD16 {ECO:0000305}; EC=2.7.11.1 {ECO:0000305}; AltName: Full=Os03g0793500 protein {ECO:0000312|EMBL:BAF13445.1}; AltName: Full=Protein EARLY FLOWERING 1 {ECO:0000303|PubMed:20400938}; AltName: Full=Protein HEADING DATE 16 {ECO:0000303|PubMed:23789941};	A0A8I6WG73_HORVV RecName: Full=Protein kinase domain-containing protein {ECO:0000259|PROSITE:PS50011};	Casein kinase (serine/threonine/tyrosine protein kinase)	GO:0005737,cytoplasm; GO:0005634,nucleus; GO:0005524,ATP binding; GO:0106310,protein serine kinase activity; GO:0004674,protein serine/threonine kinase activity; GO:0006897,endocytosis; GO:0009908,flower development; GO:0009740,gibberellic acid mediated signaling pathway; GO:0010476,gibberellin mediated signaling pathway; GO:0018105,peptidyl-serine phosphorylation; GO:0040008,regulation of growth…	PF00069.28:Protein kinase domain	--	--	--
HORVU.MOREX.r3.1HG0030320	turquoise	2815.64250491082	2224.05722143866	591.585283472159	1632.4719379665	5.6501	2.9648	3.4986	2.8274	3.5142	2.8766	2.8864	2.5644	2.7903	4.5299	5.8827	4.2111	8.1491	6.4864	6.9889	10.3456	12.907	10.3113	1H	148340944	148363285	-	HORVU.MOREX.r3.1HG0030320	--	K00430 peroxidase [EC:1.11.1.7] | (RefSeq) peroxidase 42-like (A)	ko00940: Phenylpropanoid biosynthesis; ko01100: Metabolic pathways; ko01110: Biosynthesis of secondary metabolites	peroxidase 42-like [Hordeum vulgare subsp. vulgare]	PER1_SORBI RecName: Full=Cationic peroxidase SPC4; EC=1.11.1.7; Flags: Precursor;	A0A8I6WBW4_HORVV RecName: Full=Peroxidase {ECO:0000256|RuleBase:RU362060}; EC=1.11.1.7 {ECO:0000256|RuleBase:RU362060};	--	GO:0005576,extracellular region; GO:0009505,plant-type cell wall; GO:0005509,calcium ion binding; GO:0020037,heme binding; GO:0004601,peroxidase activity; GO:0042744,hydrogen peroxide catabolic process; GO:0006979,response to oxidative stress; GO:0003674,molecular_function; GO:0005488,binding; GO:0043167,ion binding; GO:0043169,cation binding; GO:0046872,metal ion binding; GO:0046906,tetrapyrrole…	PF00141.26:Peroxidase	--	--	--
HORVU.MOREX.r3.1HG0030330	turquoise	4137.41034718528	3480.51302193455	656.897325250732	2823.61569668382	3.5068	3.8314	2.8936	0.884	1.1062	0.9913	2.0162	3.4331	1.63	0.7726	0.9952	1.2957	7.4804	6.6599	6.2699	4.1812	3.8193	4.5671	1H	148353910	148355276	+	HORVU.MOREX.r3.1HG0030330	--	K05349 beta-glucosidase [EC:3.2.1.21] | (RefSeq) lysosomal beta glucosidase-like (A)	ko00460: Cyanoamino acid metabolism; ko00500: Starch and sucrose metabolism; ko00999: Biosynthesis of various plant secondary metabolites; ko01100: Metabolic pathways; ko01110: Biosynthesis of secondary metabolites	beta-glucosidase BoGH3B-like isoform X3 [Hordeum vulgare subsp. vulgare]	XYL2_MEDSV RecName: Full=Beta-xylosidase/alpha-L-arabinofuranosidase 2 {ECO:0000303|PubMed:17615411, ECO:0000312|EMBL:ABQ45228.1}; AltName: Full=Xylan 1,4-beta-xylosidase/Alpha-L-arabinofuranosidase 2; Short=MsXyl2 {ECO:0000303|PubMed:17615411}; Includes: RecName: Full=Beta-xylosidase; EC=3.2.1.37; AltName: Full=1,4-beta-D-xylan xylohydrolase {ECO:0000250|UniProtKB:P48792}; AltName: Full=Xylan 1,…	A0A8I6WRC3_HORVV RecName: Full=Glyco_hydro_3 domain-containing protein {ECO:0000259|Pfam:PF00933};	--	GO:0005576,extracellular region; GO:0046556,alpha-L-arabinofuranosidase activity; GO:0009044,xylan 1,4-beta-xylosidase activity; GO:0045493,xylan catabolic process; GO:0003674,molecular_function; GO:0003824,catalytic activity; GO:0004553,hydrolase activity, hydrolyzing O-glycosyl compounds; GO:0016787,hydrolase activity; GO:0016798,hydrolase activity, acting on glycosyl bonds; GO:0097599,xylanase…	PF00933.24:Glycosyl hydrolase family 3 N terminal domain	--	--	--
HORVU.MOREX.r3.1HG0030590	turquoise	8542.78977606218	7091.05321144983	1451.73656461235	5639.31664683748	54.3558	56.2225	59.9166	55.7425	56.7577	41.4618	56.6702	54.6247	64.996	41.1763	49.0343	35.634	269.629	274.083	257.792	264.962	210.314	270.403	1H	149483151	149487001	-	HORVU.MOREX.r3.1HG0030590	--	K15104 solute carrier family 25 (mitochondrial oxoglutarate transporter), member 11 | (RefSeq) mitochondrial dicarboxylate/tricarboxylate transporter DTC-like (A)	--	mitochondrial dicarboxylate/tricarboxylate transporter DTC-like [Hordeum vulgare subsp. vulgare]	DTC_ARATH RecName: Full=Mitochondrial dicarboxylate/tricarboxylate transporter DTC; AltName: Full=Dicarboxylate/tricarboxylate carrier;	A0A8I6WG81_HORVV SubName: Full=Uncharacterized protein {ECO:0000313|EnsemblPlants:HORVU.MOREX.r3.1HG0030590.1};	Mitochondrial oxoglutarate/malate carrier proteins	GO:0009941,chloroplast envelope; GO:0016021,integral component of membrane; GO:0005743,mitochondrial inner membrane; GO:0005739,mitochondrion; GO:0009505,plant-type cell wall; GO:0000325,plant-type vacuole; GO:0009506,plasmodesma; GO:0009536,plastid; GO:0005310,dicarboxylic acid transmembrane transporter activity; GO:0022857,transmembrane transporter activity; GO:0015142,tricarboxylic acid transm…	PF00153.30:Mitochondrial carrier protein	--	--	--
HORVU.MOREX.r3.1HG0030630	turquoise	7665.09559156515	6562.46932495774	1102.62626660741	5459.84305835032	2.0766	2.2038	2.2403	1.615	1.286	1.0362	2.2431	1.8918	2.7073	1.337	0.8593	1.3514	25.584	16.3443	9.0776	19.6567	9.7147	17.9551	1H	149743659	149755800	+	HORVU.MOREX.r3.1HG0030630	--	K13430 serine/threonine-protein kinase PBS1 [EC:2.7.11.1] | (RefSeq) probable serine/threonine-protein kinase PBL7 (A)	ko04626: Plant-pathogen interaction	probable serine/threonine-protein kinase PBL7 isoform X2 [Hordeum vulgare subsp. vulgare]	PBL7_ARATH RecName: Full=Probable serine/threonine-protein kinase PBL7 {ECO:0000305}; EC=2.7.11.1 {ECO:0000269|PubMed:21855796}; AltName: Full=CDG1-like protein 1 {ECO:0000303|PubMed:21855796}; AltName: Full=PBS1-like protein 7 {ECO:0000303|PubMed:20413097};	F2EGF6_HORVV SubName: Full=Predicted protein {ECO:0000313|EMBL:BAK06428.1};	Serine/threonine protein kinase	GO:0005886,plasma membrane; GO:0005524,ATP binding; GO:0106310,protein serine kinase activity; GO:0004674,protein serine/threonine kinase activity; GO:0009742,brassinosteroid mediated signaling pathway; GO:1900459,positive regulation of brassinosteroid mediated signaling pathway; GO:0006468,protein phosphorylation; GO:0000166,nucleotide binding; GO:0003674,molecular_function; GO:0005488,binding; …	PF07714.20:Protein tyrosine and serine/threonine kinase	--	--	--
HORVU.MOREX.r3.1HG0031170	turquoise	148.80023359195	43.2024405792318	105.597793012719	-62.3954	0	0	0	0.1653	0	0	0	0.2674	0	0	0.4651	0.3633	0.1488	0.161	0.4186	0.2895	0.1673	0.3013	1H	152425794	152426762	-	HORVU.MOREX.r3.1HG0031170	--	K13210 far upstream element-binding protein | (RefSeq) far upstream element-binding protein 2-like (A)	--	hypothetical protein ZWY2020_046670 [Hordeum vulgare]	--	A0A8I6WS16_HORVV SubName: Full=Uncharacterized protein {ECO:0000313|EnsemblPlants:HORVU.MOREX.r3.1HG0031170.1};	K-homology type RNA binding proteins	--	PF00013.32:KH domain	--	--	--
HORVU.MOREX.r3.1HG0031180	turquoise	6065.62952958413	5070.01447999396	995.615049590172	4074.39943040379	2.4255	3.317	2.915	3.7699	3.3139	2.1082	3.8592	4.3232	3.5828	1.9458	2.5342	1.24	6.8945	5.6681	5.9905	7.1763	5.6812	6.4413	1H	152603641	152617040	+	HORVU.MOREX.r3.1HG0031180	--	K20855 beta-1,3-galactosyltransferase 1/2/3/4/5/7/8 [EC:2.4.1.-] | (RefSeq) beta-1,3-galactosyltransferase 7-like (A)	--	probable beta-1,3-galactosyltransferase 12 [Hordeum vulgare subsp. vulgare]	B3GTC_ARATH RecName: Full=Probable beta-1,3-galactosyltransferase 12; EC=2.4.1.-;	A0A8I6WNU0_HORVV RecName: Full=Hexosyltransferase {ECO:0000256|RuleBase:RU363063}; EC=2.4.1.- {ECO:0000256|RuleBase:RU363063};	Galactosyltransferases	GO:0005794,Golgi apparatus; GO:0000139,Golgi membrane; GO:0016021,integral component of membrane; GO:0008378,galactosyltransferase activity; GO:0016757,glycosyltransferase activity; GO:0008194,UDP-glycosyltransferase activity; GO:0006486,protein glycosylation; GO:0003674,molecular_function; GO:0003824,catalytic activity; GO:0016740,transferase activity; GO:0016758,hexosyltransferase activity; GO:…	PF01762.24:Galactosyltransferase	--	--	--
HORVU.MOREX.r3.1HG0031320	turquoise	6202.34556778551	5190.39036447854	1011.95520330697	4178.43516117157	29.1325	34.0744	33.0107	31.1191	29.4243	23.5325	27.8606	30.3421	34.7496	22.4514	25.4816	18.818	48.3238	51.235	44.4484	46.5851	44.287	44.8363	1H	154852490	154868986	+	HORVU.MOREX.r3.1HG0031320	--	K00670 N-alpha-acetyltransferase 30 [EC:2.3.1.256] | (RefSeq) N-alpha-acetyltransferase MAK3-like (A)	--	N-alpha-acetyltransferase MAK3 [Hordeum vulgare subsp. vulgare]	MAK3_ARATH RecName: Full=N-alpha-acetyltransferase MAK3; EC=2.3.1.256 {ECO:0000303|PubMed:12897255}; AltName: Full=N-acetyltransferase MAK3 homolog; Short=AtMAK3; AltName: Full=Protein PHOTOSYNTHESIS ALTERED MUTANT 21;	A0A8I6WIB0_HORVV RecName: Full=N-acetyltransferase domain-containing protein {ECO:0000259|PROSITE:PS51186};	N-acetyltransferase	GO:0005737,cytoplasm; GO:0031417,NatC complex; GO:0004596,peptide alpha-N-acetyltransferase activity; GO:0017196,N-terminal peptidyl-methionine acetylation; GO:0003674,molecular_function; GO:0003824,catalytic activity; GO:0008080,N-acetyltransferase activity; GO:0016407,acetyltransferase activity; GO:0016410,N-acyltransferase activity; GO:0016740,transferase activity; GO:0016746,acyltransferase a…	PF00583.28:Acetyltransferase (GNAT) family	GNAT	TR	GNAT
HORVU.MOREX.r3.1HG0031450	turquoise	6721.07335875307	5820.99280621621	900.080552536857	4920.91225367936	9.1305	8.6686	10.5629	8.152	8.6488	7.768	9.837	9.4875	9.172	6.8642	7.7797	5.9155	17.5333	14.3775	11.9018	15.1954	11.63	13.7481	1H	155937729	155943445	-	HORVU.MOREX.r3.1HG0031450	--	K23741 endoplasmic reticulum Man9GlcNAc2 1,2-alpha-mannosidase [EC:3.2.1.209] | (RefSeq) mannosyl-oligosaccharide 1,2-alpha-mannosidase MNS3-like (A)	ko00510: N-Glycan biosynthesis; ko00513: Various types of N-glycan biosynthesis; ko01100: Metabolic pathways; ko04141: Protein processing in endoplasmic reticulum	mannosyl-oligosaccharide 1,2-alpha-mannosidase MNS3 isoform X1 [Hordeum vulgare subsp. vulgare]	MNS3_ARATH RecName: Full=Mannosyl-oligosaccharide 1,2-alpha-mannosidase MNS3; EC=3.2.1.113 {ECO:0000269|PubMed:20023195}; EC=3.2.1.209 {ECO:0000269|PubMed:20023195};	M0WEB1_HORVV RecName: Full=alpha-1,2-Mannosidase {ECO:0000256|RuleBase:RU361193}; EC=3.2.1.- {ECO:0000256|RuleBase:RU361193};	1, 2-alpha-mannosidase	GO:0005783,endoplasmic reticulum; GO:0005768,endosome; GO:0005794,Golgi apparatus; GO:0005797,Golgi medial cisterna; GO:0016021,integral component of membrane; GO:0016020,membrane; GO:0005802,trans-Golgi network; GO:0004559,alpha-mannosidase activity; GO:0005509,calcium ion binding; GO:0004571,mannosyl-oligosaccharide 1,2-alpha-mannosidase activity; GO:0005975,carbohydrate metabolic process; GO:0…	PF01532.23:Glycosyl hydrolase family 47	--	--	--
HORVU.MOREX.r3.1HG0031480	turquoise	6702.18560590201	5456.54556196341	1245.6400439386	4210.90551802482	0.7379	1.1478	1.3987	1.9275	2.0028	0.9006	0.9096	1.3713	1.6156	1.6422	1.3095	0.4019	6.9708	7.8999	8.7552	8.3253	5.1152	5.757	1H	156554762	156561576	-	HORVU.MOREX.r3.1HG0031480	--	K04125 gibberellin 2beta-dioxygenase [EC:1.14.11.13] | (RefSeq) gibberellin 2-beta-dioxygenase 3-like (A)	ko00904: Diterpenoid biosynthesis; ko01110: Biosynthesis of secondary metabolites	gibberellin 2-beta-dioxygenase 3-like [Hordeum vulgare subsp. vulgare]	G2OX_PHACN RecName: Full=Gibberellin 2-beta-dioxygenase; EC=1.14.11.13; AltName: Full=GA 2-oxidase; AltName: Full=Gibberellin 2-beta-hydroxylase; AltName: Full=Gibberellin 2-oxidase;	F2D011_HORVV SubName: Full=Predicted protein {ECO:0000313|EMBL:BAJ88432.1};	Iron/ascorbate family oxidoreductases	GO:0052634,C-19 gibberellin 2-beta-dioxygenase activity; GO:0046872,metal ion binding; GO:0009686,gibberellin biosynthetic process; GO:0003674,molecular_function; GO:0003824,catalytic activity; GO:0016491,oxidoreductase activity; GO:0016705,oxidoreductase activity, acting on paired donors, with incorporation or reduction of molecular oxygen; GO:0016706,2-oxoglutarate-dependent dioxygenase activit…	PF03171.23:2OG-Fe(II) oxygenase superfamily	--	--	--
HORVU.MOREX.r3.1HG0031520	turquoise	8593.55563190816	7228.04787757931	1365.50775432884	5862.54012325047	1.0937	0.3552	0.7198	0.2433	0.2704	0.3552	0.4889	0.4428	0.2803	0.2913	0.3138	0.3176	11.2505	10.1459	6.5985	9.2819	5.7425	8.8714	1H	156642522	156672396	-	HORVU.MOREX.r3.1HG0031520	--	K09422 transcription factor MYB, plant | (RefSeq) transcription factor MYB3R-2 (A)	--	transcription factor MYB3R-4-like isoform X1 [Hordeum vulgare subsp. vulgare]	MB3R4_ARATH RecName: Full=Transcription factor MYB3R-4 {ECO:0000303|PubMed:11597504}; AltName: Full=Myb-related protein 3R-4 {ECO:0000303|PubMed:11597504}; AltName: Full=Protein ENHANCED DEFECTIVE CYTOKINESIS {ECO:0000303|PubMed:25806785};	A0A287F185_HORVV SubName: Full=Uncharacterized protein {ECO:0000313|EnsemblPlants:HORVU.MOREX.r3.1HG0031520.1};	Transcription factor, Myb superfamily	GO:0005634,nucleus; GO:0009524,phragmoplast; GO:0005819,spindle; GO:0001228,DNA-binding transcription activator activity, RNA polymerase II-specific; GO:0003700,DNA-binding transcription factor activity; GO:0000981,DNA-binding transcription factor activity, RNA polymerase II-specific; GO:0000978,RNA polymerase II cis-regulatory region sequence-specific DNA binding; GO:0043565,sequence-specific DN…	PF00249.34:Myb-like DNA-binding domain	MYB	TF	MYB->MYB
HORVU.MOREX.r3.1HG0031730	turquoise	8144.05439094507	6888.25275969072	1255.80163125435	5632.45112843638	2.5255	0.6495	0.6639	1.1273	0.5486	0.2201	1.6809	2.0557	0.6769	0.6109	0.9629	1.0913	75.2216	50.8487	29.8784	56.4765	31.2824	53.1865	1H	157319007	157325311	-	HORVU.MOREX.r3.1HG0031730	--	K02542 DNA replication licensing factor MCM6 [EC:5.6.2.3] | (RefSeq) DNA replication licensing factor MCM6 (A)	ko03030: DNA replication	DNA replication licensing factor MCM6 [Hordeum vulgare subsp. vulgare]	MCM6_ORYSJ RecName: Full=DNA replication licensing factor MCM6; EC=3.6.4.12; AltName: Full=Minichromosome maintenance protein 6; Short=OsMCM6;	M0UEL1_HORVV RecName: Full=DNA replication licensing factor MCM6 {ECO:0000256|RuleBase:RU368064}; EC=3.6.4.12 {ECO:0000256|RuleBase:RU368064};	DNA replication licensing factor, MCM6 component	GO:0042555,MCM complex; GO:0005634,nucleus; GO:0005524,ATP binding; GO:0016887,ATP hydrolysis activity; GO:0003678,DNA helicase activity; GO:0046872,metal ion binding; GO:0003697,single-stranded DNA binding; GO:0006270,DNA replication initiation; GO:0006268,DNA unwinding involved in DNA replication; GO:0000727,double-strand break repair via break-induced replication; GO:1902969,mitotic DNA replic…	PF00493.26:MCM P-loop domain	--	--	--
HORVU.MOREX.r3.1HG0031940	turquoise	203.845516182645	165.068605305145	38.7769108775008	126.291694427644	8.3196	7.5311	6.3684	4.2078	3.0683	3.6512	4.0102	6.9711	8.1032	4.5464	4.6055	4.1851	14.4754	3.0745	2.5378	8.5121	1.7754	10.7783	1H	159201063	159203411	-	HORVU.MOREX.r3.1HG0031940	--	K15382 solute carrier family 50 (sugar transporter) | (RefSeq) bidirectional sugar transporter SWEET3a-like (A)	--	bidirectional sugar transporter SWEET3a [Hordeum vulgare subsp. vulgare]	SWT3B_ORYSJ RecName: Full=Bidirectional sugar transporter SWEET3b; Short=OsSWEET3b;	A0A8I6X1F6_HORVV RecName: Full=Bidirectional sugar transporter SWEET {ECO:0000256|RuleBase:RU910715};	Multitransmembrane protein	GO:0016021,integral component of membrane; GO:0005887,integral component of plasma membrane; GO:0051119,sugar transmembrane transporter activity; GO:0008643,carbohydrate transport; GO:0003674,molecular_function; GO:0005215,transporter activity; GO:0015144,carbohydrate transmembrane transporter activity; GO:0022857,transmembrane transporter activity; GO:0006810,transport; GO:0008150,biological_pro…	PF03083.19:Sugar efflux transporter for intercellular exchange	--	--	--
HORVU.MOREX.r3.1HG0031980	turquoise	8409.01813685805	7172.04767611024	1236.97046074782	5935.07721536242	4.1858	5.2608	5.1173	3.1785	4.4396	3.1495	4.6873	6.2741	4.8689	3.4264	3.2904	2.229	15.0717	13.4808	11.2214	13.3925	8.9622	12.9158	1H	159886361	159893464	-	HORVU.MOREX.r3.1HG0031980	--	K23877 xyloglucan O-acetyltransferase | (RefSeq) protein ALTERED XYLOGLUCAN 4-like (A)	--	protein trichome birefringence-like 26 [Hordeum vulgare subsp. vulgare]	TBL26_ARATH RecName: Full=Protein trichome birefringence-like 26;	F2CXD9_HORVV SubName: Full=Predicted protein {ECO:0000313|EMBL:BAJ87510.1};	--	GO:0005794,Golgi apparatus; GO:0016021,integral component of membrane; GO:0016413,O-acetyltransferase activity; GO:0003674,molecular_function; GO:0003824,catalytic activity; GO:0008374,O-acyltransferase activity; GO:0016407,acetyltransferase activity; GO:0016740,transferase activity; GO:0016746,acyltransferase activity; GO:0016747,acyltransferase activity, transferring groups other than amino-acy…	PF13839.9:GDSL/SGNH-like Acyl-Esterase family found in Pmr5 and Cas1p	--	--	--
HORVU.MOREX.r3.1HG0032140	turquoise	758.66806063472	594.520771119189	164.147289515531	430.373481603657	65.2454	80.0247	70.2361	81.5181	75.9405	72.3747	68.8496	79.396	70.5185	65.4977	69.8153	72.4945	75.292	82.9769	105.124	77.6593	94.4056	83.4095	1H	161160742	161170168	-	HORVU.MOREX.r3.1HG0032140	--	--	--	uncharacterized protein LOC123427807 [Hordeum vulgare subsp. vulgare]	--	F2D860_HORVV SubName: Full=Predicted protein {ECO:0000313|EMBL:BAJ91281.1};	--	--	PF10184.12:Uncharacterized conserved protein (DUF2358)	--	--	--
HORVU.MOREX.r3.1HG0032160	turquoise	2457.98572596651	1731.17894473471	726.806781231794	1004.37216350292	8.0404	13.3227	10.8886	15.3976	13.1863	12.1113	10.8005	9.9227	13.3597	10.8461	11.9774	10.3772	14.3142	15.7922	19.1755	18.9767	20.489	17.9538	1H	161453099	161455937	+	HORVU.MOREX.r3.1HG0032160	--	--	--	rhomboid-like protein 11, chloroplastic [Hordeum vulgare subsp. vulgare]	RBL11_ARATH RecName: Full=Rhomboid-like protein 11, chloroplastic {ECO:0000303|PubMed:17181860}; Short=AtRBL11 {ECO:0000303|PubMed:17181860}; EC=3.4.21.- {ECO:0000305}; Flags: Precursor;	A0A8I6WNV6_HORVV RecName: Full=Rhomboid domain-containing protein {ECO:0000259|Pfam:PF01694};	--	GO:0009507,chloroplast; GO:0009706,chloroplast inner membrane; GO:0016021,integral component of membrane; GO:0019904,protein domain specific binding; GO:0004252,serine-type endopeptidase activity; GO:0006508,proteolysis; GO:0080140,regulation of jasmonic acid metabolic process; GO:0003674,molecular_function; GO:0005488,binding; GO:0005515,protein binding; GO:0003824,catalytic activity; GO:0004175…	PF01694.25:Rhomboid family	--	--	--
HORVU.MOREX.r3.1HG0032230	turquoise	8060.11944118338	6838.41201378709	1221.70742739629	5616.7045863908	0.5196	0.3321	0.3771	0.0516	0.136	0.0804	0.2472	0.348	0.173	0.1388	0.0646	0.0378	3.8102	3.0339	1.845	2.8332	2.143	3.8589	1H	162942772	162954442	+	HORVU.MOREX.r3.1HG0032230	--	K11273 chromosome transmission fidelity protein 1 [EC:3.6.4.13] | (RefSeq) ATP-dependent DNA helicase DDX11-like isoform X1 (A)	--	ATP-dependent DNA helicase DDX11 isoform X1 [Hordeum vulgare subsp. vulgare]	RTEL1_ORYSJ RecName: Full=Regulator of telomere elongation helicase 1 homolog {ECO:0000305}; EC=3.6.4.12 {ECO:0000305};	A0A8I6WRF3_HORVV RecName: Full=DNA helicase {ECO:0000256|ARBA:ARBA00012551}; EC=3.6.4.12 {ECO:0000256|ARBA:ARBA00012551};	Helicase of the DEAD superfamily	GO:0005634,nucleus; GO:0051539,4 iron, 4 sulfur cluster binding; GO:0005524,ATP binding; GO:0016887,ATP hydrolysis activity; GO:0003677,DNA binding; GO:0003678,DNA helicase activity; GO:0070182,DNA polymerase binding; GO:0046872,metal ion binding; GO:0032508,DNA duplex unwinding; GO:0036297,interstrand cross-link repair; GO:0043007,maintenance of rDNA; GO:0070716,mismatch repair involved in maint…	PF06733.18:DEAD_2	--	--	--
HORVU.MOREX.r3.1HG0032260	turquoise	8035.4725180302	6691.69788615092	1343.77463187928	5347.92325427164	6.5555	6.5891	7.4129	6.1509	4.773	4.8492	6.5503	7.6731	8.3425	7.2404	6.9456	6.8847	25.7934	20.461	21.3791	27.859	20.9731	27.7746	1H	163530727	163535306	+	HORVU.MOREX.r3.1HG0032260	--	K13430 serine/threonine-protein kinase PBS1 [EC:2.7.11.1] | (RefSeq) probable serine/threonine-protein kinase PBL7 (A)	ko04626: Plant-pathogen interaction	proline-rich receptor-like protein kinase PERK1 [Hordeum vulgare subsp. vulgare]	PERK1_ARATH RecName: Full=Proline-rich receptor-like protein kinase PERK1; EC=2.7.11.1; AltName: Full=Proline-rich extensin-like receptor kinase 1; Short=AtPERK1;	A0A8I7B0R0_HORVV RecName: Full=Protein kinase domain-containing protein {ECO:0000259|PROSITE:PS50011};	Serine/threonine protein kinase	GO:0016021,integral component of membrane; GO:0005886,plasma membrane; GO:0005524,ATP binding; GO:0004672,protein kinase activity; GO:0106310,protein serine kinase activity; GO:0004674,protein serine/threonine kinase activity; GO:0046777,protein autophosphorylation; GO:0009620,response to fungus; GO:0009611,response to wounding; GO:0000166,nucleotide binding; GO:0003674,molecular_function; GO:000…	PF07714.20:Protein tyrosine and serine/threonine kinase	--	--	--
HORVU.MOREX.r3.1HG0032470	turquoise	4164.04704132618	3494.14985892855	669.897182397634	2824.25267653091	1.2933	2.6198	3.2919	1.7369	2.7039	1.4755	3.8895	5.3941	4.5438	2.8485	3.8021	2.7001	5.9701	7.059	5.896	7.5299	5.1876	6.9421	1H	164078784	164084329	-	HORVU.MOREX.r3.1HG0032470	--	K05681 ATP-binding cassette, subfamily G (WHITE), member 2 | (RefSeq) ABC transporter G family member 12-like (A)	ko02010: ABC transporters	ABC transporter G family member 12-like [Hordeum vulgare subsp. vulgare]	AB12G_ARATH RecName: Full=ABC transporter G family member 12 {ECO:0000303|PubMed:18299247}; Short=ABC transporter ABCG.12 {ECO:0000303|PubMed:18299247}; Short=AtABCG12 {ECO:0000303|PubMed:18299247}; AltName: Full=Protein ECERIFERUM 5 {ECO:0000303|PubMed:11336252, ECO:0000303|PubMed:15499022}; AltName: Full=White-brown complex homolog protein 12 {ECO:0000303|PubMed:15499022}; Short=AtWBC12 {ECO:00…	F2DJI5_HORVV SubName: Full=Predicted protein {ECO:0000313|EMBL:BAJ95256.1};	Transporter, ABC superfamily (Breast cancer resistance protein)	GO:0005783,endoplasmic reticulum; GO:0016021,integral component of membrane; GO:0005886,plasma membrane; GO:0140359,ABC-type transporter activity; GO:0005524,ATP binding; GO:0015562,efflux transmembrane transporter activity; GO:0051607,defense response to virus; GO:0140352,export from cell; GO:0006869,lipid transport; GO:0009737,response to abscisic acid; GO:0009651,response to salt stress; GO:00…	PF01061.27:ABC-2 type transporter	--	--	--
HORVU.MOREX.r3.1HG0032570	turquoise	6752.72627420038	5792.04098137806	960.685292822322	4831.35568855574	12.8187	7.7335	11.3752	9.1356	10.2163	10.8789	13.1098	14.3982	10.502	9.0529	10.6538	8.9618	24.3583	20.0561	16.5527	25.0896	19.9151	24.2356	1H	165743186	165753993	+	HORVU.MOREX.r3.1HG0032570	--	--	--	uncharacterized protein LOC123180758 [Triticum aestivum]	--	A0A452Y759_AEGTS RecName: Full=RING-type domain-containing protein {ECO:0000259|PROSITE:PS50089};	Predicted E3 ubiquitin ligase	GO:0016021,integral component of membrane; GO:0046872,metal ion binding; GO:0044260,cellular macromolecule metabolic process; GO:0044238,primary metabolic process; GO:0003674,molecular_function; GO:0005488,binding; GO:0043167,ion binding; GO:0043169,cation binding; GO:0008150,biological_process; GO:0008152,metabolic process; GO:0009987,cellular process; GO:0043170,macromolecule metabolic process;…	PF00097.28:Zinc finger, C3HC4 type (RING finger)	--	--	--
HORVU.MOREX.r3.1HG0032760	turquoise	5829.80583413576	4959.45144476543	870.354389370339	4089.09705539509	39.5286	42.2791	51.6085	32.3941	36.0773	34.9199	46.7471	47.7493	41.7102	24.7154	28.3601	19.4913	75.5389	73.9892	59.2756	71.715	51.227	68.2565	1H	169067360	169072934	-	HORVU.MOREX.r3.1HG0032760	--	K11093 U1 small nuclear ribonucleoprotein 70kDa | (RefSeq) U1 small nuclear ribonucleoprotein 70 kDa-like (A)	ko03040: Spliceosome	U1 small nuclear ribonucleoprotein 70 kDa-like [Hordeum vulgare subsp. vulgare]	RU17_ARATH RecName: Full=U1 small nuclear ribonucleoprotein 70 kDa; Short=U1 snRNP 70 kDa; Short=U1-70K; Short=snRNP70;	F2D753_HORVV SubName: Full=Predicted protein {ECO:0000313|EMBL:BAJ90924.1};	U1 small nuclear ribonucleoprotein (RRM superfamily)	GO:0016607,nuclear speck; GO:0005634,nucleus; GO:0005685,U1 snRNP; GO:0071004,U2-type prespliceosome; GO:0003729,mRNA binding; GO:0017069,snRNA binding; GO:0030619,U1 snRNA binding; GO:0000398,mRNA splicing, via spliceosome; GO:0003674,molecular_function; GO:0003676,nucleic acid binding; GO:0003723,RNA binding; GO:0005488,binding; GO:0097159,organic cyclic compound binding; GO:1901363,heterocycli…	PF12220.11:U1 small nuclear ribonucleoprotein of 70kDa MW N terminal	--	--	--
HORVU.MOREX.r3.1HG0032840	turquoise	5763.90485031679	4588.6865136988	1175.22	3413.4681770808	3.9118	5.4329	7.9204	7.82	9.1022	6.2578	7.9648	4.6545	7.8352	7.2969	8.0532	4.99	13.311	16.9007	14.4964	15.6676	14.8362	16.6361	1H	169965657	169966726	-	HORVU.MOREX.r3.1HG0032840	--	--	--	TLC domain-containing protein At5g14285-like, partial [Hordeum vulgare subsp. vulgare]	Y5285_ARATH RecName: Full=TLC domain-containing protein At5g14285 {ECO:0000305};	F2EHE2_HORVV SubName: Full=Predicted protein {ECO:0000313|EMBL:BAK06764.1}; Flags: Fragment;	--	GO:0016021,integral component of membrane; GO:0005575,cellular_component; GO:0016020,membrane; GO:0031224,intrinsic component of membrane; GO:0110165,cellular anatomical entity	PF03798.19:TLC domain	--	--	--
HORVU.MOREX.r3.1HG0032910	turquoise	7230.10154348777	6193.43688762054	1036.66465586723	5156.77223175331	2.2679	2.1447	2.4515	1.1412	1.0711	1.2398	2.7819	2.747	1.949	0.8632	0.9234	1.1291	7.3714	7.1017	6.107	5.6978	4.1747	5.3846	1H	170530414	170538346	+	HORVU.MOREX.r3.1HG0032910	--	K11446 [histone H3]-trimethyl-L-lysine4 demethylase [EC:1.14.11.67] | (RefSeq) lysine-specific demethylase JMJ15-like isoform X1 (A)	--	lysine-specific demethylase JMJ18-like [Hordeum vulgare subsp. vulgare]	JMJ16_ARATH RecName: Full=Putative lysine-specific demethylase JMJ16 {ECO:0000305}; EC=1.14.11.- {ECO:0000269|PubMed:30712008, ECO:0000269|PubMed:32572214}; AltName: Full=Jumonji domain-containing protein 16 {ECO:0000303|PubMed:18713399}; Short=AtJMJ16 {ECO:0000303|PubMed:18713399}; Short=Protein JUMONJI 16 {ECO:0000303|PubMed:18713399}; AltName: Full=Lysine-specific histone demethylase JMJ16 {EC…	A0A8I6WS50_HORVV SubName: Full=Uncharacterized protein {ECO:0000313|EnsemblPlants:HORVU.MOREX.r3.1HG0032910.1};	DNA-binding protein jumonji/RBP2/SMCY, contains JmjC domain	GO:0005634,nucleus; GO:0032452,histone demethylase activity; GO:0032454,histone H3-methyl-lysine-9 demethylase activity; GO:0034647,histone H3-tri/di/monomethyl-lysine-4 demethylase activity; GO:0046872,metal ion binding; GO:0032183,SUMO binding; GO:0006338,chromatin remodeling; GO:0048589,developmental growth; GO:0034720,histone H3-K4 demethylation; GO:0033169,histone H3-K9 demethylation; GO:001…	PF02373.25:JmjC domain, hydroxylase	--	--	--
HORVU.MOREX.r3.1HG0033130	turquoise	3849.86922366979	3226.68979320461	623.17943046518	2603.51036273943	4.1915	4.4499	4.4986	3.485	3.6582	3.709	4.4877	4.1904	4.1178	2.7823	2.2024	3.4587	5.2507	7.1912	5.3541	6.402	5.2445	5.737	1H	172108335	172111804	-	HORVU.MOREX.r3.1HG0033130	--	--	--	uncharacterized protein LOC123428008 [Hordeum vulgare subsp. vulgare]	--	A0A8I7B0R2_HORVV RecName: Full=KAT8 regulatory NSL complex subunit 2 {ECO:0000256|ARBA:ARBA00015508}; AltName: Full=NSL complex protein NSL2 {ECO:0000256|ARBA:ARBA00033378}; AltName: Full=Non-specific lethal 2 homolog {ECO:0000256|ARBA:ARBA00032947};	--	--	PF13891.9:Potential DNA-binding domain	--	--	--
HORVU.MOREX.r3.1HG0033310	turquoise	8182.90757313792	6944.24718828102	1238.6603848569	5705.58680342412	1.8587	1.0705	1.978	1.6623	1.5103	1.0957	1.9804	1.7293	1.4431	1.0178	1.3507	1.0116	15.0717	10.9025	8.1085	10.5564	6.5529	10.2438	1H	173208279	173238842	-	HORVU.MOREX.r3.1HG0033310	--	K08735 DNA mismatch repair protein MSH2 | (RefSeq) DNA mismatch repair protein MSH2 (A)	ko03430: Mismatch repair	DNA mismatch repair protein MSH2 [Hordeum vulgare subsp. vulgare]	MSH2_MAIZE RecName: Full=DNA mismatch repair protein MSH2; AltName: Full=MUS1;	F2EIF8_HORVV SubName: Full=Predicted protein {ECO:0000313|EMBL:BAK07130.1};	Mismatch repair ATPase MSH2 (MutS family)	GO:0032301,MutSalpha complex; GO:0005634,nucleus; GO:0005524,ATP binding; GO:0140664,ATP-dependent DNA damage sensor activity; GO:0003690,double-stranded DNA binding; GO:0030983,mismatched DNA binding; GO:0006298,mismatch repair; GO:0006312,mitotic recombination; GO:0000166,nucleotide binding; GO:0003674,molecular_function; GO:0005488,binding; GO:0017076,purine nucleotide binding; GO:0030554,aden…	PF00488.24:MutS domain V	--	--	--
HORVU.MOREX.r3.1HG0033540	turquoise	8050.08966581661	6834.85715028038	1215.23251553624	5619.62463474414	25.7263	28.5012	33.5604	20.1884	20.3477	18.1921	28.7647	30.1071	25.1717	18.9681	19.9694	17.5411	80.1194	76.6259	70.8869	65.0221	60.9806	68.1381	1H	176784052	176829689	+	HORVU.MOREX.r3.1HG0033540	--	K19367 maspardin | (RefSeq) maspardin-like isoform X1 (A)	ko04144: Endocytosis	maspardin [Hordeum vulgare subsp. vulgare]	--	F2CVB1_HORVV RecName: Full=Maspardin {ECO:0000256|ARBA:ARBA00020148};	--	--	PF00561.23:alpha/beta hydrolase fold	--	--	--
HORVU.MOREX.r3.1HG0033590	turquoise	6953.8177657071	5585.37198882443	1368.44577688267	4216.92621194176	14.1447	15.0733	17.3354	21.9079	23.7929	19.2385	18.6052	18.9828	15.1718	14.4154	17.8565	12.4261	49.4804	48.514	55.8238	56.0033	55.1464	59.8161	1H	176948964	176962171	+	HORVU.MOREX.r3.1HG0033590	--	K06173 tRNA pseudouridine38-40 synthase [EC:5.4.99.12] | (RefSeq) tRNA pseudouridine synthase A 1-like isoform X1 (A)	--	tRNA pseudouridine synthase A 1 isoform X1 [Hordeum vulgare subsp. vulgare]	--	F2D073_HORVV RecName: Full=tRNA pseudouridine synthase {ECO:0000256|RuleBase:RU003792}; EC=5.4.99.12 {ECO:0000256|RuleBase:RU003792};	Predicted pseudouridylate synthase	GO:0009982,pseudouridine synthase activity; GO:0003723,RNA binding; GO:0106029,tRNA pseudouridine synthase activity; GO:0031119,tRNA pseudouridine synthesis; GO:0003674,molecular_function; GO:0003824,catalytic activity; GO:0016853,isomerase activity; GO:0016866,intramolecular transferase activity; GO:0003676,nucleic acid binding; GO:0005488,binding; GO:0097159,organic cyclic compound binding; GO:…	PF01416.23:tRNA pseudouridine synthase	--	--	--
HORVU.MOREX.r3.1HG0033780	turquoise	2476.18022952887	1980.08148490388	496.098744624991	1483.98274027889	0.0435	0.0498	0	0	0	0.0916	0.2013	0.1586	0	0.1977	0.092	0.1078	0.3972	0.3343	0.2483	0.2147	0.4964	0.3129	1H	179095230	179096210	+	HORVU.MOREX.r3.1HG0033780	--	K13227 UDP-glucosyltransferase BX8/BX9 [EC:2.4.1.202] | (RefSeq) DIMBOA UDP-glucosyltransferase BX8-like (A)	ko00402: Benzoxazinoid biosynthesis; ko00999: Biosynthesis of various plant secondary metabolites; ko01100: Metabolic pathways; ko01110: Biosynthesis of secondary metabolites	DIMBOA UDP-glucosyltransferase BX8-like [Hordeum vulgare]	BX9_MAIZE RecName: Full=DIMBOA UDP-glucosyltransferase BX9; EC=2.4.1.202 {ECO:0000269|PubMed:11851909, ECO:0000269|PubMed:16666853}; AltName: Full=2,4-dihydroxy-7-methoxy-2H-1,4-benzoxazin-3(4H)-one 2-D-glucosyltransferase BX9; AltName: Full=Protein BENZOXAZINLESS 9;	A0A8I6WRI5_HORVV SubName: Full=Uncharacterized protein {ECO:0000313|EnsemblPlants:HORVU.MOREX.r3.1HG0033780.1.CDS1};	UDP-glucuronosyl and UDP-glucosyl transferase	GO:0047254,2,4-dihydroxy-7-methoxy-2H-1,4-benzoxazin-3(4H)-one 2-D-glucosyltransferase activity; GO:0080043,quercetin 3-O-glucosyltransferase activity; GO:0080044,quercetin 7-O-glucosyltransferase activity; GO:0003674,molecular_function; GO:0003824,catalytic activity; GO:0008194,UDP-glycosyltransferase activity; GO:0016740,transferase activity; GO:0016757,glycosyltransferase activity; GO:0016758,…	PF00201.21:UDP-glucoronosyl and UDP-glucosyl transferase	--	--	--
HORVU.MOREX.r3.1HG0033790	turquoise	1757.44463712579	1410.76997691867	346.674660207119	1064.09531671155	17.0202	14.8739	16.895	11.8531	12.8374	13.4854	17.7535	16.3942	14.1674	15.1494	14.5296	12.9374	20.5043	18.8549	15.0039	18.2292	15.1051	17.5877	1H	179097080	179104534	-	HORVU.MOREX.r3.1HG0033790	--	--	--	putative zinc transporter At3g08650 isoform X1 [Hordeum vulgare subsp. vulgare]	ZTP50_ARATH RecName: Full=Putative zinc transporter At3g08650;	F2CSB9_HORVV SubName: Full=Predicted protein {ECO:0000313|EMBL:BAJ85740.1};	Zinc transporter and related ZIP domain-containing proteins	GO:0016021,integral component of membrane; GO:0016020,membrane; GO:0005385,zinc ion transmembrane transporter activity; GO:0071577,zinc ion transmembrane transport; GO:0003674,molecular_function; GO:0005215,transporter activity; GO:0008324,cation transmembrane transporter activity; GO:0015075,ion transmembrane transporter activity; GO:0015318,inorganic molecular entity transmembrane transporter a…	PF02535.25:ZIP Zinc transporter	--	--	--
HORVU.MOREX.r3.1HG0033920	turquoise	7637.12120968442	6076.32635471312	1560.79485497129	4515.53149974183	133.979	134.355	128.59	157.668	159.447	140.347	128.319	113.55	146.368	162.556	162.177	145.688	308.157	281.742	249.275	314.979	243.579	318.884	1H	181159539	181165381	+	HORVU.MOREX.r3.1HG0033920	--	K02136 F-type H+-transporting ATPase subunit gamma | (RefSeq) ATP synthase subunit gamma, mitochondrial-like (A)	ko00190: Oxidative phosphorylation; ko01100: Metabolic pathways	ATP synthase subunit gamma, mitochondrial isoform X1 [Hordeum vulgare subsp. vulgare]	ATPG3_IPOBA RecName: Full=ATP synthase subunit gamma, mitochondrial; AltName: Full=F-ATPase gamma subunit; Flags: Precursor;	F2CWQ6_HORVV SubName: Full=Predicted protein {ECO:0000313|EMBL:BAJ87277.1};	F0F1-type ATP synthase, gamma subunit	GO:0005743,mitochondrial inner membrane; GO:0045261,proton-transporting ATP synthase complex, catalytic core F(1); GO:0046933,proton-transporting ATP synthase activity, rotational mechanism; GO:0003674,molecular_function; GO:0003824,catalytic activity; GO:0005215,transporter activity; GO:0005216,ion channel activity; GO:0005261,cation channel activity; GO:0008324,cation transmembrane transporter …	PF00231.22:ATP synthase	--	--	--
HORVU.MOREX.r3.1HG0034140	turquoise	6539.65062996846	5578.26809592863	961.382534039834	4616.88556188879	7.1524	7.357	8.0408	5.2373	5.2932	5.4266	6.47	7.5707	6.0703	4.9169	4.42	4.9022	12.2308	11.7843	10.1027	10.8159	8.41	10.6688	1H	184629712	184650712	-	HORVU.MOREX.r3.1HG0034140	--	--	--	protein PHYTOCHROME-DEPENDENT LATE-FLOWERING isoform X1 [Hordeum vulgare subsp. vulgare]	PHL_ARATH RecName: Full=Protein PHYTOCHROME-DEPENDENT LATE-FLOWERING {ECO:0000303|PubMed:24127609};	A0A8I6WNY8_HORVV SubName: Full=Uncharacterized protein {ECO:0000313|EnsemblPlants:HORVU.MOREX.r3.1HG0034140.1};	--	GO:0005737,cytoplasm; GO:0016604,nuclear body; GO:0005634,nucleus; GO:0000124,SAGA complex; GO:0003712,transcription coregulator activity; GO:0007623,circadian rhythm; GO:0009908,flower development; GO:0048574,long-day photoperiodism, flowering; GO:0048510,regulation of timing of transition from vegetative to reproductive phase; GO:0006357,regulation of transcription by RNA polymerase II; GO:0009…	PF20474.1:PHL domain	--	--	--
HORVU.MOREX.r3.1HG0034230	turquoise	2124.15317452619	1619.82886841324	504.324306112951	1115.50456230028	16.6324	18.081	18.8598	14.0366	15.1574	12.0092	14.8241	20.4759	20.0739	12.7692	12.6206	12.0309	21.7306	22.2445	18.3514	20.361	18.6501	18.8283	1H	185330420	185352311	+	HORVU.MOREX.r3.1HG0034230	--	K03514 non-canonical poly(A) RNA polymerase PAPD5/7 [EC:2.7.7.19] | (RefSeq) terminal nucleotidyltransferase 4B-like (A)	ko03018: RNA degradation	uncharacterized protein LOC123428300 isoform X1 [Hordeum vulgare subsp. vulgare]	URT1_ARATH RecName: Full=UTP:RNA uridylyltransferase 1 {ECO:0000303|PubMed:23748567}; EC=2.7.7.52 {ECO:0000269|PubMed:23748567};	A0A8I6W5B4_HORVV SubName: Full=Uncharacterized protein {ECO:0000313|EnsemblPlants:HORVU.MOREX.r3.1HG0034230.2};	S-M checkpoint control protein CID1 and related nucleotidyltransferases	GO:0000932,P-body; GO:0046872,metal ion binding; GO:0003729,mRNA binding; GO:0016779,nucleotidyltransferase activity; GO:0050265,RNA uridylyltransferase activity; GO:0006397,mRNA processing; GO:0060965,negative regulation of miRNA-mediated gene silencing; GO:1900369,negative regulation of post-transcriptional gene silencing by RNA; GO:0000289,nuclear-transcribed mRNA poly(A) tail shortening; GO:1…	PF03828.22:Cid1 family poly A polymerase	--	--	--
HORVU.MOREX.r3.1HG0034310	turquoise	5715.92148393321	4817.96855614328	897.952927789927	3920.01562835335	0.1914	0.1916	0.189	0.0539	0.0798	0.1007	0.0553	0.0436	0	0.0815	0.0253	0.0592	1.5764	0.8399	0.7052	2.2418	0.8457	1.4737	1H	186766673	186772455	+	HORVU.MOREX.r3.1HG0034310	--	K13508 glycerol-3-phosphate acyltransferase [EC:2.3.1.15 2.3.1.198] | (RefSeq) glycerol-3-phosphate 2-O-acyltransferase 6-like (A)	ko00561: Glycerolipid metabolism; ko00564: Glycerophospholipid metabolism; ko01100: Metabolic pathways; ko01110: Biosynthesis of secondary metabolites	predicted protein, partial [Hordeum vulgare subsp. vulgare]	RAM2_MEDTR RecName: Full=Glycerol-3-phosphate acyltransferase RAM2 {ECO:0000305}; EC=2.3.1.15 {ECO:0000305}; AltName: Full=Protein REQUIRED FOR ARBUSCULAR MYCORRHIZATION 2 {ECO:0000303|PubMed:23122843};	F2CVM5_HORVV SubName: Full=Predicted protein {ECO:0000313|EMBL:BAJ86896.1}; Flags: Fragment;	--	GO:0016021,integral component of membrane; GO:0016020,membrane; GO:0090447,glycerol-3-phosphate 2-O-acyltransferase activity; GO:0004366,glycerol-3-phosphate O-acyltransferase activity; GO:0016791,phosphatase activity; GO:0102420,sn-1-glycerol-3-phosphate C16:0-DCA-CoA acyl transferase activity; GO:0036377,arbuscular mycorrhizal association; GO:0010143,cutin biosynthetic process; GO:0046486,glyce…	PF12710.10:haloacid dehalogenase-like hydrolase	--	--	--
HORVU.MOREX.r3.1HG0034330	turquoise	6982.29076202775	5921.28051541079	1061.01024661696	4860.27026879382	22.8119	29.3019	36.2704	21.0038	27.4698	20.5998	32.6035	27.4495	36.8859	18.9623	22.1071	15.9209	58.4177	65.2066	60.4347	61.7105	48.331	59.7474	1H	186784833	186808944	-	HORVU.MOREX.r3.1HG0034330	--	K00472 prolyl 4-hydroxylase [EC:1.14.11.2] | (RefSeq) probable prolyl 4-hydroxylase 7 (A)	ko00330: Arginine and proline metabolism; ko01100: Metabolic pathways	probable prolyl 4-hydroxylase 7 [Hordeum vulgare subsp. vulgare]	P4H7_ARATH RecName: Full=Probable prolyl 4-hydroxylase 7 {ECO:0000305}; Short=AtP4H7 {ECO:0000303|Ref.5}; EC=1.14.11.2 {ECO:0000305};	A0A8I6WRJ2_HORVV RecName: Full=Procollagen-proline 4-dioxygenase {ECO:0000256|ARBA:ARBA00012269}; EC=1.14.11.2 {ECO:0000256|ARBA:ARBA00012269};	Prolyl 4-hydroxylase alpha subunit	GO:0005783,endoplasmic reticulum; GO:0005789,endoplasmic reticulum membrane; GO:0016021,integral component of membrane; GO:0005506,iron ion binding; GO:0031418,L-ascorbic acid binding; GO:0004656,procollagen-proline 4-dioxygenase activity; GO:0018401,peptidyl-proline hydroxylation to 4-hydroxy-L-proline; GO:0003674,molecular_function; GO:0005488,binding; GO:0043167,ion binding; GO:0043169,cation …	PF13640.9:2OG-Fe(II) oxygenase superfamily	--	--	--
HORVU.MOREX.r3.1HG0034590	turquoise	6632.67339423243	5692.48447439673	940.188919835698	4752.29555456103	5.5817	5.1808	6.6722	4.3972	5.1377	4.6908	7.8999	7.7979	8.1791	6.0948	6.3481	5.4078	13.3217	11.6976	10.4776	11.8714	10.1254	11.0205	1H	190512886	190575719	+	HORVU.MOREX.r3.1HG0034590	--	K15692 E3 ubiquitin-protein ligase RNF13 [EC:2.3.2.27] | (RefSeq) receptor homology region, transmembrane domain- and RING domain-containing protein 2-like (A)	--	vacuolar-sorting receptor 1-like isoform X3 [Hordeum vulgare subsp. vulgare]	VSR3_ARATH RecName: Full=Vacuolar-sorting receptor 3; Short=AtVSR3; AltName: Full=BP80-like protein a'; Short=AtBP80a'; AltName: Full=Epidermal growth factor receptor-like protein 2a; Short=AtELP2a; Flags: Precursor;	A0A8I6W5B7_HORVV RecName: Full=PA domain-containing protein {ECO:0000259|Pfam:PF02225};	--	GO:0030665,clathrin-coated vesicle membrane; GO:0005768,endosome; GO:0005794,Golgi apparatus; GO:0000137,Golgi cis cisterna; GO:0000139,Golgi membrane; GO:0017119,Golgi transport complex; GO:0016021,integral component of membrane; GO:0016020,membrane; GO:0005739,mitochondrion; GO:0005802,trans-Golgi network; GO:0005509,calcium ion binding; GO:0061630,ubiquitin protein ligase activity; GO:0006896,…	PF02225.25:PA domain	--	--	--
HORVU.MOREX.r3.1HG0034700	turquoise	3677.22133083999	3037.56581130841	639.655519531579	2397.91029177683	6.2999	6.6382	7.6557	3.9655	4.1568	4.2276	5.6561	7.3358	4.7906	3.5672	3.074	2.7834	10.0727	8.5246	6.7125	9.132	6.768	8.6568	1H	192256346	192261826	+	HORVU.MOREX.r3.1HG0034700	--	K22381 E3 ubiquitin-protein ligase ZNF598 [EC:2.3.2.27] | (RefSeq) E3 ubiquitin-protein ligase hel2-like isoform X1 (A)	--	E3 ubiquitin-protein ligase hel2-like isoform X1 [Hordeum vulgare subsp. vulgare]	--	F2DFJ3_HORVV RecName: Full=RING-type E3 ubiquitin transferase {ECO:0000256|ARBA:ARBA00012483}; EC=2.3.2.27 {ECO:0000256|ARBA:ARBA00012483};	Predicted E3 ubiquitin ligase	GO:0046872,metal ion binding; GO:0061630,ubiquitin protein ligase activity; GO:0072344,rescue of stalled ribosome; GO:0003674,molecular_function; GO:0005488,binding; GO:0043167,ion binding; GO:0043169,cation binding; GO:0003824,catalytic activity; GO:0004842,ubiquitin-protein transferase activity; GO:0016740,transferase activity; GO:0019787,ubiquitin-like protein transferase activity; GO:0061659,…	PF13920.9:Zinc finger, C3HC4 type (RING finger)	--	--	--
HORVU.MOREX.r3.1HG0034850	turquoise	5204.88610117956	4461.38635497127	743.499746208283	3717.88660876299	9.7765	8.9551	12.2687	4.1512	6.4973	5.1433	12.1278	9.2459	11.181	6.0678	8.3141	5.2813	18.6433	16.9492	13.7451	17.6085	13.3665	15.5219	1H	194687636	194696860	-	HORVU.MOREX.r3.1HG0034850	--	--	--	uncharacterized protein LOC123428588 isoform X1 [Hordeum vulgare subsp. vulgare]	--	A0A287F3A8_HORVV SubName: Full=Uncharacterized protein {ECO:0000313|EnsemblPlants:HORVU.MOREX.r3.1HG0034850.1};	--	--	PF04949.16:Transcriptional activator	--	--	--
HORVU.MOREX.r3.1HG0035140	turquoise	3201.29975152019	2549.99063891061	651.309112609579	1898.68152630103	16.5882	21.4396	19.0223	14.5015	14.08	11.0066	14.9383	21.7035	16.4535	10.1384	10.7944	7.8336	26.6815	25.757	26.7699	21.6273	19.9241	22.7599	1H	198273107	198313217	+	HORVU.MOREX.r3.1HG0035140	--	--	--	uncharacterized protein LOC123428665 isoform X2 [Hordeum vulgare subsp. vulgare]	--	A0A8I6W5C4_HORVV RecName: Full=IENR2 domain-containing protein {ECO:0000259|Pfam:PF07460};	--	--	PF07460.14:NUMOD3 motif	--	--	--
HORVU.MOREX.r3.1HG0035230	turquoise	7205.07498408275	6041.04733752885	1164.02764655391	4877.01969097494	17.3981	13.9551	16.3019	16.4879	14.6811	17.3354	17.8685	16.1674	22.7583	14.632	18.075	14.2072	32.983	32.3308	27.6901	37.2543	30.877	34.0951	1H	199698698	199710379	-	HORVU.MOREX.r3.1HG0035230	--	K23562 ER membrane protein complex subunit 1 | (RefSeq) ER membrane protein complex subunit 1-like (A)	--	ER membrane protein complex subunit 1 [Hordeum vulgare subsp. vulgare]	--	F2D6F2_HORVV RecName: Full=ER membrane protein complex subunit 1 {ECO:0000256|ARBA:ARBA00020824};	Uncharacterized conserved protein	GO:0072546,EMC complex; GO:0005575,cellular_component; GO:0005622,intracellular anatomical structure; GO:0005737,cytoplasm; GO:0005783,endoplasmic reticulum; GO:0005789,endoplasmic reticulum membrane; GO:0012505,endomembrane system; GO:0016020,membrane; GO:0016021,integral component of membrane; GO:0030176,integral component of endoplasmic reticulum membrane; GO:0031090,organelle membrane; GO:003…	PF07774.16:ER membrane protein complex subunit 1, C-terminal	--	--	--
HORVU.MOREX.r3.1HG0035400	turquoise	2127.25145897428	1592.6010264056	534.650432568684	1057.95059383691	6.669	10.265	6.9339	11.2233	14.8367	7.7634	11.697	10.3088	10.7126	7.8543	11.8408	6.8495	14.4543	13.3465	16.4242	15.918	16.0971	15.695	1H	201503565	201505840	+	HORVU.MOREX.r3.1HG0035400	--	K07904 Ras-related protein Rab-11A | (RefSeq) ras-related protein RGP2 (A)	ko04144: Endocytosis	ras-related protein RGP2 [Hordeum vulgare subsp. vulgare]	RLGP2_ORYSJ RecName: Full=Ras-related protein RGP2; AltName: Full=GTP-binding regulatory protein RGP2;	M0W8Z3_HORVV SubName: Full=Uncharacterized protein {ECO:0000313|EnsemblPlants:HORVU.MOREX.r3.1HG0035400.1};	GTPase Rab11/YPT3, small G protein superfamily	GO:0005768,endosome; GO:0005794,Golgi apparatus; GO:0005886,plasma membrane; GO:0005525,GTP binding; GO:0003924,GTPase activity; GO:0000166,nucleotide binding; GO:0003674,molecular_function; GO:0005488,binding; GO:0017076,purine nucleotide binding; GO:0019001,guanyl nucleotide binding; GO:0032553,ribonucleotide binding; GO:0032555,purine ribonucleotide binding; GO:0032561,guanyl ribonucleotide bi…	PF00071.25:Ras family	--	--	--
HORVU.MOREX.r3.1HG0035690	turquoise	8114.02163017394	6989.83702332113	1124.18460685281	5865.65241646831	10.6246	9.7586	10.7837	7.2084	7.5787	7.8501	10.7571	11.3242	9.1568	6.647	7.6836	6.9068	26.3736	21.259	17.6441	22.6638	17.1407	20.2917	1H	204749046	204781770	+	HORVU.MOREX.r3.1HG0035690	--	K11855 ubiquitin carboxyl-terminal hydrolase 36/42 [EC:3.4.19.12] | (RefSeq) ubiquitin carboxyl-terminal hydrolase 21-like isoform X1 (A)	--	ubiquitin carboxyl-terminal hydrolase 9-like [Hordeum vulgare subsp. vulgare]	UBP10_ARATH RecName: Full=Ubiquitin carboxyl-terminal hydrolase 10; EC=3.4.19.12; AltName: Full=Deubiquitinating enzyme 10; Short=AtUBP10; AltName: Full=Ubiquitin thioesterase 10; AltName: Full=Ubiquitin-specific-processing protease 10;	A0A8I6WC13_HORVV RecName: Full=Ubiquitin carboxyl-terminal hydrolase {ECO:0000256|RuleBase:RU366025}; EC=3.4.19.12 {ECO:0000256|RuleBase:RU366025};	Ubiquitin C-terminal hydrolase	GO:0004843,cysteine-type deubiquitinase activity; GO:0016579,protein deubiquitination; GO:0006511,ubiquitin-dependent protein catabolic process; GO:0003674,molecular_function; GO:0003824,catalytic activity; GO:0008233,peptidase activity; GO:0008234,cysteine-type peptidase activity; GO:0016787,hydrolase activity; GO:0019783,ubiquitin-like protein peptidase activity; GO:0101005,deubiquitinase activ…	PF00443.32:Ubiquitin carboxyl-terminal hydrolase	--	--	--
HORVU.MOREX.r3.1HG0035870	turquoise	3476.55418132179	2885.35975004879	591.194431273002	2294.16531877578	0	0	0	0	0	0	0	0.1707	0	0	0	0	2.4683	0.8219	1.2466	1.2932	2.3494	3.846	1H	208765372	208765599	+	HORVU.MOREX.r3.1HG0035870	--	--	--	uncharacterized protein LOC123428667 [Hordeum vulgare subsp. vulgare]	--	A0A8I6X431_HORVV SubName: Full=Uncharacterized protein {ECO:0000313|EnsemblPlants:HORVU.MOREX.r3.1HG0035870.1.CDS1};	--	--	PF12776.10:Myb/SANT-like DNA-binding domain	--	--	--
HORVU.MOREX.r3.1HG0035920	turquoise	7155.75652921723	6133.51717118971	1022.23935802752	5111.27781316219	9.979	9.7649	10.5518	7.865	8.0662	6.1131	12.1129	12.0806	10.673	6.043	6.629	5.5719	20.8588	19.0218	16.0439	19.0706	15.5239	20.7155	1H	209998810	210060575	+	HORVU.MOREX.r3.1HG0035920	--	K06062 histone acetyltransferase [EC:2.3.1.48] | (RefSeq) histone acetyltransferase GCN5 (A)	ko03250: Viral life cycle - HIV-1	histone acetyltransferase GCN5 isoform X1 [Hordeum vulgare subsp. vulgare]	GCN5_ORYSJ RecName: Full=Histone acetyltransferase GCN5; EC=2.3.1.48 {ECO:0000269|PubMed:28487409};	D3GKE0_HORVU RecName: Full=Histone acetyltransferase {ECO:0000256|ARBA:ARBA00013184}; EC=2.3.1.48 {ECO:0000256|ARBA:ARBA00013184};	Histone acetyltransferase SAGA/ADA, catalytic subunit PCAF/GCN5 and related proteins	GO:0000123,histone acetyltransferase complex; GO:0003677,DNA binding; GO:0010484,H3 histone acetyltransferase activity; GO:0006338,chromatin remodeling; GO:0009908,flower development; GO:0043966,histone H3 acetylation; GO:0044154,histone H3-K14 acetylation; GO:0043970,histone H3-K9 acetylation; GO:0045944,positive regulation of transcription by RNA polymerase II; GO:1904278,positive regulation of…	PF00439.28:Bromodomain	GNAT	TR	GNAT
HORVU.MOREX.r3.1HG0036370	turquoise	8511.04690253587	7197.99819217498	1313.04871036089	5884.94948181408	9.6696	5.4712	10.1867	6.3477	6.0051	4.9252	8.8184	6.63	6.6425	5.703	9.817	4.9481	43.7412	36.5047	27.449	40.6726	25.6334	36.408	1H	211793533	211807632	+	HORVU.MOREX.r3.1HG0036370	--	K07904 Ras-related protein Rab-11A | (RefSeq) ras-related protein Rab11D-like (A)	ko04144: Endocytosis	ras-related protein Rab11D-like [Hordeum vulgare subsp. vulgare]	RB11D_TOBAC RecName: Full=Ras-related protein Rab11D;	F2DE56_HORVV SubName: Full=Predicted protein {ECO:0000313|EMBL:BAJ93377.1};	GTPase Rab11/YPT3, small G protein superfamily	GO:0005768,endosome; GO:0005794,Golgi apparatus; GO:0005886,plasma membrane; GO:0005525,GTP binding; GO:0003924,GTPase activity; GO:0000166,nucleotide binding; GO:0003674,molecular_function; GO:0005488,binding; GO:0017076,purine nucleotide binding; GO:0019001,guanyl nucleotide binding; GO:0032553,ribonucleotide binding; GO:0032555,purine ribonucleotide binding; GO:0032561,guanyl ribonucleotide bi…	PF00071.25:Ras family	--	--	--
HORVU.MOREX.r3.1HG0036400	turquoise	2720.43524720784	2164.50327655854	555.931970649304	1608.57130590923	25.6697	26.6163	28.2013	29.3933	27.3064	23.6	27.6005	34.6515	21.432	17.5799	18.7239	15.3079	34.7023	34.684	42.0267	37.5438	39.3543	39.8465	1H	213119821	213158880	+	HORVU.MOREX.r3.1HG0036400	--	K07056 16S rRNA (cytidine1402-2'-O)-methyltransferase [EC:2.1.1.198] | (RefSeq) ribosomal RNA small subunit methyltransferase I-like isoform X1 (A)	--	ribosomal RNA small subunit methyltransferase I isoform X1 [Hordeum vulgare subsp. vulgare]	--	A0A8I7B2V0_HORVV RecName: Full=TP_methylase domain-containing protein {ECO:0000259|Pfam:PF00590};	--	--	PF00590.23:Tetrapyrrole (Corrin/Porphyrin) Methylases	--	--	--
HORVU.MOREX.r3.1HG0036440	turquoise	2744.08445123243	2202.43182067375	541.652630558682	1660.77919011507	1.2355	0.8407	0.9572	0.5987	0.9742	0.5266	2.1326	1.2965	0.5018	1.4206	1.4042	1.4905	2.5997	2.7619	2.0667	1.8045	2.425	2.5526	1H	213282853	213285717	-	HORVU.MOREX.r3.1HG0036440	--	--	--	Coleoptile phototropism protein 1 [Hordeum vulgare]	NPY1_ARATH RecName: Full=BTB/POZ domain-containing protein NPY1; AltName: Full=Protein ENHANCER OF PINOID; AltName: Full=Protein MACCHI-BOU 4; AltName: Full=Protein NAKED PINS IN YUC MUTANTS 1;	F2CSJ7_HORVV SubName: Full=Predicted protein {ECO:0000313|EMBL:BAJ85818.1};	--	GO:0005770,late endosome; GO:0005886,plasma membrane; GO:0045176,apical protein localization; GO:0010540,basipetal auxin transport; GO:0048825,cotyledon development; GO:0009908,flower development; GO:0010229,inflorescence development; GO:0009911,positive regulation of flower development; GO:0016567,protein ubiquitination; GO:0008104,protein localization; GO:0008150,biological_process; GO:0009987,…	PF03000.17:NPH3 family	--	--	--
HORVU.MOREX.r3.1HG0036480	turquoise	3792.33136520491	3207.17235340378	585.15901180113	2622.01334160265	16.9945	15.8974	18.6796	11.2879	12.4294	11.8183	17.5921	18.4966	15.6889	13.1516	12.8724	11.5174	27.0914	20.8194	17.7485	21.4255	16.9125	21.0427	1H	213412346	213430303	-	HORVU.MOREX.r3.1HG0036480	--	K03138 transcription initiation factor TFIIF subunit alpha | (RefSeq) transcription initiation factor IIF subunit alpha-like isoform X1 (A)	ko03022: Basal transcription factors	predicted protein [Hordeum vulgare subsp. vulgare]	T2FA_ARATH RecName: Full=Transcription initiation factor IIF subunit alpha; Short=TFIIF-alpha; AltName: Full=General transcription factor IIF subunit 1; AltName: Full=Transcription initiation factor RAP74 homolog; Short=AtRAP74;	A0A452Y9M7_AEGTS RecName: Full=Transcription initiation factor IIF subunit alpha {ECO:0000256|RuleBase:RU366044};	Transcription initiation factor IIF, large subunit (RAP74)	GO:0005674,transcription factor TFIIF complex; GO:0003677,DNA binding; GO:0008022,protein C-terminus binding; GO:0016251,RNA polymerase II general transcription initiation factor activity; GO:0001096,TFIIF-class transcription factor complex binding; GO:0032968,positive regulation of transcription elongation by RNA polymerase II; GO:0006367,transcription initiation at RNA polymerase II promoter; G…	PF05793.15:Transcription initiation factor IIF, alpha subunit (TFIIF-alpha)	--	--	--
HORVU.MOREX.r3.1HG0036770	turquoise	177.50290438015	98.1134945750505	79.3894098050995	18.7240847699509	61.3958	58.1408	63.897	58.3979	56.9597	66.894	74.6324	62.4155	67.4208	52.7319	54.9384	49.4893	57.8959	65.5823	67.9208	67.6549	68.7564	68.1525	1H	218127619	218132978	+	HORVU.MOREX.r3.1HG0036770	--	--	--	tobamovirus multiplication protein 2A [Hordeum vulgare subsp. vulgare]	TOM2A_ARATH RecName: Full=Tobamovirus multiplication protein 2A; Short=AtTOM2A;	F2E9I8_HORVV SubName: Full=Predicted protein {ECO:0000313|EMBL:BAK04010.1};	--	GO:0005794,Golgi apparatus; GO:0016021,integral component of membrane; GO:0016020,membrane; GO:0005634,nucleus; GO:0000325,plant-type vacuole; GO:0009705,plant-type vacuole membrane; GO:0009506,plasmodesma; GO:0043621,protein self-association; GO:0046786,viral replication complex formation and maintenance; GO:0003674,molecular_function; GO:0005488,binding; GO:0005515,protein binding; GO:0008150,b…	PF00335.23:Tetraspanin family	--	--	--
HORVU.MOREX.r3.1HG0036930	turquoise	8225.75130006504	6848.36334773651	1377.38795232853	5470.97539540798	5.5219	0.1933	0.445	2.0936	0.6268	0.7114	1.7798	0.1027	0.4786	2.751	1.607	1.4646	217.597	166.444	126.476	233.502	117.114	229.747	1H	220646473	220648203	+	HORVU.MOREX.r3.1HG0036930	--	K11251 histone H2A | (RefSeq) probable histone H2A variant 2 (A)	ko03082: ATP-dependent chromatin remodeling	probable histone H2A variant 2 [Aegilops tauschii subsp. strangulata]	H2AV2_ORYSJ RecName: Full=Probable histone H2A variant 2;	A0A0C4BKM5_WHEAT RecName: Full=Histone H2A {ECO:0000256|RuleBase:RU003767};	Histone 2A	GO:0000786,nucleosome; GO:0005634,nucleus; GO:0003677,DNA binding; GO:0046982,protein heterodimerization activity; GO:0030527,structural constituent of chromatin; GO:0003674,molecular_function; GO:0003676,nucleic acid binding; GO:0005488,binding; GO:0097159,organic cyclic compound binding; GO:1901363,heterocyclic compound binding; GO:0005515,protein binding; GO:0046983,protein dimerization activi…	PF00125.27:Core histone H2A/H2B/H3/H4	--	--	--
HORVU.MOREX.r3.1HG0037020	turquoise	6360.6859939002	5478.03276710929	882.653226790901	4595.37954031839	6.5227	7.489	8.0676	5.7402	4.5313	5.4168	6.45	7.2398	5.9198	6.5549	5.5965	5.7226	13.2482	10.6363	9.4563	10.4749	10.4002	10.698	1H	221178727	221203051	+	HORVU.MOREX.r3.1HG0037020	--	--	--	F-box/kelch-repeat protein At1g55270-like [Hordeum vulgare subsp. vulgare]	FBK22_ARATH RecName: Full=F-box/kelch-repeat protein At1g55270;	A0A8I6WGL2_HORVV RecName: Full=F-box domain-containing protein {ECO:0000259|Pfam:PF00646};	FOG: Kelch repeat	GO:2000762,regulation of phenylpropanoid metabolic process; GO:0006725,cellular aromatic compound metabolic process; GO:0008150,biological_process; GO:0008152,metabolic process; GO:0009698,phenylpropanoid metabolic process; GO:0009987,cellular process; GO:0019222,regulation of metabolic process; GO:0019748,secondary metabolic process; GO:0031323,regulation of cellular metabolic process; GO:004345…	PF01344.28:Kelch motif	--	--	--
HORVU.MOREX.r3.1HG0037250	turquoise	2460.81632073159	2051.24410797311	409.572212758475	1641.67189521464	3.1716	3.0556	3.3474	3.4707	3.1927	2.8541	4.0425	3.6631	4.2343	2.2011	2.3299	2.1705	5.742	3.7644	3.9791	4.6411	3.4677	4.9786	1H	225201493	225209324	+	HORVU.MOREX.r3.1HG0037250	--	--	--	protein NETWORKED 1D-like isoform X1 [Hordeum vulgare subsp. vulgare]	NET1D_ARATH RecName: Full=Protein NETWORKED 1D {ECO:0000303|PubMed:22840520};	A0A8I6W5E6_HORVV RecName: Full=NAB domain-containing protein {ECO:0000259|PROSITE:PS51774};	--	GO:0005886,plasma membrane; GO:0051015,actin filament binding; GO:0003674,molecular_function; GO:0003779,actin binding; GO:0005488,binding; GO:0005515,protein binding; GO:0008092,cytoskeletal protein binding; GO:0044877,protein-containing complex binding; GO:0005575,cellular_component; GO:0016020,membrane; GO:0071944,cell periphery; GO:0110165,cellular anatomical entity	PF07765.15:KIP1-like protein	--	--	--
HORVU.MOREX.r3.1HG0037270	turquoise	6522.48166726484	5650.31101577588	872.17065148896	4778.14036428692	10.2311	13.4959	16.8416	10.2698	12.5885	9.5716	12.2695	14.7061	15.2116	9.425	11.1386	7.8251	30.7929	22.4187	18.0544	27.1053	18.3228	24.9687	1H	225286908	225302681	-	HORVU.MOREX.r3.1HG0037270	--	K03754 translation initiation factor eIF-2B subunit beta | (RefSeq) translation initiation factor eIF-2B subunit beta-like (A)	--	translation initiation factor eIF-2B subunit beta isoform X2 [Hordeum vulgare subsp. vulgare]	MTNA_MAIZE RecName: Full=Methylthioribose-1-phosphate isomerase {ECO:0000255|HAMAP-Rule:MF_03119}; Short=M1Pi {ECO:0000255|HAMAP-Rule:MF_03119}; Short=MTR-1-P isomerase {ECO:0000255|HAMAP-Rule:MF_03119}; EC=5.3.1.23 {ECO:0000255|HAMAP-Rule:MF_03119}; AltName: Full=Protein IRON DEFICIENCY INDUCIBLE 2; Short=ZmIDI2; AltName: Full=S-methyl-5-thioribose-1-phosphate isomerase {ECO:0000255|HAMAP-Rule:M…	F2D2X5_HORVV SubName: Full=Predicted protein {ECO:0000313|EMBL:BAJ89446.1};	Translation initiation factor 2B, beta subunit (eIF-2Bbeta/GCD7)	GO:0005737,cytoplasm; GO:0005634,nucleus; GO:0046523,S-methyl-5-thioribose-1-phosphate isomerase activity; GO:0019509,L-methionine salvage from methylthioadenosine; GO:0019284,L-methionine salvage from S-adenosylmethionine; GO:0003674,molecular_function; GO:0003824,catalytic activity; GO:0016853,isomerase activity; GO:0016860,intramolecular oxidoreductase activity; GO:0016861,intramolecular oxido…	PF01008.20:Initiation factor 2 subunit family	--	--	--
HORVU.MOREX.r3.1HG0037440	turquoise	3922.38329318413	3360.02186297583	562.361430208305	2797.66043276752	9.6375	11.7367	11.0542	8.5092	8.7537	8.6448	11.1374	12.4747	11.4506	7.9119	7.8732	7.0801	16.5855	15.0586	10.6457	16.8213	14.6245	12.9895	1H	226825659	226828193	-	HORVU.MOREX.r3.1HG0037440	--	K03120 transcription initiation factor TFIID TATA-box-binding protein | (RefSeq) TATA-box-binding protein 1 (A)	ko03022: Basal transcription factors	TATA-box-binding protein 1 [Triticum urartu]	TBP1_WHEAT RecName: Full=TATA-box-binding protein 1; AltName: Full=TATA sequence-binding protein 1; Short=TBP-1; AltName: Full=TATA-binding factor 1; AltName: Full=TATA-box factor 1; AltName: Full=Transcription initiation factor TFIID TBP-1 subunit;	M7ZJM0_TRIUA SubName: Full=TATA-box-binding protein 1 {ECO:0000313|EMBL:EMS60312.1, ECO:0000313|EnsemblPlants:TRIUR3_32346-P1};	TATA-box binding protein (TBP), component of TFIID and TFIIIB	GO:0005634,nucleus; GO:0003677,DNA binding; GO:0140223,general transcription initiation factor activity; GO:0016251,RNA polymerase II general transcription initiation factor activity; GO:0006352,DNA-templated transcription initiation; GO:0003674,molecular_function; GO:0003676,nucleic acid binding; GO:0005488,binding; GO:0097159,organic cyclic compound binding; GO:1901363,heterocyclic compound bin…	PF00352.24:Transcription factor TFIID (or TATA-binding protein, TBP)	--	--	--
HORVU.MOREX.r3.1HG0037610	turquoise	1151.35058297955	785.077194159179	366.273388820374	418.803805338805	18.2403	16.8438	19.4856	13.1924	12.7687	13.9631	17.1156	18.3128	14.9018	14.8299	13.323	14.2947	18.6019	21.8045	17.541	17.8647	15.8967	18.121	1H	229653936	229676633	+	HORVU.MOREX.r3.1HG0037610	--	--	--	F-box/LRR-repeat protein 15 isoform X1 [Hordeum vulgare subsp. vulgare]	FBL15_ARATH RecName: Full=F-box/LRR-repeat protein 15;	A0A8I6WSG7_HORVV RecName: Full=F-box domain-containing protein {ECO:0000259|SMART:SM00256};	Leucine rich repeat proteins, some proteins contain F-box	GO:0019005,SCF ubiquitin ligase complex; GO:0010252,auxin homeostasis; GO:1905393,plant organ formation; GO:0031146,SCF-dependent proteasomal ubiquitin-dependent protein catabolic process; GO:0008150,biological_process; GO:0042592,homeostatic process; GO:0048878,chemical homeostasis; GO:0065007,biological regulation; GO:0065008,regulation of biological quality; GO:0009653,anatomical structure mor…	PF12937.10:F-box-like	--	--	--
HORVU.MOREX.r3.1HG0037620	turquoise	8516.51340920602	7187.38772625145	1329.12568295457	5858.26204329687	0.1661	0.0271	0.1405	0	0.0264	0	0.0183	0.1729	0.0448	0.0539	0.0501	0	3.2709	2.8109	1.534	2.6911	1.5961	2.7037	1H	230249601	230267986	+	HORVU.MOREX.r3.1HG0037620	--	K21444 poly(rC)-binding protein 3/4 | (RefSeq) RNA-binding KH domain-containing protein PEPPER-like (A)	--	flowering locus K homology domain-like [Hordeum vulgare subsp. vulgare]	FLK_ARATH RecName: Full=Flowering locus K homology domain {ECO:0000303|PubMed:14593172}; Short=Flowering locus KH domain {ECO:0000303|PubMed:14593172};	A0A8I6WP26_HORVV SubName: Full=Uncharacterized protein {ECO:0000313|EnsemblPlants:HORVU.MOREX.r3.1HG0037620.1};	PolyC-binding proteins alphaCP-1 and related KH domain proteins	GO:0005737,cytoplasm; GO:0005634,nucleus; GO:0003729,mRNA binding; GO:0009911,positive regulation of flower development; GO:0010468,regulation of gene expression; GO:0003674,molecular_function; GO:0003676,nucleic acid binding; GO:0003723,RNA binding; GO:0005488,binding; GO:0097159,organic cyclic compound binding; GO:1901363,heterocyclic compound binding; GO:0000003,reproduction; GO:0003006,develo…	PF00013.32:KH domain	--	--	--
HORVU.MOREX.r3.1HG0037670	turquoise	5065.55506650903	4115.68912377565	949.865942733379	3165.82318104227	6.9644	7.1528	8.6993	7.0013	8.9722	6.2061	5.9404	5.5028	6.5053	7.7463	6.8686	6.3772	12.8937	11.9266	12.1275	14.4727	8.0619	12.1829	1H	231170522	231174298	+	HORVU.MOREX.r3.1HG0037670	--	K03809 NAD(P)H dehydrogenase (quinone) [EC:1.6.5.2] | (RefSeq) probable NAD(P)H dehydrogenase (quinone) FQR1-like 1 (A)	ko00130: Ubiquinone and other terpenoid-quinone biosynthesis; ko01100: Metabolic pathways; ko01110: Biosynthesis of secondary metabolites; ko01240: Biosynthesis of cofactors	probable NAD(P)H dehydrogenase (quinone) FQR1-like 1 [Hordeum vulgare subsp. vulgare]	FQRL2_ARATH RecName: Full=Probable NAD(P)H dehydrogenase (quinone) FQR1-like 2 {ECO:0000305}; EC=1.6.5.2 {ECO:0000250|UniProtKB:Q9LSQ5};	A0A8I6W5F0_HORVV RecName: Full=NAD(P)H dehydrogenase (quinone) {ECO:0000256|ARBA:ARBA00012648}; EC=1.6.5.2 {ECO:0000256|ARBA:ARBA00012648};	1,4-benzoquinone reductase-like; Trp repressor binding protein-like/protoplast-secreted protein	GO:0005886,plasma membrane; GO:0010181,FMN binding; GO:0050136,NADH dehydrogenase (quinone) activity; GO:0008753,NADPH dehydrogenase (quinone) activity; GO:0000166,nucleotide binding; GO:0003674,molecular_function; GO:0005488,binding; GO:0032553,ribonucleotide binding; GO:0036094,small molecule binding; GO:0043167,ion binding; GO:0043168,anion binding; GO:0097159,organic cyclic compound binding; …	PF03358.18:NADPH-dependent FMN reductase	--	--	--
HORVU.MOREX.r3.1HG0037710	turquoise	5185.47512581734	4334.11750176895	851.357624048392	3482.75987772056	0	0	0	0	0	0	0.3404	0.1789	0	0.1672	0.1037	0	0.7962	0.5923	0.7468	0.5326	0.3918	1.0079	1H	231177712	231178581	-	HORVU.MOREX.r3.1HG0037710	--	K01534 Zn2+/Cd2+-exporting ATPase [EC:7.2.2.12 7.2.2.21] | (RefSeq) cadmium/zinc-transporting ATPase HMA2-like isoform X1 (A)	--	retrotransposon protein [Hordeum vulgare]	M1250_ARATH RecName: Full=Uncharacterized mitochondrial protein AtMg01250; AltName: Full=ORF102;	A0A8I6WC28_HORVV RecName: Full=Reverse transcriptase domain-containing protein {ECO:0000259|PROSITE:PS50878};	FOG: Reverse transcriptase	GO:0005739,mitochondrion; GO:0005575,cellular_component; GO:0005622,intracellular anatomical structure; GO:0005737,cytoplasm; GO:0043226,organelle; GO:0043227,membrane-bounded organelle; GO:0043229,intracellular organelle; GO:0043231,intracellular membrane-bounded organelle; GO:0110165,cellular anatomical entity	PF00078.30:Reverse transcriptase (RNA-dependent DNA polymerase)	--	--	--
HORVU.MOREX.r3.1HG0037800	turquoise	7989.13767827595	6868.78546927824	1120.35220899771	5748.43326028054	3.2258	2.3941	3.5101	1.2753	1.8181	0.9051	2.8497	5.5378	3.0578	1.4651	1.4841	1.0292	27.9742	19.0447	11.9266	20.7426	12.0963	18.2058	1H	231890837	231897052	-	HORVU.MOREX.r3.1HG0037800	--	K12591 exosome complex exonuclease RRP6 [EC:3.1.13.-] | (RefSeq) protein RRP6-like 2 (A)	ko03018: RNA degradation	protein RRP6-like 2 isoform X2 [Hordeum vulgare subsp. vulgare]	RP6L2_ARATH RecName: Full=Protein RRP6-like 2 {ECO:0000303|PubMed:18285452}; Short=AtRRP6L2 {ECO:0000303|PubMed:18285452};	F2DP46_HORVV SubName: Full=Predicted protein {ECO:0000313|EMBL:BAJ96867.1};	Exosome 3'-5' exoribonuclease complex, subunit PM/SCL-100 (Rrp6)	GO:0005737,cytoplasm; GO:0000176,nuclear exosome (RNase complex); GO:0005730,nucleolus; GO:0005634,nucleus; GO:0000175,3'-5'-exoribonuclease activity; GO:0000166,nucleotide binding; GO:0003727,single-stranded RNA binding; GO:0000467,exonucleolytic trimming to generate mature 3'-end of 5.8S rRNA from tricistronic rRNA transcript (SSU-rRNA, 5.8S rRNA, LSU-rRNA); GO:0080188,gene silencing by RNA-dir…	PF01612.23:3'-5' exonuclease	--	--	--
HORVU.MOREX.r3.1HG0037990	turquoise	7401.95643359472	6353.16181560162	1048.7946179931	5304.36719760852	1.4757	1.9289	1.9563	1.2817	1.1256	0.7985	2.2088	1.9973	2.4271	1.2926	1.247	0.835	6.8377	6.7984	4.6097	7.8588	3.2207	5.843	1H	233234428	233236619	+	HORVU.MOREX.r3.1HG0037990	--	K03094 S-phase kinase-associated protein 1 | (RefSeq) SKP1-like protein 11 (A)	ko03083: Polycomb repressive complex; ko04120: Ubiquitin mediated proteolysis; ko04141: Protein processing in endoplasmic reticulum	predicted protein, partial [Hordeum vulgare subsp. vulgare]	ASK4_ARATH RecName: Full=SKP1-like protein 4; Short=AtSK4;	F2EJE6_HORVV SubName: Full=Predicted protein {ECO:0000313|EMBL:BAK07468.1}; Flags: Fragment;	SCF ubiquitin ligase, Skp1 component	GO:0005737,cytoplasm; GO:0005730,nucleolus; GO:0005634,nucleus; GO:0019005,SCF ubiquitin ligase complex; GO:0097602,cullin family protein binding; GO:0009734,auxin-activated signaling pathway; GO:0009867,jasmonic acid mediated signaling pathway; GO:0016567,protein ubiquitination; GO:0009733,response to auxin; GO:0009753,response to jasmonic acid; GO:0031146,SCF-dependent proteasomal ubiquitin-dep…	PF01466.22:Skp1 family, dimerisation domain	--	--	--
HORVU.MOREX.r3.1HG0038000	turquoise	7372.00000549311	6169.39011012552	1202.60989536759	4966.78021475793	0	0.0642	0.0832	0	0.2186	0.0295	0	0.307	0.0265	0	0.0593	0	1.2808	1.0472	0.9878	0.997	0.4162	0.8936	1H	233237805	233239524	-	HORVU.MOREX.r3.1HG0038000	--	--	--	uncharacterized protein LOC123409062 isoform X2 [Hordeum vulgare subsp. vulgare]	--	A0A8I6WP31_HORVV SubName: Full=Uncharacterized protein {ECO:0000313|EnsemblPlants:HORVU.MOREX.r3.1HG0038000.1};	--	--	--	--	--	--
HORVU.MOREX.r3.1HG0038080	turquoise	7979.99172313719	6726.81994249431	1253.17178064289	5473.64816185142	0.538	0.2735	0.3246	0.101	0.5652	0.3774	1.4737	1.1163	0.4513	0.8145	1.105	0.9988	8.1795	7.2781	4.6601	7.2512	3.4758	6.5352	1H	234405916	234410292	+	HORVU.MOREX.r3.1HG0038080	--	--	--	F-box protein At4g35930 isoform X1 [Aegilops tauschii subsp. strangulata]	FB248_ARATH RecName: Full=F-box protein At4g35930;	A0A3B5ZTB1_WHEAT SubName: Full=Uncharacterized protein {ECO:0000313|EnsemblPlants:TraesCS1D02G138600.2};	--	GO:0005737,cytoplasm; GO:0005634,nucleus; GO:0005575,cellular_component; GO:0005622,intracellular anatomical structure; GO:0110165,cellular anatomical entity; GO:0043226,organelle; GO:0043227,membrane-bounded organelle; GO:0043229,intracellular organelle; GO:0043231,intracellular membrane-bounded organelle	PF12937.10:F-box-like	--	--	--
[truncated: 14,405 more rows]

## Sheet: after analysis turquoisePPI
gene1	gene1_name	gene2	gene2_name	protein1	protein2	combined_score
[truncated: 4,773 more rows]

## Sheet: node table
AverageShortestPathLength	Betweenness	BetweennessCentrality	ClosenessCentrality	ClusteringCoefficient	Degree	Eccentricity	IsSingleNode	name	NeighborhoodConnectivity	NumberOfDirectedEdges	NumberOfUndirectedEdges	PartnerOfMultiEdgedNodePairs	Radiality	selected	SelfLoops	shared name	Stress	TopologicalCoefficient
[truncated: 780 more rows]

[truncated: 3 more sheets: edge table, TOP4 genes, TOP4 genes name]
