# Supplementary material for: Transcriptome and weighted gene co-enrichment analysis revealed modules and candidate genes associated with barley response to low potassium stress
Source: Front Plant Sci. 2026 Mar 17;17:1779943. doi: 10.3389/fpls.2026.1779943 (PMC13035491; doi:10.3389/fpls.2026.1779943)
Supplement: Supplementary Table 14 — Table of qPCR primers for 12 genes and the Hvactin gene. [file Table14.xlsx]

## Sheet: Sheet1
gene ID	Mode	NCBI ID	F	R
HORVU.MOREX.r3.2HG0141490	PINK	FLbaf146l04	AGTCATCAGCGTTGGCAAGA	CGGCGATTGTAGACCATGGA
HORVU.MOREX.r3.6HG0538240	PINK	NIASHv1113H14	TCCTCACTGACAACGACTGC	AAGCCCTCTTCCATGTCACG
HORVU.MOREX.r3.6HG0564980	PINK	FLbaf154g23	CAAAGAGCATCGACTTCGCG	TAGGAAAACGCCTCCACGAC
HORVU.MOREX.r3.7HG0692610	PINK	LOC123407914	GGTCGATGGCTTCCCCTATG	AAACACCGAATACCGCCCAT
HORVU.MOREX.r3.4HG0341160	turquoise	NIASHv1049C03	GGCAAAGCGCTGAAACTTCA	GGAGTGCCCAATCGAACAGA
HORVU.MOREX.r3.2HG0121900	turquoise	LOC123425161	CGCTCATCAAGAACGACCCT	CAACCCACGACTAGCCACAT
HORVU.MOREX.r3.4HG0381270	turquoise	LOC123448799	CCTCTTCGACGTGGTTGACA	AACATCTGTTGCCAACGTGC
HORVU.MOREX.r3.4HG0341940	turquoise	NIASHv3101N17	AGATGGTGTTCTTCTGCGGG	GGAGGTGCTGGAGAGAACAC
HORVU.MOREX.r3.3HG0280450	brown	NIASHv2003M06	GTCTCCCGGTACCAGATCCT	CAGCCTTCCTCTTCCCAAGG
HORVU.MOREX.r3.6HG0616750	brown	tplb0006k10	AATTCGGGTGCCAAGGAGAG	AATCCTCGCCTCCCTCTCTT
HORVU.MOREX.r3.7HG0703410	brown	NIASHv2043B04	GCCCCATCTCAAGCTGAACT	CCTCGTCGTTCCACTTCACA
HORVU.MOREX.r3.4HG0417550	brown	NIASHv2001P24	GTTTGGCAGTGAGTTGCTGG	GGAGGACGGATCTGCAGAAC
HvActin		HvActin	TGGCTGACGGTGAGGACA	CGAGGGCGACCAACTATG
